# Supplementary material for: Cytogenetic identification and molecular marker development of a novel wheat-Leymus mollis 4Ns(4D) alien disomic substitution line with resistance to stripe rust and Fusarium head blight
Source: Front Plant Sci. 2022 Nov 1;13:1012939. doi: 10.3389/fpls.2022.1012939 (PMC9667194; doi:10.3389/fpls.2022.1012939)
Supplement: Supplementary file 2 [file Table_1.xls]

## Sheet: Sheet1
Supplementary Table 1. All the plant materials and replicates of this study
Lines	Materials	Chromosome numbers			Cytological identification		Stripe rust IT of seedling stage	Stripe rust IT of adult stage		FHB evaluation		Agmonic traits evaluation
		2n	W(A/B/D)	Ns	Repetition plants	Years	Repetition plants	Repetition plants	Years	Repetition spikes	Years	Repetition plants	Years
	7182	42	42				10	20	2	10	2	10	2
	HXH	42	42				10	20	2
	SM3	42	42							10	2
	XY22	42	42							10	2
	CS	42	42
	AK58	42	42
	L. mollis	28		14
	P. huashanica	14		14
	T. ponticum	70
	S. cereale	14
	H. vulgare	14
M47	Partial amphidiploid	56	42	14			10	20	2	10	2	10	2
DM45	Lm#1Ns(1D)	42	40	2
M11003A	Lm#2Ns	44	42	2
M11005A	Lm#3Ns	44	42	2
M862	Lm#4Ns(4D)	42	40	2	5	2	10	20	2	10	2	10	2
M11003E	Lm#5Ns	44	42	2
M11028A	Lm#6Ns	44	42	2
M11003B	Lm#7Ns	44	42	2
