# Supplementary material for: Cytogenetic identification and molecular marker development of a novel wheat-Leymus mollis 4Ns(4D) alien disomic substitution line with resistance to stripe rust and Fusarium head blight
Source: Front Plant Sci. 2022 Nov 1;13:1012939. doi: 10.3389/fpls.2022.1012939 (PMC9667194; doi:10.3389/fpls.2022.1012939)
Supplement: Supplementary file 4 [file Table_3.xls]

## Sheet: Table S2
Supplementary Table 3. Wheat SSR, EST-STS, and PLUG markers amplification special bands in M862.
Number	Marker	Type	Primer (5’-3’)	Location	Tm (℃ )
1	Xbarc10	SSR	F:GCGTGCCACTGTAACCTTTAGAAGA	2B 4B 5A 7B	52
			R:GCGAGTTGGAATTATTTGAATTAAACAAG
2	Xbarc70	SSR	F:GCGAAAAACGATGCGACTCAAAG	4A 7A 7D	55
			R:GCGCCATATAATTCAGACCCACAAAA
3	Xgwm397	SSR	F:TGTCATGGATTATTTGGTCGG	4AL	55
			R:CTGCACTCTCGGTACCAGC
4	Xgwm30	SSR	F:ATCTTAGCATAGAAGGGAGTGGG	2A 2D 3A 4A	56
			R:TTCTGCACCCTGGGTGAT
5	Xgpw1010	SSR	F:AGCTCAACAAGCCCAAAAGA	4A	58
			R:CAGGAAACTGCTTAGCCACC
6	Xmag2055	SSR	F:TTCCCAGCAAAGTAGCACAA	4B	58
			R:TGTGGGATCGCCTAGAAATC
7	Xgwm44	SSR	F:GTTGAGCTTTTCAGTTCGGC	4A 7D	60
			R:ACTGGCATCCACTGAGCTG
8	Xgpw2260	SSR	F:CATCTCTACCCGATCCCTCA	4A	60
			R:ACGCCGGTCTATTGAAAGTG
9	Xgpw2283	SSR	F:CTCTGTCACAACGAGCTGGA	4A	60
			R:AATGGGCTTCAGATGTCCTG
10	Xgwm513	SSR	F:ATCCGTAGCACCTACTGGTCA	4B	60
			R:GGTCTGTTCATGCCACATTG
11	Xwmc219	SSR	F:TGCTAGTTTGTCATCCGGGCGA	4AL	61
			R:CAATCCCGTTCTACAAGTTCCA
12	Xwmc497	SSR	F:CCCGTGGTTTTCTTTCCTTCT	4A 7A	61
			R:AACGACAGGGATGAAAAGCAA
13	Xcfd193	SSR	F:GCTGCCGCTACTGTCTGTC	4D	63
			R:GGCACACTCACACACCACAC
14	Xgpw2140	SSR	F:GTCCACGTGCTAGGGAGGTA	4A	64
			R:ACATGCCCTAAGCTGCCCCA
15	Xgwm350	SSR	F:ACCTCATCCACATGTTCTACG	4AL	55
			R:GCATGGATAGGACGCCC
16	BG274986	EST-STS	F:TAAACGAATCGGATCTTCGG	4BL 4DL 4AS	60
			R:CGTGTGCTCTGCATTCATCT
17	BE446076	EST-STS	F:AGATCACGGCCAAGTACCAG	4BL 4DL 4AS	60
			R:GAGAGTTCTTGGTTGGAGCG
18	BE426016	EST-STS	GTCACGATACTGCCAACCCT	4BL 4DL 4AS	60
			TGCACTGACAGGCAGATTTC
19	BE424593	EST-STS	TGGCATTGACTTGGACTCAG	4BL 4DL 4AS	60
			AGCAAGAACACGAGAGCGTT
20	BE442631	EST-STS	CGGACACAACCAAGATTCCT	4BL 4DL 4AS	60
			GTCTTTACCCATGGAGCAGC
21	BG606980	EST-STS	CTCCAAGTATGCAGCAACGA	4BL 4DL 4AS	60
			GGTCAGCAAAGGAAGTCAGG
22	CD373484	EST-STS	F:TCACCAGGCATCTGATTGAA	4AL 4BS 4DS	62
			R:CAGTGTCTGGATCGGAGGAT
23	BF202706	EST-STS	GTGCCATGAGTGGCCTTATT	4AL 4BL 4DL	58
			CAAGCTGGGTCCATTTTCAT
24	BE490599	EST-STS	GACTTCTGCATGTCAGCCAA	4AL 4BL 4DL	60
			TTAACATGTCAGCACGAGCC
25	BE443691	EST-STS	TCAATCCCATCCTTGGAGAG	4BL 4DL 4AS	58
			GTGCGCCCAAATATCAAGTT
26	TNAC1398-TaqI	PLUG	F:CAAGGCAGGTGCTGATATTGT	4AS 4BL 4DL	58
			R:ACCCAGGGTTGACTGACATAA
27	TNAC1403-TaqI	PLUG	F:CCTCCTCCATTGCGAGATAAC	4AS 4BL 4DL	58
			R:GTAGTAACGCTGAAGGGTTCG
28	TNAC1421-TaqI	PLUG	F:ATCCGCTTCTCCAAGTTCTTC	4AS 4BL 4DL	58
			R:GTCCGATCCACTTCTTCAGGT
29	TNAC1457-TaqI	PLUG	F:TTTGATTCCGTACTGCCTGAG	4AL 4BS 4DS	58
			R:GCACCATTTGTTCCAGTCAAC
30	TNAC1510-TaqI	PLUG	F:GCGTCTGTCTTCATCTTCTGG	4AL 4BS 4DS	58
			R:CAAGTGTGCACATGACTGCTT
31	TNAC1391-TaqI	PLUG	GTACACGACCACCGAGGAAG	4AL 4BL 4DL	58
			TGCATCTTTCGACCCTCATAA
32	TNAC1403-HaeIII	PLUG	F:CCTCCTCCATTGCGAGATAAC	4AS 4BL 4DL	58
			R:GTAGTAACGCTGAAGGGTTCG
33	TNAC1408-HaeIII	PLUG	F:CAGGAAGTTGGTACCATTGTGA	4AS 4BL 4DL	58
			R:CTTGCAGCCTCCTATTGATTC
34	TNAC1421-HaeIII	PLUG	F:ATCCGCTTCTCCAAGTTCTTC	4AS 4BL 4DL	58
			R:GTCCGATCCACTTCTTCAGGT
35	TNAC1656-HaeIII	PLUG	F:TTCCATGAGGAACTTGTCGAG	4AL 4BS 4DS	58
			R:CCGGTCTCACGTCAGCTATT
36	TNAC1463-HaeIII	PLUG	F:CGTCTTTATCAAACCCTGCAA	4AL 4BS 4DS	58
			R:GTTCACCGAGTTCATCCAGAA
