# Supplementary material for: Cytogenetic identification and molecular marker development of a novel wheat-Leymus mollis 4Ns(4D) alien disomic substitution line with resistance to stripe rust and Fusarium head blight
Source: Front Plant Sci. 2022 Nov 1;13:1012939. doi: 10.3389/fpls.2022.1012939 (PMC9667194; doi:10.3389/fpls.2022.1012939)
Supplement: Supplementary file 5 [file Table_4.xls]

## Sheet: Sheet1
Supplementary Table 4. Stripe rust reaction of wheat-Leymus mollis substitution line M862 and its parents at the seedling and adult stages.
Materials	Two Pst races at seedling stage		Year and mixed races at adult stage
	CYR32	CYR34	2021 CYR32 & CYR33	2022 CYR32 & CYR34
HXH	4	4	4	4
7182	3	4	3	3
L. mollis	–	–	0	0
M47	1	0	0	0
M862	0	1	1	1
