# Supplementary material for: Cytogenetic identification and molecular marker development of a novel wheat-Leymus mollis 4Ns(4D) alien disomic substitution line with resistance to stripe rust and Fusarium head blight
Source: Front Plant Sci. 2022 Nov 1;13:1012939. doi: 10.3389/fpls.2022.1012939 (PMC9667194; doi:10.3389/fpls.2022.1012939)
Supplement: Supplementary file 6 [file Table_5.xls]

## Sheet: Sheet1
Supplementary Table 5. FHB identification of wheat-Leymus mollis substitution line M862 and its patents.
Materials	infected spikelet rate (%)		Mean severity level		Resistant evaluation
	2021 year	2022 year	2021 year	2022 year	2021 year	2022 year
Xianyan22	0.7093	0.4844	4	3.4	S	MS
Sumai3	0.0381	0.0508	1	1	R	R
7182	0.751	0.7708	4	4	S	S
M47	0.0421	0.0477	1	1	R	R
M862	0.0345	0.105	1	1.4	R	R
