# Supplementary material for: Cytogenetic identification and molecular marker development of a novel wheat-Leymus mollis 4Ns(4D) alien disomic substitution line with resistance to stripe rust and Fusarium head blight
Source: Front Plant Sci. 2022 Nov 1;13:1012939. doi: 10.3389/fpls.2022.1012939 (PMC9667194; doi:10.3389/fpls.2022.1012939)
Supplement: Supplementary file 7 [file Table_6.xls]

## Sheet: Table S3
Supplementary Table 6. RNA-seq data quality and analysis of wheat-Leymus mollis substitution line M862 and the wheat parent line 7182.
Category	RNA-seq data	M862	7182
RNA-seq	Average clean reads number	27523887	37094519
	Average clean Base (G)	8.24	10.19
	Average Q20 (%)	97.13	97
	Average Q30 (%)	92.28	91.98
	Average GC (%)	54.15	54.28
Mapped to CS genome	Average mapped reads number	24173343	33877012
	Mapped to CS gene number	107922
	High-confidence wheat genes	37493
	DEGs number	6894
	Up-regulated gene number	3250
	Down-regulated gene number	3644
	Up-regulated gene on 2D chromesome	635
	Down-regulated gene on 4D chromesome	1152
	Proportion of up-regulated genes	0.0485
	Proportion of down-regulated genes	0.0623
Unmapped to CS genome	Average unmapped reads number	3350544	3217507
	De novo unigene sequences number	208181
	Average denovo unigene sequences length (bp)	817
	De novo unigene sequences maximum length	10329
	De novo unigene sequences minimum length	183
	DEG sequences number	12895
	Up-regulated gene sequences number	7249
	Down-regulated gene sequences number	5647
	DEGs swissprot annotation	4117
	Identity to CS < 50% and > 50% to P.huashanica	458
