# Supplementary material for: Cytogenetic identification and molecular marker development of a novel wheat-Leymus mollis 4Ns(4D) alien disomic substitution line with resistance to stripe rust and Fusarium head blight
Source: Front Plant Sci. 2022 Nov 1;13:1012939. doi: 10.3389/fpls.2022.1012939 (PMC9667194; doi:10.3389/fpls.2022.1012939)
Supplement: Supplementary file 8 [file Table_7.xls]

## Sheet: Table S4
Supplementary Table 7. Whole High-confidence wheat genes and DEGs expression between wheat-Leymus mollis substitution line M862 and the wheat parent line 7182.
Gene id	FPKM_7182_R1	FPKM_7182_R2	FPKM_7182_R3	FPKM_M862_R1	FPKM_M862_R2	FPKM_M862_R3	baseMean	Log2FoldChange	lfcSE	stat	pvalue	padj	expression
ENSRNA050008032	1.94358	2.55104	1.11923	1.95757	0.630872	2.76315	20.8911	-0.102764	0.788302	-0.130361	0.896281	0.943438	non-DEG
ENSRNA050009592	0.617766	2.97879	1.46049	5.03412	2.22443	2.29874	23.3509	0.966207	0.798617	1.20985	0.226336	0.398302	non-DEG
ENSRNA050011414	2.28061	1.8267	2.45961	0.043912	0	0.145778	2.516	-4.65985	2.43823	-1.91116	0.0559842	0.144699	non-DEG
ENSRNA050013832	3.50232	3.02067	3.41312	4.36947	2.72201	2.96631	233.592	-0.329362	0.344608	-0.95576	0.339193	0.521958	non-DEG
ENSRNA050013833	0.923105	1.32959	1.54209	1.52916	0.873767	1.34725	108.597	-0.229655	0.392526	-0.585068	0.558502	0.719077	non-DEG
ENSRNA050013835	1.39572	1.12964	1.6329	2.19527	1.15881	1.51586	115.138	0.182721	0.396031	0.46138	0.644526	0.782552	non-DEG
ENSRNA050013836	0.948092	1.5591	1.31152	1.33099	1.13322	1.17989	86.0531	-0.241662	0.412417	-0.585963	0.5579	0.718607	non-DEG
ENSRNA050013837	1.11302	0.992901	1.23492	1.47363	0.814011	1.21352	96.3405	-0.175998	0.371949	-0.473178	0.636086	0.776003	non-DEG
ENSRNA050013838	3.27789	3.04906	3.01328	4.22417	2.71503	2.87233	296.766	-0.0713002	0.273826	-0.260385	0.794567	0.883382	non-DEG
ENSRNA050013841	1.00356	1.38491	1.30342	1.49225	0.725617	1.0313	83.4419	-0.174158	0.399816	-0.435596	0.66313	0.79604	non-DEG
ENSRNA050013842	1.63688	1.83717	2.34838	1.97307	1.55685	1.44296	126.067	-0.356906	0.349249	-1.02192	0.306817	0.488592	non-DEG
ENSRNA050013845	0.880652	0.800927	1.46098	1.45537	0.910192	1.57206	65.7536	0.347163	0.526431	0.659466	0.509597	0.67823	non-DEG
ENSRNA050013848	1.22137	1.65788	2.13044	2.3596	1.50682	1.83946	130.181	-0.0197149	0.42099	-0.0468299	0.962649	0.98127	non-DEG
ENSRNA050013850	0.832645	1.15586	1.10856	1.68846	0.700508	1.20172	93.5975	0.0542837	0.448983	0.120904	0.903767	0.947996	non-DEG
ENSRNA050013852	1.33728	1.53073	2.37802	2.01237	1.71409	1.52023	148.457	-0.148461	0.371695	-0.399416	0.689587	0.814391	non-DEG
ENSRNA050013854	1.09834	1.34698	1.16965	1.27958	0.929135	0.927552	77.8459	-0.521078	0.356805	-1.4604	0.144181	0.290862	non-DEG
ENSRNA050013859	0.958583	1.50559	1.84374	1.65642	0.813843	1.52042	107.859	-0.452294	0.443716	-1.01933	0.308044	0.489974	non-DEG
ENSRNA050013861	1.78489	1.65021	2.22991	3.16554	1.70482	2.23108	170.67	0.134187	0.335408	0.400071	0.689104	0.814092	non-DEG
ENSRNA050013862	0.91053	0.911786	1.28473	1.4795	0.851862	0.792038	60.7618	-0.296754	0.488135	-0.607934	0.543231	0.70564	non-DEG
ENSRNA050013864	1.46448	1.147	1.92558	2.59328	1.25432	1.52936	133.199	0.140197	0.428828	0.326931	0.74372	0.850679	non-DEG
ENSRNA050013867	1.66823	1.46005	2.37004	2.3431	1.42503	1.66815	104.847	-0.22429	0.411294	-0.545328	0.585528	0.739842	non-DEG
ENSRNA050013868	1.29089	0.980851	1.61279	1.73582	0.94378	1.22773	83.1573	-0.144593	0.422801	-0.341988	0.73236	0.843222	non-DEG
ENSRNA050013869	1.08094	1.1278	1.69971	1.87183	1.35019	1.62345	109.72	0.151305	0.368708	0.410364	0.681539	0.808874	non-DEG
ENSRNA050013871	1.68575	1.4524	1.86011	2.13003	1.13424	1.29801	126.938	-0.368037	0.375546	-0.980005	0.327084	0.509717	non-DEG
ENSRNA050013878	1.17144	0.606141	1.97465	1.07043	0.475348	0.923726	91.0484	-0.757222	0.59358	-1.27569	0.202066	0.367824	non-DEG
ENSRNA050013883	0.358003	0.447827	0	0	0	5.88522	22.7285	-0.368649	0.628444	-0.586605	0.557469	0.718192	non-DEG
ENSRNA050013955	9.35393	10.3084	7.34391	0	0	0	56.7288	-9.15493	1.27513	-7.1796	6.99e-13	1.17e-11	down
ENSRNA050013959	1.27156	1.96229	3.8154	0	0	0	22.0411	-7.78983	1.49763	-5.20143	1.98e-07	2.1e-06	down
ENSRNA050013964	4.59971	5.10961	6.22031	6.15567	3.35859	4.23448	0.109635	-0.708897	4.08047	-0.173729	0.862078	0.923304	non-DEG
ENSRNA050014478	1.48825	1.27752	1.98006	1.5985	1.43653	1.56672	151.36	0.166138	0.310183	0.535612	0.592227	0.744493	non-DEG
ENSRNA050014480	1.18697	0.73017	2.7183	1.08938	1.30336	1.14741	34.8285	-0.595273	0.702615	-0.847225	0.39687	0.577386	non-DEG
ENSRNA050014871	0.943942	1.80943	1.15572	3.7615	1.90649	3.08455	178.703	1.06006	0.395599	2.67963	0.00737043	0.0293739	up
ENSRNA050014873	1.55172	2.1805	1.13218	3.44503	2.25742	3.5537	350.9	0.926499	0.363622	2.54797	0.0108351	0.0401106	non-DEG
ENSRNA050015109	2.00555	2.13828	3.81682	2.44982	2.9117	3.26177	134.391	-0.0620474	0.40482	-0.153272	0.878184	0.933584	non-DEG
ENSRNA050015219	10.3922	9.78897	12.8958	10.5464	8.60669	8.65731	178.601	-0.472451	0.31949	-1.47877	0.139202	0.283548	non-DEG
ENSRNA050015654	2.12507	1.24356	1.41782	1.37582	1.79414	0.403928	20.7489	-0.381524	0.807829	-0.472283	0.636724	0.77646	non-DEG
ENSRNA050015662	0.581823	3.29151	0.811642	3.30063	1.02901	1.11385	17.3398	-0.0964831	1.01348	-0.0952002	0.924156	0.959521	non-DEG
ENSRNA050015671	0	1.07767	1.32284	2.08393	0.72958	1.47047	122.162	0.0440121	0.456808	0.0963472	0.923245	0.959314	non-DEG
ENSRNA050015672	1.25824	0.989981	1.18688	1.48043	0.84733	1.28359	99.9434	-0.152149	0.378116	-0.402386	0.6874	0.813023	non-DEG
ENSRNA050015978	0	1.86527	0	4.83921	0	0	110.489	-0.00489103	0.532174	-0.00919067	0.992667	0.996507	non-DEG
ENSRNA050015984	6.24521	11.7821	17.6365	8.29572	7.69628	11.7615	271.993	-0.522141	0.432474	-1.20734	0.227303	0.399303	non-DEG
ENSRNA050015986	4.66976	5.41162	7.796	7.51489	4.14752	4.1375	139.164	-0.331473	0.413214	-0.802183	0.422447	0.601635	non-DEG
ENSRNA050016002	5.79474	5.17274	6.64176	9.21922	8.2479	4.21885	54.7217	0.144652	0.490517	0.294898	0.768072	0.866493	non-DEG
ENSRNA050016014	6.52282	7.61039	10.3011	3.48223	2.62791	2.74163	91.9009	-1.63477	0.406652	-4.02008	5.82e-05	0.000428581	down
ENSRNA050016015	2.05471	1.84227	2.1386	1.85902	1.08	2.25935	18.017	-0.353	0.694392	-0.508358	0.611202	0.758389	non-DEG
ENSRNA050016018	8.09596	3.25964	2.09038	4.02718	2.38939	2.56881	64.9176	-0.757451	0.638534	-1.18624	0.23553	0.409139	non-DEG
ENSRNA050016021	10.696	11.2675	11.2863	15.6651	12.6125	6.26499	98.0463	-0.10641	0.452636	-0.23509	0.814139	0.895017	non-DEG
ENSRNA050016122	2.17515	4.55811	4.52205	3.73034	2.66244	2.38169	16.7322	-0.261828	0.747686	-0.350184	0.726201	0.838897	non-DEG
ENSRNA050016249	4.76713	4.41941	4.70622	7.14737	4.22982	5.14412	119.573	0.10074	0.345619	0.291478	0.770686	0.868453	non-DEG
ENSRNA050016275	15.4042	13.3588	16.1388	19.7529	15.2051	10.2567	36.1964	-0.565492	0.60437	-0.935672	0.349442	0.532304	non-DEG
ENSRNA050016290	1.29992	2.9186	1.99897	0.565002	0.740521	0.832443	16.2507	-0.994862	0.831876	-1.19593	0.231726	0.40435	non-DEG
ENSRNA050016304	0.586505	0.473549	0.761926	4.14076	2.47183	3.60513	178.65	2.34234	0.363614	6.44183	1.18e-10	1.64e-09	up
ENSRNA050016389	2.10831	1.95773	1.83927	2.93613	1.84598	2.2951	47.8973	0.0887618	0.432406	0.205274	0.837358	0.908996	non-DEG
ENSRNA050016391	3.209	3.09974	5.49188	2.63148	0.761055	1.82873	26.2813	-1.35223	0.73597	-1.83734	0.0661597	0.16384	non-DEG
ENSRNA050016400	7.86825	9.88204	15.7234	8.4315	7.16066	10.9724	170.535	-0.526407	0.376239	-1.39913	0.161774	0.315478	non-DEG
ENSRNA050016401	0.234125	0.369583	0.927231	2.35988	1.82546	2.79563	20.8837	2.57823	0.770714	3.34525	0.000822089	0.00457073	up
ENSRNA050016549	1.86512	2.26975	2.3164	5.13992	3.27912	3.95797	270.83	0.74527	0.266695	2.79447	0.0051985	0.0220517	non-DEG
ENSRNA050016550	0.534092	1.30412	1.63431	1.93124	1.32804	1.33059	124.518	0.495361	0.495778	0.999159	0.317717	0.499919	non-DEG
ENSRNA050016673	0.598566	1.12399	2.68898	1.99303	1.05684	1.00107	25.6755	-0.242282	0.83009	-0.291874	0.770383	0.86824	non-DEG
ENSRNA050016680	6.39027	39.7628	11.578	18.4153	17.7612	17.306	311.205	-0.244319	0.620754	-0.393585	0.693887	0.81773	non-DEG
ENSRNA050016807	4.67047	4.98012	5.4592	6.58215	3.97262	4.61344	783.004	-0.171117	0.261343	-0.654759	0.512623	0.680893	non-DEG
ENSRNA050017148	2.73964	2.01722	0.616168	0.291418	0.303985	0.515127	16.9744	-2.29379	1.03561	-2.21491	0.0267659	0.0823394	non-DEG
ENSRNA050017176	1.22784	0.328299	9.48615	0	0	0	36.1969	-8.50702	1.76668	-4.81525	1.47e-06	1.4e-05	down
ENSRNA050017191	2.55079	3.08629	3.65051	3.61461	2.28103	2.19015	261.734	-0.37002	0.317513	-1.16537	0.243869	0.41899	non-DEG
ENSRNA050017192	7.72485	7.23372	10.6087	4.00609	4.20166	5.34582	78.6897	-1.10094	0.383162	-2.87331	0.00406199	0.0178829	down
ENSRNA050017194	4.95501	0.910163	3.73979	0.772554	1.20202	1.0184	76.4428	-1.89654	0.697369	-2.71956	0.0065368	0.0266359	down
ENSRNA050017196	2.32648	2.16756	2.74316	1.46138	0.976029	1.13499	11.248	-0.978436	0.861126	-1.13623	0.255861	0.432676	non-DEG
ENSRNA050017294	2.3057	0.626625	1.80049	0.720877	0.248715	1.36948	2.45851	-1.84082	1.74773	-1.05327	0.292219	0.472705	non-DEG
ENSRNA050017603	1.16327	1.13513	2.35075	1.32154	0.438934	0.933488	28.8685	-1.01351	0.715998	-1.41552	0.156917	0.308561	non-DEG
ENSRNA050017612	1.03378	1.24963	0.593062	0.799643	1.01012	1.88784	7.43874	0.460266	1.44968	0.317496	0.750868	0.855137	non-DEG
ENSRNA050017629	2.88778	2.0356	2.96357	2.20219	1.17627	1.59299	102.42	-0.903835	0.404615	-2.23381	0.0254953	0.0792421	non-DEG
ENSRNA050017632	5.34955	6.15616	11.1699	8.53153	4.76502	7.3085	227.587	-0.344536	0.407311	-0.845878	0.397621	0.577955	non-DEG
ENSRNA050017633	21.3197	8.59001	26.3829	9.61933	6.59231	9.64233	384.171	-1.32965	0.458248	-2.90158	0.00371282	0.0166043	down
ENSRNA050017679	1.40443	1.01188	0.505639	0.847058	0.567229	1.90495	7.85025	-0.398488	1.15468	-0.345108	0.730013	0.841603	non-DEG
ENSRNA050017683	1.67506	2.97238	1.8804	1.68517	1.08362	1.64274	19.13	-0.656951	0.6943	-0.946205	0.344044	0.527319	non-DEG
ENSRNA050017704	0	0.244944	0	4.6645	4.96389	3.65348	21.6829	6.06501	1.27782	4.74637	2.07e-06	1.94e-05	up
ENSRNA050017705	0	0	0	2.77077	4.28869	2.66127	14.6103	7.45089	1.52564	4.88377	1.04e-06	1.01e-05	up
ENSRNA050017720	1.5363	0.143354	0.393368	0.897211	5.42039	4.46237	24.898	1.6278	1.1192	1.45443	0.145827	0.293191	non-DEG
ENSRNA050017726	1.05859	1.41052	2.38309	2.18471	1.18632	1.51877	105.41	-0.197472	0.452652	-0.436256	0.662651	0.795762	non-DEG
ENSRNA050017740	2.19298	1.87455	0.714918	4.38773	15.8163	24.0054	86.3499	2.82162	0.706765	3.99231	6.54e-05	0.000475055	up
ENSRNA050018652	0	1.61348	3.80676	0.525256	0.352497	0	60.7933	-2.93425	0.576847	-5.0867	3.64e-07	3.75e-06	down
ENSRNA050018653	1.64443	1.37907	2.35892	1.7062	1.84217	1.67096	63.5285	-0.250633	0.439907	-0.569741	0.568853	0.727047	non-DEG
ENSRNA050018654	0.798562	1.92516	1.51226	1.66006	0.856593	1.17966	40.6803	-0.343332	0.572918	-0.599269	0.548994	0.710658	non-DEG
ENSRNA050018659	1.73815	1.42834	1.96336	1.15064	0.649311	1.02677	40.5392	-1.09227	0.510086	-2.14135	0.0322456	0.0951164	non-DEG
ENSRNA050018662	0.128065	1.07796	2.01326	1.79252	0.660156	1.59163	30.4981	0.156639	0.909404	0.172243	0.863246	0.924142	non-DEG
ENSRNA050018675	0.721285	0.867511	2.95702	1.36919	0.252834	0.896116	13.163	-1.02808	1.03012	-0.998015	0.318272	0.500442	non-DEG
ENSRNA050018678	0	10.0504	0	0	0	0	1.44753	-0.718381	2.7595	-0.26033	0.794609	0.883383	non-DEG
ENSRNA050018828	4.25917	1.3508	1.53025	1.37102	0.116577	0.706007	2.92813	-0.776969	2.28805	-0.339577	0.734175	0.844172	non-DEG
ENSRNA050018907	0.581438	0.370165	1.16345	13.0918	6.40382	8.74236	415.558	3.53921	0.46199	7.66078	1.85e-14	3.5e-13	up
ENSRNA050018911	2.76343	4.84759	5.1271	7.22707	3.37758	5.06505	255.976	0.0987568	0.390585	0.252843	0.800389	0.886853	non-DEG
ENSRNA050018914	1.19624	1.14999	2.3088	1.53773	1.12246	1.24441	52.5228	-0.472596	0.50156	-0.942253	0.346063	0.52903	non-DEG
ENSRNA050018923	0.556096	1.49667	1.5612	1.23658	0	1.31998	28.3086	-0.420008	0.7215	-0.582132	0.560478	0.720553	non-DEG
ENSRNA050018926	6.3105	5.68439	9.47579	6.69006	2.71928	4.43215	136.112	-0.869585	0.446758	-1.94643	0.0516028	0.136264	non-DEG
ENSRNA050018928	1.1415	3.20533	1.69406	1.39746	2.92335	1.40235	30.0853	-0.138645	0.72497	-0.191242	0.848336	0.914917	non-DEG
ENSRNA050018936	2.4204	1.47922	3.82439	1.16966	1.19475	1.40619	41.6526	-1.26407	0.561117	-2.25277	0.0242735	0.0762522	non-DEG
ENSRNA050018941	3.77655	2.57499	6.55374	6.12174	2.12417	4.67119	46.2401	-0.323497	0.65956	-0.490474	0.623799	0.767271	non-DEG
ENSRNA050018942	0.81164	0.867864	0.819978	2.48748	1.36208	1.41463	26.6183	1.16933	0.616597	1.89642	0.0579049	0.148293	non-DEG
ENSRNA050018946	6.13366	0.660961	0.862636	1.07727	1.06395	0.806194	24.5083	-1.70915	1.03765	-1.64713	0.0995316	0.222518	non-DEG
ENSRNA050018951	1.04672	0.831802	1.55295	1.51844	0.830806	1.16693	2.22198	-0.0358902	1.73544	-0.0206807	0.9835	0.992295	non-DEG
ENSRNA050019085	10.5995	9.31922	11.0163	13.0394	9.12397	11.7744	146.813	-0.0451567	0.289243	-0.15612	0.875938	0.93208	non-DEG
ENSRNA050019119	6.28388	16.0863	8.19612	25.853	14.0677	20.7706	128.321	0.835487	0.459077	1.81993	0.0687698	0.168825	non-DEG
ENSRNA050019260	1.77441	1.678	2.12781	1.97868	0.834031	1.11695	142.392	-0.696407	0.416139	-1.6735	0.0942298	0.21347	non-DEG
ENSRNA050019261	1.33239	1.32691	1.93576	1.92012	1.36196	1.49602	107.494	-0.0770152	0.360028	-0.213915	0.830614	0.905209	non-DEG
ENSRNA050019263	4.96771	4.12915	4.60825	4.98958	3.02422	3.19298	226.645	-0.515625	0.326586	-1.57883	0.114374	0.246257	non-DEG
ENSRNA050019265	2.05511	1.98184	2.48767	2.65913	1.19937	1.94771	29.4444	-0.561435	0.583052	-0.962925	0.335585	0.518174	non-DEG
ENSRNA050019266	1.04278	1.26409	2.04465	1.51212	1.68205	1.66479	1.6558	0.897345	1.86746	0.480515	0.630861	0.772147	non-DEG
ENSRNA050019275	0.987727	0	2.50176	1.60853	1.83719	1.50124	1.46301	1.45093	2.19794	0.660131	0.509169	0.677827	non-DEG
ENSRNA050019306	0.93819	1.39421	0.015404	1.30966	1.21594	1.3141	11.4776	0.466496	1.01489	0.45965	0.645767	0.78345	non-DEG
ENSRNA050019313	0.233394	0.643776	0	1.84103	2.27502	1.6743	16.5292	1.95321	1.15001	1.69842	0.0894279	0.205163	non-DEG
ENSRNA050019315	1.39658	3.83724	0.176483	2.08083	0.936348	1.05104	13.0706	-0.65662	1.06833	-0.614621	0.538805	0.702136	non-DEG
ENSRNA050019319	1.29511	2.55954	0.515569	2.63576	2.75137	1.3623	15.5199	0.4141	1.10355	0.375244	0.707479	0.826422	non-DEG
ENSRNA050019321	1.8237	1.68156	1.92535	2.5486	2.27095	1.28612	19.2855	0.144852	0.699612	0.207045	0.835974	0.908534	non-DEG
ENSRNA050019325	1.33521	1.1455	1.74273	1.45388	1.04186	0.869206	74.6546	-0.433295	0.444299	-0.975232	0.329445	0.511988	non-DEG
ENSRNA050019330	1.40927	1.92592	2.16201	2.49803	1.60288	1.73629	53.8635	-0.0384937	0.450447	-0.0854567	0.931898	0.963733	non-DEG
ENSRNA050019392	1.08053	4.29624	0.368161	3.0875	1.65862	2.40851	15.3838	0.24526	1.03942	0.235958	0.813465	0.894779	non-DEG
ENSRNA050019478	0.882002	0.995012	1.84818	1.27315	1.00137	1.0452	113.116	-0.373941	0.427422	-0.874874	0.381642	0.562917	non-DEG
ENSRNA050019613	2.00417	2.46001	2.90369	4.95814	6.82636	5.30274	50.6137	0.903789	0.473832	1.9074	0.0564682	0.145645	non-DEG
ENSRNA050019614	1.95275	2.7438	1.88654	5.57179	7.50017	10.4865	51.273	1.59724	0.454962	3.51071	0.000446915	0.00267924	up
ENSRNA050019615	3.10444	1.80318	5.67337	5.41789	5.58002	5.81468	42.5092	0.666557	0.593881	1.12237	0.261704	0.439049	non-DEG
ENSRNA050019616	1.90968	0.671036	0.036068	4.48332	3.0695	5.41133	23.3768	2.52291	1.10416	2.28492	0.0223174	0.0714787	non-DEG
ENSRNA050019618	1.33191	2.24686	0.275021	5.72194	4.81371	8.7069	40.6086	1.98172	0.740728	2.67536	0.00746491	0.0296792	up
ENSRNA050019625	1.8276	2.41172	2.73461	0.743153	1.27384	1.11332	17.8362	-1.33963	0.722419	-1.85437	0.0636865	0.159318	non-DEG
ENSRNA050019686	2.93637	3.0908	1.44244	3.25262	2.47424	5.0777	54.0418	0.22504	0.503	0.447396	0.654589	0.790213	non-DEG
ENSRNA050019693	1.28979	2.92146	2.95434	2.35112	1.72935	1.8693	175.839	-0.372718	0.400894	-0.929717	0.352518	0.535208	non-DEG
ENSRNA050019694	1.35213	1.37976	2.13447	1.69364	1.2107	1.95165	125.596	-0.253971	0.357888	-0.709638	0.477929	0.650655	non-DEG
ENSRNA050019698	0	0	7.09447	0	3.6781	0	404.759	-0.569391	0.271612	-2.09634	0.0360516	0.10363	non-DEG
ENSRNA050019699	1.45302	1.59191	2.1442	2.28474	0.656075	1.62984	87.1505	-0.391028	0.520421	-0.751369	0.452431	0.628162	non-DEG
ENSRNA050019700	1.70432	1.86786	3.00017	1.53579	0	1.41684	95.8573	-0.967089	0.437543	-2.21027	0.0270861	0.0831501	non-DEG
ENSRNA050019704	0.969986	0.90081	1.12016	2.45969	0.650642	1.07664	38.2109	0.144159	0.669438	0.215344	0.829499	0.904707	non-DEG
ENSRNA050019707	0.345169	0.245893	0.48022	7.56878	4.62732	4.78758	10.2582	0.581058	0.952231	0.610206	0.541725	0.704547	non-DEG
ENSRNA050019709	2.12027	2.45259	2.54341	2.421	1.34471	3.0613	45.307	-0.224126	0.488139	-0.459143	0.646132	0.783639	non-DEG
ENSRNA050019790	1.33163	1.00266	2.00955	1.66029	1.21096	2.24186	36.287	0.0306053	0.567109	0.0539672	0.956961	0.978033	non-DEG
ENSRNA050019813	3.22616	1.35429	5.66367	2.60901	0.455977	2.12104	22.1508	-1.84114	1.24002	-1.48477	0.137604	0.281177	non-DEG
ENSRNA050019891	0.819426	0.958776	1.39919	1.32206	0.649094	0.992541	79.4585	-0.277556	0.45879	-0.604974	0.545196	0.707222	non-DEG
ENSRNA050019893	1.23437	1.37265	1.20485	1.60015	0.965584	0.93458	142.095	-0.319149	0.366147	-0.871642	0.383404	0.564511	non-DEG
ENSRNA050019895	6.36947	4.84096	8.45345	2.83423	1.98868	2.41197	511.939	-1.51894	0.378377	-4.01435	5.96e-05	0.000437266	down
ENSRNA050019902	0.466204	1.78269	0.126394	3.43056	1.60956	0.230489	18.7646	1.14604	1.13638	1.0085	0.313215	0.495269	non-DEG
ENSRNA050019988	2.1047	1.58749	4.95809	0.58258	0.595939	1.46296	23.4214	-2.07451	0.802032	-2.58657	0.00969365	0.0366388	down
ENSRNA050019992	2.47067	1.90852	2.71833	0.506148	0.53704	2.35274	21.1041	-1.18694	0.832435	-1.42587	0.153906	0.304476	non-DEG
ENSRNA050020020	2.96587	15.736	1.75906	10.5366	8.23128	7.7438	197.393	0.189646	0.700563	0.270705	0.786618	0.87826	non-DEG
ENSRNA050020205	1.79467	1.23725	2.11464	2.04751	1.14401	1.36132	139.048	-0.449472	0.399364	-1.12547	0.26039	0.437581	non-DEG
ENSRNA050020207	0.833257	0.773328	1.4166	1.09557	1.14777	1.27547	91.0937	0.048463	0.420854	0.115154	0.908323	0.950606	non-DEG
ENSRNA050020228	1.03828	1.6597	0.137532	2.48227	0.364446	0.93091	4.74414	1.13468	1.83021	0.619972	0.535276	0.699368	non-DEG
ENSRNA050020231	8.9705	3.69686	3.46968	4.14559	2.6037	2.48668	57.1863	-1.05911	0.616626	-1.7176	0.0858702	0.199302	non-DEG
ENSRNA050020236	30.0855	7.64929	9.69795	12.8664	3.4524	7.31784	138.924	-1.25115	0.677787	-1.84594	0.0649006	0.161572	non-DEG
ENSRNA050020240	9.19301	1.45432	2.37895	4.93677	1.94475	1.58034	41.1024	-0.74908	0.889514	-0.842123	0.399719	0.579609	non-DEG
ENSRNA050020242	7.24155	3.23809	3.51484	5.57496	1.79087	2.91432	51.9561	-0.614865	0.606155	-1.01437	0.310407	0.492233	non-DEG
ENSRNA050020567	2.95834	1.50641	1.16175	1.57905	1.09493	1.10363	2.81364	-0.321008	1.84805	-0.173701	0.8621	0.923304	non-DEG
ENSRNA050020614	3.23178	1.46663	4.74182	0.91903	2.06181	4.64388	41.3515	-0.361294	0.769603	-0.469455	0.638744	0.778052	non-DEG
ENSRNA050020622	2.80362	4.58542	4.52726	0	0.397519	0.112661	25.0296	-4.73918	1.00804	-4.70137	2.58e-06	2.39e-05	down
ENSRNA050020636	1.03443	0.886248	1.38657	1.3975	0.941146	0.952894	65.0446	-0.214793	0.425946	-0.504272	0.61407	0.760456	non-DEG
ENSRNA050020639	1.32206	2.99776	2.61555	2.76953	2.01505	2.27438	83.5962	-0.101721	0.433049	-0.234894	0.814291	0.895033	non-DEG
ENSRNA050020653	0.418785	1.82506	0	2.55021	1.66412	2.02169	15.9819	1.48959	1.31243	1.13499	0.256382	0.433254	non-DEG
ENSRNA050020844	132.077	75.9317	196.52	67.7352	49.9841	73.2952	2494.27	-1.28022	0.380741	-3.36245	0.000772545	0.00432743	down
ENSRNA050021221	1.08065	1.09212	0.713364	1.32385	1.05383	0.878764	25.9112	-0.151099	0.592084	-0.255198	0.79857	0.885567	non-DEG
ENSRNA050021222	2.47367	1.18757	1.52817	1.13671	1.03238	1.21264	47.6456	-0.843165	0.526931	-1.60014	0.109567	0.238664	non-DEG
ENSRNA050021224	2.32399	2.7571	2.84968	2.68716	2.29498	3.26429	82.94	-0.0907276	0.354448	-0.255969	0.797975	0.885218	non-DEG
ENSRNA050021230	0.154196	0.873412	1.99252	1.42404	0.736741	1.11811	30.2119	-0.192597	0.874089	-0.220341	0.825606	0.902381	non-DEG
ENSRNA050021239	35.7484	30.4725	60.3204	38.8197	24.5979	40.8409	755.917	-0.477691	0.356897	-1.33846	0.180748	0.340453	non-DEG
ENSRNA050021262	8.09864	6.0009	8.3188	5.37295	5.19762	6.07058	46.7867	-0.702476	0.447148	-1.57101	0.116179	0.249254	non-DEG
ENSRNA050021428	1.71705	1.18259	2.07438	2.05972	0.700181	1.39561	0	NA	NA	NA	NA	NA	non-DEG
ENSRNA050021429	3.97524	2.42793	4.41177	1.90536	1.95361	3.17533	18.3417	-0.942353	0.729879	-1.29111	0.196666	0.360956	non-DEG
ENSRNA050021557	7.16822	51.8286	15.3578	27.8127	26.7131	24.6011	448.843	-0.00482945	0.609819	-0.00791948	0.993681	0.996995	non-DEG
ENSRNA050021560	97.9046	34.6434	49.0059	18.5507	14.2294	12.5536	488.753	-2.2029	0.423686	-5.19936	2e-07	2.12e-06	down
ENSRNA050021567	0.178815	6.09692	0.413666	4.26532	2.36862	2.80817	44.937	0.116345	0.985182	0.118095	0.905993	0.949	non-DEG
ENSRNA050021620	1.03161	1.42232	1.03631	1.17354	0.708336	0.805514	25.6328	-0.571811	0.581745	-0.982924	0.325645	0.50841	non-DEG
ENSRNA050021649	1.94091	2.20171	2.67117	0.973536	1.63289	2.00241	18.7103	-0.613076	0.709668	-0.863892	0.387647	0.568653	non-DEG
ENSRNA050021715	1.51442	0.969475	1.22843	1.27809	1.81094	0.697742	34.0209	-0.347506	0.619078	-0.561329	0.574573	0.73124	non-DEG
ENSRNA050021719	5.72499	3.51665	9.10665	4.30983	4.8394	5.85628	92.5882	-0.72488	0.489816	-1.4799	0.138899	0.283141	non-DEG
ENSRNA050021721	7.21137	3.47589	11.5502	6.77253	3.77291	7.7994	188.082	-0.725852	0.579308	-1.25296	0.210219	0.378012	non-DEG
ENSRNA050021723	2.62908	2.93532	6.75352	7.72436	5.86214	7.45505	163.909	0.0938697	0.384466	0.244156	0.80711	0.890901	non-DEG
ENSRNA050021729	3.28871	0.720583	1.35811	1.02099	0.224071	1.31318	6.67437	-2.10196	1.40879	-1.49203	0.135692	0.278359	non-DEG
ENSRNA050021731	2.66324	3.69427	6.35044	3.22006	2.67976	2.37332	270.424	-0.772587	0.394679	-1.95751	0.050288	0.133588	non-DEG
ENSRNA050021761	0.729608	1.28269	1.03316	1.20467	1.4433	1.04142	86.5771	-0.0197231	0.383408	-0.0514415	0.958974	0.979448	non-DEG
ENSRNA050021762	1.61041	4.2275	4.23515	5.71938	2.92749	4.44717	300.71	0.174027	0.431794	0.403033	0.686924	0.812619	non-DEG
ENSRNA050022182	0.530603	0.970364	1.34074	1.61524	0.977921	0.90974	89.0059	0.0938319	0.512305	0.183156	0.854675	0.918773	non-DEG
ENSRNA050022781	0.498705	0.938082	0	1.92442	2.35113	1.61071	15.0015	1.7704	1.28128	1.38174	0.16705	0.322617	non-DEG
ENSRNA050022790	2.27139	2.72071	2.86132	0.876558	0.821103	0.920934	154.742	-1.76556	0.283895	-6.21906	5e-10	6.64e-09	down
ENSRNA050022801	4.93901	15.5077	5.13521	10.9909	9.34973	7.89418	198.868	0.099882	0.486149	0.205455	0.837216	0.908927	non-DEG
ENSRNA050022869	4.08958	7.44564	3.47548	3.60731	2.16951	2.91574	35.7262	-0.772719	0.536986	-1.43899	0.150153	0.299459	non-DEG
ENSRNA050022936	85.7139	108.019	188.151	147.599	98.3356	155.44	5759.67	-0.117467	0.346792	-0.338724	0.734817	0.844573	non-DEG
ENSRNA050022971	0.816609	1.30659	1.34922	1.11666	0.484182	1.30321	10.4279	-0.490972	0.871933	-0.563085	0.573377	0.730254	non-DEG
ENSRNA050023565	2.29068	2.62417	2.96935	1.95028	1.04766	2.19016	50.6396	-0.967081	0.488669	-1.97901	0.0478149	0.128639	non-DEG
ENSRNA050023634	79.1246	29.7845	68.959	16.6358	20.2007	17.0331	1775.61	-1.91842	0.404588	-4.74167	2.12e-06	1.98e-05	down
ENSRNA050023641	11.1329	6.72941	25.418	7.41928	3.92774	6.54899	151.133	-1.48268	0.568472	-2.60818	0.00910253	0.034871	down
ENSRNA050023743	2.27602	2.03325	2.95607	2.62424	2.0625	2.29579	221.016	-0.250057	0.293817	-0.851062	0.394735	0.575399	non-DEG
ENSRNA050023891	4.49344	2.31083	3.28707	1.45388	1.18182	1.29978	39.1388	-1.60018	0.571878	-2.79812	0.00514011	0.0218356	down
ENSRNA050023932	1.25322	2.12727	1.97054	0.871426	2.55731	0.893858	15.5014	-0.533014	0.844085	-0.631469	0.527734	0.693156	non-DEG
ENSRNA050024108	1.94965	0	2.46467	0.260409	0.991254	1.57383	11.8604	-0.446487	1.41857	-0.314743	0.752956	0.856442	non-DEG
ENSRNA050024236	0.812291	1.48516	2.66111	2.05764	2.15041	2.59246	134.066	0.273489	0.495073	0.552421	0.58066	0.736407	non-DEG
ENSRNA050024242	0	0.764236	0.616168	0.674864	2.93725	1.2758	6.46381	1.65266	1.54202	1.07175	0.283831	0.463459	non-DEG
ENSRNA050024247	4.67536	2.60391	4.34399	0	1.60605	2.81093	0.199487	-0.708897	4.08047	-0.173729	0.862078	0.923304	non-DEG
ENSRNA050024281	0	0	0.100127	2.65517	2.19059	1.91673	12.6304	6.26061	1.52374	4.10872	3.98e-05	0.000303943	up
ENSRNA050024282	0	0	0.123234	1.86183	2.34426	2.08093	8.80659	5.73269	1.60547	3.57072	0.000356008	0.00219248	up
ENSRNA050024295	0.898689	1.27374	1.30862	1.40879	0.939231	1.02842	99.1354	-0.375941	0.344347	-1.09175	0.274943	0.453626	non-DEG
ENSRNA050024296	1.79504	1.7024	2.66521	2.08887	1.91539	1.87993	451.886	-0.414946	0.391425	-1.06009	0.289103	0.469516	non-DEG
ENSRNA050024297	1.32043	1.73781	1.7712	1.98658	1.31909	1.04017	133.523	-0.442411	0.392433	-1.12735	0.259593	0.436722	non-DEG
ENSRNA050024298	7.92922	5.33778	5.10402	7.41446	3.66359	5.16899	488.127	-0.170941	0.355243	-0.481194	0.630378	0.77191	non-DEG
ENSRNA050024299	1.56322	0.871001	1.03908	1.08543	0.61846	0.952921	85.0433	-0.485053	0.416795	-1.16377	0.244518	0.419789	non-DEG
ENSRNA050024305	1.03602	1.68697	1.31613	1.05567	0.571858	0.912544	47.9982	-0.393724	0.514371	-0.765446	0.444006	0.620525	non-DEG
ENSRNA050024309	13.076	9.69403	20.5555	12.5884	9.68238	14.13	669.896	-0.616924	0.395452	-1.56005	0.118748	0.253354	non-DEG
ENSRNA050024310	2.76486	1.58303	3.58659	1.63071	1.33365	2.13591	88.9251	-0.9317	0.48072	-1.93813	0.052607	0.13814	non-DEG
ENSRNA050024315	6.06788	3.77437	7.8045	3.95633	2.52537	3.72763	61.1674	-0.929957	0.479533	-1.9393	0.0524653	0.137884	non-DEG
ENSRNA050024318	2.25362	1.4881	1.20783	1.30659	0.771189	1.04805	0	NA	NA	NA	NA	NA	non-DEG
ENSRNA050024321	1.29205	0.614355	0.181691	1.25672	0.993796	1.9266	10.2717	0.855568	1.06395	0.80414	0.421316	0.60045	non-DEG
ENSRNA050024328	3.37535	2.61028	2.06513	2.70868	1.57098	2.47527	0	NA	NA	NA	NA	NA	non-DEG
ENSRNA050024352	3.33405	0.280908	0.123234	1.34973	2.0101	0.262013	12.4779	0.365701	1.37271	0.266409	0.789924	0.880244	non-DEG
ENSRNA050024353	1.85629	0.889441	1.55183	1.75798	0.964495	0.72657	13.1898	-0.357582	0.800888	-0.446482	0.655249	0.790585	non-DEG
ENSRNA050024358	2.95356	2.73339	4.17483	3.37873	1.55994	2.09887	159.341	-0.681652	0.399526	-1.70615	0.08798	0.202816	non-DEG
ENSRNA050024363	3.10024	2.359	2.9551	2.94664	1.12227	1.40897	80.958	-0.836504	0.492727	-1.6977	0.089564	0.205413	non-DEG
ENSRNA050024364	1.78789	1.01018	1.55778	1.63741	1.02832	1.26431	37.8974	-0.228685	0.54435	-0.420106	0.674408	0.804088	non-DEG
ENSRNA050024366	5.83791	12.8329	13.357	21.6657	12.0401	12.0761	371.956	0.338922	0.409293	0.828067	0.407633	0.587498	non-DEG
ENSRNA050024371	1.43877	1.7133	0.743002	1.91919	1.73613	1.58485	34.9339	0.306519	0.564315	0.543169	0.587013	0.740885	non-DEG
ENSRNA050024373	0.697271	2.57456	1.10689	4.89625	1.43963	3.47631	107.969	1.0616	0.647507	1.63952	0.101105	0.22505	non-DEG
ENSRNA050024380	1.33144	1.23414	1.46032	0.815109	0.140593	1.96107	5.56764	-0.878696	1.31457	-0.668429	0.50386	0.673437	non-DEG
ENSRNA050024383	1.30659	1.76862	1.49099	0.850996	0.258888	1.45381	4.59215	-0.878381	1.61648	-0.543392	0.58686	0.740724	non-DEG
ENSRNA050024384	0.935654	0.768598	1.84537	131.891	126.594	128.072	908.328	6.53103	0.311854	20.9426	2.19e-97	1.94e-94	up
ENSRNA050024385	0.59409	0.267412	0.058011	3.35543	3.30361	3.66377	31.0867	3.10126	0.862537	3.59551	0.000323763	0.00201438	up
ENSRNA050024392	0.347922	3.20736	0.18801	8.48771	2.4689	8.04127	29.0311	2.20937	1.06985	2.06512	0.038912	0.109879	non-DEG
ENSRNA050024400	2.50832	2.70686	2.47512	4.25936	2.65085	3.86563	24.0147	0.280225	0.578742	0.484196	0.628246	0.770579	non-DEG
ENSRNA050024507	1.70446	2.14812	1.74992	1.83563	1.60504	2.1778	15.9014	-0.00494585	0.67884	-0.00728574	0.994187	0.997193	non-DEG
ENSRNA050024516	0	0	0	0	0	28.3919	0	NA	NA	NA	NA	NA	non-DEG
ENSRNA050024520	1.78399	1.59455	1.91339	6.08665	3.16469	3.65079	152.557	-0.0108487	0.357231	-0.0303689	0.975773	0.988287	non-DEG
ENSRNA050024521	5.2477	8.68564	10.7964	13.5019	10.3882	9.00502	619.835	0.219513	0.326795	0.671715	0.501765	0.671838	non-DEG
ENSRNA050024524	3.93646	6.37408	6.78245	13.3844	8.08601	9.17188	409.294	0.84608	0.357707	2.36529	0.0180159	0.0601824	non-DEG
ENSRNA050024525	0.110935	0.027319	0.084254	11.2012	7.18029	7.68828	353.116	6.58077	0.454124	14.4911	1.38e-47	1.59e-45	up
ENSRNA050024531	0.029324	0.090535	0	2.81062	1.34698	1.72371	1.16465	-0.170377	3.45903	-0.0492557	0.960716	0.98036	non-DEG
ENSRNA050024535	0	0	2.82616	5.05023	5.30622	0	0	NA	NA	NA	NA	NA	non-DEG
ENSRNA050024565	1.22683	1.48344	1.51081	0.886633	0.856996	0.543036	60.4049	-1.02739	0.433953	-2.3675	0.0179085	0.0599101	non-DEG
ENSRNA050024567	0.484509	0.621086	0.894331	3.39392	3.87211	3.33078	106.298	2.27335	0.402699	5.64527	1.65e-08	1.93e-07	up
ENSRNA050024568	23.56	41.5928	55.1262	53.1935	34.9165	39.7773	1405.21	-0.0910479	0.34311	-0.265361	0.790732	0.88092	non-DEG
ENSRNA050024572	0.562765	1.18479	1.03309	1.81719	1.49946	1.26105	58.2668	0.619067	0.455063	1.3604	0.173704	0.331297	non-DEG
ENSRNA050024578	1.17059	1.26589	2.03199	2.7007	1.39557	1.36677	31.4305	0.0324875	0.677841	0.0479278	0.961774	0.980906	non-DEG
ENSRNA050024582	3.18172	3.77594	4.22956	4.27748	2.47048	3.73729	78.6379	-0.305648	0.397558	-0.768813	0.442004	0.61902	non-DEG
ENSRNA050024589	0.464454	0.849807	1.54719	1.10685	1.59509	2.02257	7.15274	1.22865	1.2032	1.02115	0.307184	0.489033	non-DEG
ENSRNA050024590	20.3257	18.4691	35.4016	19.8398	20.5808	26.6721	462.793	-0.334174	0.348261	-0.959551	0.337281	0.520106	non-DEG
ENSRNA050024592	6.247	1.38944	9.00235	2.72123	2.53402	3.10862	86.6336	-1.2581	0.682905	-1.84227	0.0654354	0.162521	non-DEG
ENSRNA050024593	1.41363	1.79956	5.0554	2.20619	1.73225	2.48382	46.9138	-0.588312	0.689636	-0.853077	0.393617	0.574538	non-DEG
ENSRNA050024603	1.19464	0.620351	1.43703	1.67858	0.655628	1.1888	1.51492	1.33458	2.69941	0.494397	0.621026	0.765538	non-DEG
ENSRNA050024715	0.149873	0.714306	0	7.72373	1.73654	8.06448	32.115	4.61107	1.03015	4.47612	7.6e-06	6.56e-05	up
ENSRNA050024721	11.1982	7.05125	19.9579	8.02372	4.58372	6.65868	96.6062	-1.27208	0.498083	-2.55396	0.0106506	0.0395389	down
ENSRNA050024729	1.05792	0.607501	2.07413	1.10782	0.4638	0.794339	15.9936	-0.349388	0.948131	-0.368502	0.712499	0.829618	non-DEG
ENSRNA050024732	14.7177	7.32021	22.035	12.2174	7.23692	7.79725	368.151	-0.923343	0.469329	-1.96737	0.0491407	0.131455	non-DEG
ENSRNA050024739	8.09075	8.19053	12.486	6.91657	6.38179	8.26043	255.369	-0.589833	0.308386	-1.91265	0.0557934	0.144422	non-DEG
ENSRNA050024740	444.121	309.164	740.359	318.542	204.531	281.722	4363.03	-1.03676	0.364475	-2.84452	0.00444781	0.0193113	down
ENSRNA050024741	279.443	191.377	463.554	215.889	134.686	181.523	3354.31	-0.961515	0.385718	-2.4928	0.0126742	0.0454331	non-DEG
ENSRNA050024744	276.426	171.702	369.359	196.28	123.674	165.258	0	NA	NA	NA	NA	NA	non-DEG
ENSRNA050024745	674.473	387.783	885.321	453.928	287.159	387.417	2408.74	-1.05973	0.383958	-2.76002	0.0057798	0.0240814	down
ENSRNA050024749	1.26463	0.786435	1.32419	0.566066	1.10727	1.05144	15.0001	-0.54416	0.77311	-0.703858	0.481521	0.653618	non-DEG
ENSRNA050024752	0.753107	1.23989	1.29623	1.45798	0.990342	1.24958	95.8892	-0.102869	0.402251	-0.255734	0.798156	0.885314	non-DEG
ENSRNA050024755	0.632948	0.919315	1.0411	1.93701	1.36776	0.726782	93.6064	0.434089	0.497304	0.872885	0.382726	0.56384	non-DEG
ENSRNA050024757	2.83958	4.18228	4.71661	4.82691	3.22241	3.20783	328.63	-0.198911	0.313334	-0.634823	0.525544	0.691742	non-DEG
ENSRNA050024761	4.94082	2.80549	4.7587	4.05967	3.54806	2.96714	307.958	-0.393753	0.35137	-1.12062	0.262448	0.439799	non-DEG
ENSRNA050024762	1.79336	1.71837	2.02749	2.74873	1.13898	1.63213	137.296	-0.199398	0.414223	-0.481378	0.630248	0.771845	non-DEG
ENSRNA050024763	0.943329	1.68851	1.47421	2.52292	1.16951	1.23118	93.3774	0.0235181	0.479164	0.0490814	0.960854	0.98041	non-DEG
ENSRNA050024769	1.6477	0.407157	2.54757	1.75816	0.124656	0.494157	20.6031	-1.35795	1.11102	-1.22225	0.221614	0.391999	non-DEG
ENSRNA050024776	3.22556	2.83269	0	0	0	0	81.4649	-0.188808	0.42518	-0.444065	0.656995	0.791765	non-DEG
ENSRNA050024786	9.18664	9.16228	16.0299	10.6131	8.41592	10.8308	0	NA	NA	NA	NA	NA	non-DEG
ENSRNA050024787	18.9722	18.6841	31.8133	20.7068	16.1613	20.5189	11.7179	-0.217129	0.802061	-0.270714	0.786611	0.87826	non-DEG
ENSRNA050024792	1.41366	1.32651	1.76635	2.50831	1.36522	0.94024	32.0279	-0.177178	0.666734	-0.265741	0.790439	0.880668	non-DEG
PshuaUnCH01G000117	0.316153	0.500292	0.455104	2.12507	2.47103	2.38481	101.526	2.30865	0.363794	6.34602	2.21e-10	3e-09	up
PshuaUnCH01G000222	1.01288	1.12817	1.51748	0.967366	2.4674	0.711116	47.947	0.0953446	0.669692	0.142371	0.886787	0.93839	non-DEG
PshuaUnCH01G000248	12.4706	13.7142	10.2373	11.9749	6.29191	9.4814	415.47	-0.591659	0.28644	-2.06556	0.0388699	0.109809	non-DEG
PshuaUnCH01G000293	0	0	0.047952	3.82147	4.47824	4.71777	313.741	7.43661	0.569438	13.0596	5.6e-39	4.63e-37	up
PshuaUnCH01G000298	0.180995	0.159272	0.176366	8.07107	8.09231	7.63792	258.256	5.26346	0.336232	15.6543	3.11e-55	4.96e-53	up
PshuaUnCH01G000301	0	0	0	5.1084	6.01701	6.54363	340.49	11.9935	1.21568	9.86567	5.86e-23	2.18e-21	up
PshuaUnCH01G000302	0	0	0	2.01945	1.99526	3.37629	114.093	10.4162	1.25252	8.31617	9.09e-17	2.08e-15	up
PshuaUnCH01G000309	0	0	0	3.50098	3.35387	2.72315	90.4208	9.11619	1.25224	7.27992	3.34e-13	5.74e-12	up
PshuaUnCH01G000313	0	0	0	5.09069	2.96797	2.90667	156.473	5.62965	0.79376	7.09238	1.32e-12	2.15e-11	up
PshuaUnCH01G000315	0	0	0.151061	4.34235	3.06665	4.03617	58.1393	5.60026	0.695311	8.05432	7.99e-16	1.7e-14	up
PshuaUnCH01G000316	0	0	0	8.32913	8.16358	7.02966	117.661	10.4605	1.23886	8.44359	3.08e-17	7.36e-16	up
PshuaUnCH01G000322	0.046836	0.07424	0.083329	26.249	22.3671	25.6756	845.159	8.57051	0.432823	19.8014	2.89e-87	1.78e-84	up
PshuaUnCH01G000323	0	0	0	2.58148	1.82188	1.66518	38.4433	8.8466	1.31998	6.70207	2.05e-11	3.03e-10	up
PshuaUnCH01G000425	0	0	0	5.54004	7.06525	8.42752	165.789	10.9553	1.24196	8.82093	1.14e-18	3.01e-17	up
PshuaUnCH01G000564	0	0	0	2.75973	2.21773	1.92101	116.804	10.4499	1.24217	8.41259	4.01e-17	9.47e-16	up
PshuaUnCH01G000584	0	0	0	5.59463	2.56046	2.79655	74.307	9.79733	1.31817	7.4325	1.07e-13	1.91e-12	up
PshuaUnCH01G000585	0.111286	0.060275	0	5.42806	10.4511	7.27553	223.879	6.62655	0.583423	11.3581	6.76e-30	3.75e-28	up
PshuaUnCH01G000717	0.697441	0.625963	1.6262	1.69484	2.31583	2.42945	137.097	0.961799	0.503893	1.90874	0.0562963	0.145299	non-DEG
PshuaUnCH01G000867	0.851803	0.682784	0.539686	1.82806	1.32359	1.0991	125.153	0.839778	0.373797	2.24661	0.0246647	0.0772331	non-DEG
PshuaUnCH01G000934	13.5057	14.6174	24.6663	0	0	0	288.524	-11.5017	1.25069	-9.19629	3.71e-20	1.11e-18	down
PshuaUnCH01G000995	1.69072	0.872909	2.01808	0.369825	0.571086	0.87155	21.0687	-1.54483	0.744247	-2.0757	0.0379219	0.107809	non-DEG
PshuaUnCH01G001014	12.2753	7.13177	11.5693	0	0	0	288.688	-11.5036	1.2455	-9.23609	2.56e-20	7.74e-19	down
PshuaUnCH01G001033	0	0	0	3.97788	0.618826	1.94063	28.238	6.4044	1.41138	4.53768	5.69e-06	4.98e-05	up
PshuaUnCH01G001154	2.01666	8.44194	4.13889	0.431163	0.099881	0.074861	166.197	-4.74245	0.736352	-6.44047	1.19e-10	1.66e-09	down
PshuaUnCH01G001196	1.13979	1.59359	1.97697	2.02595	3.00495	2.91489	177.169	0.586564	0.368126	1.59338	0.111075	0.241164	non-DEG
PshuaUnCH01G001280	0.161529	0.098743	0	3.72966	2.64995	2.94192	88.179	4.69402	0.497265	9.43967	3.74e-21	1.21e-19	up
PshuaUnCH01G001378	0	0	0	14.0616	12.167	13.5838	295.995	10.8291	1.209	8.95707	3.33e-19	9.22e-18	up
PshuaUnCH01G001380	0	0	0	15.1521	15.3899	15.3403	353.413	8.21995	0.57267	14.3537	1.01e-46	1.13e-44	up
PshuaUnCH01G001386	0	0	0	3.60028	3.42677	4.07505	180.168	11.0753	1.22279	9.0574	1.34e-19	3.81e-18	up
TraesCS1A02G000700	1.02758	0.995113	2.37978	1.02354	0.606281	1.00028	22.9904	-0.584246	0.712629	-0.819845	0.412304	0.591607	non-DEG
TraesCS1A02G000800	1.27051	1.43514	1.12801	1.56576	0.654613	1.54414	12.2396	-0.0861853	0.803713	-0.107234	0.914603	0.954628	non-DEG
TraesCS1A02G001800	51.7961	67.0227	67.916	57.5174	88.6037	67.3769	3045.36	0.0359617	0.263917	0.136262	0.891614	0.940914	non-DEG
TraesCS1A02G001900	9.66265	10.1845	10.2371	33.2992	34.6646	36.0699	2306.03	1.56371	0.159162	9.82464	8.82e-23	3.21e-21	up
TraesCS1A02G002000	4.92683	5.60265	6.59942	1.86106	2.19442	1.67644	352.364	-1.73959	0.278293	-6.25093	4.08e-10	5.46e-09	down
TraesCS1A02G002200	10.3446	12.8203	24.7927	29.9454	27.5183	43.2491	1228.23	0.871175	0.381282	2.28486	0.0223213	0.071479	non-DEG
TraesCS1A02G002300	2.57265	4.09568	2.99288	5.0178	6.15369	5.17035	422.519	0.626977	0.27305	2.2962	0.0216644	0.0698564	non-DEG
TraesCS1A02G002400	1.53221	5.08715	1.82016	0	0.003925	0	32.557	-8.34959	1.44122	-5.79341	6.9e-09	8.37e-08	down
TraesCS1A02G002500	1.05122	2.18678	1.99249	2.66215	2.39642	3.35738	525.856	0.5155	0.337358	1.52805	0.1265	0.264727	non-DEG
TraesCS1A02G002700	2.17356	3.74453	2.8864	12.5523	11.4603	13.4539	1815.6	1.93151	0.232407	8.3109	9.5e-17	2.17e-15	up
TraesCS1A02G004200	27.2834	22.5938	22.5597	28.5256	18.7457	27.3784	603.827	-0.0958894	0.271906	-0.352656	0.724346	0.837813	non-DEG
TraesCS1A02G005100	4.81219	3.19299	4.04629	2.45867	1.45591	3.38505	89.2789	-0.904382	0.426433	-2.12081	0.0339378	0.0989301	non-DEG
TraesCS1A02G005500	3.20872	2.04376	3.57945	6.70346	4.20919	6.1414	330.251	0.764345	0.346393	2.20659	0.027343	0.083797	non-DEG
TraesCS1A02G005600	1.56989	1.73305	2.38692	6.94758	4.98075	5.96936	469.916	1.47986	0.266022	5.56292	2.65e-08	3.05e-07	up
TraesCS1A02G005800	5.95288	10.0309	7.0016	6.69939	5.81089	7.24656	1110.78	-0.411537	0.234584	-1.75432	0.0793748	0.187802	non-DEG
TraesCS1A02G005900	22.4926	16.6555	22.4087	1.80162	0.974532	1.42801	792.673	-4.07045	0.311325	-13.0746	4.6e-39	3.83e-37	down
TraesCS1A02G007500	4.97676	8.87856	7.33326	20.2094	16.9275	14.2432	317.37	0.208204	0.323905	0.642794	0.520358	0.687587	non-DEG
TraesCS1A02G007900	2.76386	2.19612	2.04979	10.7247	15.5951	4.90397	107.029	1.77361	0.519987	3.41087	0.000647558	0.00371011	up
TraesCS1A02G009000	1.5543	1.44613	3.20086	4.89351	5.39125	5.37714	359.753	1.29445	0.383103	3.37887	0.000727845	0.00411389	up
TraesCS1A02G009100	0	0	0	2.48905	2.00925	2.77495	57.9703	6.55575	0.886561	7.39459	1.42e-13	2.52e-12	up
TraesCS1A02G009200	0.2707	0.088188	0.085972	8.49511	5.93435	9.1122	84.5727	5.23675	0.636019	8.23364	1.82e-16	4.07e-15	up
TraesCS1A02G009900	0	0	0	2.6678	2.10277	1.81508	195.046	11.1896	1.23205	9.08208	1.07e-19	3.06e-18	up
TraesCS1A02G010200	0.869774	2.2807	0.566272	3.89233	4.85024	5.907	502.273	1.74274	0.454582	3.83373	0.000126214	0.000861413	up
TraesCS1A02G010300	0	0	0	3.11903	2.10695	4.18838	95.2048	10.1551	1.2717	7.98542	1.4e-15	2.92e-14	up
TraesCS1A02G011200	0	0.0523527	0	3.62402	3.3834	3.42717	139.594	7.49384	0.749983	9.992	1.65e-23	6.32e-22	up
TraesCS1A02G011600	0.230882	0.228735	0.424471	24.1108	18.0681	25.9871	194.636	6.89627	0.534875	12.8932	4.91e-38	3.87e-36	up
TraesCS1A02G012500	1.98578	2.5318	1.67533	4.58596	4.72518	5.53257	597.569	1.0981	0.22921	4.79081	1.66e-06	1.57e-05	up
TraesCS1A02G013700	1.62906	2.38646	2.94341	6.06915	5.7822	6.89222	291.73	1.36763	0.31103	4.39711	1.1e-05	9.24e-05	up
TraesCS1A02G013800	5.78333	9.96033	8.06009	12.098	10.1439	9.41818	1943.24	0.234447	0.236992	0.989263	0.322535	0.50504	non-DEG
TraesCS1A02G015100	101.778	119.945	72.6676	115.48	73.3367	82.8846	3745.47	-0.309767	0.275318	-1.12513	0.260535	0.437806	non-DEG
TraesCS1A02G015200	10.8739	9.88363	14.5783	8.89513	11.1686	11.0056	1156.43	-0.365903	0.269558	-1.35742	0.174649	0.332545	non-DEG
TraesCS1A02G015300	31.0727	39.3509	31.2881	32.5038	23.0019	33.9333	1837.93	-0.394784	0.208924	-1.8896	0.0588111	0.150014	non-DEG
TraesCS1A02G015400	6.78264	7.75001	5.08552	4.09873	5.7462	7.6369	323.526	-0.352275	0.343661	-1.02506	0.305333	0.487001	non-DEG
TraesCS1A02G015900	1.37775	1.81505	4.03467	3.54967	5.67824	4.7393	599.488	0.753912	0.442436	1.704	0.0883804	0.203506	non-DEG
TraesCS1A02G016900	11.9828	13.8769	10.7538	17.3919	10.9342	12.0873	1309.34	-0.0354792	0.242498	-0.146307	0.883679	0.93653	non-DEG
TraesCS1A02G017000	0.77306	1.92144	1.05837	1.54197	1.18707	1.28895	107.501	-0.0606908	0.42561	-0.142597	0.886608	0.938253	non-DEG
TraesCS1A02G017900	5.3826	9.82568	14.1986	8.0743	6.42018	5.05293	889.328	-0.768087	0.386481	-1.98738	0.0468798	0.126758	non-DEG
TraesCS1A02G018600	0.054811	0.173852	0.199094	2.23631	3.42391	2.32382	137.135	4.16845	0.514834	8.09669	5.65e-16	1.21e-14	up
TraesCS1A02G018900	6.00033	6.92505	5.69637	12.1707	8.71108	10.5571	659.098	0.58392	0.208887	2.79539	0.00518369	0.0219987	non-DEG
TraesCS1A02G019000	66.3343	59.2794	74.4017	64.9818	88.9923	84.3126	4574.21	0.0498097	0.243795	0.20431	0.838112	0.909329	non-DEG
TraesCS1A02G019200	6.54434	7.81645	7.42373	11.6134	9.65595	10.9182	792.462	0.392617	0.176755	2.22125	0.0263339	0.0812802	non-DEG
TraesCS1A02G020300	0.869803	0.911615	1.14756	5.45498	4.59825	5.74275	175.319	2.23196	0.295466	7.55403	4.22e-14	7.76e-13	up
TraesCS1A02G020500	5.7568	10.341	8.45029	32.7469	28.1563	25.6212	1848.35	1.63801	0.254845	6.42748	1.3e-10	1.8e-09	up
TraesCS1A02G020600	1.12418	1.3476	1.582	4.36817	2.82892	3.50062	166.36	1.20496	0.311246	3.8714	0.000108214	0.000750924	up
TraesCS1A02G020900	0.673406	0.749191	0.981305	7.25426	2.6594	3.41239	56.646	2.38917	0.580053	4.11889	3.81e-05	0.000292422	up
TraesCS1A02G021100	0	0.029183	0	4.48841	3.754	2.74087	146.189	8.92039	1.09147	8.17283	3.01e-16	6.62e-15	up
TraesCS1A02G022500	0	0	0	5.91821	6.44402	5.94955	280.208	11.7124	1.21397	9.64797	5.01e-22	1.73e-20	up
TraesCS1A02G023400	0.595428	0.795958	0.423541	2.14795	1.52584	1.69472	248.107	1.3425	0.334314	4.01568	5.93e-05	0.000435565	up
TraesCS1A02G023800	1.61718	2.12779	2.4994	2.71932	3.65829	3.78276	335.313	0.496636	0.293672	1.69112	0.0908129	0.20738	non-DEG
TraesCS1A02G024500	8.0736	8.2688	0	6.70549	6.64151	5.63747	181.703	-0.217117	0.257679	-0.842585	0.39946	0.579432	non-DEG
TraesCS1A02G024700	5.40624	7.73578	4.165	5.73652	6.23177	4.73178	549.691	-0.203641	0.302672	-0.672811	0.501067	0.671304	non-DEG
TraesCS1A02G025100	1.39662	2.36416	1.68628	4.22266	2.87703	4.08375	212.991	0.860483	0.318311	2.70328	0.00686586	0.0277309	non-DEG
TraesCS1A02G025200	8.17202	7.26342	7.40996	6.65219	6.05456	8.23597	787.652	-0.355885	0.223333	-1.59352	0.111044	0.241125	non-DEG
TraesCS1A02G025600	1.42906	3.86941	1.69352	1.26872	1.61174	2.18971	358.482	-0.591979	0.434216	-1.36333	0.17278	0.330123	non-DEG
TraesCS1A02G025900	1.14129	2.82608	1.79499	3.04274	3.825	4.25198	371.408	0.801493	0.356464	2.24845	0.0245473	0.0769666	non-DEG
TraesCS1A02G026200	0.701714	0.811571	0.98858	1.00561	2.40942	2.53765	260.101	1.06769	0.434129	2.45938	0.0139178	0.049057	up
TraesCS1A02G027200	1.55543	0.865571	1.70593	1.4108	1.87475	1.15213	65.3539	-0.148506	0.501391	-0.296189	0.767086	0.865819	non-DEG
TraesCS1A02G029300	25.6955	35.7535	20.1014	22.3834	10.149	18.296	3242.05	-0.85773	0.332043	-2.58319	0.00978908	0.0369482	non-DEG
TraesCS1A02G029800	2.56046	2.03846	2.9421	3.46382	6.38865	6.73027	361.927	0.957633	0.373887	2.56129	0.0104285	0.0389036	non-DEG
TraesCS1A02G030000	5.77391	5.53073	7.63677	97.1877	113.125	70.2799	2432.83	3.76772	0.296277	12.7169	4.76e-37	3.58e-35	up
TraesCS1A02G030100	4.51395	5.5021	3.95143	2.0285	2.33499	2.97622	409.058	-1.10507	0.26839	-4.11741	3.83e-05	0.000294128	down
TraesCS1A02G030600	10.8551	7.8451	9.52496	12.3387	7.8402	8.49567	372.542	-0.182741	0.313306	-0.583267	0.559713	0.720136	non-DEG
TraesCS1A02G030700	40.2857	81.7715	28.8574	91.8043	30.4492	41.2641	3906.25	-0.0618711	0.482188	-0.128313	0.897901	0.944466	non-DEG
TraesCS1A02G031200	24.4033	28.456	20.128	34.455	19.4974	30.9741	2854.36	0.0483267	0.262863	0.183847	0.854133	0.918506	non-DEG
TraesCS1A02G033000	3.41791	6.99505	4.07796	4.23689	3.88805	4.0439	343.201	-0.386784	0.286794	-1.34865	0.17745	0.336167	non-DEG
TraesCS1A02G033100	12.331	10.1381	11.5838	10.6702	10.8845	10.9639	907.399	-0.270608	0.213877	-1.26525	0.205781	0.372456	non-DEG
TraesCS1A02G033200	0.729526	0.804915	0.697772	1.271	1.88186	3.69089	145.167	1.40473	0.471355	2.98019	0.00288066	0.0133734	up
TraesCS1A02G033300	2.27107	1.14923	1.73397	1.98291	1.13816	2.25924	56.3541	-0.0891141	0.525194	-0.169678	0.865263	0.925392	non-DEG
TraesCS1A02G033500	338.422	144.935	302.265	186.034	288.497	201.264	10576.3	-0.440857	0.397527	-1.109	0.267431	0.44545	non-DEG
TraesCS1A02G033600	2.68043	2.62009	4.11018	6.15501	26.7612	8.47187	363.895	2.69562	0.683887	3.94161	8.09e-05	0.000577822	up
TraesCS1A02G034300	1.65547	2.00602	2.70563	1.4157	1.46164	1.29013	203.112	-0.809171	0.320158	-2.52741	0.0114906	0.0420637	non-DEG
TraesCS1A02G035600	1.25208	1.31018	4.65059	3.75756	4.63775	4.64106	216.407	0.647636	0.563151	1.15002	0.250135	0.426168	non-DEG
TraesCS1A02G035800	94.8611	70.4532	86.3456	65.7026	53.0235	51.9942	2503.77	-0.768035	0.235918	-3.25552	0.00113185	0.00602011	non-DEG
TraesCS1A02G036100	6.44262	13.3117	5.09924	6.54858	5.16539	4.71665	867.136	-0.861914	0.36562	-2.3574	0.0184034	0.0612408	non-DEG
TraesCS1A02G036200	9.95987	15.5301	12.4654	12.9784	16.3814	10.3421	717.651	-0.0736969	0.285266	-0.258344	0.796141	0.884107	non-DEG
TraesCS1A02G036300	2.95873	2.50237	2.26058	1.4501	0.854298	1.0787	245.541	-1.39623	0.318285	-4.38673	1.15e-05	9.67e-05	down
TraesCS1A02G037400	24.4232	14.0383	16.6437	9.93073	7.77706	9.18486	2085.17	-1.24019	0.298428	-4.15575	3.24e-05	0.000253274	down
TraesCS1A02G037900	13.8379	12.6376	14.3457	8.80021	8.56635	11.6579	1397.94	-0.935536	0.204569	-4.5732	4.8e-06	4.26e-05	non-DEG
TraesCS1A02G039200	2.75567	4.15089	2.78456	4.0987	4.58037	4.93441	453.02	0.359441	0.258722	1.38929	0.164744	0.31957	non-DEG
TraesCS1A02G039400	2.57879	3.38598	2.20578	6.77546	5.16214	5.86265	335.198	0.949541	0.254415	3.73225	0.000189775	0.00124426	non-DEG
TraesCS1A02G039800	0.077535	1.12013	0.042814	3.01754	2.53415	3.53418	143.407	2.77693	0.973702	2.85192	0.00434555	0.0189432	up
TraesCS1A02G040400	1.98208	2.82175	1.66462	2.96188	2.91438	3.32468	299.328	0.285421	0.279025	1.02293	0.306343	0.488162	non-DEG
TraesCS1A02G040500	2.49587	3.16485	3.2267	5.28595	5.28252	5.62146	176.965	0.660499	0.25846	2.55552	0.0106029	0.0394002	non-DEG
TraesCS1A02G040600	135.007	96.4292	128.107	37.5211	42.6784	33.089	9091.81	-1.85781	0.262429	-7.07928	1.45e-12	2.35e-11	down
TraesCS1A02G042700	80.1082	78.6349	46.2052	56.1503	38.0105	53.1425	3773.46	-0.662095	0.285439	-2.31957	0.0203643	0.0664845	non-DEG
TraesCS1A02G043200	33.1935	36.9152	44.1616	32.1871	28.9729	37.9388	2568.95	-0.393883	0.209847	-1.877	0.0605175	0.153311	non-DEG
TraesCS1A02G043400	0.58487	0.636247	0.821618	1.44448	2.17781	1.32916	102.213	0.978974	0.418274	2.34051	0.0192575	0.063463	non-DEG
TraesCS1A02G043600	7.10384	10.7315	7.2386	10.414	10.1898	8.29355	534.277	0.0717044	0.257194	0.278795	0.780402	0.874751	non-DEG
TraesCS1A02G044200	0.403162	3.13752	1.82846	3.96345	3.4233	3.72598	184.05	0.871852	0.592136	1.47238	0.140917	0.286229	non-DEG
TraesCS1A02G044500	5.411	8.25949	8.33788	9.404	10.064	11.0659	1306.22	0.290548	0.24693	1.17664	0.239339	0.413965	non-DEG
TraesCS1A02G044600	4.75065	3.5041	7.66081	7.90183	12.2104	7.59472	246.219	0.615735	0.415647	1.48139	0.138503	0.282485	non-DEG
TraesCS1A02G044800	3.81782	5.4025	3.25974	6.11967	4.51858	5.55233	461.472	0.194626	0.259614	0.749672	0.453452	0.629323	non-DEG
TraesCS1A02G045300	3.71727	5.26615	5.08548	10.6903	9.7719	12.9576	1171.81	1.054	0.218658	4.82028	1.43e-06	1.37e-05	up
TraesCS1A02G045400	9.67858	6.66618	11.2398	7.26548	10.5325	7.15479	962.326	-0.295568	0.333785	-0.885506	0.375884	0.557595	non-DEG
TraesCS1A02G045700	11.0294	12.8896	11.4282	14.0926	8.20995	9.6159	849.123	-0.361205	0.247307	-1.46055	0.144138	0.29079	non-DEG
TraesCS1A02G045800	3.32496	3.50005	2.80542	4.91408	3.91432	5.66651	332.638	0.387645	0.253905	1.52673	0.126827	0.265208	non-DEG
TraesCS1A02G046400	23.2128	25.2992	18.0897	22.8167	13.898	11.6755	2081.47	-0.641794	0.303656	-2.11356	0.034553	0.100393	non-DEG
TraesCS1A02G046500	5.71102	8.83587	6.15999	8.29432	8.06935	8.69968	1173.85	0.0926328	0.215872	0.42911	0.667843	0.799839	non-DEG
TraesCS1A02G046600	42.2385	23.0493	28.5099	22.933	16.8556	25.3771	1286.15	-0.700879	0.32239	-2.17401	0.0297045	0.0892984	non-DEG
TraesCS1A02G046800	1.98039	1.78027	3.80202	2.50795	1.72551	2.99925	119.074	-0.242115	0.460943	-0.52526	0.599403	0.75004	non-DEG
TraesCS1A02G047000	10.8576	21.0185	10.7953	20.195	15.2839	24.4609	3769.17	0.317665	0.314133	1.01124	0.3119	0.49378	non-DEG
TraesCS1A02G047500	3.19051	5.55438	3.9354	4.70486	3.39699	3.82617	387.54	-0.272286	0.287554	-0.946906	0.343687	0.526978	non-DEG
TraesCS1A02G048600	0	0.138666	0	4.01549	4.15662	3.59469	140.897	6.49725	1.80141	3.60675	0.000310052	0.00193951	up
TraesCS1A02G049700	17.1222	14.582	10.9666	22.3745	15.2997	17.8829	1275.51	0.241745	0.267253	0.904555	0.365701	0.548314	non-DEG
TraesCS1A02G050100	3.19228	4.01456	2.75683	5.88876	3.48389	5.17311	332.685	0.345053	0.292601	1.17926	0.238294	0.412769	non-DEG
TraesCS1A02G051200	0	3.05714	3.33896	4.99567	3.81706	6.15681	147.562	0.435815	0.332301	1.31151	0.189687	0.351593	non-DEG
TraesCS1A02G051300	1.3757	1.21319	1.82868	1.26033	2.15542	1.92121	284.214	0.0760188	0.356783	0.213068	0.831274	0.905653	non-DEG
TraesCS1A02G051500	2.1452	3.39522	2.48444	15.8052	16.3038	20.7784	480.466	2.56732	0.272448	9.42314	4.38e-21	1.41e-19	up
TraesCS1A02G051700	95.9624	91.578	94.5443	72.8562	63.4171	82.0731	5357.8	-0.590922	0.183364	-3.22267	0.00127001	0.00664836	non-DEG
TraesCS1A02G051800	2.5543	2.12246	2.96733	1.8458	0.28637	1.26795	87.4978	-1.40526	0.638678	-2.20026	0.0277882	0.0848685	non-DEG
TraesCS1A02G051900	22.0452	26.47	23.5448	21.3262	6.2008	12.259	552.25	-1.0583	0.410775	-2.57635	0.00998506	0.0375431	down
TraesCS1A02G052100	2.72907	2.16053	2.77906	3.28996	4.30944	4.22621	144.63	0.397672	0.34189	1.16316	0.244765	0.420018	non-DEG
TraesCS1A02G052200	3.58173	5.22526	3.96811	6.58924	5.39111	5.62381	1081.41	0.193579	0.196574	0.984767	0.324739	0.507348	non-DEG
TraesCS1A02G054300	2.68474	5.02891	3.23594	7.04671	6.58183	8.46054	1135.25	0.778236	0.251401	3.09559	0.0019642	0.00966204	non-DEG
TraesCS1A02G054900	5.99089	5.39697	4.51445	5.76866	5.51188	3.96806	477.515	-0.211288	0.269505	-0.783985	0.433049	0.61107	non-DEG
TraesCS1A02G055000	1.84977	1.71303	1.6761	5.0787	5.13943	3.87203	250.144	1.05499	0.287593	3.66835	0.000244122	0.00156245	up
TraesCS1A02G055200	11.3298	15.7045	19.919	20.2189	23.3165	23.4608	1127.86	0.330062	0.277499	1.18942	0.234276	0.407478	non-DEG
TraesCS1A02G055400	5.23017	3.65475	4.40532	6.32625	5.81648	4.90243	749.345	0.160311	0.26682	0.60082	0.54796	0.709729	non-DEG
TraesCS1A02G056200	1.94828	5.39013	2.76783	5.67954	3.91836	3.95196	83.5435	0.203531	0.468743	0.434205	0.664139	0.796832	non-DEG
TraesCS1A02G056500	8.6383	8.60156	5.76145	8.07439	6.05163	6.98838	556.09	-0.346079	0.26002	-1.33097	0.183199	0.343595	non-DEG
TraesCS1A02G056600	3.16116	13.9197	3.54219	9.87903	1.32589	2.72587	320.346	-0.704759	0.768078	-0.917562	0.358848	0.541673	non-DEG
TraesCS1A02G056900	5.883	3.32841	3.00522	1.18074	1.81651	1.18887	92.7953	-1.73579	0.48978	-3.54402	0.000394074	0.00239903	down
TraesCS1A02G057200	9.42656	4.10402	12.1701	28.2405	37.6145	17.2459	2105.7	1.49956	0.478752	3.13222	0.00173488	0.00870453	up
TraesCS1A02G058300	0.352785	1.2722	2.28088	1.32046	3.8094	1.2755	65.8141	0.578593	0.768249	0.753132	0.45137	0.627256	non-DEG
TraesCS1A02G058400	16.3296	18.8854	8.85952	14.7818	9.37477	10.181	1654.14	-0.554899	0.339471	-1.6346	0.102133	0.226639	non-DEG
TraesCS1A02G058900	0.953	0.242993	1.26171	3.92151	6.51113	1.09325	179.985	2.0607	0.761667	2.70551	0.00681986	0.0275837	up
TraesCS1A02G060700	2.17667	2.03757	1.78497	3.34546	4.04292	3.8968	182.989	0.74926	0.289051	2.59214	0.00953815	0.0361893	non-DEG
TraesCS1A02G061700	8.29107	5.56624	8.70231	5.34731	9.09321	8.50066	953.483	-0.168719	0.343583	-0.491056	0.623387	0.766961	non-DEG
TraesCS1A02G062100	28.9022	38.9591	20.1317	26.8193	13.2935	16.73	1867.25	-0.821852	0.342645	-2.39855	0.0164602	0.0560353	non-DEG
TraesCS1A02G063300	1.23991	0.787234	1.46575	2.01739	1.31784	1.41789	149.403	0.228579	0.398034	0.574269	0.565786	0.724577	non-DEG
TraesCS1A02G063500	4.48835	4.19531	1.46976	4.64574	5.33646	5.15759	138.559	0.311902	0.434014	0.718646	0.472359	0.645861	non-DEG
TraesCS1A02G064000	2.90049	5.01348	1.51612	1.3808	2.50487	1.70407	211.921	-0.882761	0.486106	-1.81598	0.0693728	0.169782	non-DEG
TraesCS1A02G064100	2.20687	2.37181	3.08943	4.50319	4.08324	4.26688	421.271	0.549818	0.23984	2.29244	0.0218804	0.0703862	non-DEG
TraesCS1A02G065200	0.642939	1.07838	0	2.48553	1.46131	1.02118	31.7435	1.70128	0.799779	2.12718	0.0334049	0.0977648	non-DEG
TraesCS1A02G065300	5.22792	13.0689	2.93501	24.463	6.72263	30.3295	1371.11	1.37816	0.610604	2.25704	0.0240057	0.0756267	non-DEG
TraesCS1A02G065700	4.38233	5.4671	4.41101	7.28948	5.6791	7.42471	1136.11	0.327902	0.188941	1.73547	0.0826577	0.193501	non-DEG
TraesCS1A02G066200	3.81064	1.82783	2.01528	0.889834	0.843951	0.618858	255.04	-1.89305	0.418699	-4.52128	6.15e-06	5.36e-05	down
TraesCS1A02G066400	5.33564	1.70413	4.11257	8.40904	9.93342	4.13371	485.599	0.810998	0.516949	1.56882	0.116691	0.250097	non-DEG
TraesCS1A02G066700	24.306	14.3743	20.6255	17.4152	23.6326	26.3008	3316.65	0.198383	0.291451	0.680674	0.496078	0.667102	non-DEG
TraesCS1A02G066800	156.169	93.1882	171.539	175.928	225.278	244.339	4626.07	0.759182	0.300609	2.52548	0.0115542	0.042256	non-DEG
TraesCS1A02G066900	67.2776	94.7257	78.2338	106.446	92.5458	105.372	11950.3	0.160527	0.170841	0.939629	0.347408	0.53064	non-DEG
TraesCS1A02G067200	0.936522	0.967835	0.905113	1.53295	1.87257	1.81488	159.847	0.706173	0.280516	2.5174	0.0118224	0.0429978	non-DEG
TraesCS1A02G067900	2.91992	1.79382	2.11487	3.39226	2.11903	3.06746	212.578	0.0576161	0.360469	0.159836	0.87301	0.929934	non-DEG
TraesCS1A02G068000	2.32073	3.34104	4.45983	5.87052	6.93743	4.02029	230.62	0.56778	0.38015	1.49357	0.135289	0.277816	non-DEG
TraesCS1A02G068300	1.00373	3.72575	1.44234	5.70173	5.76278	5.80095	813.17	1.31033	0.43731	2.99635	0.00273235	0.0127882	up
TraesCS1A02G069400	10.8048	12.7031	15.0644	9.07536	8.9241	9.39155	646.965	-0.664608	0.225192	-2.95129	0.00316452	0.0144694	non-DEG
TraesCS1A02G069600	17.0585	22.0635	15.6551	13.7446	12.366	20.9909	2046.46	-0.41346	0.2682	-1.54161	0.123168	0.260065	non-DEG
TraesCS1A02G069700	1.30836	3.13348	1.2859	2.69485	2.42001	4.32327	196.287	0.596407	0.45956	1.29778	0.194364	0.357902	non-DEG
TraesCS1A02G070200	2.94506	3.65945	0.750096	1.23391	1.43505	1.4947	142.648	-0.917837	0.560507	-1.63751	0.101523	0.225731	non-DEG
TraesCS1A02G070300	1.68196	2.63999	4.03817	3.6909	4.46145	4.62742	252.326	0.441036	0.375092	1.17581	0.239672	0.414392	non-DEG
TraesCS1A02G070400	27.0005	20.8047	30.211	30.0567	35.7109	50.6285	2675.18	0.381321	0.29573	1.28943	0.19725	0.361681	non-DEG
TraesCS1A02G071300	1.26657	0.714895	0.717351	1.47367	1.59765	1.35291	226.558	0.496049	0.363808	1.36349	0.172728	0.33004	non-DEG
TraesCS1A02G071400	2.92831	8.97686	4.60327	8.20655	4.27872	4.67645	1043.53	-0.120215	0.430613	-0.279172	0.780113	0.8746	non-DEG
TraesCS1A02G071500	60.4031	38.9914	65.0186	29.088	30.7065	36.5567	1476.19	-1.05393	0.312157	-3.37629	0.000734715	0.00414658	down
TraesCS1A02G071600	2.02579	1.94319	2.02973	1.29101	2.13013	2.48577	40.6311	-0.277726	0.523413	-0.530607	0.595691	0.747077	non-DEG
TraesCS1A02G071700	9.23882	8.98254	8.80397	8.61042	7.63161	8.7266	1107.32	-0.298132	0.171284	-1.74057	0.0817585	0.191966	non-DEG
TraesCS1A02G071800	16.3399	10.7548	17.6491	14.4342	9.6617	13.1266	1512.55	-0.472121	0.29829	-1.58276	0.113476	0.244996	non-DEG
TraesCS1A02G072000	37.3533	24.1235	27.9548	26.43	17.6536	28.6258	2937.71	-0.507657	0.29247	-1.73576	0.0826067	0.193457	non-DEG
TraesCS1A02G072200	14.8526	14.3516	23.5423	21.9024	19.4311	24.0565	393.433	0.56826	0.252714	2.24862	0.0245364	0.0769515	non-DEG
TraesCS1A02G072600	73.1377	47.7522	57.6107	38.8061	64.0838	59.9238	4140.41	-0.349022	0.322437	-1.08245	0.279052	0.458225	non-DEG
TraesCS1A02G073000	9.11749	7.2824	8.85436	6.76947	6.03941	5.73639	469.732	-0.631612	0.241372	-2.61676	0.00887691	0.0341955	non-DEG
TraesCS1A02G073300	9.32568	7.51744	5.62082	6.80018	3.00455	4.8651	696.811	-0.827946	0.357667	-2.31485	0.020621	0.067156	non-DEG
TraesCS1A02G073400	1.62832	2.13377	1.62093	1.62757	1.77316	2.26293	170.364	-0.120705	0.283732	-0.425419	0.670531	0.801671	non-DEG
TraesCS1A02G073500	1.82449	1.85018	2.35329	1.33482	1.22208	1.3377	266.823	-0.775351	0.253279	-3.06125	0.00220412	0.010658	non-DEG
TraesCS1A02G073900	8.57658	6.3053	3.01452	2.77667	5.87827	8.34631	363.118	-0.245993	0.521614	-0.4716	0.637212	0.776806	non-DEG
TraesCS1A02G074400	31.2408	45.41	18.1002	20.2229	12.5581	16.49	3278.05	-1.1156	0.352279	-3.16682	0.00154118	0.00785769	down
TraesCS1A02G074800	5.94533	2.82706	6.82847	1.88254	6.3899	2.83071	375.262	-0.632071	0.552933	-1.14312	0.252987	0.429568	non-DEG
TraesCS1A02G075700	4.18417	8.89254	4.45134	5.88289	5.17077	5.93884	545.558	-0.20067	0.326762	-0.614118	0.539137	0.702355	non-DEG
TraesCS1A02G076000	2.11269	2.07204	2.21847	2.98591	2.36624	2.14022	345.32	-0.0538684	0.247014	-0.218079	0.827368	0.903499	non-DEG
TraesCS1A02G076100	6.80721	10.058	10.3413	10.4347	12.7169	10.3342	540.917	0.121995	0.271632	0.449119	0.653346	0.789211	non-DEG
TraesCS1A02G076400	3.21359	2.83083	2.5355	2.29915	2.80482	2.41841	307.231	-0.399711	0.255789	-1.56266	0.118133	0.252395	non-DEG
TraesCS1A02G076900	11.7489	17.0331	7.43619	63.1074	11.1538	24.3581	1602	1.24794	0.561156	2.22388	0.0261568	0.0808437	non-DEG
TraesCS1A02G077200	34.3994	36.7493	27.951	50.6002	53.906	55.01	3969.09	0.497422	0.191111	2.6028	0.00924672	0.0353268	non-DEG
TraesCS1A02G077500	25.1017	23.7848	24.6102	17.1059	16.8884	19.4659	1817.9	-0.664093	0.17938	-3.70216	0.000213769	0.00138679	non-DEG
TraesCS1A02G077600	4.10367	3.98524	3.75684	5.629	4.68194	6.19972	698.001	0.278592	0.200334	1.39064	0.164335	0.319052	non-DEG
TraesCS1A02G077700	11.4486	9.42139	6.95485	13.4053	14.728	9.47402	886.508	0.229828	0.321693	0.714431	0.474961	0.647978	non-DEG
TraesCS1A02G078700	1.28181	2.30508	1.81959	2.35217	2.73261	3.28491	246.291	0.480588	0.33488	1.4351	0.151257	0.300937	non-DEG
TraesCS1A02G078800	46.1211	98.259	23.11	31.7121	8.20319	39.7873	1980.97	-1.25341	0.599082	-2.09221	0.0364194	0.104469	non-DEG
TraesCS1A02G079700	9.23551	11.1729	8.85127	9.99651	13.08	16.8842	2047.08	0.256385	0.26363	0.97252	0.330792	0.513274	non-DEG
TraesCS1A02G079800	2.65288	4.93217	2.0916	1.97887	1.22187	2.52636	240.231	-0.925297	0.418292	-2.21209	0.0269608	0.0828319	non-DEG
TraesCS1A02G080500	2.62247	5.51121	2.30214	3.6673	1.71019	2.76664	293.047	-0.560279	0.413439	-1.35517	0.175364	0.333474	non-DEG
TraesCS1A02G080600	4.56924	14.6667	2.96033	10.0911	1.48864	4.66665	556.575	-0.617404	0.701547	-0.880061	0.378826	0.560323	non-DEG
TraesCS1A02G080700	38.8009	53.879	22.966	42.0917	18.3082	33.4717	3151.57	-0.489606	0.383251	-1.27751	0.201424	0.366987	non-DEG
TraesCS1A02G081200	1.55317	3.52675	1.40158	2.98244	3.90829	3.51091	251.196	0.52324	0.426028	1.22818	0.219379	0.389308	non-DEG
TraesCS1A02G081300	26.6557	35.1793	32.8548	48.7011	46.7832	57.8769	9977.34	0.512425	0.178254	2.8747	0.00404417	0.0178168	non-DEG
TraesCS1A02G081400	44.3593	53.0896	63.0312	49.6832	56.55	47.7335	4054.61	-0.247029	0.22502	-1.09781	0.272289	0.450978	non-DEG
TraesCS1A02G082000	67.2901	101.419	92.0647	90.8805	85.6165	95.9626	9649.9	-0.120785	0.194127	-0.622194	0.533815	0.698258	non-DEG
TraesCS1A02G082200	51.1237	51.706	59.958	63.9006	59.9351	81.9257	2461.51	0.117444	0.208113	0.564329	0.57253	0.729559	non-DEG
TraesCS1A02G082500	32.6123	11.4997	46.2204	14.0522	32.0819	31.4178	1384.07	-0.419604	0.547939	-0.765786	0.443804	0.620356	non-DEG
TraesCS1A02G082600	9.04072	6.28364	13.0178	6.98344	9.60281	12.2437	570.229	-0.149169	0.383581	-0.388887	0.69736	0.8201	non-DEG
TraesCS1A02G082700	20.8328	11.7695	13.3654	8.08498	13.901	13.6402	774.368	-0.514568	0.372352	-1.38194	0.16699	0.322533	non-DEG
TraesCS1A02G083300	9.51205	8.11159	6.31779	5.701	6.93518	8.92063	534.543	-0.381926	0.314973	-1.21257	0.225295	0.396835	non-DEG
TraesCS1A02G083400	9.39061	13.3706	17.1057	16.3886	18.7624	24.6352	874.362	0.377465	0.297148	1.27029	0.20398	0.370318	non-DEG
TraesCS1A02G083500	7.24514	10.1164	7.89546	7.72626	5.85448	5.0525	488.915	-0.668573	0.262872	-2.54334	0.0109798	0.0405129	non-DEG
TraesCS1A02G084100	4.23456	4.02689	5.96775	5.2624	5.50991	6.17748	267.479	0.084019	0.299778	0.280271	0.77927	0.874276	non-DEG
TraesCS1A02G084200	3.37991	3.44252	4.1761	4.54664	4.70571	4.47257	619.274	0.14099	0.211926	0.665278	0.505873	0.675016	non-DEG
TraesCS1A02G084300	0.770281	0.316877	2.20825	1.50099	4.34912	1.39196	120.1	0.939148	0.77446	1.21265	0.225264	0.396818	non-DEG
TraesCS1A02G084500	1.79903	1.89241	1.88931	2.526	2.34177	3.16753	409.228	0.345836	0.227488	1.52024	0.128451	0.267635	non-DEG
TraesCS1A02G084800	0.148679	1.04543	0.23752	5.31706	1.23851	2.37974	31.8524	2.55335	0.920887	2.7727	0.00555927	0.0233356	up
TraesCS1A02G084900	5.47493	2.06807	2.40284	6.29756	3.99002	5.10422	190.872	0.412521	0.47825	0.862563	0.388378	0.56933	non-DEG
TraesCS1A02G085400	21.6668	39.0342	30.1201	46.2297	16.8978	30.4876	1050.55	-0.177501	0.3815	-0.465272	0.641737	0.780327	non-DEG
TraesCS1A02G085500	10.7361	14.0036	14.1176	10.7084	11.6419	10.6526	562.194	-0.436896	0.202556	-2.15692	0.031012	0.092262	non-DEG
TraesCS1A02G085600	11.0532	18.5839	12.7878	18.0692	7.46189	15.3329	1710.22	-0.236552	0.348289	-0.679184	0.497022	0.667886	non-DEG
TraesCS1A02G085900	2.11635	1.89358	2.35317	2.22869	2.30153	2.04486	187.666	-0.163757	0.274543	-0.596472	0.55086	0.712238	non-DEG
TraesCS1A02G086100	6.37153	9.69678	7.84193	7.2101	9.08427	8.46992	757.278	-0.123244	0.238765	-0.516173	0.605734	0.754635	non-DEG
TraesCS1A02G086200	64.1438	34.8314	48.4018	30.616	25.9148	32.0363	5764.24	-0.949359	0.303439	-3.12867	0.00175599	0.0087908	non-DEG
TraesCS1A02G086500	17.5537	14.6111	15.5439	16.7243	16.4594	17.7163	1964.4	-0.0916145	0.199173	-0.459974	0.645535	0.783397	non-DEG
TraesCS1A02G086600	9.1308	10.2837	9.1903	14.7924	18.5006	21.3338	1218	0.736358	0.226235	3.25484	0.00113455	0.00603283	non-DEG
TraesCS1A02G086800	7.83506	6.28728	11.1863	6.19877	6.89616	6.92158	765.439	-0.521103	0.299188	-1.74173	0.0815565	0.191574	non-DEG
TraesCS1A02G086900	2.37661	2.77549	2.43844	3.70059	2.54946	2.63822	330.377	0.0240474	0.239139	0.100559	0.919901	0.957574	non-DEG
TraesCS1A02G087100	2.22013	1.76244	1.30298	1.3269	1.75007	1.71843	137.839	-0.478015	0.387755	-1.23278	0.217659	0.387344	non-DEG
TraesCS1A02G087900	2.98185	3.54405	3.15042	5.33969	4.90266	5.68024	619.301	0.495885	0.177038	2.80101	0.00509428	0.0216844	non-DEG
TraesCS1A02G088000	4.13226	4.28885	3.78729	7.15639	6.20073	6.92231	962.092	0.526418	0.168283	3.12818	0.00175895	0.00880445	non-DEG
TraesCS1A02G088100	14.4389	13.6433	13.3735	15.009	13.8231	15.8505	1475.25	-0.100979	0.175825	-0.574313	0.565756	0.724563	non-DEG
TraesCS1A02G088200	0.685788	1.55012	1.05571	1.52418	1.40361	1.3929	173.255	0.24476	0.365635	0.66941	0.503234	0.673025	non-DEG
TraesCS1A02G088900	12.9013	14.397	19.862	14.7824	14.5281	15.8132	1230.87	-0.253518	0.244184	-1.03823	0.299165	0.480619	non-DEG
TraesCS1A02G089100	3.15894	2.89357	1.87418	2.3505	2.05897	2.3791	471.527	-0.420502	0.281908	-1.49163	0.135796	0.278528	non-DEG
TraesCS1A02G089500	68.7359	105.932	69.5552	129.186	133.615	195.069	9364.88	0.717496	0.259425	2.76572	0.00567977	0.023737	non-DEG
TraesCS1A02G089600	88.3152	115.888	90.623	192.318	202.877	362.302	8949.3	1.15994	0.292473	3.96598	7.31e-05	0.000526074	up
TraesCS1A02G089800	5.36039	2.47738	4.05777	5.08292	4.89459	4.15771	486.489	0.0473123	0.361458	0.130893	0.89586	0.943177	non-DEG
TraesCS1A02G089900	16.4357	22.6016	21.0359	35.045	27.1889	33.7353	3540.5	0.48356	0.186264	2.59611	0.0094287	0.0358714	non-DEG
TraesCS1A02G090000	11.2722	10.3547	12.5726	13.7964	13.6594	13.7241	2140.79	0.0706055	0.191236	0.369206	0.711974	0.829246	non-DEG
TraesCS1A02G090100	4.53723	5.56177	7.72865	6.15041	5.48685	6.54309	610.942	-0.168154	0.268081	-0.62725	0.530496	0.695754	non-DEG
TraesCS1A02G090600	17.6847	28.2758	17.1614	16.594	13.1819	14.9021	1243.33	-0.693705	0.241748	-2.86953	0.00411076	0.0180622	non-DEG
TraesCS1A02G091000	12.2465	14.8941	12.5017	9.75868	8.88666	10.9334	434.572	-0.655922	0.204536	-3.20688	0.00134183	0.00697172	non-DEG
TraesCS1A02G091100	6.64851	7.24263	7.09435	9.3595	9.22022	9.35966	1559.74	0.221192	0.154848	1.42844	0.153164	0.303402	non-DEG
TraesCS1A02G091200	1.41583	2.6231	2.48179	2.84852	2.67665	3.27396	297.702	0.251654	0.30479	0.825665	0.408994	0.588673	non-DEG
TraesCS1A02G091300	3.46446	8.56962	5.42687	8.84646	4.37151	5.34935	693.344	-0.135143	0.382282	-0.353518	0.723701	0.837345	non-DEG
TraesCS1A02G091400	1.35066	1.71076	2.11435	2.08719	2.46222	2.74616	345.704	0.313	0.286343	1.09309	0.274353	0.453044	non-DEG
TraesCS1A02G091600	1.52571	1.17665	1.72825	1.44566	0.746567	1.06129	93.6104	-0.698809	0.431391	-1.6199	0.105255	0.231584	non-DEG
TraesCS1A02G092700	49.751	56.3829	57.932	38.1846	30.2788	26.8468	3505.21	-0.97403	0.206478	-4.71735	2.39e-06	2.22e-05	non-DEG
TraesCS1A02G092900	41.7911	64.3281	45.7198	89.0733	86.7239	96.0708	4186.95	0.670757	0.202914	3.30562	0.000947656	0.005165	non-DEG
TraesCS1A02G093300	1.65671	3.51578	1.50449	4.17611	6.01016	7.48343	474.889	1.22903	0.401131	3.06392	0.00218455	0.0105808	up
TraesCS1A02G093800	40.5797	55.3753	42.8445	45.1869	30.2576	42.2084	3172.23	-0.419097	0.219153	-1.91235	0.0558313	0.144465	non-DEG
TraesCS1A02G093900	5.34177	6.68385	5.56344	10.8475	9.57976	9.47631	1883.02	0.582024	0.166901	3.48724	0.000488025	0.00289341	non-DEG
TraesCS1A02G094000	0.819086	1.61983	0.706501	1.34529	0.655749	0.966276	111.065	-0.285278	0.460704	-0.619221	0.535771	0.699717	non-DEG
TraesCS1A02G095000	4.73034	4.96974	5.79315	6.61161	7.15598	5.73473	992.2	0.147819	0.22389	0.660229	0.509107	0.677767	non-DEG
TraesCS1A02G095100	54.4588	70.2912	45.1716	45.2075	36.9624	45.559	3277.97	-0.592379	0.210547	-2.81353	0.00490011	0.0209984	non-DEG
TraesCS1A02G095200	1.00065	1.03636	0.634006	1.30417	1.14324	0.948537	90.1152	0.513824	0.373023	1.37746	0.16837	0.324295	non-DEG
TraesCS1A02G095500	11.3028	16.899	12.3038	33.0077	23.1383	24.8719	1450.75	0.821127	0.233275	3.52	0.000431551	0.00259898	non-DEG
TraesCS1A02G095800	1.62273	4.00278	1.32497	4.10933	2.65646	3.19411	303.158	0.291981	0.43067	0.677967	0.497792	0.668514	non-DEG
TraesCS1A02G096000	9.10107	16.0196	9.59537	11.4161	9.55838	12.4944	627.617	-0.240274	0.270324	-0.888837	0.374091	0.555905	non-DEG
TraesCS1A02G096100	10.9373	5.92085	7.61137	5.94673	9.27742	6.84716	304.276	-0.344808	0.387171	-0.890582	0.373154	0.55488	non-DEG
TraesCS1A02G096200	3.5099	3.90128	3.53486	4.3719	5.42069	5.97075	630.719	0.302108	0.219913	1.37376	0.169516	0.325826	non-DEG
TraesCS1A02G096500	53.7561	88.8782	63.4078	95.6979	84.1815	101.784	2785.56	0.244918	0.222887	1.09884	0.271838	0.45045	non-DEG
TraesCS1A02G096600	2.50297	1.16714	2.14649	3.32956	2.01335	2.53739	330.91	0.224151	0.396484	0.565347	0.571838	0.729316	non-DEG
TraesCS1A02G097000	54.984	52.7752	54.0376	41.7333	47.3646	32.6175	1777.49	-0.603	0.238736	-2.5258	0.0115436	0.0422336	non-DEG
TraesCS1A02G097200	19.9532	19.99	20.1424	22.0696	18.7237	21.0335	1097.51	-0.334378	0.188605	-1.7729	0.0762451	0.182266	non-DEG
TraesCS1A02G097300	4.0712	5.23777	4.57428	6.62421	5.80991	5.20365	168.228	0.0682686	0.27632	0.247064	0.804859	0.889678	non-DEG
TraesCS1A02G097400	22.1419	27.273	23.3066	21.3842	25.4529	24.7779	3107.09	-0.206849	0.188926	-1.09487	0.273576	0.452252	non-DEG
TraesCS1A02G097500	4.47444	4.94036	5.00378	4.88083	3.87854	5.08914	416.665	-0.217989	0.215301	-1.01249	0.311304	0.493325	non-DEG
TraesCS1A02G097600	1.78907	3.64741	2.45217	2.55366	1.98207	2.42588	167.135	-0.374026	0.327806	-1.141	0.25387	0.430531	non-DEG
TraesCS1A02G097700	29.849	61.1372	54.4838	46.2055	35.2074	41.9226	3445.51	-0.417004	0.286059	-1.45776	0.144908	0.291927	non-DEG
TraesCS1A02G099000	70.9477	148.869	58.8012	59.499	39.4046	44.6531	5977.46	-1.12471	0.356242	-3.15715	0.00159322	0.00809056	down
TraesCS1A02G099300	3.77221	6.16019	7.88071	4.56203	3.58277	3.68497	426.836	-0.796163	0.322931	-2.46542	0.0136852	0.0483934	non-DEG
TraesCS1A02G099500	1.50407	1.9533	3.66576	3.87817	4.09612	3.35602	352.824	0.523916	0.393408	1.33174	0.182946	0.343224	non-DEG
TraesCS1A02G100200	3.0363	3.16829	4.46335	4.13388	4.10763	2.39324	346.229	-0.337731	0.310861	-1.08644	0.277286	0.456366	non-DEG
TraesCS1A02G100400	1.57289	2.01938	1.26941	3.82389	2.76369	2.79965	304.809	0.76167	0.27255	2.79461	0.00519625	0.0220446	non-DEG
TraesCS1A02G100600	2.57625	2.9183	3.02238	2.79819	4.21218	2.37861	347.734	-0.0360311	0.328086	-0.109822	0.91255	0.95333	non-DEG
TraesCS1A02G100800	0.783261	0.914977	0.661596	0.830347	2.19882	1.44672	36.2525	0.774148	0.625859	1.23694	0.216111	0.385508	non-DEG
TraesCS1A02G101000	1.19136	2.11041	1.01771	1.94804	2.32028	2.54827	316.771	0.472569	0.336403	1.40477	0.160089	0.313265	non-DEG
TraesCS1A02G101900	2.32102	0.839786	1.15914	0.790644	1.28709	1.67353	43.5572	-0.346281	0.648826	-0.533704	0.593547	0.745447	non-DEG
TraesCS1A02G102300	6.68515	6.7448	8.91733	2.44537	2.04036	1.53588	542.067	-2.09634	0.283921	-7.38355	1.54e-13	2.73e-12	down
TraesCS1A02G102600	4.51076	5.25681	5.2099	5.57461	5.64953	6.52309	598.419	0.0671479	0.195066	0.344232	0.730672	0.841978	non-DEG
TraesCS1A02G102800	1.99793	7.76723	1.54728	5.64232	1.1484	7.23898	255.642	0.131909	0.739483	0.17838	0.858425	0.921074	non-DEG
TraesCS1A02G103900	2.19452	3.25451	2.89317	5.89792	5.6512	7.07836	713.058	0.924096	0.212879	4.34094	1.42e-05	0.00011754	non-DEG
TraesCS1A02G104200	2.43444	2.05405	6.41664	1.06891	1.99594	2.27739	196.763	-1.13653	0.549951	-2.0666	0.0387723	0.109598	non-DEG
TraesCS1A02G105300	3.0591	1.34136	1.88081	3.867	3.47285	2.12352	281.864	0.34363	0.451684	0.760775	0.446791	0.622996	non-DEG
TraesCS1A02G105400	17.8543	15.6722	27.4589	21.1696	25.298	27.5601	998.638	0.0938468	0.309018	0.303694	0.761361	0.862173	non-DEG
TraesCS1A02G105500	16.7369	14.6691	22.3286	18.0821	18.5459	19.2004	1446.1	-0.138367	0.248941	-0.555825	0.57833	0.734527	non-DEG
TraesCS1A02G105600	19.2938	30.3969	22.5523	23.9156	12.2738	21.9036	2215.57	-0.511205	0.290203	-1.76154	0.0781463	0.185609	non-DEG
TraesCS1A02G105900	10.6913	12.218	15.4572	16.1715	19.3001	16.9178	1470.63	0.263611	0.236705	1.11367	0.26542	0.443165	non-DEG
TraesCS1A02G106000	16.8425	17.4573	18.9925	17.0873	13.9343	14.1053	1354.97	-0.429888	0.184522	-2.32974	0.01982	0.065019	non-DEG
TraesCS1A02G106100	5.26091	7.39763	6.24816	8.08335	6.70815	7.46444	1302.83	0.0341255	0.182601	0.186885	0.851751	0.917224	non-DEG
TraesCS1A02G106500	0.892888	1.58784	2.71733	1.38587	1.34015	1.17131	129.988	-0.618671	0.454314	-1.36177	0.173271	0.330779	non-DEG
TraesCS1A02G106600	103.783	74.7349	110.245	64.9464	51.0803	56.6597	4420.88	-0.943249	0.251801	-3.746	0.000179673	0.00118392	non-DEG
TraesCS1A02G107300	4.82772	5.86426	5.75959	7.51981	6.11914	5.93956	1013.27	0.0695747	0.186583	0.372889	0.709231	0.827637	non-DEG
TraesCS1A02G107600	14.2612	15.4128	10.4153	14.2175	13.6605	14.5657	1212.25	-0.154794	0.22938	-0.674835	0.499781	0.670051	non-DEG
TraesCS1A02G107800	12.7234	13.2002	14.2243	17.8026	15.92	17.8591	1835.18	0.179412	0.162221	1.10598	0.268737	0.446708	non-DEG
TraesCS1A02G107900	3.30553	3.2812	3.24833	3.95831	3.09941	3.15318	186.937	-0.203232	0.26728	-0.760372	0.447032	0.62304	non-DEG
TraesCS1A02G108100	1.00374	1.04124	1.02709	1.29369	3.66418	2.47615	226.528	1.09347	0.447352	2.44432	0.0145124	0.0507216	non-DEG
TraesCS1A02G108300	5.04502	5.15896	6.37162	6.84371	7.73336	8.13162	907.324	0.276298	0.220344	1.25394	0.209863	0.377692	non-DEG
TraesCS1A02G108400	3.37604	2.91476	3.92907	3.11132	2.4093	3.98951	227.127	-0.321712	0.314557	-1.02275	0.306427	0.488195	non-DEG
TraesCS1A02G108600	0.566721	2.35203	0.980554	2.6291	1.48813	1.456	69.2422	0.394556	0.659961	0.597847	0.549942	0.711491	non-DEG
TraesCS1A02G108900	0.883493	1.62032	1.38423	1.63694	1.38661	1.75911	220.054	0.114649	0.304367	0.37668	0.706411	0.825932	non-DEG
TraesCS1A02G109200	2.94864	4.45638	3.86716	3.72837	3.78662	4.58741	385.207	-0.114528	0.226761	-0.505062	0.613515	0.760086	non-DEG
TraesCS1A02G109500	0.314394	0.585414	0.634699	1.80374	1.62873	1.43148	145.14	1.56255	0.393696	3.96893	7.22e-05	0.000520283	up
TraesCS1A02G109600	15.3915	13.1513	15.0943	11.0258	9.3911	13.876	656.071	-0.558926	0.255463	-2.18789	0.0286775	0.0869993	non-DEG
TraesCS1A02G110100	10.4691	9.55396	9.45516	5.32778	6.39187	6.50172	168.765	-0.81712	0.257862	-3.16883	0.00153056	0.00780982	non-DEG
TraesCS1A02G110200	19.6743	21.2562	24.6023	21.4861	20.8943	26.2779	1502.34	-0.180485	0.211797	-0.852161	0.394125	0.574971	non-DEG
TraesCS1A02G110300	234.521	211.126	234.589	184.227	254.509	287.339	17327	-0.133737	0.252209	-0.53026	0.595932	0.747242	non-DEG
TraesCS1A02G110900	17.2465	6.23429	16.0844	27.1418	44.1759	34.6723	2981.88	1.15	0.446714	2.57436	0.0100427	0.0377114	up
TraesCS1A02G111000	5.95866	6.6652	5.57781	7.63706	5.18177	7.87613	549.529	-0.0112321	0.238882	-0.0470192	0.962498	0.981189	non-DEG
TraesCS1A02G111100	5.22172	3.30489	3.2508	4.3749	3.53242	4.68664	439.276	-0.0802434	0.31392	-0.255617	0.798246	0.885363	non-DEG
TraesCS1A02G111600	2.51653	2.48137	2.35082	2.66645	2.00602	2.11323	168.583	-0.401	0.283249	-1.41572	0.156859	0.308462	non-DEG
TraesCS1A02G111900	36.2393	71.7987	45.5694	60.2306	62.3931	64.1193	4133.83	0.118184	0.265586	0.444995	0.656323	0.791379	non-DEG
TraesCS1A02G112000	6.64997	7.98712	11.192	8.94127	9.06376	9.30786	585.743	-0.110443	0.270585	-0.408165	0.683153	0.810134	non-DEG
TraesCS1A02G112100	2.08993	3.41362	2.86239	2.42674	1.41258	1.55262	242.303	-0.777394	0.326771	-2.37902	0.0173588	0.0584068	non-DEG
TraesCS1A02G112200	1.90591	3.83578	4.22372	5.03476	6.11753	6.03266	489.852	0.634059	0.339694	1.86656	0.0619633	0.156103	non-DEG
TraesCS1A02G112400	96.0808	105.201	72.6463	76.7211	66.7277	91.5797	3933.04	-0.39399	0.220803	-1.78435	0.0743675	0.179041	non-DEG
TraesCS1A02G112500	140.672	170.16	144.34	254.861	202.854	352.631	11481.4	0.642199	0.240689	2.66817	0.00762646	0.0301914	non-DEG
TraesCS1A02G112600	11.6717	12.2613	10.942	14.5239	10.5224	14.2607	1086.78	-0.0276925	0.20078	-0.137925	0.8903	0.940294	non-DEG
TraesCS1A02G112700	5.79112	6.79831	4.33689	6.71959	5.11999	5.45463	538.359	-0.146892	0.251722	-0.583551	0.559522	0.720006	non-DEG
TraesCS1A02G112800	12.64	9.73999	11.9077	6.17819	6.83062	7.80279	413.581	-0.890874	0.257747	-3.45638	0.000547478	0.00320113	non-DEG
TraesCS1A02G113300	4.96334	4.481	5.28041	5.97352	2.12816	2.4382	368.63	-0.645001	0.431796	-1.49376	0.135237	0.277755	non-DEG
TraesCS1A02G114300	8.16764	8.35002	10.0793	10.617	9.16445	8.44679	1129.75	-0.106389	0.213281	-0.498819	0.617907	0.763367	non-DEG
TraesCS1A02G114400	1.68915	2.47643	1.71504	1.10025	0.729231	1.02594	88.1834	-1.27243	0.370181	-3.43733	0.000587486	0.00340066	down
TraesCS1A02G114600	1.26099	2.56499	1.29995	1.56619	2.10348	2.6149	275.501	0.114513	0.394296	0.290425	0.771491	0.869001	non-DEG
TraesCS1A02G115000	6.533	8.61424	7.27132	6.52486	6.26438	5.29796	562.458	-0.481801	0.216266	-2.22782	0.0258928	0.0802226	non-DEG
TraesCS1A02G115100	24.4263	21.0489	14.6672	12.0298	6.42748	9.35195	1306.44	-1.28741	0.314475	-4.09385	4.24e-05	0.000321298	down
TraesCS1A02G115200	3.50229	3.21672	2.18269	3.59587	1.78593	1.49896	269.623	-0.61145	0.425174	-1.43812	0.1504	0.2998	non-DEG
TraesCS1A02G115400	1.30977	0.337315	0.993006	1.25795	2.48548	0.29063	59.1918	0.325455	0.859215	0.378782	0.70485	0.825017	non-DEG
TraesCS1A02G115500	2.02927	1.44834	1.2777	1.51093	1.49969	1.78127	173.591	-0.230617	0.350057	-0.658798	0.510026	0.678635	non-DEG
TraesCS1A02G115700	95.4819	50.1677	94.62	110.842	93.5617	125.97	5548.97	0.24644	0.324015	0.760583	0.446906	0.622996	non-DEG
TraesCS1A02G115900	1753.1	1682.15	1490.77	1231.1	879.774	953.774	40999.7	-0.89142	0.204236	-4.36466	1.27e-05	0.000106152	non-DEG
TraesCS1A02G116000	5.44958	8.25169	7.75942	9.63649	9.23978	8.94476	924.501	0.216662	0.222656	0.973082	0.330513	0.512955	non-DEG
TraesCS1A02G116300	0	1.08755	0	1.40654	2.42929	1.98752	36.4603	1.25466	0.582252	2.15484	0.0311742	0.0926076	non-DEG
TraesCS1A02G116600	7.56541	9.57645	10.4906	8.44343	6.39619	6.20073	138.992	-0.560037	0.327868	-1.70812	0.0876149	0.20217	non-DEG
TraesCS1A02G116700	18.1882	15.3795	46.0232	22.996	44.5937	61.1854	926.978	0.525859	0.519666	1.01192	0.311578	0.493524	non-DEG
TraesCS1A02G116900	9.42095	4.01245	8.96933	6.09761	20.0887	16.7511	530.715	0.750066	0.536071	1.39919	0.161755	0.315466	non-DEG
TraesCS1A02G117000	33.8475	9.46086	45.505	15.8053	46.8402	30.6627	19.069	-0.329185	0.834111	-0.394654	0.693099	0.817129	non-DEG
TraesCS1A02G118400	32.6407	10.1487	40.3338	25.9756	20.0284	17.2547	1855.76	-0.656044	0.492854	-1.33111	0.183152	0.34354	non-DEG
TraesCS1A02G118700	7.64814	7.63393	9.48035	10.0232	9.02543	12.397	855.382	0.144736	0.228158	0.634366	0.525842	0.691971	non-DEG
TraesCS1A02G118800	4.08829	4.96924	3.40958	4.81852	4.15494	3.98202	473.752	-0.113675	0.226273	-0.50238	0.6154	0.761506	non-DEG
TraesCS1A02G119000	1.67041	1.206	2.09736	1.29872	0	0.514965	20.5212	-1.90273	1.14369	-1.66367	0.0961779	0.216929	non-DEG
TraesCS1A02G119100	2.76634	2.43717	4.97603	3.35672	3.14766	2.98811	240.818	-0.293314	0.391934	-0.748377	0.454233	0.629972	non-DEG
TraesCS1A02G119300	11.2068	17.9556	11.2484	14.04	14.8431	17.8455	1420.04	0.0215351	0.242809	0.0886918	0.929327	0.962545	non-DEG
TraesCS1A02G119500	102.314	118.782	85.1719	132.444	95.3652	124.096	8791.03	0.00553414	0.204821	0.0270195	0.978444	0.989676	non-DEG
TraesCS1A02G119600	3.59059	5.84024	1.50195	3.87418	7.2083	5.34538	391.413	0.298359	0.462259	0.645437	0.518644	0.686107	non-DEG
TraesCS1A02G119800	9.47785	6.04514	11.7386	15.5101	21.1129	14.2295	1038.02	0.706458	0.35407	1.99525	0.0460156	0.125051	non-DEG
TraesCS1A02G119900	0.95704	0.512114	0.739614	1.03537	1.06724	2.01779	164.186	0.652382	0.454074	1.43673	0.150795	0.300338	non-DEG
TraesCS1A02G120000	4.33812	4.8151	3.20746	6.54386	5.86329	6.50176	211.982	0.425469	0.263858	1.61249	0.106854	0.234266	non-DEG
TraesCS1A02G120100	0.404109	0.974051	0.401811	2.28202	0.827514	1.26121	135.045	1.01191	0.516201	1.96031	0.0499599	0.133013	non-DEG
TraesCS1A02G120200	7.52518	15.0651	11.3306	18.23	16.1163	13.936	2300.48	0.337566	0.277225	1.21766	0.223354	0.39429	non-DEG
TraesCS1A02G120500	1.98768	1.39024	3.94087	3.7376	2.71338	3.38623	118.772	0.223676	0.482153	0.46391	0.642712	0.781015	non-DEG
TraesCS1A02G120900	3.02831	3.99428	3.92274	2.01193	2.76698	3.64179	157.471	-0.584974	0.36176	-1.61702	0.105873	0.232624	non-DEG
TraesCS1A02G121000	12.4162	11.5497	12.6083	11.1951	11.7156	15.7738	1542.98	-0.109802	0.227161	-0.483365	0.628836	0.771005	non-DEG
TraesCS1A02G121300	33.7211	43.9672	38.4372	43.1639	34.3942	40.0338	2570.1	-0.18499	0.164824	-1.12235	0.261712	0.439049	non-DEG
TraesCS1A02G121400	6.64773	11.6895	8.14019	9.33647	7.07589	8.36505	712.205	-0.264725	0.259812	-1.01891	0.308245	0.490109	non-DEG
TraesCS1A02G121700	1.85373	2.88181	2.52913	3.75188	2.54666	3.21589	329.178	0.238424	0.259759	0.917866	0.358689	0.541642	non-DEG
TraesCS1A02G122000	76.0097	93.2317	85.3813	65.7834	47.9359	60.7678	3444.88	-0.745424	0.174423	-4.27365	1.92e-05	0.000156262	non-DEG
TraesCS1A02G122100	1.51851	1.89779	1.03132	2.05863	2.99877	2.98426	511.971	0.656782	0.317874	2.06617	0.0388123	0.109662	non-DEG
TraesCS1A02G122200	4.07148	4.43725	4.89048	2.57525	3.00274	3.48809	431.644	-0.74414	0.24149	-3.08146	0.00205988	0.0100639	non-DEG
TraesCS1A02G122300	3.21388	0.2023	1.59392	0.236758	1.29194	0.31153	43.9338	-1.55217	1.05728	-1.46808	0.142083	0.287833	non-DEG
TraesCS1A02G122500	10.4563	11.1015	32.4264	9.85073	17.6852	23.9629	1869.29	-0.274213	0.514342	-0.533133	0.593942	0.745716	non-DEG
TraesCS1A02G122700	28.5206	66.823	41.4769	42.9881	27.2938	38.0518	2750.52	-0.520804	0.326235	-1.59641	0.110397	0.240075	non-DEG
TraesCS1A02G122800	14.3108	21.3984	11.2164	1.27967	1.33113	2.64492	678.752	-3.04176	0.392142	-7.75678	8.71e-15	1.7e-13	down
TraesCS1A02G123000	10.0617	10.7473	12.9203	9.3667	7.3519	7.26129	600.949	-0.695993	0.230655	-3.01746	0.00254901	0.0120702	non-DEG
TraesCS1A02G123100	6.22117	8.45934	5.78662	13.3085	7.65182	7.92407	287.198	0.325811	0.319283	1.02045	0.307517	0.489339	non-DEG
TraesCS1A02G123900	2.07955	2.03905	1.70684	2.0963	1.65832	2.68498	265.474	-0.0770472	0.293773	-0.262268	0.793115	0.882423	non-DEG
TraesCS1A02G124100	4.71905	6.03379	2.87626	2.12108	1.69112	3.96581	170.09	-1.00969	0.453553	-2.22618	0.026002	0.0804728	non-DEG
TraesCS1A02G124200	7.3096	15.6453	10.9546	7.43349	9.97162	5.85016	722.361	-0.670176	0.35415	-1.89235	0.058444	0.149257	non-DEG
TraesCS1A02G124400	7.68732	7.7038	5.56471	11.3067	8.82171	6.55513	592.563	0.144284	0.296299	0.486953	0.626292	0.769172	non-DEG
TraesCS1A02G124600	30.1342	38.5123	17.9508	21.6799	10.8751	14.626	1847.2	-1.07349	0.356858	-3.00816	0.00262831	0.0123919	down
TraesCS1A02G125000	11.9583	14.0926	13.9492	13.8917	13.9596	15.9543	1434.88	-0.0652188	0.176265	-0.370004	0.71138	0.828871	non-DEG
TraesCS1A02G125100	15.5766	23.707	19.0608	24.2039	23.7891	22.7399	942.619	0.0896237	0.214043	0.418718	0.675422	0.804794	non-DEG
TraesCS1A02G125300	7.10147	7.1479	7.14197	7.85118	5.46841	6.59046	652.438	-0.288056	0.209204	-1.37691	0.168539	0.324523	non-DEG
TraesCS1A02G125500	4.33844	2.67259	3.86366	3.54042	2.31641	4.00778	226.189	-0.335567	0.385391	-0.870718	0.383908	0.565101	non-DEG
TraesCS1A02G125900	5.25962	8.35263	6.3787	4.56085	1.33772	4.25995	213.866	-1.22762	0.476737	-2.57505	0.0100227	0.0376512	down
TraesCS1A02G126000	4.14956	6.16577	5.59321	7.61145	6.95031	6.74978	318.545	0.245698	0.248263	0.989669	0.322336	0.504855	non-DEG
TraesCS1A02G126300	2.79982	3.88765	2.68148	3.29062	3.49536	2.85801	635.381	-0.119898	0.237564	-0.504699	0.61377	0.760229	non-DEG
TraesCS1A02G126800	29.1664	29.9728	30.661	40.4765	41.1488	44.1121	1332.23	0.339647	0.172737	1.96627	0.0492674	0.131655	non-DEG
TraesCS1A02G126900	3.36839	7.02235	4.03676	8.655	7.43084	5.03967	762.404	0.403762	0.343325	1.17603	0.239582	0.414311	non-DEG
TraesCS1A02G127000	11.4679	11.4386	13.1781	10.3951	8.74808	10.5338	693.542	-0.46747	0.201224	-2.32313	0.0201722	0.0659364	non-DEG
TraesCS1A02G127400	1.23854	1.98957	1.80121	1.57812	2.28472	1.45406	106.427	-0.0833519	0.381735	-0.21835	0.827156	0.903441	non-DEG
TraesCS1A02G127900	2.98558	5.92906	3.16764	4.34438	3.7724	5.40825	474.357	-0.0486102	0.319477	-0.152156	0.879064	0.934068	non-DEG
TraesCS1A02G128100	6.18	13.8562	9.02898	16.802	11.8039	17.8283	789.928	0.497312	0.317857	1.56458	0.117682	0.251614	non-DEG
TraesCS1A02G128300	9.79402	9.81717	9.76892	6.5337	7.90185	9.54241	765.612	-0.453686	0.243596	-1.86245	0.0625398	0.157202	non-DEG
TraesCS1A02G128600	5.72066	8.11078	7.89853	14.1877	11.6069	17.3337	1031.57	0.833972	0.23894	3.4903	0.000482478	0.00286634	non-DEG
TraesCS1A02G128900	14.3025	13.0512	9.32236	6.02817	5.61537	7.7364	928.7	-1.11007	0.27112	-4.09438	4.23e-05	0.000320748	down
TraesCS1A02G129100	1.55891	3.24009	2.22749	4.66794	4.11929	2.91332	140.405	0.558294	0.402979	1.38542	0.165925	0.321143	non-DEG
TraesCS1A02G129200	2.31626	2.15318	4.32151	2.30388	2.14584	3.17302	226.609	-0.422148	0.38501	-1.09646	0.272878	0.451604	non-DEG
TraesCS1A02G129500	3.52844	5.3361	2.95761	5.6636	3.17989	4.52988	437.025	-0.0286377	0.323438	-0.0885416	0.929446	0.962545	non-DEG
TraesCS1A02G129800	1.97415	1.13317	3.48738	1.68854	2.13458	1.49307	101.146	-0.470898	0.534864	-0.880408	0.378638	0.560132	non-DEG
TraesCS1A02G130600	1.46482	0.836324	0.494267	1.92579	2.96727	3.45051	72.4369	1.57667	0.521853	3.0213	0.00251691	0.0119434	up
TraesCS1A02G130800	7.25458	10.7199	8.59867	12.4921	10.9654	13.6234	1210.43	0.283495	0.202168	1.40227	0.160834	0.314255	non-DEG
TraesCS1A02G130900	1.90341	2.56714	2.23691	2.55922	2.6149	2.26869	280.075	0.0204829	0.24779	0.0826621	0.93412	0.964847	non-DEG
TraesCS1A02G131000	4.8955	8.66793	5.12566	8.61836	7.96355	9.39993	1680.34	0.298321	0.257676	1.15774	0.246972	0.422646	non-DEG
TraesCS1A02G131200	10.2796	14.1038	11.7244	10.4991	9.79487	11.4533	939.09	-0.366981	0.184835	-1.98546	0.0470935	0.127192	non-DEG
TraesCS1A02G131300	4.63171	7.58933	4	5.59668	5.77024	6.57096	518.974	-0.0264494	0.287843	-0.0918885	0.926787	0.960862	non-DEG
TraesCS1A02G131500	7.72123	9.2302	11.7564	11.0745	12.195	7.55365	598.312	-0.0608587	0.313922	-0.193866	0.846281	0.914031	non-DEG
TraesCS1A02G131600	1.22225	1.39857	1.38012	2.00066	1.79403	1.95191	295.18	0.277132	0.21028	1.31792	0.18753	0.34896	non-DEG
TraesCS1A02G131900	72.1692	56.2962	101.932	19.0355	42.1818	27.4969	2637.93	-1.52853	0.406635	-3.75897	0.000170616	0.00112951	down
TraesCS1A02G132600	9.39428	9.49893	9.8561	11.8044	11.3771	12.7543	2442.76	0.128636	0.160117	0.803388	0.42175	0.600912	non-DEG
TraesCS1A02G133100	6.27042	13.4052	9.40519	14.4339	12.9235	17.625	1619.63	0.456974	0.293847	1.55514	0.119913	0.25504	non-DEG
TraesCS1A02G133300	1.97208	1.69392	1.46715	2.25794	2.39747	2.63557	64.6835	0.389751	0.402815	0.967568	0.33326	0.515698	non-DEG
TraesCS1A02G133400	5.36059	8.75433	6.64875	8.01603	7.91738	8.97821	1019.17	0.0948498	0.221282	0.428639	0.668186	0.800095	non-DEG
TraesCS1A02G133500	2.74672	2.91324	2.01729	5.46418	6.3799	4.54332	741.864	0.908941	0.268219	3.3888	0.000702003	0.00398198	non-DEG
TraesCS1A02G133700	4.39887	8.92133	7.36081	9.29893	7.31349	7.31118	1281.22	-0.0330422	0.26754	-0.123504	0.901708	0.947008	non-DEG
TraesCS1A02G133800	2.46402	2.80302	2.15547	3.68168	2.97648	3.66821	514.929	0.289105	0.207859	1.39087	0.164265	0.319007	non-DEG
TraesCS1A02G134000	1.96605	5.05306	1.87699	6.0227	6.70648	4.65756	396.67	0.832679	0.421971	1.97331	0.0484605	0.129982	non-DEG
TraesCS1A02G134300	14.2719	23.9624	17.4725	17.2045	21.2999	20.028	1680.21	-0.0950461	0.247203	-0.384486	0.700618	0.822234	non-DEG
TraesCS1A02G134500	1.99284	3.57991	2.15024	2.26525	3.45515	2.29646	234.523	-0.112694	0.361475	-0.311762	0.755221	0.858037	non-DEG
TraesCS1A02G134600	2.72977	4.58289	3.295	4.07483	3.97666	3.44791	485.972	-0.0401469	0.248251	-0.161719	0.871527	0.929167	non-DEG
TraesCS1A02G134800	2.67877	2.49052	2.68106	3.56349	3.8418	4.01154	237.107	0.286305	0.243183	1.17733	0.239066	0.413568	non-DEG
TraesCS1A02G135300	3.82368	5.46796	3.59768	6.07337	7.05531	6.47552	1596.86	0.43525	0.227776	1.91087	0.0560213	0.144776	non-DEG
TraesCS1A02G135600	10.7135	7.90612	10.97	10.6472	14.1301	12.9191	1719.69	0.197049	0.27091	0.727359	0.467006	0.641322	non-DEG
TraesCS1A02G135700	14.9467	7.77113	22.5693	16.3335	24.616	22.4452	1824.8	0.265347	0.423481	0.626585	0.530931	0.696133	non-DEG
TraesCS1A02G136100	11.1013	8.81517	14.7545	10.9687	7.97352	12.3629	716.885	-0.332724	0.306107	-1.08695	0.277057	0.456048	non-DEG
TraesCS1A02G136200	4.00292	5.18988	3.20773	7.34113	9.35639	8.30393	1133.34	0.715125	0.246481	2.90134	0.00371575	0.0166135	non-DEG
TraesCS1A02G136400	7.41022	8.38552	8.64652	5.40498	6.6273	7.07557	548.12	-0.535578	0.223998	-2.391	0.0168025	0.0569064	non-DEG
TraesCS1A02G136500	36.9764	50.2864	34.2244	38.9393	38.8915	40.5392	4569.29	-0.220938	0.194247	-1.13741	0.255367	0.432262	non-DEG
TraesCS1A02G136800	5.84585	4.08926	4.66787	5.55913	7.28386	5.52589	410.69	0.136667	0.29597	0.461758	0.644255	0.782314	non-DEG
TraesCS1A02G136900	4.68818	9.15161	4.92078	7.9525	8.23001	6.75625	602.051	0.0392389	0.292121	0.134324	0.893146	0.941699	non-DEG
TraesCS1A02G137200	1.70556	3.81416	3.25904	3.41798	3.9858	4.05347	533.615	0.202515	0.325827	0.621543	0.534242	0.698578	non-DEG
TraesCS1A02G137400	6.81845	8.49546	6.55178	9.92499	6.02708	7.98909	741.485	-0.0606502	0.24099	-0.251671	0.801295	0.887392	non-DEG
TraesCS1A02G137500	10.6904	13.8809	8.9876	8.82488	7.27846	9.17032	364.364	-0.615813	0.261832	-2.35194	0.0186756	0.0619736	non-DEG
TraesCS1A02G137700	21.0069	21.29	22.5376	15.6396	17.6166	17.2372	1610.92	-0.525423	0.187346	-2.80456	0.00503858	0.0214832	non-DEG
TraesCS1A02G137800	7.92542	9.58036	6.31621	9.67296	7.75219	10.9911	1488.37	-0.00684923	0.225558	-0.0303657	0.975775	0.988287	non-DEG
TraesCS1A02G137900	4.22868	6.79886	6.05603	8.03393	7.79097	7.54962	888.787	0.243292	0.216662	1.12291	0.261475	0.438805	non-DEG
TraesCS1A02G138000	0.917497	1.83963	2.27019	1.66704	1.25474	1.41046	111.63	-0.34641	0.414189	-0.836358	0.402954	0.583056	non-DEG
TraesCS1A02G138200	0.659705	1.49708	1.87859	1.36343	1.60669	1.6715	150.735	0.000722282	0.442935	0.00163067	0.998699	0.999315	non-DEG
TraesCS1A02G138400	1.53871	1.50388	1.18926	1.3174	1.17642	1.09484	455.494	-0.403685	0.231031	-1.74731	0.0805828	0.189884	non-DEG
TraesCS1A02G138500	5.47043	5.59953	5.01217	4.61232	5.87588	5.96936	879.516	-0.156086	0.221	-0.706272	0.480019	0.652313	non-DEG
TraesCS1A02G138600	11.6547	17.503	14.2784	16.2867	14.7595	16.2335	1591.35	-0.0706196	0.189376	-0.372908	0.709217	0.827637	non-DEG
TraesCS1A02G138800	33.6571	43.9995	51.1327	37.2601	35.5808	33.5794	3370.26	-0.458715	0.216745	-2.11638	0.0343126	0.0998393	non-DEG
TraesCS1A02G139100	44.3856	46.5399	44.4363	40.3784	37.9277	39.6601	3321.43	-0.378901	0.145699	-2.60057	0.00930689	0.0355254	non-DEG
TraesCS1A02G139300	12.2969	13.4945	18.0166	14.8367	14.7439	15.0605	1035.57	-0.160597	0.239462	-0.670656	0.50244	0.672387	non-DEG
TraesCS1A02G139400	1.74658	3.67395	3.2712	4.0545	4.4737	5.50184	545.132	0.519353	0.328851	1.57929	0.114269	0.246082	non-DEG
TraesCS1A02G139500	0.935829	1.97535	1.95417	2.83968	1.88977	2.68408	454.242	0.403373	0.328409	1.22827	0.219347	0.389278	non-DEG
TraesCS1A02G139600	9.13468	8.93481	9.33642	8.36844	9.12725	9.64437	643.617	-0.233633	0.209505	-1.11517	0.264778	0.442549	non-DEG
TraesCS1A02G139700	2.32514	1.82922	2.22581	1.49361	1.47253	2.47915	148.772	-0.42144	0.371285	-1.13508	0.25634	0.433237	non-DEG
TraesCS1A02G139900	134.592	129.574	116.296	131.645	73.8801	128.491	9079.91	-0.400392	0.257206	-1.5567	0.119542	0.254464	non-DEG
TraesCS1A02G140700	8.45155	8.24913	3.41507	2.92697	3.59189	1.82074	180.261	-1.71453	0.507696	-3.37709	0.000732575	0.00413572	down
TraesCS1A02G140900	1.63	1.89554	1.51882	1.4999	1.242	1.94995	450.196	-0.271261	0.250023	-1.08494	0.277946	0.457038	non-DEG
TraesCS1A02G141300	2.90305	3.72509	1.83614	7.04003	1.85177	5.5642	124.45	0.674949	0.595549	1.13332	0.257079	0.434024	non-DEG
TraesCS1A02G141400	1.15471	2.36949	2.06083	1.66557	1.99257	1.97128	364.081	-0.146873	0.328544	-0.447043	0.654844	0.790395	non-DEG
TraesCS1A02G141700	9.53834	11.907	10.1629	13.646	18.4172	18.9474	1435.24	0.518034	0.231492	2.2378	0.0252339	0.0786277	non-DEG
TraesCS1A02G141900	23.5338	23.4012	18.1384	27.8961	29.7368	39.1355	1315.78	0.341531	0.240261	1.4215	0.155171	0.306295	non-DEG
TraesCS1A02G142000	1.44532	2.14661	0.740962	0.883326	3.05364	2.0351	123.277	0.338758	0.601707	0.562994	0.573439	0.730284	non-DEG
TraesCS1A02G142200	0.825317	1.41271	1.28892	2.66982	2.37364	3.00835	497.294	0.956188	0.242171	3.9484	7.87e-05	0.000562724	non-DEG
TraesCS1A02G142300	0.46097	1.75267	0.538084	1.80349	1.33497	2.15147	120.946	0.756001	0.542996	1.39228	0.163838	0.318417	non-DEG
TraesCS1A02G142400	3.42109	2.97901	4.18199	9.74631	6.92384	4.77487	618.861	0.808123	0.342403	2.36015	0.0182676	0.0608606	non-DEG
TraesCS1A02G142500	6.0946	6.30246	5.09867	5.97838	6.20447	5.38318	450.705	-0.167416	0.225648	-0.741933	0.458128	0.633531	non-DEG
TraesCS1A02G142600	7.04377	8.84555	7.47546	6.06213	7.09668	6.50726	577.493	-0.395612	0.215368	-1.83691	0.066223	0.163965	non-DEG
TraesCS1A02G142700	3.7895	3.86574	2.87825	0	0.592365	0	102.61	-3.50402	0.545528	-6.42316	1.33e-10	1.85e-09	down
TraesCS1A02G142800	1.31105	1.65201	0.637427	1.0749	1.65793	1.64585	316.331	0.0922695	0.412123	0.223888	0.822844	0.900498	non-DEG
TraesCS1A02G142900	0	1.22142	1.37373	1.29737	1.42643	0.976861	126.938	0.0818576	0.468131	0.174861	0.861189	0.922924	non-DEG
TraesCS1A02G143000	3.88561	4.7436	4.72441	5.10806	6.29728	8.66984	1023.6	0.34798	0.269375	1.2918	0.196425	0.360653	non-DEG
TraesCS1A02G143100	29.5887	37.747	26.2897	30.4657	31.559	30.683	1880.85	-0.226683	0.196409	-1.15414	0.248443	0.424361	non-DEG
TraesCS1A02G143300	44.4429	5.67433	17.3182	20.9498	30.7996	36.4266	2436	0.165264	0.63625	0.259746	0.79506	0.883523	non-DEG
TraesCS1A02G143500	4.21099	4.60045	6.54508	4.87508	4.8282	6.91711	337.892	-0.0911952	0.285218	-0.319739	0.749166	0.854322	non-DEG
TraesCS1A02G143800	8.39143	21.9236	10.0341	21.3674	13.8529	16.949	744.48	0.209905	0.380838	0.551166	0.58152	0.737056	non-DEG
TraesCS1A02G144000	0.639051	1.40163	0.668969	1.319	0.894704	1.29303	268.778	0.198657	0.366778	0.541628	0.588075	0.741816	non-DEG
TraesCS1A02G145500	0.754531	1.30486	1.18392	1.31744	1.21901	1.9661	272.124	0.289613	0.318551	0.909156	0.363268	0.545752	non-DEG
TraesCS1A02G145800	72.1486	163.584	148.863	130.899	197.848	230.589	12315.1	0.381666	0.352213	1.08362	0.278532	0.457667	non-DEG
TraesCS1A02G145900	2.01943	2.77692	2.82583	8.44614	9.17264	9.19793	118.453	1.69186	0.320334	5.28157	1.28e-07	1.38e-06	up
TraesCS1A02G146200	4.51548	6.53163	4.22814	6.9829	5.18188	7.14959	724.573	0.166258	0.248497	0.669056	0.50346	0.673141	non-DEG
TraesCS1A02G146600	11.2012	14.9444	12.4863	13.6902	14.826	17.4371	1082.25	0.0860768	0.20591	0.418031	0.675925	0.805167	non-DEG
TraesCS1A02G146900	6.37997	3.64448	5.36278	5.78405	5.82133	5.71471	699.48	-0.036767	0.314046	-0.117075	0.906801	0.949638	non-DEG
TraesCS1A02G147000	13.6637	13.1619	17.643	22.0894	20.1498	26.0951	893.377	0.425679	0.234435	1.81577	0.0694063	0.169808	non-DEG
TraesCS1A02G147500	1.05662	2.07955	1.97659	2.35089	2.58453	2.62712	317.007	0.421897	0.333563	1.26482	0.205936	0.372645	non-DEG
TraesCS1A02G147700	0.196938	1.6206	0	1.61618	2.06033	1.98704	86.5834	0.97955	0.714345	1.37126	0.170295	0.326877	non-DEG
TraesCS1A02G148000	5.89779	7.22514	7.70646	10.6982	9.58086	11.4441	1035.71	0.409611	0.189009	2.16715	0.0302232	0.0905368	non-DEG
TraesCS1A02G148400	9.80014	17.4714	14.0163	10.9281	9.39713	8.60791	389.183	-0.714257	0.262955	-2.71627	0.00660225	0.0268424	non-DEG
TraesCS1A02G149100	2.81818	3.56418	2.26269	2.71659	3.63153	3.38103	258.942	0.0482417	0.287375	0.16787	0.866685	0.926342	non-DEG
TraesCS1A02G149200	24.5986	20.0658	26.0021	24.3404	21.7593	23.1282	1410.94	-0.244909	0.214739	-1.1405	0.254079	0.430798	non-DEG
TraesCS1A02G149800	7.25598	9.64591	4.65686	6.70721	3.5172	5.05923	762.422	-0.710187	0.340873	-2.08344	0.0372113	0.106224	non-DEG
TraesCS1A02G150100	0.83635	1.06465	2.50642	3.0895	3.41655	6.19291	249.224	1.31498	0.521102	2.52346	0.0116206	0.0424232	up
TraesCS1A02G150200	1.21959	1.03167	2.09282	2.55455	3.1771	2.93123	223.892	0.799519	0.391631	2.04151	0.0412002	0.114839	non-DEG
TraesCS1A02G150400	8.00687	9.87898	7.84425	9.0299	8.66202	14.1747	946.817	0.133668	0.2641	0.506127	0.612768	0.759535	non-DEG
TraesCS1A02G150500	1.39092	1.43984	1.48117	1.11757	1.61063	2.53235	55.012	0.206731	0.466354	0.443291	0.657555	0.792176	non-DEG
TraesCS1A02G150600	18.7493	21.9103	22.2402	25.7848	29.2389	31.9436	2466.32	0.253515	0.191882	1.3212	0.186434	0.347578	non-DEG
TraesCS1A02G151000	5.73122	8.02948	10.0293	10.3701	8.99575	8.78752	500.807	0.0234983	0.272221	0.0863206	0.931212	0.963408	non-DEG
TraesCS1A02G151100	0.224159	1.4694	0.750506	1.22057	1.23504	1.56347	190.679	0.571344	0.588002	0.971669	0.331215	0.513617	non-DEG
TraesCS1A02G151400	0	0	0	3.82859	1.9637	2.8312	80.5845	8.95064	1.2753	7.01845	2.24e-12	3.58e-11	up
TraesCS1A02G151500	0.730398	1.07884	1.31649	1.60077	2.16681	1.20295	114.268	0.439985	0.397649	1.10647	0.268525	0.446414	non-DEG
TraesCS1A02G151600	10.5703	29.8656	9.30205	12.3621	5.12575	4.78273	1155.33	-1.35119	0.508278	-2.65836	0.00785212	0.0309317	down
TraesCS1A02G152000	1.64506	1.06181	1.24003	1.57857	1.76986	2.26949	212.891	0.316955	0.355503	0.89157	0.372624	0.554451	non-DEG
TraesCS1A02G152200	4.36857	5.97108	5.93332	7.59436	7.70888	8.65505	1318.6	0.329645	0.224196	1.47034	0.14147	0.287036	non-DEG
TraesCS1A02G152500	2.5527	5.26689	4.1666	6.70758	4.92512	6.73168	1395.96	0.442229	0.289282	1.52871	0.126336	0.264519	non-DEG
TraesCS1A02G152800	0.847673	0.174342	0	3.50971	0.869951	0.697171	52.4722	2.06829	1.28059	1.61511	0.106286	0.233274	non-DEG
TraesCS1A02G152900	0.632918	1.15389	0.765252	1.85683	1.63502	1.91286	370.11	0.873344	0.266305	3.27949	0.00103994	0.00559601	non-DEG
TraesCS1A02G153000	0.432081	1.08026	0.64096	1.54423	2.5478	1.68791	169.165	1.26292	0.437359	2.88761	0.00388178	0.0172267	up
TraesCS1A02G153100	0.734129	1.59119	1.17292	1.33325	0.778141	0.839183	159.999	-0.402185	0.406885	-0.988451	0.322932	0.505435	non-DEG
TraesCS1A02G153300	3.96251	6.60353	6.00655	6.87684	6.20769	4.36521	430.66	-0.126947	0.302596	-0.419525	0.674832	0.804343	non-DEG
TraesCS1A02G153600	15.6721	17.0294	20.7132	15.8868	13.9865	12.181	869.094	-0.48707	0.225777	-2.1573	0.0309821	0.092202	non-DEG
TraesCS1A02G153700	1.67774	2.48717	2.32318	2.33328	3.23687	3.63504	59.2165	0.246958	0.414119	0.596346	0.550944	0.712238	non-DEG
TraesCS1A02G153900	8.70999	10.2089	10.0881	12.7813	9.9089	13.5561	1475.81	0.135485	0.190639	0.710685	0.47728	0.650108	non-DEG
TraesCS1A02G154200	3.17756	4.12293	2.04148	2.61798	3.44999	2.46635	560.442	-0.227551	0.306199	-0.743148	0.457392	0.632835	non-DEG
TraesCS1A02G154300	2.97351	3.75571	2.3348	3.77831	4.37842	4.37284	773.937	0.294479	0.249971	1.17805	0.238776	0.413274	non-DEG
TraesCS1A02G154400	6.43594	6.4891	6.20243	8.18411	7.84276	8.87025	1104.19	0.202038	0.169362	1.19293	0.232896	0.405717	non-DEG
TraesCS1A02G154700	3.41315	3.71489	3.18127	5.5474	5.23022	5.92263	829.219	0.502731	0.172342	2.91706	0.00353345	0.0159272	non-DEG
TraesCS1A02G155200	100.51	152.62	110.354	108.53	83.8875	79.9688	6128.62	-0.668454	0.212906	-3.13967	0.00169139	0.00852442	non-DEG
TraesCS1A02G155900	0	1.12133	1.27341	0.983477	1.06974	2.32259	52.1498	0.0991133	0.531652	0.186425	0.852111	0.917395	non-DEG
TraesCS1A02G156100	18.867	10.2941	22.6965	3.23304	2.14507	3.95297	700.524	-2.62511	0.397485	-6.60432	3.99e-11	5.75e-10	down
TraesCS1A02G156200	2.83803	2.13104	2.22935	3.74227	3.497	3.16395	89.4	0.346115	0.350794	0.986661	0.323809	0.506289	non-DEG
TraesCS1A02G156300	22.8321	19.6836	25.9956	14.8665	14.4996	20.1144	892.007	-0.677838	0.252012	-2.68971	0.00715149	0.028654	non-DEG
TraesCS1A02G156400	6.91206	5.57784	10.1958	2.5054	2.59021	2.9542	442.453	-1.69034	0.321729	-5.25393	1.49e-07	1.6e-06	down
TraesCS1A02G156500	1.7886	4.28068	1.42315	3.63357	2.14837	2.00015	378.71	-0.116895	0.452282	-0.258455	0.796056	0.884038	non-DEG
TraesCS1A02G156600	1.66963	1.77815	1.79121	2.6002	2.44063	2.67998	251.829	0.279371	0.22199	1.25849	0.208216	0.375454	non-DEG
TraesCS1A02G157100	3.53754	3.46975	2.36483	1.99613	1.59792	1.72971	72.3939	-0.966295	0.392696	-2.46067	0.0138677	0.048912	non-DEG
TraesCS1A02G157500	4.7088	3.39674	3.63404	4.10849	4.17868	3.60595	710.577	-0.161652	0.259952	-0.621852	0.534039	0.698408	non-DEG
TraesCS1A02G158300	23.3042	20.5088	18.3541	18.5396	16.8784	13.8786	649.637	-0.536481	0.250057	-2.14544	0.031918	0.0943032	non-DEG
TraesCS1A02G158400	55.189	54.7666	53.4657	55.717	50.9591	49.4096	4292.43	-0.24639	0.162054	-1.52042	0.128405	0.267612	non-DEG
TraesCS1A02G158500	1.78976	1.8475	3.72496	2.63574	3.83337	4.29072	285.138	0.31829	0.424692	0.74946	0.45358	0.629403	non-DEG
TraesCS1A02G158600	248.394	273.817	274.552	179.398	183.556	177.106	15910.3	-0.747733	0.150514	-4.96786	6.77e-07	6.75e-06	non-DEG
TraesCS1A02G158700	6.02563	8.98818	7.65888	8.41644	6.82045	8.24558	1282.97	-0.160893	0.19689	-0.817169	0.413832	0.593117	non-DEG
TraesCS1A02G158800	8.10632	8.7897	6.6823	7.67148	7.80604	7.80434	1076.18	-0.214679	0.191391	-1.12168	0.261998	0.439296	non-DEG
TraesCS1A02G158900	6.58913	6.18636	5.58756	6.36776	4.25975	5.35256	760.131	-0.418828	0.228507	-1.83289	0.0668186	0.165236	non-DEG
TraesCS1A02G159100	80.5269	79.4748	73.3471	75.5753	69.8507	84.0342	1998.13	-0.194275	0.170162	-1.1417	0.253578	0.430202	non-DEG
TraesCS1A02G159300	28.0249	18.9881	38.4364	31.9169	32.7922	31.3403	1138.64	-0.0388549	0.32026	-0.121323	0.903435	0.94783	non-DEG
TraesCS1A02G159400	1.14915	1.1707	1.3448	1.74316	2.10084	2.38904	163.239	0.58561	0.298121	1.96434	0.0494911	0.132106	non-DEG
TraesCS1A02G160200	7.6476	8.41958	5.59229	7.43877	9.07176	6.99381	674.74	-0.0679883	0.2669	-0.254733	0.798929	0.885836	non-DEG
TraesCS1A02G160400	0.981474	0.661856	1.85953	1.07585	2.19236	2.44611	116.445	0.496668	0.551087	0.901251	0.367455	0.549835	non-DEG
TraesCS1A02G160500	3.30408	3.33434	2.48987	5.18932	4.32572	5.93377	733.125	0.581803	0.23238	2.50367	0.0122913	0.0443525	non-DEG
TraesCS1A02G160600	2.61058	3.14207	2.7208	3.49925	2.23769	3.42703	606.063	-0.0844613	0.239883	-0.352093	0.724768	0.83806	non-DEG
TraesCS1A02G160700	18.7559	15.9224	17.7605	22.8999	22.904	24.6491	4078.48	0.218014	0.195371	1.1159	0.264466	0.442171	non-DEG
TraesCS1A02G161300	22.5169	18.6623	34.583	12.424	17.8772	15.6326	1045.86	-0.909644	0.339247	-2.68136	0.00733236	0.0292467	non-DEG
TraesCS1A02G161900	1.88536	6.03871	4.35963	4.77326	3.26775	4.59308	176.336	-0.096639	0.450616	-0.21446	0.830189	0.905031	non-DEG
TraesCS1A02G162300	1.94605	2.76814	2.18095	2.91137	3.14801	3.18595	218.985	0.215598	0.24834	0.868157	0.385308	0.566335	non-DEG
TraesCS1A02G162400	3.8588	5.23031	4.8133	3.63888	3.61304	5.73615	371.186	-0.303444	0.28508	-1.06442	0.28714	0.467282	non-DEG
TraesCS1A02G162800	11.7811	14.2304	7.47105	18.919	13.8012	17.4841	3287.01	0.394956	0.277443	1.42356	0.154575	0.305356	non-DEG
TraesCS1A02G163000	0.526501	0.120175	0.568822	0.590506	2.35144	2.35	58.6692	1.98524	0.778678	2.5495	0.0107876	0.0399699	up
TraesCS1A02G163100	1.60131	2.84373	2.14221	0.248032	0.0921472	0	151.394	-4.43223	0.561261	-7.89692	2.86e-15	5.8e-14	down
TraesCS1A02G163200	6.8033	6.26068	8.60019	5.07443	5.93588	4.72046	329.575	-0.630808	0.285689	-2.20802	0.0272427	0.0835503	non-DEG
TraesCS1A02G163700	1.19417	1.05789	0.681245	2.19023	0.970422	1.20171	81.717	0.418008	0.481861	0.867485	0.385676	0.566652	non-DEG
TraesCS1A02G163900	3.15983	3.64668	2.75962	5.76865	4.45144	4.27931	570.971	0.400695	0.232459	1.72372	0.0847583	0.197201	non-DEG
TraesCS1A02G164000	7.08584	7.46954	4.15138	7.45829	5.81913	7.90015	975.36	-0.0143772	0.29072	-0.0494539	0.960558	0.980328	non-DEG
TraesCS1A02G164200	5.99146	5.44302	5.09484	8.05769	6.84294	8.16287	1042.44	0.267443	0.205612	1.30072	0.193355	0.35656	non-DEG
TraesCS1A02G164300	1.42184	2.58998	1.92058	1.60711	1.4843	1.51208	242.548	-0.53663	0.279012	-1.92332	0.0544398	0.141832	non-DEG
TraesCS1A02G164400	2.04361	2.65372	1.80815	2.46224	2.5024	3.66844	220.478	0.191196	0.308762	0.619235	0.535762	0.699717	non-DEG
TraesCS1A02G164600	10.868	10.8944	8.78949	12.8875	12.3915	16.4895	908.644	0.267105	0.216695	1.23263	0.217714	0.387364	non-DEG
TraesCS1A02G164700	2.13177	2.55702	2.37682	4.37318	3.14469	4.09076	310.41	0.499318	0.237229	2.10479	0.0353094	0.102016	non-DEG
TraesCS1A02G164800	17.6197	23.3109	14.852	67.8508	51.778	97.3962	3670.14	1.76569	0.290563	6.0768	1.23e-09	1.59e-08	up
TraesCS1A02G164900	82.6224	110.121	92.881	108.708	85.4414	107.297	7793.64	-0.112485	0.17487	-0.643246	0.520064	0.687365	non-DEG
TraesCS1A02G165300	7.34303	8.67678	12.5484	12.853	12.4187	13.1409	574.976	0.210981	0.268083	0.786997	0.431284	0.609447	non-DEG
TraesCS1A02G165500	6.29143	6.74238	5.60631	7.97067	7.85415	8.14139	1134.36	0.167886	0.17567	0.955688	0.33923	0.521982	non-DEG
TraesCS1A02G165700	42.7249	14.1305	76.1414	35.2623	65.5848	31.0819	3607.62	-0.213499	0.57751	-0.369689	0.711614	0.829068	non-DEG
TraesCS1A02G165800	5.98458	12.5113	5.34804	10.6345	8.39806	9.11334	1604.2	0.069296	0.335355	0.206635	0.836295	0.908624	non-DEG
TraesCS1A02G165900	15.7594	22.4421	21.9717	22.0967	14.6058	21.0254	686.736	-0.247865	0.253969	-0.975965	0.329082	0.511619	non-DEG
TraesCS1A02G166100	13.3407	25.6289	37.084	18.8549	11.9065	27.3871	1181.82	-0.572304	0.428085	-1.33689	0.181258	0.34101	non-DEG
TraesCS1A02G166200	3.07953	3.94772	7.61605	1.73806	0.642692	1.54567	120.309	-2.14541	0.517873	-4.14274	3.43e-05	0.000266502	down
TraesCS1A02G166600	0.406663	27.9108	2.34282	43.0136	4.84616	31.374	945.075	1.22628	1.50261	0.816099	0.414444	0.593702	non-DEG
TraesCS1A02G166900	2.58682	3.09706	2.66322	3.43412	4.05744	3.82096	1061.51	0.256485	0.199584	1.2851	0.198758	0.363624	non-DEG
TraesCS1A02G167200	30.8986	22.8169	23.4564	18.9331	18.184	23.7768	705.397	-0.542731	0.262524	-2.06736	0.0387002	0.109491	non-DEG
TraesCS1A02G167300	1.32588	2.11385	1.67084	2.03459	1.56327	2.27183	125.783	-0.00522872	0.34587	-0.0151176	0.987938	0.99451	non-DEG
TraesCS1A02G167600	2.3129	2.80204	4.72014	4.95968	2.79615	3.75995	140.665	0.0462565	0.405556	0.114057	0.909193	0.951099	non-DEG
TraesCS1A02G168100	17.3129	17.7593	14.8168	11.8361	5.16215	8.99887	1208.08	-1.14453	0.32411	-3.53131	0.000413508	0.00250495	down
TraesCS1A02G168400	1.99324	0.826726	1.89866	2.25124	4.27113	1.18507	135.642	0.486571	0.610873	0.796517	0.425732	0.604755	non-DEG
TraesCS1A02G168600	6.37615	3.75542	4.74944	5.57046	2.0621	5.20755	376.591	-0.438697	0.453076	-0.968265	0.332912	0.515343	non-DEG
TraesCS1A02G168900	6.98748	9.67404	12.042	11.1304	11.0467	11.28	1088.4	0.0385537	0.247365	0.155858	0.876145	0.932148	non-DEG
TraesCS1A02G169000	9.90509	8.92212	10.0935	9.36061	12.4885	13.0476	1488.08	0.0696242	0.242381	0.287251	0.77392	0.870529	non-DEG
TraesCS1A02G169100	5.50946	9.67365	7.39534	11.0692	13.4142	12.0613	519.357	0.524171	0.26755	1.95915	0.0500947	0.13326	non-DEG
TraesCS1A02G169200	1.13971	3.07667	1.63842	1.42444	1.53532	2.09261	64.5633	-0.336692	0.532588	-0.632181	0.527269	0.692713	non-DEG
TraesCS1A02G169300	4.37117	5.14707	6.97768	3.52637	3.40271	4.08351	399.29	-0.781227	0.276157	-2.82893	0.00467043	0.0201682	non-DEG
TraesCS1A02G169500	1.74396	1.59258	0.733557	1.39174	1.14769	0.518896	77.5214	-0.563697	0.57336	-0.983146	0.325535	0.508301	non-DEG
TraesCS1A02G169600	3.07475	6.6556	4.15375	5.88945	4.12474	3.88625	286.311	-0.200574	0.342505	-0.58561	0.558137	0.718771	non-DEG
TraesCS1A02G170000	4.90564	2.132	1.41355	1.70464	1.43889	3.73472	228.037	-0.507616	0.590862	-0.85911	0.39028	0.571328	non-DEG
TraesCS1A02G170300	1.03025	1.51459	1.23099	2.00537	1.91871	1.90684	216.536	0.45748	0.246052	1.85928	0.0629871	0.158025	non-DEG
TraesCS1A02G170400	4.21716	4.73648	4.42864	6.81077	7.18649	9.01205	1398.34	0.586644	0.198063	2.9619	0.00305746	0.0140662	non-DEG
TraesCS1A02G170500	2.61574	4.82427	3.2746	4.55873	4.22055	4.63982	702.524	-0.0846228	0.218587	-0.387135	0.698656	0.820944	non-DEG
TraesCS1A02G170600	69.9223	75.5777	52.7409	59.8709	48.2088	53.9364	4023.19	-0.483575	0.207733	-2.32787	0.019919	0.0652485	non-DEG
TraesCS1A02G170700	7.92838	13.7636	2.90718	4.78499	2.88114	2.27373	335.761	-1.46747	0.552038	-2.65827	0.00785426	0.030937	down
TraesCS1A02G170900	1.25781	1.14753	1.05444	2.32479	0.968377	1.68379	101.12	0.222209	0.410027	0.541937	0.587862	0.741597	non-DEG
TraesCS1A02G171000	12.6765	10.2215	13.0296	23.9114	23.0371	8.22085	1384.4	0.445043	0.428638	1.03827	0.299143	0.480605	non-DEG
TraesCS1A02G171100	3.3664	3.94925	3.64508	5.76143	5.56972	6.69802	828.812	0.538155	0.179166	3.00366	0.00266753	0.0125474	non-DEG
TraesCS1A02G171400	0.665045	2.81177	1.7774	1.72432	1.18322	1.09558	67.0964	-0.458965	0.598437	-0.766939	0.443118	0.619783	non-DEG
TraesCS1A02G171600	2.88749	5.56107	2.29535	15.5061	16.7482	16.0964	179.011	1.79901	0.338089	5.32113	1.03e-07	1.12e-06	up
TraesCS1A02G171700	2.48091	3.1459	2.6784	3.27153	1.83303	3.79238	259.368	-0.0603304	0.322339	-0.187165	0.851532	0.917101	non-DEG
TraesCS1A02G172300	2.35166	1.60671	1.84925	2.34582	1.96437	2.28799	214.116	-0.0425041	0.297106	-0.14306	0.886242	0.938021	non-DEG
TraesCS1A02G172700	9.02735	5.28545	11.0087	13.8918	33.1409	11.7763	784.709	1.05121	0.502445	2.0922	0.0364211	0.104469	non-DEG
TraesCS1A02G172800	2.77373	0.391194	0	0.48378	1.63565	0.725575	20.1771	-0.474195	1.44657	-0.327806	0.743058	0.850131	non-DEG
TraesCS1A02G173100	53.443	8.94829	93.8068	55.3558	120.815	73.0399	8200.25	0.484404	0.679401	0.712986	0.475854	0.648803	non-DEG
TraesCS1A02G173200	12.4853	20.4249	18.1526	15.2974	14.0877	14.4749	947.413	-0.41118	0.229987	-1.78785	0.0738009	0.177992	non-DEG
TraesCS1A02G173400	54.0898	41.5157	68.0527	35.996	54.0953	47.1152	2841.26	-0.602532	0.294511	-2.04587	0.040769	0.113949	non-DEG
TraesCS1A02G173500	2.19545	2.06822	1.70784	3.88499	2.41143	3.51259	283.777	0.524836	0.284026	1.84785	0.0646246	0.161127	non-DEG
TraesCS1A02G173700	2.34345	1.89151	1.09539	2.40852	2.5486	2.05276	245.305	0.17695	0.395581	0.447318	0.654646	0.790256	non-DEG
TraesCS1A02G173800	0	4.97549	2.56223	3.3042	1.02936	3.20293	250.891	-0.459931	0.539575	-0.852395	0.393995	0.574892	non-DEG
TraesCS1A02G174000	2.25876	3.42327	3.49935	5.11182	4.03054	4.05883	1029.55	0.335664	0.247849	1.35431	0.175637	0.333761	non-DEG
TraesCS1A02G174600	8.55752	8.12184	8.12239	10.2624	11.6415	12.1977	1128.53	0.257794	0.20102	1.28243	0.199691	0.364736	non-DEG
TraesCS1A02G174700	813.761	481.209	503.94	329.173	304.502	281.391	25072.2	-1.18118	0.294879	-4.00563	6.19e-05	0.000451469	down
TraesCS1A02G174900	1.66264	0.998689	3.27218	1.41633	1.33327	2.34079	77.2073	-0.375231	0.57784	-0.649369	0.5161	0.683808	non-DEG
TraesCS1A02G175200	64.6143	48.5664	82.1477	114.328	93.1751	81.7437	3179.61	0.365072	0.289779	1.25983	0.207731	0.374845	non-DEG
TraesCS1A02G175500	12.4297	1.12552	9.30382	1.21319	4.06987	3.5633	670.152	-1.56327	0.753511	-2.07465	0.038019	0.108013	non-DEG
TraesCS1A02G175700	3.1639	3.07619	2.72359	3.96115	3.95017	3.41463	642.213	0.151969	0.201617	0.75375	0.450999	0.626923	non-DEG
TraesCS1A02G175800	3.46969	4.62006	6.22203	6.41751	4.65138	8.59576	326.187	0.153186	0.33841	0.452665	0.65079	0.787296	non-DEG
TraesCS1A02G175900	3.46298	3.1921	3.31239	3.83433	3.19043	4.07137	409.425	-0.00405171	0.214309	-0.0189059	0.984916	0.993116	non-DEG
TraesCS1A02G176200	1.10502	1.17578	1.30621	0.672427	0.788502	1.34045	112.92	-0.548901	0.390953	-1.40401	0.160316	0.313547	non-DEG
TraesCS1A02G176500	17.2347	19.914	13.9511	21.0336	22.173	23.4618	3053.26	0.182815	0.205797	0.888327	0.374365	0.556091	non-DEG
TraesCS1A02G176700	1.89997	2.6146	1.28866	1.57319	1.44253	2.05177	384.17	-0.351361	0.324791	-1.08181	0.279337	0.458417	non-DEG
TraesCS1A02G176900	5.78703	1.63899	5.27086	2.90066	3.11933	2.57889	444.9	-0.802585	0.48738	-1.64674	0.0996124	0.222624	non-DEG
TraesCS1A02G177300	6.54087	14.4209	6.31343	15.8739	3.86434	21.1569	1099.01	0.411744	0.564284	0.729675	0.465589	0.640122	non-DEG
TraesCS1A02G177400	2.34286	3.44823	4.11865	3.74291	3.70646	3.5264	345.28	-0.0198998	0.291091	-0.068363	0.945497	0.971755	non-DEG
TraesCS1A02G177600	1.08935	0.697846	0.947079	2.09966	1.41684	1.37795	256.307	0.587099	0.343847	1.70744	0.0877397	0.202397	non-DEG
TraesCS1A02G177700	1.53851	1.51515	4.15456	2.13562	1.8755	1.25275	169.354	-0.687737	0.513342	-1.33973	0.180334	0.339874	non-DEG
TraesCS1A02G177800	1.94816	2.20509	2.44329	1.90954	1.77164	0.953447	219.366	-0.691502	0.365216	-1.89341	0.0583039	0.148996	non-DEG
TraesCS1A02G178200	2.55587	6.29743	4.04006	6.73876	3.74001	4.79626	450.589	0.0942116	0.377929	0.249284	0.803141	0.888561	non-DEG
TraesCS1A02G178300	6.84725	8.26329	5.96872	4.60507	3.54638	4.06865	559.302	-0.959687	0.216302	-4.43679	9.13e-06	7.78e-05	non-DEG
TraesCS1A02G178700	5.39992	4.99784	4.76941	3.50016	1.70265	1.95689	91.9444	-1.32898	0.447445	-2.97015	0.00297652	0.0137382	down
TraesCS1A02G179000	7.70692	13.2965	7.96303	9.17946	6.97055	6.53577	669.489	-0.523136	0.283764	-1.84356	0.0652475	0.16217	non-DEG
TraesCS1A02G179400	12.9461	15.083	7.73425	2.23627	0.365584	0.754868	232.948	-3.64992	0.608357	-5.99964	1.98e-09	2.51e-08	down
TraesCS1A02G179500	5.33059	4.65511	3.53143	3.52662	4.75237	4.23817	240.347	-0.282075	0.322351	-0.875056	0.381544	0.562795	non-DEG
TraesCS1A02G179600	27.2495	29.5187	14.4198	20.9015	16.0975	24.0076	2481.84	-0.408925	0.320689	-1.27514	0.202258	0.368025	non-DEG
TraesCS1A02G179700	3.72805	2.80325	1.88874	3.31456	3.23506	2.67327	431.41	-0.0647454	0.342436	-0.189073	0.850036	0.915988	non-DEG
TraesCS1A02G180000	13.8811	3.5779	6.57151	2.20482	3.51892	0.922436	240.063	-2.13641	0.644496	-3.31486	0.000916896	0.00502029	down
TraesCS1A02G180100	12.612	17.8403	16.99	20.206	15.0438	13.0001	817.929	-0.142554	0.258076	-0.55237	0.580695	0.736427	non-DEG
TraesCS1A02G180300	4.74975	6.56462	5.68614	9.39475	5.81194	9.49995	574.458	0.354156	0.258054	1.37241	0.169935	0.326332	non-DEG
TraesCS1A02G180500	3.83394	4.37819	5.13436	5.10272	4.87258	5.35045	864.929	0.00970166	0.195279	0.0496811	0.960377	0.980237	non-DEG
TraesCS1A02G180800	2.8636	3.15623	3.56557	5.29791	4.20795	3.91354	311.854	0.337042	0.266625	1.26411	0.206192	0.373021	non-DEG
TraesCS1A02G181000	11.1394	1.0448	20.0669	9.28489	14.309	27.8004	1209.83	0.454623	1.0816	0.420326	0.674247	0.803946	non-DEG
TraesCS1A02G181100	3.33714	3.13279	3.3563	8.54529	5.07313	5.98023	201.295	0.813157	0.307705	2.64265	0.00822603	0.0321355	non-DEG
TraesCS1A02G181400	3.72483	6.7546	6.42796	5.05683	5.61737	5.31924	769.678	-0.26771	0.267431	-1.00104	0.316806	0.499062	non-DEG
TraesCS1A02G181500	49.459	68.0724	53.1183	57.8309	49.7695	52.0004	1283.94	0.0340758	0.247087	0.13791	0.890312	0.940294	non-DEG
TraesCS1A02G181600	0.626631	1.88378	0.946025	4.45193	2.51334	1.90855	166.122	1.22195	0.506731	2.41145	0.0158894	0.054442	non-DEG
TraesCS1A02G181900	10.5907	9.17063	7.91411	10.4399	7.66169	6.21305	1291.89	-0.386188	0.281208	-1.37332	0.169653	0.325978	non-DEG
TraesCS1A02G182000	4.79861	4.56496	3.97586	4.26659	3.57521	4.86517	355.346	-0.284083	0.249032	-1.14075	0.253975	0.430689	non-DEG
TraesCS1A02G182100	2.30212	2.23061	2.88624	1.93533	2.38179	2.89813	154.319	-0.233858	0.32804	-0.712896	0.47591	0.648832	non-DEG
TraesCS1A02G182300	2.76196	1.82957	1.5555	1.41042	1.69646	1.55328	205.395	-0.576237	0.36147	-1.59415	0.110903	0.240928	non-DEG
TraesCS1A02G182400	2.88311	4.54101	5.08495	3.09558	4.14534	4.0017	395.488	-0.319205	0.312406	-1.02176	0.306893	0.488692	non-DEG
TraesCS1A02G182700	6.31473	6.94979	6.90041	5.07502	4.5979	5.9694	614.356	-0.544761	0.194666	-2.79844	0.00513496	0.0218161	non-DEG
TraesCS1A02G182900	2.21166	4.63905	3.28116	3.45451	5.70155	5.82394	418.235	0.398991	0.357978	1.11457	0.265035	0.442813	non-DEG
TraesCS1A02G183000	3.61365	4.28407	4.17246	5.09545	2.19012	2.9908	493.534	-0.454076	0.336967	-1.34754	0.177807	0.336626	non-DEG
TraesCS1A02G183400	9.91536	8.89639	5.72353	8.87998	5.28493	4.45924	952.02	-0.577901	0.357591	-1.61609	0.106074	0.232958	non-DEG
TraesCS1A02G183800	18.1775	27.2987	20.4672	26.2819	25.8161	26.5881	5800.33	0.0778075	0.191621	0.40605	0.684706	0.811245	non-DEG
TraesCS1A02G183900	2.88102	4.22421	2.81021	3.60899	4.93327	4.65484	681.276	0.275358	0.270459	1.01812	0.308623	0.4904	non-DEG
TraesCS1A02G184100	1.98707	1.94095	2.53973	2.51649	2.52527	2.07226	233.68	-0.0521972	0.283482	-0.184129	0.853912	0.918337	non-DEG
TraesCS1A02G184300	24.4773	22.9003	20.1299	22.4345	22.1165	23.1611	1296.45	-0.194027	0.190618	-1.01789	0.308733	0.4905	non-DEG
TraesCS1A02G184500	4.62107	7.60015	6.64837	7.78816	7.34793	8.55081	1270.49	0.0788878	0.217922	0.362001	0.717351	0.833128	non-DEG
TraesCS1A02G184600	8.55961	11.081	10.0128	9.73611	8.96716	11.2896	1187.51	-0.176094	0.184598	-0.953936	0.340116	0.522956	non-DEG
TraesCS1A02G184900	1.1442	0.977047	3.78023	2.29291	2.65128	2.19629	155.872	0.0596498	0.565538	0.105474	0.915999	0.95535	non-DEG
TraesCS1A02G185300	1.90854	2.23468	2.29535	2.58837	3.33828	2.99167	290.815	0.179754	0.263786	0.681436	0.495596	0.666595	non-DEG
TraesCS1A02G185700	27.3983	52.6895	20.0202	37.5141	18.6034	42.5301	1469.7	-0.202601	0.412733	-0.490877	0.623513	0.767067	non-DEG
TraesCS1A02G185900	1.78979	1.86144	1.34936	1.78202	1.66122	1.91781	375.165	-0.0746861	0.241987	-0.308637	0.757598	0.859518	non-DEG
TraesCS1A02G186100	23.1842	35.2799	27.1237	36.6294	9.16362	64.6399	2013.43	0.150154	0.555164	0.270467	0.786801	0.878413	non-DEG
TraesCS1A02G186300	11.5526	20.3494	7.14348	15.0069	1.62599	20.7827	604.037	-0.326295	0.725881	-0.449516	0.65306	0.789041	non-DEG
TraesCS1A02G186400	0.496435	0.830392	0	2.49502	0	18.9974	205.204	3.62413	2.89887	1.25019	0.211232	0.379315	non-DEG
TraesCS1A02G186500	2.61533	7.37697	2.6026	13.4862	0.512474	18.8789	440.95	1.19825	0.888139	1.34917	0.177284	0.335903	non-DEG
TraesCS1A02G186600	0	1.30876	0	17.6489	0	43.0881	476.97	4.93198	2.93733	1.67907	0.0931387	0.21174	non-DEG
TraesCS1A02G186700	0.738427	9.8803	1.51708	22.2735	0.32722	31.8411	539.132	2.01103	1.56176	1.28767	0.19786	0.362415	non-DEG
TraesCS1A02G186800	2.94131	3.39594	2.89309	3.07489	3.70396	5.94583	184.362	0.307804	0.342494	0.898712	0.368806	0.551251	non-DEG
TraesCS1A02G187000	0	2.29496	0.186108	3.18853	0	8.85772	159.284	1.89116	1.10604	1.70985	0.0872928	0.201708	non-DEG
TraesCS1A02G187400	5.26336	5.55392	5.01434	6.19177	5.32337	6.96931	606.559	0.705651	0.21741	3.24571	0.00117158	0.00619859	non-DEG
TraesCS1A02G188000	2.52727	1.39246	3.05109	1.1851	6.85731	3.75807	237.211	0.524943	0.610439	0.859943	0.38982	0.570831	non-DEG
TraesCS1A02G188200	16.8767	18.2236	18.9792	19.6573	17.319	18.0833	1138.33	-0.168732	0.170152	-0.991655	0.321366	0.50379	non-DEG
TraesCS1A02G188600	1.23904	0.597414	1.53736	0.875232	1.54115	1.0873	103.539	-0.145727	0.519597	-0.280462	0.779123	0.874251	non-DEG
TraesCS1A02G188700	73.0983	10.0152	30.4438	13.349	19.5155	23.2155	2183.04	-1.23242	0.615112	-2.00357	0.0451159	0.123119	non-DEG
TraesCS1A02G188800	4.4172	5.29094	5.98604	5.65642	3.74152	5.9041	441.405	-0.223582	0.256125	-0.87294	0.382696	0.56384	non-DEG
TraesCS1A02G188900	10.3837	5.5035	5.39745	2.12648	5.12574	4.01445	414.291	-1.08603	0.455988	-2.38172	0.0172321	0.0580519	non-DEG
TraesCS1A02G189000	7.66397	6.30737	5.75475	7.37576	9.41242	8.29991	561.726	0.141386	0.266808	0.529916	0.59617	0.747425	non-DEG
TraesCS1A02G189100	10.4129	8.49146	5.69116	6.31861	5.25766	5.27968	773.704	-0.735095	0.302728	-2.42824	0.0151724	0.0524802	non-DEG
TraesCS1A02G189500	1.0274	0.8072	0.839084	1.39214	1.87779	1.63707	105.798	0.58695	0.405475	1.44756	0.14774	0.295992	non-DEG
TraesCS1A02G189600	1.49199	2.26111	2.8478	2.24783	2.06684	2.84201	230.366	-0.0963558	0.328045	-0.293727	0.768966	0.867104	non-DEG
TraesCS1A02G189700	5.15765	2.63611	4.50265	0.561123	0.272391	0.299228	80.7366	-3.56101	0.52022	-6.8452	7.64e-12	1.16e-10	down
TraesCS1A02G189900	6.11425	2.39548	5.5941	2.55544	1.76933	2.21966	43.3771	-0.41663	0.571402	-0.729137	0.465918	0.640381	non-DEG
TraesCS1A02G190500	1.63856	3.31388	2.23011	3.41978	2.05201	3.65382	267.344	0.185454	0.366798	0.505603	0.613135	0.759763	non-DEG
TraesCS1A02G190700	1.55226	2.35717	1.15909	2.88031	3.00005	3.05836	607.78	0.658206	0.297453	2.21281	0.0269108	0.0827118	non-DEG
TraesCS1A02G190800	39.0508	68.4013	50.5722	50.5183	48.4816	48.2753	4273.99	-0.26813	0.226742	-1.18253	0.236995	0.411049	non-DEG
TraesCS1A02G191300	3.23398	3.10548	3.9118	7.61284	8.25858	6.64129	536.382	0.949954	0.244396	3.88695	0.000101513	0.000709197	non-DEG
TraesCS1A02G191400	14.7453	15.4268	13.4884	13.9971	11.0707	13.4234	793.248	-0.356083	0.190264	-1.87152	0.0612734	0.154825	non-DEG
TraesCS1A02G191700	2.41001	2.36299	2.01987	2.27133	4.06616	2.66946	171.842	0.227229	0.351422	0.646598	0.517892	0.685421	non-DEG
TraesCS1A02G191800	2.08214	0.474021	1.91389	2.85809	5.7308	2.81157	207.33	1.16572	0.613378	1.9005	0.0573676	0.147376	non-DEG
TraesCS1A02G191900	1.85324	3.65449	2.04315	2.42652	1.92559	2.08057	154.45	-0.389473	0.356784	-1.09162	0.275	0.453699	non-DEG
TraesCS1A02G192200	12.5093	5.77487	8.11469	9.35296	6.97063	4.92244	309.77	-0.609881	0.427436	-1.42684	0.153627	0.304066	non-DEG
TraesCS1A02G192300	5.84892	3.59654	6.89391	4.50278	4.43314	6.76591	555.073	-0.252949	0.358608	-0.705363	0.480584	0.652848	non-DEG
TraesCS1A02G192400	1.63947	2.7797	2.42714	3.40792	2.99081	3.29664	306.933	0.319426	0.260722	1.22516	0.220515	0.390721	non-DEG
TraesCS1A02G192500	5.95892	6.39976	5.9966	8.05568	4.92001	6.9616	409.416	-0.104934	0.248992	-0.421436	0.673437	0.803382	non-DEG
TraesCS1A02G192600	1.88473	1.5897	1.89259	1.65573	1.06221	0.581566	71.9161	-0.912826	0.510896	-1.78672	0.0739834	0.17833	non-DEG
TraesCS1A02G192800	2.6352	1.80982	2.89138	2.54217	3.01179	3.1953	241.837	0.0479701	0.328704	0.145937	0.883971	0.936709	non-DEG
TraesCS1A02G193000	12.2619	19.3234	13.1688	18.9116	17.5158	20.3088	1588.57	0.158747	0.216246	0.734105	0.462885	0.637867	non-DEG
TraesCS1A02G193200	5.12431	7.42065	5.37416	8.98951	10.2415	13.494	977.708	0.642598	0.242543	2.64942	0.00806299	0.0316155	non-DEG
TraesCS1A02G193300	1.91217	3.66822	2.25438	3.91019	3.85699	4.15866	1423.44	0.400288	0.261835	1.52878	0.126319	0.264519	non-DEG
TraesCS1A02G193500	51.1724	56.9074	59.1423	46.0147	34.292	38.7514	3625.36	-0.682733	0.178496	-3.82491	0.000130818	0.000889179	non-DEG
TraesCS1A02G193600	0.884241	1.03709	1.04224	1.44535	1.11234	1.83472	305.179	0.357905	0.268942	1.33079	0.183258	0.343655	non-DEG
TraesCS1A02G193900	9.00677	7.70871	6.31659	5.0634	4.35937	3.97746	156.447	-1.14591	0.354075	-3.23636	0.00121065	0.00638318	down
TraesCS1A02G194000	48.2962	42.0159	50.1741	41.7273	28.8887	30.5064	2119.05	-0.686354	0.232406	-2.95325	0.00314443	0.0143896	non-DEG
TraesCS1A02G194100	5.11643	4.00577	4.34747	3.77779	3.96985	5.23598	402.721	-0.248572	0.27532	-0.902846	0.366608	0.549096	non-DEG
TraesCS1A02G194400	6.44815	10.6586	9.37977	12.0205	7.66134	12.5702	485.482	0.0825397	0.283217	0.291436	0.770718	0.868463	non-DEG
TraesCS1A02G194500	3.18843	2.95771	1.94136	3.21622	3.73223	3.02958	35.9891	0.324422	0.622328	0.521303	0.602156	0.75202	non-DEG
TraesCS1A02G194600	6.57778	2.98493	3.0568	1.08251	2.88763	3.27316	63.2555	-1.48274	0.594412	-2.49446	0.0126148	0.0452585	down
TraesCS1A02G194800	9.13613	10.9415	15.2157	10.8042	10.8499	13.6448	680.199	-0.181699	0.272665	-0.666383	0.505166	0.67438	non-DEG
TraesCS1A02G194900	2.03186	2.0146	2.52575	4.90028	4.56403	4.30795	318	0.835993	0.248752	3.36075	0.000777317	0.00434905	non-DEG
TraesCS1A02G195000	5.00971	6.76095	4.90466	3.38257	4.74602	4.16385	530.436	-0.626992	0.282494	-2.21949	0.0264536	0.0815495	non-DEG
TraesCS1A02G195100	10.1472	11.0553	12.0449	11.7273	10.1021	12.097	1148.68	-0.218385	0.177277	-1.23189	0.217991	0.387663	non-DEG
TraesCS1A02G195200	6.26884	7.50713	6.97457	7.51884	9.27047	9.62521	875.554	0.158846	0.213341	0.744563	0.456536	0.631848	non-DEG
TraesCS1A02G195300	2.09262	2.62115	2.44706	3.93974	2.00987	4.22774	365.407	0.344981	0.321071	1.07447	0.282612	0.4622	non-DEG
TraesCS1A02G195400	71.7907	87.7995	61.6846	67.9271	64.6108	78.8551	11154	-0.259796	0.195225	-1.33075	0.18327	0.34366	non-DEG
TraesCS1A02G195500	3.26736	0.95571	3.27205	1.4054	3.25949	1.1586	182.33	-0.508274	0.608311	-0.835549	0.403409	0.583517	non-DEG
TraesCS1A02G195700	2.03863	1.56393	2.79333	4.59614	8.79395	11.2431	914.743	1.77149	0.409771	4.32311	1.54e-05	0.000126989	up
TraesCS1A02G195900	3.96309	4.18642	3.27363	9.03716	6.10862	5.92959	590.603	0.658227	0.262526	2.50729	0.0121662	0.0439967	non-DEG
TraesCS1A02G196300	10.5509	11.5856	8.38296	14.9993	11.86	11.3949	933.71	0.13659	0.230884	0.591593	0.554123	0.715283	non-DEG
TraesCS1A02G196500	3.99382	1.99721	5.56369	14.0141	32.5492	10.5888	969.794	2.02495	0.549169	3.68729	0.000226653	0.0014597	up
TraesCS1A02G196600	2.70467	3.61004	4.87383	3.13192	3.24127	3.1144	275.988	-0.425225	0.31131	-1.36592	0.171963	0.329071	non-DEG
TraesCS1A02G196800	2.77426	3.05981	2.06685	1.26113	0.756735	1.09678	271.769	-1.54327	0.299791	-5.14782	2.64e-07	2.75e-06	down
TraesCS1A02G197200	4.31649	13.364	5.79989	13.4603	8.35797	8.5206	969.676	0.193909	0.416423	0.465653	0.641464	0.780169	non-DEG
TraesCS1A02G197300	33.8837	33.2511	36.2492	29.9805	23.2304	24.981	1405.14	-0.591141	0.187609	-3.15091	0.0016276	0.00824542	non-DEG
TraesCS1A02G197500	3.79826	3.36333	3.63833	2.35934	3.16847	2.29909	162.1	-0.697121	0.32348	-2.15507	0.0311567	0.0925821	non-DEG
TraesCS1A02G197600	27.0703	31.1205	37.2559	39.9979	46.9845	43.5841	4348.55	0.25513	0.216471	1.17858	0.238564	0.413075	non-DEG
TraesCS1A02G197800	10.4847	9.30204	9.94558	9.81026	7.28303	9.33047	556.102	-0.339931	0.218732	-1.5541	0.120161	0.255398	non-DEG
TraesCS1A02G197900	4.44187	5.53455	4.38402	2.41643	4.6086	4.69988	196.815	-0.444399	0.34589	-1.2848	0.198862	0.363744	non-DEG
TraesCS1A02G198000	7.76218	11.4657	6.31641	7.57105	8.41342	9.61422	781.441	-0.0953434	0.283754	-0.336007	0.736866	0.845561	non-DEG
TraesCS1A02G198100	13.3056	15.1033	12.5871	16.8804	15.5516	18.9407	1579.74	0.132155	0.173441	0.761962	0.446083	0.622447	non-DEG
TraesCS1A02G198200	4.19632	4.38097	3.75822	4.69987	3.71591	3.43609	287.902	-0.238101	0.249842	-0.953006	0.340587	0.523406	non-DEG
TraesCS1A02G198300	1.70229	3.53536	2.29618	2.5026	1.476	1.08385	263.253	-0.75164	0.411836	-1.8251	0.0679861	0.167321	non-DEG
TraesCS1A02G198400	17.4553	27.4439	23.9901	26.2673	25.6224	26.7405	1623.6	0.0140601	0.213547	0.0658408	0.947505	0.972772	non-DEG
TraesCS1A02G198500	5.71189	7.00538	5.46668	4.67819	4.66908	8.15329	437.003	-0.223672	0.311605	-0.717806	0.472877	0.646382	non-DEG
TraesCS1A02G199000	0.68012	0.797249	0.70324	2.18413	1.91138	1.86996	239.285	1.18843	0.235189	5.05307	4.35e-07	4.43e-06	up
TraesCS1A02G199500	18.4697	13.6104	22.4945	11.437	16.382	17.2501	783.324	-0.470291	0.322824	-1.4568	0.14517	0.292285	non-DEG
TraesCS1A02G200000	0.830921	0.475129	1.06404	7.59877	30.8881	0.99395	355.553	3.8367	0.91521	4.19215	2.76e-05	0.000218126	up
TraesCS1A02G200800	10.4234	8.61614	9.67597	8.07326	4.92826	7.24937	686.579	-0.710265	0.266063	-2.66954	0.00759547	0.0301041	non-DEG
TraesCS1A02G200900	0.781896	0.863939	0.544355	1.45701	1.15277	1.71728	304.615	0.721496	0.283399	2.54587	0.0109006	0.0402983	non-DEG
TraesCS1A02G201300	10.0824	7.51351	10.6792	9.73684	7.81612	9.67236	309.658	-0.197208	0.271692	-0.72585	0.46793	0.642073	non-DEG
TraesCS1A02G201400	1.99019	1.65301	1.77316	2.77476	4.88822	3.27767	347.982	0.776874	0.35845	2.16732	0.0302107	0.0905205	non-DEG
TraesCS1A02G201600	8.33339	4.27921	8.84133	6.45961	4.62075	2.92928	930.628	-0.831154	0.419357	-1.98197	0.0474827	0.127944	non-DEG
TraesCS1A02G201700	1.09592	1.01043	1.81255	0.614799	1.13092	1.40252	85.9753	-0.53986	0.510264	-1.058	0.290055	0.470453	non-DEG
TraesCS1A02G202300	6.75205	7.39543	6.40159	8.39224	5.24517	9.46692	587.91	-0.0255207	0.271562	-0.0939775	0.925127	0.959967	non-DEG
TraesCS1A02G202700	3.40321	3.34003	2.97565	0	0	0	122.344	-9.30106	1.23867	-7.50891	5.96e-14	1.09e-12	down
TraesCS1A02G203000	30.3637	26.0852	33.2611	23.2261	29.4559	25.4367	3035.37	-0.402195	0.236407	-1.70128	0.0888902	0.20431	non-DEG
TraesCS1A02G203200	3.49498	0.64066	2.30353	2.16053	3.69819	3.32475	178.433	0.38727	0.611511	0.6333	0.526538	0.692413	non-DEG
TraesCS1A02G203400	7.21542	10.3435	6.50254	13.3536	6.99668	13.1625	1070.48	0.292147	0.310729	0.940198	0.347116	0.530278	non-DEG
TraesCS1A02G203600	0.877447	10.5244	75.037	5.68402	6.04431	6.21698	1089.12	-2.42234	1.38123	-1.75375	0.0794726	0.187975	non-DEG
TraesCS1A02G203700	3.73258	4.32921	81.3185	8.83818	15.5155	11.163	1264.6	-1.49362	1.28071	-1.16625	0.243515	0.418758	non-DEG
TraesCS1A02G203800	0	0	0	3.06328	2.00589	3.4062	53.3118	9.31847	1.29852	7.1762	7.17e-13	1.2e-11	up
TraesCS1A02G204200	3.56364	3.26047	4.20518	4.30489	5.66553	3.47702	372.096	0.0986313	0.326539	0.302051	0.762613	0.862976	non-DEG
TraesCS1A02G204300	2.00608	4.2594	3.32367	2.21494	2.27099	1.06324	240.955	-0.97945	0.430548	-2.27489	0.0229125	0.0729073	non-DEG
TraesCS1A02G205300	9.65251	10.3303	12.5871	11.1118	9.70721	11.7127	1200.54	-0.199135	0.201313	-0.989184	0.322573	0.50504	non-DEG
TraesCS1A02G205400	3.17272	2.78112	4.45837	4.89893	3.83689	3.8314	345.545	0.0948481	0.306405	0.309551	0.756902	0.85901	non-DEG
TraesCS1A02G205600	14.2143	14.9025	22.6935	9.74246	15.6145	10.7903	903.305	-0.663989	0.312914	-2.12195	0.0338416	0.0987175	non-DEG
TraesCS1A02G205700	12.3746	11.0421	10.2149	7.53173	7.98063	9.18338	711.093	-0.65296	0.222654	-2.93262	0.0033612	0.015239	non-DEG
TraesCS1A02G206300	1.27342	1.91103	2.21764	5.10375	7.44997	6.27676	261.298	1.65669	0.348628	4.75202	2.01e-06	1.89e-05	up
TraesCS1A02G206400	1.34633	2.18147	1.95682	1.30279	1.41371	1.79826	200.228	-0.456628	0.306159	-1.49147	0.135838	0.278583	non-DEG
TraesCS1A02G206600	8.33747	9.92529	4.38632	6.18665	4.07366	4.90392	1246.22	-0.758644	0.328827	-2.30712	0.0210481	0.0682142	non-DEG
TraesCS1A02G206700	3.55423	4.50976	3.60971	4.17007	3.91536	3.63184	762.941	-0.196774	0.191473	-1.02768	0.304098	0.485824	non-DEG
TraesCS1A02G206900	4.79252	7.83317	5.65382	7.06849	8.46037	5.30372	749.082	-0.0144489	0.290667	-0.0497093	0.960354	0.980237	non-DEG
TraesCS1A02G207000	0	0.474391	0	2.68346	3.72133	2.02159	99.0651	3.11481	0.493782	6.30808	2.83e-10	3.82e-09	up
TraesCS1A02G207700	0.877652	1.50639	0.751142	1.38769	1.00893	1.35523	233.982	0.0295125	0.335562	0.0879493	0.929917	0.96275	non-DEG
TraesCS1A02G208400	0.889868	2.00175	1.09029	2.59438	2.13623	2.78697	248.41	0.753685	0.35207	2.14073	0.0322962	0.0952288	non-DEG
TraesCS1A02G208500	6.71772	10.552	7.59152	10.4473	9.98126	12.3616	882.028	0.208236	0.225563	0.923183	0.355912	0.538647	non-DEG
TraesCS1A02G208600	6.61139	11.4963	8.93611	10.1599	8.67409	9.94011	1633.2	-0.084615	0.226602	-0.373408	0.708845	0.827386	non-DEG
TraesCS1A02G208900	2.51761	3.12462	2.90814	2.97298	3.57306	4.74886	252.591	0.288222	0.272586	1.05736	0.290346	0.470692	non-DEG
TraesCS1A02G209100	12.7372	3.56136	8.84025	4.85636	14.1534	8.21406	560.774	-0.14843	0.573793	-0.258683	0.79588	0.88392	non-DEG
TraesCS1A02G209600	12.7537	8.33531	12.1974	5.96192	4.83155	4.88772	358.753	-1.28516	0.309303	-4.15502	3.25e-05	0.000253974	down
TraesCS1A02G210200	28.3411	55.6741	41.0776	39.7526	24.1153	38.1926	3660.14	-0.463991	0.296616	-1.56428	0.117751	0.25172	non-DEG
TraesCS1A02G210300	0.798089	0.898766	1.50705	2.11785	1.68348	2.69683	165.323	0.833016	0.38661	2.15467	0.0311878	0.0926262	non-DEG
TraesCS1A02G210600	12.1914	17.8455	9.79702	14.0607	9.56412	12.1367	754.63	-0.399397	0.278159	-1.43586	0.151042	0.300747	non-DEG
TraesCS1A02G211000	0	0	0	5.33051	0.813066	0.213929	104.102	4.40056	1.28656	3.4204	0.000625292	0.00359712	up
TraesCS1A02G211500	0	0.461959	0.369197	0.715048	3.10107	8.05404	183.622	2.8832	0.737889	3.90736	9.33e-05	0.000657427	up
TraesCS1A02G211600	1.83667	0.726817	1.23897	0.794152	2.73854	1.42695	76.286	0.245929	0.660807	0.372164	0.70977	0.828004	non-DEG
TraesCS1A02G211900	0.93975	1.33803	1.07924	1.06662	0.834462	1.20473	180.351	-0.288538	0.296308	-0.973775	0.330168	0.512598	non-DEG
TraesCS1A02G212700	2.43276	1.34278	1.08745	0.658609	0.825504	1.04577	128.246	-1.15577	0.446648	-2.58765	0.00966337	0.0365678	down
TraesCS1A02G212800	4.7389	5.07693	3.4193	5.77564	5.27636	6.09816	1956.76	0.188914	0.214769	0.879616	0.379067	0.560506	non-DEG
TraesCS1A02G212900	2.31465	1.77468	4.41174	4.88539	6.10839	4.64998	621.935	0.623896	0.404962	1.54063	0.123407	0.260419	non-DEG
TraesCS1A02G213000	2.57843	1.25305	3.93739	5.00807	3.71775	3.01325	354.772	0.344559	0.476128	0.723669	0.469269	0.64341	non-DEG
TraesCS1A02G213100	10.7225	8.76944	14.1255	9.10848	11.339	8.63555	506.833	-0.405328	0.313102	-1.29456	0.195473	0.359406	non-DEG
TraesCS1A02G213300	1.94657	2.51668	2.20042	2.65511	2.33395	3.09582	119.712	0.0684186	0.290853	0.235235	0.814027	0.895017	non-DEG
TraesCS1A02G213400	12.2732	16.3326	13.4838	19.8189	17.7627	19.6924	2062.92	0.261539	0.167654	1.56	0.11876	0.253366	non-DEG
TraesCS1A02G213600	34.5876	20.2041	32.0135	16.2881	13.2382	15.9863	1441.89	-1.13416	0.295823	-3.83392	0.000126117	0.00086106	down
TraesCS1A02G213900	5.06281	6.52991	4.68273	6.89322	4.54618	7.43592	732.48	0.0218962	0.254868	0.085912	0.931536	0.963626	non-DEG
TraesCS1A02G214300	8.14632	12.7884	7.22264	9.22793	8.03899	9.63686	923.823	-0.241488	0.257679	-0.937165	0.348673	0.531721	non-DEG
TraesCS1A02G214600	6.20495	7.82598	11.2461	8.28563	7.62641	9.33891	351.903	-0.281222	0.306663	-0.917038	0.359123	0.541915	non-DEG
TraesCS1A02G215400	1.32803	2.54855	1.52351	2.80476	2.94856	3.07786	1533.5	0.525144	0.271747	1.93248	0.0533007	0.13957	non-DEG
TraesCS1A02G215500	19.0085	9.28506	32.8197	6.23752	20.4521	18.5226	1936.72	-0.614929	0.561213	-1.09572	0.273203	0.451869	non-DEG
TraesCS1A02G215600	4.92807	4.78262	4.1823	4.25033	3.11227	5.01632	334.805	-0.374339	0.268224	-1.39562	0.162829	0.316914	non-DEG
TraesCS1A02G215700	39.3797	23.7467	33.7521	25.0755	28.8586	32.1387	2111.74	-0.370809	0.293083	-1.2652	0.2058	0.372456	non-DEG
TraesCS1A02G215800	3.58646	4.44393	3.20891	4.19895	2.07761	3.00765	248.418	-0.556563	0.325094	-1.71201	0.0868955	0.200972	non-DEG
TraesCS1A02G216300	2.7144	3.16263	2.19715	2.30947	2.65068	2.76877	143.649	-0.29554	0.307344	-0.961594	0.336254	0.518878	non-DEG
TraesCS1A02G216700	1.62751	1.95931	1.15532	1.25152	1.06855	1.1417	96.6383	-0.785245	0.367484	-2.13681	0.0326134	0.0959475	non-DEG
TraesCS1A02G216800	4.01511	5.6415	5.19694	7.8372	6.42404	7.14964	342.536	0.320881	0.223757	1.43405	0.151557	0.301375	non-DEG
TraesCS1A02G216900	5.44764	3.63969	2.63274	5.1696	3.26413	5.10446	416.647	0.0107758	0.374635	0.0287636	0.977053	0.98903	non-DEG
TraesCS1A02G217200	30.4858	47.4329	30.5394	47.6308	38.7914	35.7859	1600.24	-0.00247342	0.244394	-0.0101206	0.991925	0.996118	non-DEG
TraesCS1A02G217300	31.7858	31.5239	23.7137	24.0305	18.6217	21.5905	1506.52	-0.632535	0.217574	-2.90722	0.00364651	0.016375	non-DEG
TraesCS1A02G217500	1.81315	1.87035	1.02242	0.410481	0.906217	0.783338	76.7488	-1.30267	0.503359	-2.58796	0.00965459	0.0365455	down
TraesCS1A02G217600	2.47971	2.06735	1.12072	1.1741	0.682834	1.47536	125.365	-0.957626	0.48897	-1.95846	0.0501765	0.133411	non-DEG
TraesCS1A02G217900	13.1646	17.1273	15.5559	18.3769	18.1082	20.4291	3190.74	0.127437	0.167541	0.760631	0.446877	0.622996	non-DEG
TraesCS1A02G218000	72.6769	80.6625	72.5203	69.2058	114.439	79.1671	6131.23	0.0473125	0.272921	0.173356	0.862371	0.923427	non-DEG
TraesCS1A02G218400	2.59487	4.19651	2.17425	1.50912	1.12714	2.24263	317.82	-1.06534	0.371224	-2.8698	0.00410734	0.0180492	down
TraesCS1A02G218700	3.43326	9.16926	4.77715	9.99068	7.69707	10.4167	721.247	0.519295	0.352436	1.47344	0.140631	0.285863	non-DEG
TraesCS1A02G218800	25.2441	30.6542	24.9597	29.7475	14.9455	15.6376	1561.48	-0.627558	0.305649	-2.05319	0.0400538	0.112388	non-DEG
TraesCS1A02G218900	42.6746	25.3206	51.5068	29.3532	36.0783	32.6942	3034.67	-0.47043	0.330731	-1.42239	0.154912	0.305896	non-DEG
TraesCS1A02G219000	2.05039	0.871712	1.70189	0.816414	0.610617	1.65482	143.592	-0.80053	0.539316	-1.48434	0.137718	0.28135	non-DEG
TraesCS1A02G219400	36.0978	30.4406	26.0204	39.7043	30.0842	32.9921	2359.25	-0.0417704	0.231475	-0.180453	0.856797	0.919896	non-DEG
TraesCS1A02G220200	22.772	21.0821	18.4434	26.5971	22.3596	25.2684	1763.98	0.0506281	0.194666	0.260076	0.794805	0.883458	non-DEG
TraesCS1A02G220800	5.59009	3.86797	5.22087	2.90222	4.99195	4.4623	252.865	-0.436391	0.365779	-1.19305	0.232852	0.405706	non-DEG
TraesCS1A02G221100	4.18693	6.11112	4.72202	8.03269	7.07402	8.57478	2350.75	0.473952	0.190197	2.49189	0.0127064	0.0455315	non-DEG
TraesCS1A02G221400	4.073	7.79591	5.21503	2.26206	3.51082	3.72335	327.395	-1.03497	0.351386	-2.9454	0.00322541	0.0147038	down
TraesCS1A02G221500	1.81226	4.39291	0	2.87078	1.85075	2.83859	79.7351	-0.205297	0.506701	-0.405164	0.685357	0.811537	non-DEG
TraesCS1A02G221800	4.78848	4.63014	5.21958	4.74218	4.49347	4.91658	431.546	-0.228216	0.207323	-1.10077	0.270995	0.449521	non-DEG
TraesCS1A02G221900	9.07991	14.0196	10.7388	13.8548	9.01257	15.318	1056.02	0.00135748	0.265486	0.00511318	0.99592	0.998013	non-DEG
TraesCS1A02G222000	20.6027	26.2738	27.9061	11.0445	9.36333	12.0975	1055.01	-1.40701	0.206465	-6.81477	9.44e-12	1.43e-10	down
TraesCS1A02G222200	2.32344	4.46548	2.69528	4.65048	5.34279	5.67612	534.265	0.567168	0.294125	1.92833	0.0538146	0.140577	non-DEG
TraesCS1A02G222800	0.941686	1.34801	1.6641	2.40851	2.48073	2.45294	267.464	1.15103	0.350158	3.28717	0.00101199	0.00547418	up
TraesCS1A02G222900	6.79048	15.9966	6.70877	9.33454	5.71418	6.65627	755.346	-0.613946	0.388036	-1.58219	0.113607	0.245182	non-DEG
TraesCS1A02G223000	1.89415	2.71288	1.88735	3.43463	3.26153	2.78289	89.9103	0.305762	0.35248	0.867462	0.385689	0.566652	non-DEG
TraesCS1A02G223100	1.49037	1.61472	1.35327	1.62233	1.24272	1.31454	112.506	-0.249933	0.308613	-0.809859	0.418021	0.597361	non-DEG
TraesCS1A02G223200	5.12988	3.86153	6.99548	2.99719	5.01423	3.35676	220.96	-0.64099	0.385795	-1.66148	0.096618	0.217691	non-DEG
TraesCS1A02G223300	21.5141	13.7321	21.7522	9.35606	14.3418	14.9079	1636.54	-0.728702	0.328308	-2.21957	0.0264482	0.0815394	non-DEG
TraesCS1A02G223600	1.44504	0.521787	0.864411	2.07042	4.25287	2.56124	149.378	1.48402	0.527721	2.81213	0.0049214	0.0210684	up
TraesCS1A02G223700	4.72739	4.79493	4.40424	5.14662	4.52416	6.63833	1093.3	0.0291414	0.216757	0.134443	0.893053	0.94165	non-DEG
TraesCS1A02G223800	43.4138	52.6213	44.3393	62.4969	58.1035	64.6755	3383.29	0.210698	0.14858	1.41808	0.156168	0.307611	non-DEG
TraesCS1A02G223900	2.32918	3.78057	2.10674	3.6852	2.49394	3.4061	251.948	0.0495603	0.3205	0.154634	0.87711	0.932754	non-DEG
TraesCS1A02G224000	15.7159	15.7921	23.5091	24.79	26.2529	27.4298	1701.21	0.315242	0.254721	1.2376	0.215866	0.385153	non-DEG
TraesCS1A02G224700	18.5104	18.3137	19.5198	18.1247	25.2517	18.7789	1668.63	-0.0259445	0.244067	-0.106301	0.915344	0.954993	non-DEG
TraesCS1A02G224800	9.56874	6.37382	7.44625	8.42418	10.2276	8.44939	225.759	-0.0676457	0.352663	-0.191814	0.847888	0.91482	non-DEG
TraesCS1A02G225000	11.6183	7.54321	11.5996	9.68338	14.5769	13.2099	1798.09	0.0859424	0.318824	0.269561	0.787498	0.878781	non-DEG
TraesCS1A02G225200	4.64812	7.35696	7.8115	9.66744	9.60059	10.5461	899.992	0.393306	0.249024	1.57939	0.114247	0.246082	non-DEG
TraesCS1A02G225600	2.38601	2.6641	2.15864	1.84581	1.96012	2.37201	240.13	-0.385766	0.252217	-1.5295	0.12614	0.264278	non-DEG
TraesCS1A02G226300	23.4699	23.6354	22.6133	17.37	13.6396	17.3225	1726.79	-0.733759	0.173546	-4.22804	2.36e-05	0.000188984	non-DEG
TraesCS1A02G226500	2.66039	3.59258	2.35822	4.65029	3.44482	4.60449	426.085	0.39463	0.25049	1.57543	0.115157	0.247632	non-DEG
TraesCS1A02G226600	4.4601	1.47393	2.21901	1.80986	2.38187	3.22303	73.8158	-0.376849	0.583328	-0.646033	0.518258	0.685804	non-DEG
TraesCS1A02G227000	9.4914	10.8681	9.09458	10.0596	8.57421	12.2663	836.34	-0.113875	0.205745	-0.553474	0.579939	0.735811	non-DEG
TraesCS1A02G227200	11.5896	13.2315	11.8733	14.6329	12.958	13.7373	1219.18	-0.0130206	0.154812	-0.0841055	0.932973	0.964232	non-DEG
TraesCS1A02G227300	0.328484	1.01849	0.356948	0.763783	1.35781	2.1928	167.474	1.20846	0.563043	2.1463	0.0318493	0.0941657	non-DEG
TraesCS1A02G227600	3.50666	3.68056	3.44835	4.35535	4.68227	4.99704	1663.95	0.201025	0.17309	1.16139	0.245482	0.420796	non-DEG
TraesCS1A02G228000	2.63078	2.92712	2.1045	2.39842	0.565742	0.862561	281.405	-1.20801	0.472389	-2.55723	0.0105509	0.0392567	down
TraesCS1A02G228200	3.5046	3.31052	2.6688	3.74572	1.8995	3.09647	328.408	-0.349991	0.328406	-1.06572	0.286548	0.466571	non-DEG
TraesCS1A02G228300	6.9148	6.27515	6.84634	6.74782	4.94473	5.81675	1193.69	-0.387455	0.203404	-1.90485	0.0567992	0.146241	non-DEG
TraesCS1A02G228500	2.31067	6.92305	0.749607	20.4442	1.99597	12.8494	486.693	1.63588	0.819355	1.99654	0.0458753	0.124767	non-DEG
TraesCS1A02G228600	2.68602	3.85656	2.83223	5.27567	2.24552	3.39069	89.791	-0.227993	0.395137	-0.576998	0.563941	0.723218	non-DEG
TraesCS1A02G228700	2.37455	1.69884	1.12924	1.6379	0.153648	0.850105	33.3706	-0.98843	0.8604	-1.1488	0.250637	0.42666	non-DEG
TraesCS1A02G228900	0.702591	1.33542	3.12263	2.21565	3.48266	2.96875	96.5498	0.672315	0.599918	1.12068	0.262425	0.43978	non-DEG
TraesCS1A02G229700	3.29565	3.61621	6.20366	5.23554	6.27308	6.26892	319.835	0.259883	0.348523	0.74567	0.455867	0.63132	non-DEG
TraesCS1A02G229800	3.25411	1.85435	1.89833	2.73837	2.8259	2.73462	205.578	0.0256708	0.375845	0.0683015	0.945546	0.971755	non-DEG
TraesCS1A02G230000	6.48894	8.56022	8.75545	9.27418	6.49774	8.10733	735.818	-0.133412	0.226037	-0.59022	0.555043	0.716156	non-DEG
TraesCS1A02G230100	25.6121	22.4148	18.9361	10.9454	8.71596	8.54584	751.503	-1.45215	0.241951	-6.00184	1.95e-09	2.48e-08	down
TraesCS1A02G230400	30.5587	34.9779	50.6362	35.97	34.0717	69.7979	3992.47	0.0819516	0.356819	0.229673	0.818346	0.897881	non-DEG
TraesCS1A02G230600	5.54099	3.9826	7.47516	6.72026	7.61563	8.2972	780.398	0.21439	0.312236	0.686628	0.492317	0.663823	non-DEG
TraesCS1A02G231000	3.98007	19.3294	12.1262	12.3735	9.46958	13.8235	338.164	-0.16825	0.508242	-0.331043	0.740612	0.848434	non-DEG
TraesCS1A02G231100	6.85323	13.6918	8.56114	9.72133	8.12036	7.83733	1393.98	-0.338708	0.285027	-1.18833	0.234702	0.408018	non-DEG
TraesCS1A02G232300	1.285	1.14977	1.08833	0.880019	0.619924	1.10995	103.01	-0.649062	0.369247	-1.7578	0.078782	0.18677	non-DEG
TraesCS1A02G232900	1.37711	1.79632	1.24744	2.11796	1.43567	1.90807	93.084	0.159307	0.339151	0.469725	0.638552	0.77792	non-DEG
TraesCS1A02G233200	10.4522	20.8304	18.4267	15.7272	14.2057	13.8133	755.122	-0.359943	0.291164	-1.23622	0.216376	0.385826	non-DEG
TraesCS1A02G233400	0.623768	1.38341	1.52394	1.97545	2.7257	3.1061	161.708	0.999336	0.439903	2.27172	0.0231035	0.073356	non-DEG
TraesCS1A02G233600	1.86314	3.00184	1.74943	2.0768	1.14807	1.27565	277.236	-0.753968	0.358503	-2.1031	0.0354569	0.102349	non-DEG
TraesCS1A02G233700	26.5479	31.0437	27.8202	24.1471	21.8111	21.1954	971.052	-0.520417	0.170233	-3.05708	0.00223501	0.0107855	non-DEG
TraesCS1A02G234200	19.4204	17.9025	15.3268	17.657	17.4843	18.6746	1824.83	-0.163979	0.199444	-0.822181	0.410974	0.590342	non-DEG
TraesCS1A02G234400	1.78571	0.744049	0.873529	0.875599	2.21702	1.26729	85.4144	0.240294	0.607508	0.39554	0.692444	0.816635	non-DEG
TraesCS1A02G234500	1.67972	1.58555	1.3487	1.63845	3.86971	3.29063	286.788	0.769888	0.394294	1.95257	0.0508702	0.134759	non-DEG
TraesCS1A02G234600	702.445	563.32	979.428	785.247	1306.39	1588.27	77866.3	0.51405	0.356346	1.44256	0.149145	0.297947	non-DEG
TraesCS1A02G234800	1.1026	2.744	1.18039	0.480416	0.622449	0.761547	120.813	-1.53403	0.482857	-3.17699	0.00148812	0.0076257	down
TraesCS1A02G234900	3.50981	4.65515	3.72326	7.01365	6.70883	7.67898	1482.47	0.653787	0.173781	3.76214	0.000168465	0.00111721	non-DEG
TraesCS1A02G235200	0.800203	1.55343	0.648823	2.11314	1.23566	1.61042	169.389	0.556226	0.415186	1.3397	0.180342	0.339874	non-DEG
TraesCS1A02G235500	7.2673	7.05759	6.61541	5.56437	7.51145	6.24381	601.142	-0.257293	0.242878	-1.05935	0.28944	0.469883	non-DEG
TraesCS1A02G235600	7.17013	11.5665	12.7793	14.1359	9.53809	11.5373	314.056	-0.0461476	0.299325	-0.154172	0.877474	0.933012	non-DEG
TraesCS1A02G235800	0.435269	1.57221	0.90713	10.8241	1.64976	13.5127	265.205	2.89833	0.701724	4.1303	3.62e-05	0.000279573	up
TraesCS1A02G236300	0	1.72621	0	1.45433	0.747802	3.18608	13.3034	1.34806	1.84963	0.728826	0.466108	0.640483	non-DEG
TraesCS1A02G236400	6.88191	6.72692	8.39795	8.69448	8.31408	10.7311	418.89	0.146039	0.23955	0.609638	0.542102	0.704891	non-DEG
TraesCS1A02G236500	2.177	3.28281	2.75152	5.4444	4.05908	4.86831	282.049	0.648116	0.25326	2.55909	0.0104946	0.0391003	non-DEG
TraesCS1A02G236600	2.96909	3.24873	4.69589	5.45645	5.80773	5.52477	554.415	0.434294	0.266654	1.62868	0.103382	0.228624	non-DEG
TraesCS1A02G236700	2.69586	4.59589	4.44033	3.34057	4.38183	3.32206	237.812	-0.257548	0.323967	-0.794982	0.426624	0.605527	non-DEG
TraesCS1A02G237100	1.20671	3.58914	3.00503	3.3736	2.96283	2.11027	193.117	-0.0317115	0.455385	-0.0696366	0.944483	0.971086	non-DEG
TraesCS1A02G237800	6.91859	7.58655	4.27267	12.1307	12.0426	5.44426	532.59	0.441948	0.413387	1.06909	0.285029	0.464877	non-DEG
TraesCS1A02G238700	12.0508	28.7254	23.5085	65.9357	28.5232	90.072	2690.47	1.30487	0.442972	2.94573	0.00322198	0.0146917	up
TraesCS1A02G238900	4.50249	3.25333	4.39888	5.10367	4.47415	4.69083	799.362	0.0167784	0.25569	0.0656199	0.94768	0.972927	non-DEG
TraesCS1A02G239000	42.6642	63.0337	43.5079	49.4479	55.7562	44.987	4584.81	-0.169816	0.22601	-0.751363	0.452434	0.628162	non-DEG
TraesCS1A02G239100	8.34866	11.1891	8.03349	13.4033	12.7668	13.966	2552.85	0.353574	0.183443	1.92743	0.0539261	0.140792	non-DEG
TraesCS1A02G239800	11.4249	11.7077	19.3616	11.0143	8.79832	10.1324	484.39	-0.685157	0.315366	-2.17258	0.0298121	0.0895585	non-DEG
TraesCS1A02G240000	1.89697	1.35754	1.22186	1.59671	2.01668	1.59161	150.01	0.0180357	0.342652	0.0526356	0.958022	0.978791	non-DEG
TraesCS1A02G240600	2.848	2.5481	1.82961	3.53757	2.09244	3.03131	587.035	0.0528391	0.302756	0.174527	0.861451	0.923127	non-DEG
TraesCS1A02G241000	44.2754	57.2322	37.183	40.9331	39.1831	41.8099	3818.67	-0.369957	0.202456	-1.82734	0.0676481	0.166718	non-DEG
TraesCS1A02G241300	8.31103	9.86116	10.4449	11.9905	9.97325	10.0072	1108.82	-0.0277322	0.189549	-0.146306	0.88368	0.93653	non-DEG
TraesCS1A02G241900	4.25516	2.40735	5.20125	5.24584	4.04992	3.094	412.532	-0.154807	0.39616	-0.390769	0.695968	0.81917	non-DEG
TraesCS1A02G242400	2.07808	1.08228	2.54001	1.50023	1.15455	1.83086	122.951	-0.624691	0.487519	-1.28137	0.200064	0.365278	non-DEG
TraesCS1A02G242600	7.55678	14.4482	8.26343	10.3391	5.96203	7.42732	864.835	-0.548704	0.308871	-1.77649	0.0756529	0.181187	non-DEG
TraesCS1A02G242900	9.9022	7.81394	12.3114	14.7314	11.0738	14.0586	270.945	0.0987086	0.321412	0.30711	0.75876	0.860325	non-DEG
TraesCS1A02G243000	3.6606	2.54813	3.91704	1.56661	1.69282	1.59199	240.779	-1.25813	0.331186	-3.79888	0.000145353	0.000978218	down
TraesCS1A02G243100	3.00694	2.31216	3.65593	4.29039	5.23222	5.2602	333.745	0.527507	0.310416	1.69936	0.0892519	0.204857	non-DEG
TraesCS1A02G243300	10.258	12.7454	12.0242	19.8683	19.1235	20.6754	1451.46	0.596229	0.160464	3.71566	0.000202674	0.00131975	non-DEG
TraesCS1A02G243700	5.31128	5.79885	3.8683	9.23315	7.75984	8.21026	1071.92	0.568871	0.225838	2.51894	0.0117709	0.0428639	non-DEG
TraesCS1A02G243800	3.46736	1.86541	1.64743	0.736281	0.155084	0.502879	78.0852	-2.55545	0.665182	-3.84173	0.000122168	0.000837848	down
TraesCS1A02G243900	6.52726	6.54638	5.89128	1.57444	0.890587	0.517834	168.732	-2.84463	0.415662	-6.8436	7.72e-12	1.18e-10	down
TraesCS1A02G244200	1.58893	1.5279	1.35495	2.33551	1.26718	2.66596	157.861	0.264425	0.38475	0.687266	0.491915	0.6634	non-DEG
TraesCS1A02G244300	2.70222	0.537066	2.08206	0.599635	1.49663	0.866083	95.439	-1.02036	0.707784	-1.44163	0.149407	0.298345	non-DEG
TraesCS1A02G244400	1.45999	2.7936	1.61855	2.66343	3.26469	3.97547	213.755	0.560079	0.391425	1.43087	0.152467	0.302603	non-DEG
TraesCS1A02G244700	2.63395	1.73181	1.96146	1.06646	1.81881	1.23197	320.807	-0.801694	0.368136	-2.17771	0.0294274	0.0886751	non-DEG
TraesCS1A02G245000	3.02374	2.81931	2.37685	3.31393	3.87257	3.72644	921.907	0.189011	0.227128	0.832178	0.405308	0.585291	non-DEG
TraesCS1A02G245300	4.94744	4.78431	5.19699	6.10743	5.09932	7.12481	771.516	0.10494	0.212723	0.493316	0.621789	0.765892	non-DEG
TraesCS1A02G245500	22.4987	53.2798	12.6652	38.5069	13.3298	25.8473	1890.34	-0.431152	0.509448	-0.846311	0.397379	0.577753	non-DEG
TraesCS1A02G245600	5.84621	7.37276	5.36672	10.8146	7.3084	9.96523	801.129	0.398489	0.227478	1.75177	0.0798141	0.188607	non-DEG
TraesCS1A02G246100	1.32447	1.51781	0.89449	1.50689	1.40819	1.26582	232.098	-0.0146091	0.320279	-0.0456137	0.963618	0.981841	non-DEG
TraesCS1A02G246200	2.29327	2.05451	1.95982	1.74893	2.74479	4.08722	163.118	0.301387	0.377807	0.797729	0.425028	0.604228	non-DEG
TraesCS1A02G246400	16.1683	26.4913	22.0159	22.2194	21.3297	27.9871	1352.43	0.149525	0.274839	0.544044	0.586411	0.740388	non-DEG
TraesCS1A02G246500	1.67797	1.09427	1.07574	2.17104	1.85524	1.8907	234.599	0.395876	0.329744	1.20056	0.229924	0.402406	non-DEG
TraesCS1A02G246600	23.7734	23.9057	34.4493	28.6902	35.0825	39.8843	3047.38	0.142076	0.265869	0.534384	0.593076	0.745217	non-DEG
TraesCS1A02G246700	0.480062	1.6497	2.13173	0.720328	0.781506	0.446421	71.065	-1.20128	0.634093	-1.89448	0.0581609	0.148763	non-DEG
TraesCS1A02G246900	16.9833	17.4587	23.9826	16.3664	14.9782	13.389	1856.6	-0.576932	0.240074	-2.40314	0.016255	0.0554539	non-DEG
TraesCS1A02G247900	11.2879	15.9682	11.6307	3.4299	3.07465	4.14674	1017.75	-1.93525	0.226671	-8.53772	1.37e-17	3.36e-16	down
TraesCS1A02G248000	0.841832	0.072557	0.306899	2.92982	1.45659	4.08782	29.5551	2.48118	0.931084	2.66483	0.00770277	0.0304346	up
TraesCS1A02G248200	7.25846	9.17801	3.10015	8.5502	4.16896	5.97032	452.779	-0.252372	0.445881	-0.566007	0.571389	0.72908	non-DEG
TraesCS1A02G248300	4.72298	10.2969	3.77243	18.8061	26.6689	15.9504	711.823	1.55584	0.419342	3.71019	0.000207107	0.00134746	up
TraesCS1A02G248400	8.33418	9.19175	7.6159	10.9214	7.23498	10.6908	1342	0.00793644	0.215651	0.0368023	0.970643	0.985522	non-DEG
TraesCS1A02G248600	1.09959	1.38225	1.49177	2.25847	2.47191	1.8008	203.041	0.517609	0.297362	1.74067	0.0817414	0.191937	non-DEG
TraesCS1A02G248700	23.1079	41.174	20.8605	49.241	43.9442	69.3619	2038.76	0.762615	0.314102	2.42793	0.0151854	0.0525111	non-DEG
TraesCS1A02G248800	2.33424	4.47235	4.49988	4.03383	4.20218	4.82109	588.751	0.0599338	0.305484	0.196193	0.844459	0.912944	non-DEG
TraesCS1A02G248900	3.83217	2.66209	1.98401	2.24554	1.85291	2.75024	159.916	-0.495743	0.404415	-1.22583	0.220264	0.390461	non-DEG
TraesCS1A02G249000	3.02789	1.7498	1.94781	0.817686	1.61988	1.61443	214.636	-0.945528	0.427949	-2.20944	0.0271439	0.0832871	non-DEG
TraesCS1A02G249300	8.4471	12.2311	5.19101	10.3902	8.20569	8.88386	549.288	-0.0722571	0.337519	-0.214083	0.830482	0.90517	non-DEG
TraesCS1A02G249400	3.85753	4.95847	4.24876	7.81905	5.98106	6.81586	813.863	0.463654	0.189743	2.44359	0.0145421	0.0507927	non-DEG
TraesCS1A02G249600	28.5654	30.2623	32.5639	39.0654	31.0536	31.2958	2157.9	-0.0785608	0.189683	-0.414168	0.678751	0.807248	non-DEG
TraesCS1A02G250300	30.8911	26.9808	40.8259	24.1853	22.7913	22.3312	932.016	-0.707423	0.261194	-2.70842	0.00676046	0.027398	non-DEG
TraesCS1A02G250400	3.48173	4.48751	4.63821	3.98844	5.52163	4.39121	279.087	-0.0433035	0.289992	-0.149327	0.881296	0.935329	non-DEG
TraesCS1A02G250800	2.07099	1.71816	1.90205	2.59726	2.56951	1.88586	128.199	0.800159	0.401742	1.99173	0.0464011	0.125795	non-DEG
TraesCS1A02G250900	17.8846	21.7423	19.859	19.2736	20.4188	25.397	545.466	0.0596148	0.257748	0.231291	0.817088	0.897003	non-DEG
TraesCS1A02G251000	4.15273	5.31183	6.62381	4.52411	3.76066	4.18802	262.939	-0.627091	0.277041	-2.26353	0.0236032	0.0746443	non-DEG
TraesCS1A02G251100	1.44679	2.38523	1.79749	2.06883	2.2692	1.60413	159.354	-0.0443672	0.337489	-0.131463	0.895409	0.942885	non-DEG
TraesCS1A02G251200	22.3488	14.9569	17.716	29.3994	39.5945	10.8325	1363.81	0.371376	0.477951	0.777017	0.437149	0.614702	non-DEG
TraesCS1A02G251400	32.8216	18.6176	21.7769	16.9233	9.04547	12.7069	2662.55	-1.14298	0.344903	-3.3139	0.000920043	0.00503175	down
TraesCS1A02G251500	3.62805	7.46657	5.54911	8.30074	5.81583	5.55862	280.474	0.0193106	0.335743	0.0575161	0.954134	0.976347	non-DEG
TraesCS1A02G251600	83.9296	91.4219	92.0653	111.731	106.549	123.197	6285.66	0.162713	0.150363	1.08214	0.279191	0.458344	non-DEG
TraesCS1A02G251700	3.72829	6.87421	5.55416	7.34037	6.37295	7.40167	1292.44	0.229663	0.249082	0.92204	0.356508	0.539271	non-DEG
TraesCS1A02G251800	1.95806	0.766321	0.608203	1.73078	1.37345	2.73591	105.513	0.536916	0.585313	0.917315	0.358978	0.541763	non-DEG
TraesCS1A02G251900	13.3304	6.0228	6.59809	6.86885	7.77253	6.80322	579.864	-0.498701	0.399619	-1.24794	0.212053	0.380486	non-DEG
TraesCS1A02G252000	5.59646	5.59003	11.5313	6.10653	5.51838	4.9024	341.944	-0.690082	0.386242	-1.78666	0.0739926	0.178337	non-DEG
TraesCS1A02G252300	1.3698	2.02936	1.44683	2.58202	2.58247	2.66051	131.563	0.559726	0.312174	1.79299	0.0729739	0.176376	non-DEG
TraesCS1A02G252400	4.38932	3.24167	5.61984	4.07977	4.29572	2.34102	229.587	-0.502464	0.398366	-1.26131	0.207196	0.374232	non-DEG
TraesCS1A02G252700	2.24388	4.61169	3.1025	6.08024	4.79691	3.76445	237.877	0.381351	0.353399	1.07909	0.280546	0.459804	non-DEG
TraesCS1A02G253000	10.2767	9.18092	7.42661	8.14004	8.33111	7.04817	469.338	-0.390865	0.256471	-1.52401	0.127505	0.266202	non-DEG
TraesCS1A02G253400	12.5719	19.2414	9.20624	18.4675	10.6413	14.3435	2559.86	-0.0988541	0.322132	-0.306874	0.758939	0.860426	non-DEG
TraesCS1A02G253900	2.30438	2.76328	3.3306	3.74371	3.72943	4.47951	336.785	0.290086	0.257182	1.12794	0.259344	0.436534	non-DEG
TraesCS1A02G254000	6.77983	8.91789	4.22643	5.01408	3.11478	4.26042	495.487	-0.88485	0.341232	-2.5931	0.00951145	0.0361228	non-DEG
TraesCS1A02G254100	3.36053	5.95754	5.95067	5.70497	7.28203	8.72271	584.522	0.348928	0.314082	1.11095	0.266591	0.444535	non-DEG
TraesCS1A02G254200	9.94342	15.9417	11.636	17.4337	20.1653	19.2228	3078.14	0.371097	0.211679	1.75311	0.0795825	0.188188	non-DEG
TraesCS1A02G254400	16.2611	27.9668	11.6006	26.2877	17.4733	15.7637	1509.81	-0.075587	0.35986	-0.210045	0.833632	0.907141	non-DEG
TraesCS1A02G254500	0.537238	2.34278	0.822587	1.89634	1.34529	1.64206	219.401	0.260663	0.517524	0.503674	0.614491	0.7608	non-DEG
TraesCS1A02G255000	9.03316	8.11516	12.1289	8.47932	7.14774	6.6489	1016.61	-0.585492	0.261533	-2.23869	0.0251759	0.0785115	non-DEG
TraesCS1A02G255100	8.86416	10.7725	7.50814	7.55588	7.18463	9.1565	557.495	-0.344849	0.241986	-1.42508	0.154135	0.304786	non-DEG
TraesCS1A02G255300	1.47308	2.70648	1.9586	4.38593	3.14215	1.8981	387.847	0.437694	0.375765	1.16481	0.244096	0.419248	non-DEG
TraesCS1A02G255400	6.9447	9.34018	3.54994	9.32372	4.18868	7.81575	854.298	-0.0705304	0.41965	-0.168069	0.866529	0.926269	non-DEG
TraesCS1A02G255800	2.78441	1.76574	1.43758	8.04925	17.0596	2.00252	771.445	2.01392	0.655119	3.07414	0.00211113	0.0102702	up
TraesCS1A02G255900	3.21201	4.49512	4.80187	4.85609	4.97722	4.74785	542.402	0.0497562	0.242644	0.205059	0.837526	0.908996	non-DEG
TraesCS1A02G256300	17.3642	23.9872	22.5785	17.9806	19.0267	20.9402	2967.41	-0.32853	0.192986	-1.70235	0.0886898	0.203972	non-DEG
TraesCS1A02G256400	42.867	43.7808	45.5452	27.8713	27.7524	27.1539	2050.32	-0.873015	0.165184	-5.28512	1.26e-07	1.36e-06	non-DEG
TraesCS1A02G257100	3.48226	1.26419	4.00386	2.42165	2.68947	1.93681	67.3943	-0.371854	0.577043	-0.644413	0.519308	0.686569	non-DEG
TraesCS1A02G257300	6.45473	7.94128	10.7182	6.57031	6.33842	9.76243	1000.22	-0.343188	0.293583	-1.16896	0.242418	0.417566	non-DEG
TraesCS1A02G257900	1.92184	2.50482	3.20997	4.20998	2.72719	2.69782	314.867	0.137511	0.331389	0.414953	0.678176	0.806841	non-DEG
TraesCS1A02G258100	8.03803	8.37573	9.31943	16.3814	14.3636	16.3934	1227.82	0.696307	0.167969	4.14544	3.39e-05	0.000263645	non-DEG
TraesCS1A02G258200	45.7631	49.1507	32.7843	41.9249	32.7566	42.2245	3328.19	-0.314068	0.227292	-1.38178	0.167038	0.32261	non-DEG
TraesCS1A02G258300	5.81762	3.18329	4.0027	2.99245	2.41828	3.56992	618.235	-0.746173	0.33983	-2.19573	0.0281116	0.0856571	non-DEG
TraesCS1A02G258400	3.03805	2.45315	2.94965	2.4928	1.73853	1.38118	265.985	-0.789276	0.330288	-2.38966	0.0168642	0.0570696	non-DEG
TraesCS1A02G258800	1.21604	0.722419	1.8596	2.38057	1.00875	0.749337	117.822	-0.0585319	0.599433	-0.0976454	0.922214	0.958805	non-DEG
TraesCS1A02G259000	9.04687	6.81959	12.5549	6.92894	7.30717	8.43877	559.165	-0.524974	0.32351	-1.62274	0.104645	0.230508	non-DEG
TraesCS1A02G259100	19.0219	36.9904	24.3051	25.8296	31.7425	27.0212	1778.78	-0.0793559	0.287216	-0.276293	0.782323	0.875874	non-DEG
TraesCS1A02G259200	10.0069	10.3205	9.57024	11.391	10.7	12.1122	1508.65	0.00309832	0.160133	0.0193484	0.984563	0.992944	non-DEG
TraesCS1A02G259400	1.13947	1.95442	1.31477	2.97562	1.56435	1.82737	133.514	0.313162	0.407994	0.767565	0.442746	0.619536	non-DEG
TraesCS1A02G259600	7.55872	9.54964	12.6604	9.62971	9.67014	13.28	1291.49	-0.0565522	0.277633	-0.203694	0.838593	0.909477	non-DEG
TraesCS1A02G259700	7.22304	3.37009	10.3767	6.00062	12.9174	7.18428	393.341	0.14407	0.520521	0.276781	0.781948	0.875686	non-DEG
TraesCS1A02G260100	5.8731	5.87724	7.22797	7.91188	6.07408	7.49927	360.399	-0.0105009	0.228869	-0.0458817	0.963405	0.981759	non-DEG
TraesCS1A02G260300	1.26082	1.36643	1.84137	1.27893	0.908789	1.09982	105.586	-0.700843	0.357193	-1.96209	0.0497522	0.132589	non-DEG
TraesCS1A02G260400	4.57072	5.34698	5.37066	3.34696	5.5508	5.21618	334.385	-0.250163	0.308131	-0.811872	0.416865	0.596044	non-DEG
TraesCS1A02G260900	34.4385	39.4757	43.4698	37.925	35.8019	39.4897	3490.53	-0.255492	0.172755	-1.47893	0.139159	0.283505	non-DEG
TraesCS1A02G261000	33.5289	34.688	36.358	31.0308	31.6981	35.5214	3361.81	-0.286149	0.167842	-1.70487	0.0882195	0.203226	non-DEG
TraesCS1A02G261400	0.874426	2.34113	2.03561	2.48733	1.50707	3.65699	209.578	0.367295	0.479698	0.765679	0.443867	0.620399	non-DEG
TraesCS1A02G261800	4.04941	7.41772	5.13005	8.71302	3.81284	8.53843	476.631	0.163367	0.381276	0.428475	0.668305	0.800117	non-DEG
TraesCS1A02G262100	8.74384	12.4242	9.90562	13.0247	12.0514	9.23397	760.032	-0.0314219	0.241027	-0.130367	0.896276	0.943438	non-DEG
TraesCS1A02G262200	8.32041	8.39848	7.26202	6.52219	5.78772	6.8755	980.261	-0.515524	0.181348	-2.84273	0.00447283	0.019405	non-DEG
TraesCS1A02G262300	43.6556	36.0048	30.7489	28.2764	23.9827	26.3144	3532.28	-0.697161	0.223968	-3.11277	0.00185341	0.00921558	non-DEG
TraesCS1A02G262400	36.4113	38.2179	36.7282	47.1295	54.7747	57.6384	1387.32	0.336721	0.185579	1.81443	0.0696112	0.170222	non-DEG
TraesCS1A02G262500	1.05242	1.73116	3.08699	5.64288	8.16965	6.91847	204.221	1.54192	0.442189	3.48702	0.000488426	0.00289535	up
TraesCS1A02G262600	3.83266	4.88892	6.3331	5.73949	7.965	6.98838	587.846	0.285556	0.291221	0.980547	0.326816	0.509388	non-DEG
TraesCS1A02G262800	31.7372	27.9713	29.7015	30.1858	23.8483	25.2778	800.126	-0.381267	0.211429	-1.80329	0.0713426	0.173389	non-DEG
TraesCS1A02G263000	28.6797	23.6954	37.0704	17.164	19.7891	18.836	1778.98	-0.876367	0.260213	-3.36788	0.000757495	0.00425688	non-DEG
TraesCS1A02G263200	2.1971	1.75141	2.52779	3.05359	2.01193	2.10491	328.81	-0.0325475	0.296352	-0.109827	0.912547	0.95333	non-DEG
TraesCS1A02G263300	39.7749	73.4611	50.285	60.4632	25.5043	67.3247	2382.02	-0.293472	0.379953	-0.772389	0.439884	0.616889	non-DEG
TraesCS1A02G263700	0.612956	3.23304	0.376723	2.21418	0.824287	2.04243	113.081	0.107921	0.790623	0.136501	0.891425	0.940818	non-DEG
TraesCS1A02G263800	1.52337	2.47457	1.12055	1.90327	1.75499	2.46089	323.718	0.0638216	0.33969	0.187882	0.850969	0.916761	non-DEG
TraesCS1A02G264100	3.67034	3.22359	3.18738	4.26766	2.96874	4.50126	500.902	0.00268002	0.250017	0.0107194	0.991447	0.996016	non-DEG
TraesCS1A02G264500	11.0074	3.94326	11.208	5.86962	7.91297	5.28658	633.052	-0.687486	0.460487	-1.49295	0.135449	0.27798	non-DEG
TraesCS1A02G264700	10.9327	13.8634	9.38893	8.45694	6.58113	7.99521	938.728	-0.738207	0.214024	-3.44918	0.000562297	0.00327823	non-DEG
TraesCS1A02G264900	28.8366	10.1138	39.8163	38.4784	87.1128	86.6738	3085.28	1.20535	0.53487	2.25353	0.0242256	0.076152	non-DEG
TraesCS1A02G265000	1.44814	1.64096	1.8391	1.02221	2.53836	1.80901	362.18	-0.0433191	0.401234	-0.107965	0.914024	0.954216	non-DEG
TraesCS1A02G265200	4.23255	25.5244	1.81193	11.1419	3.83956	10.3007	612.858	-0.459104	0.787182	-0.583225	0.559742	0.720149	non-DEG
TraesCS1A02G265600	434.936	1550.59	1414.01	1271.12	1254.83	1892.56	47397.2	0.208262	0.435298	0.478436	0.63234	0.773171	non-DEG
TraesCS1A02G265700	3.46466	41.2696	26.8982	28.3446	18.2173	63.603	891.246	0.45571	0.719698	0.633196	0.526606	0.692437	non-DEG
TraesCS1A02G265800	0.492759	1.09838	0.062919	1.74669	0.825207	2.31791	20.9653	0.349518	1.03093	0.339031	0.734587	0.844376	non-DEG
TraesCS1A02G265900	58.1369	195.043	204.507	267.562	325.334	435.68	7569.33	1.00388	0.443254	2.2648	0.0235247	0.0744269	non-DEG
TraesCS1A02G266300	12.7976	15.2831	13.0631	21.38	18.4142	20.7835	2180.8	0.370448	0.149714	2.47437	0.013347	0.047426	non-DEG
TraesCS1A02G266500	2.01976	2.93602	1.82533	5.82636	2.87758	8.35346	345.837	1.09902	0.411994	2.66757	0.00764011	0.0302308	up
TraesCS1A02G266600	2.04369	3.52715	2.65755	6.43175	8.06946	5.30854	591.994	1.11623	0.302537	3.68956	0.000224642	0.00144871	up
TraesCS1A02G266900	17.0382	19.9783	12.1843	21.0227	14.3251	18.0447	1633.1	-0.0711403	0.25892	-0.274758	0.783502	0.876473	non-DEG
TraesCS1A02G267300	10.0192	14.5681	8.20159	14.6307	13.2638	16.0504	477.989	0.186436	0.263689	0.707032	0.479546	0.652085	non-DEG
TraesCS1A02G267800	1.92005	0.515203	1.10247	1.7375	5.01641	4.73484	114.584	1.54293	0.655397	2.35419	0.0185633	0.0616709	non-DEG
TraesCS1A02G267900	1.74869	1.01241	4.68139	7.74496	5.94402	4.31511	714.525	1.05256	0.550658	1.91145	0.0559466	0.144661	non-DEG
TraesCS1A02G268500	2.33598	1.55218	2.03055	1.9718	1.73578	2.10213	254.741	-0.256314	0.310546	-0.825365	0.409164	0.588807	non-DEG
TraesCS1A02G268600	11.0016	4.92317	12.4724	7.74116	22.9987	7.862	814.103	0.254365	0.556753	0.456872	0.647763	0.784977	non-DEG
TraesCS1A02G269100	12.38	18.2875	14.4991	19.8274	19.7902	21.793	2527.55	0.280902	0.197024	1.42573	0.153947	0.304511	non-DEG
TraesCS1A02G269200	7.97569	7.84683	8.38461	10.948	11.8625	10.9223	792.319	0.305233	0.195917	1.55797	0.11924	0.254048	non-DEG
TraesCS1A02G269400	7.68642	10.8598	3.59781	9.34993	5.9419	8.53757	620.754	-0.0994409	0.402652	-0.246965	0.804935	0.889678	non-DEG
TraesCS1A02G269500	5.70375	7.85471	8.68908	9.78152	8.90049	11.4335	914.62	0.24166	0.241736	0.999687	0.317462	0.499724	non-DEG
TraesCS1A02G269600	4.80972	6.42252	2.80763	4.75558	2.69508	4.50566	235.879	-0.503861	0.411708	-1.22383	0.221016	0.391268	non-DEG
TraesCS1A02G270200	5.52452	2.45738	3.83914	4.28143	3.87524	3.7678	167.039	-0.217685	0.414007	-0.5258	0.599027	0.749779	non-DEG
TraesCS1A02G270300	2.79822	5.77147	4.23157	5.64452	3.54643	4.58672	383.542	-0.0600251	0.340336	-0.17637	0.860003	0.922193	non-DEG
TraesCS1A02G270400	8.57138	12.8189	9.58494	7.8445	6.78615	10.1522	1013.23	-0.5119	0.238996	-2.14188	0.032203	0.094998	non-DEG
TraesCS1A02G270500	9.52088	11.5323	8.11196	12.8211	11.2865	16.327	522.195	0.276137	0.249332	1.10751	0.268075	0.446016	non-DEG
TraesCS1A02G270600	11.2496	12.0882	7.56711	10.4484	8.16936	10.2737	1012.95	-0.266572	0.253571	-1.05127	0.293134	0.473459	non-DEG
TraesCS1A02G270700	21.287	20.6433	28.6795	38.5802	30.3463	46.1943	1454.17	0.564338	0.248983	2.26657	0.0234163	0.0741604	non-DEG
TraesCS1A02G270900	6.73329	13.9254	85.4185	0.78801	0.451353	1.06	812.609	-4.87308	0.782317	-6.22903	4.69e-10	6.25e-09	down
TraesCS1A02G271000	0	0	0	1.60725	1.2011	3.23702	64.816	9.60046	1.34151	7.15647	8.28e-13	1.38e-11	up
TraesCS1A02G271700	1.12852	2.38783	2.77904	0.474872	0.455331	0.945633	91.4344	-1.99249	0.505528	-3.94141	8.1e-05	0.000578195	down
TraesCS1A02G272200	4.88675	3.69053	4.73274	3.78467	4.21008	5.57739	462.33	-0.191136	0.288361	-0.662837	0.507435	0.676263	non-DEG
TraesCS1A02G272400	1.0492	1.75899	3.62812	2.91645	3.83249	2.0298	173.327	0.379004	0.528233	0.717493	0.47307	0.646531	non-DEG
TraesCS1A02G272800	0.018101	1.02155	0.532917	1.97735	3.5904	3.1137	30.7316	2.4148	0.919439	2.62638	0.0086298	0.0333987	up
TraesCS1A02G272900	2.6178	3.26989	2.46646	3.48045	3.47817	2.93039	129.02	0.250281	0.329713	0.759088	0.4478	0.623771	non-DEG
TraesCS1A02G273000	5.71311	6.34433	5.00964	4.16868	2.90285	3.63411	346.099	-0.879234	0.235646	-3.73116	0.000190599	0.00124879	non-DEG
TraesCS1A02G273100	4.84336	6.50814	3.67599	4.26891	5.69333	6.326	628.774	-0.0636334	0.303617	-0.209584	0.833992	0.907285	non-DEG
TraesCS1A02G273400	10.785	14.9067	10.8539	16.313	14.6644	15.7807	533.103	0.155274	0.208176	0.745876	0.455742	0.631193	non-DEG
TraesCS1A02G273900	33.1707	43.4653	45.6447	60.9197	93.1788	105.113	4802.19	0.897132	0.283504	3.16444	0.00155383	0.00791584	non-DEG
TraesCS1A02G274400	3.91493	4.7923	2.06554	4.6493	2.3332	3.28089	265.248	-0.271235	0.40909	-0.663022	0.507317	0.676252	non-DEG
TraesCS1A02G274800	1.28443	1.04772	2.49106	1.29227	3.14418	2.39904	159.566	0.300033	0.514969	0.582623	0.560147	0.720381	non-DEG
TraesCS1A02G275200	40.495	40.2318	33.5784	27.7749	28.9775	39.004	2359.54	-0.430425	0.221079	-1.94692	0.0515439	0.136166	non-DEG
TraesCS1A02G275300	12.5695	26.9801	16.5296	19.7899	23.9182	27.2066	1465.79	0.140327	0.305128	0.459895	0.645592	0.783404	non-DEG
TraesCS1A02G276100	4.24509	6.32213	7.73872	7.55638	6.82884	7.70169	932.242	0.0780588	0.266528	0.292873	0.76962	0.867695	non-DEG
TraesCS1A02G276200	2.37392	4.62163	1.46209	6.80515	1.40895	6.70908	281.959	0.617992	0.618545	0.999107	0.317743	0.499919	non-DEG
TraesCS1A02G276300	5.80736	10.4472	2.88837	9.81026	5.18305	13.2418	245.674	0.267975	0.519732	0.515602	0.606132	0.754885	non-DEG
TraesCS1A02G276400	4.4816	3.60939	3.84636	4.21476	3.04953	3.63178	345.864	-0.303711	0.2504	-1.2129	0.225168	0.396666	non-DEG
TraesCS1A02G276500	0.420484	1.01764	0.755494	2.02335	0.808984	1.33353	107.236	0.730424	0.488728	1.49454	0.135035	0.277398	non-DEG
TraesCS1A02G277000	5.97717	4.70471	6.61357	5.16344	3.94633	5.65658	386.576	-0.429248	0.27664	-1.55165	0.120747	0.256271	non-DEG
TraesCS1A02G277100	0.47384	0.615447	0.58015	2.28496	3.69771	2.09339	117.96	1.98664	0.416174	4.77359	1.81e-06	1.71e-05	up
TraesCS1A02G277500	59.2821	59.8422	68.2934	73.5856	55.5875	67.986	2269.9	-0.117524	0.188693	-0.622834	0.533394	0.697995	non-DEG
TraesCS1A02G277600	51.5274	56.6229	58.335	44.2188	41.8914	40.0402	2369	-0.567074	0.165871	-3.41876	0.000629063	0.0036139	non-DEG
TraesCS1A02G278100	5.51947	7.63487	5.9579	7.1085	7.0398	5.44905	786.913	-0.152153	0.234183	-0.649719	0.515873	0.683579	non-DEG
TraesCS1A02G278200	2.57489	3.67589	2.90182	2.62953	2.64874	2.62124	365.643	-0.395697	0.222712	-1.77672	0.0756136	0.181104	non-DEG
TraesCS1A02G278300	24.4082	18.0283	26.1264	23.7615	23.674	22.0181	959.785	-0.213557	0.261092	-0.817939	0.413392	0.592653	non-DEG
TraesCS1A02G278500	3.45918	0.892028	2.53932	0.975946	0.671608	0.519766	43.8332	-1.84738	0.726061	-2.54439	0.0109469	0.0404227	down
TraesCS1A02G278600	30.3876	19.7635	30.7184	19.3539	44.98	41.2052	3524.76	0.193527	0.395086	0.489835	0.624251	0.767531	non-DEG
TraesCS1A02G278900	1.88873	1.17918	1.52151	2.7166	0.763646	0.948141	152.773	-0.311666	0.54763	-0.569118	0.569276	0.727362	non-DEG
TraesCS1A02G279000	0.871562	2.09155	1.39145	3.41466	3.68876	4.05106	319.834	1.16898	0.335261	3.48676	0.000488903	0.00289772	up
TraesCS1A02G279100	63.4072	46.9402	57.0384	47.3274	39.5183	39.8221	5788.03	-0.600527	0.227499	-2.63968	0.00829832	0.0323389	non-DEG
TraesCS1A02G279500	2.69778	3.27195	3.25223	11.0719	15.3136	3.95035	404.117	1.50587	0.483747	3.11293	0.0018524	0.00921297	up
TraesCS1A02G279800	13.2766	16.32	9.12377	14.3124	9.27328	16.8997	1813.87	-0.121391	0.310321	-0.391178	0.695665	0.81897	non-DEG
TraesCS1A02G279900	4.2928	3.24333	4.0046	3.16645	2.59753	2.61596	156.051	-0.715118	0.336342	-2.12617	0.0334895	0.0979373	non-DEG
TraesCS1A02G280400	8.756	9.12533	10.5907	8.22778	8.97243	8.60892	510.01	-0.337813	0.222602	-1.51757	0.129123	0.26842	non-DEG
TraesCS1A02G280500	4.36159	1.65426	1.87383	2.49424	1.88403	0.92196	250.087	-0.798154	0.547635	-1.45746	0.14499	0.29202	non-DEG
TraesCS1A02G280600	8.2722	7.6822	8.25064	13.3044	9.40917	7.91246	769.502	0.17064	0.264631	0.644821	0.519043	0.686458	non-DEG
TraesCS1A02G280700	11.6441	9.94199	12.9645	9.60596	10.0779	6.59381	412.393	-0.631513	0.301039	-2.09778	0.0359244	0.103355	non-DEG
TraesCS1A02G281000	10.7756	10.9203	14.523	28.0423	19.1076	26.3839	1147.21	0.817045	0.252093	3.24105	0.00119091	0.00628779	non-DEG
TraesCS1A02G281100	1.26662	0.791545	1.7295	0.956575	1.53796	0.850887	165.221	-0.37329	0.469555	-0.794988	0.42662	0.605527	non-DEG
TraesCS1A02G281300	14.6091	32.0217	16.9071	35.5454	27.0876	24.036	1791.81	0.274171	0.327547	0.837044	0.402568	0.58261	non-DEG
TraesCS1A02G281400	3.54213	4.39627	3.33901	4.3156	4.19671	4.03536	488.844	-0.014759	0.208438	-0.0708078	0.943551	0.970646	non-DEG
TraesCS1A02G281600	8.32641	8.75266	7.48313	7.03775	6.62213	5.97675	515.543	-0.53332	0.208096	-2.56286	0.0103814	0.0387685	non-DEG
TraesCS1A02G281700	2.68501	1.45554	1.80696	2.91104	1.72885	1.71507	133.322	-0.130414	0.422654	-0.30856	0.757656	0.859559	non-DEG
TraesCS1A02G281800	8.74805	11.467	10.2809	12.3835	9.56887	13.2812	791.365	0.0374653	0.208865	0.179376	0.857642	0.920581	non-DEG
TraesCS1A02G282000	6.72023	13.5632	4.0604	5.30987	5.31163	3.36205	469.525	-0.935279	0.459177	-2.03686	0.041664	0.115849	non-DEG
TraesCS1A02G282600	2.28848	0.685014	0.862823	0.869802	1.30928	0.594714	79.0973	-0.801278	0.675915	-1.18547	0.235831	0.409569	non-DEG
TraesCS1A02G282700	5.96669	4.85524	3.21021	2.60353	2.50932	2.50649	313.673	-1.06806	0.323078	-3.30591	0.000946698	0.00516153	down
TraesCS1A02G282800	4.85249	4.30565	6.06161	6.68231	10.8771	11.764	266.832	0.65074	0.360954	1.80283	0.0714147	0.17352	non-DEG
TraesCS1A02G283000	2.41962	1.75619	2.81487	2.91994	2.69558	2.62204	164.223	0.0456694	0.340897	0.133968	0.893428	0.941802	non-DEG
TraesCS1A02G283200	10.3078	5.4345	8.43664	4.03626	3.53308	4.12761	1130.43	-1.267	0.30678	-4.12998	3.63e-05	0.0002799	down
TraesCS1A02G283800	11.3655	14.0431	11.7642	12.6152	10.0925	12.581	1733.54	-0.267792	0.170242	-1.57301	0.115716	0.248526	non-DEG
TraesCS1A02G284000	3.40169	3.00369	2.08464	3.90984	5.43667	5.55896	490.907	0.598515	0.319354	1.87415	0.0609104	0.154091	non-DEG
TraesCS1A02G284400	0.317025	0.351648	1.65632	2.08114	1.22433	2.08076	132.059	0.960515	0.6614	1.45225	0.146433	0.2941	non-DEG
TraesCS1A02G284800	41.6319	50.7789	44.3335	53.2829	45.6936	49.644	1158.29	-0.0956596	0.164407	-0.581847	0.56067	0.72071	non-DEG
TraesCS1A02G284900	49.8494	85.7292	60.4973	66.1827	107.596	103.027	5773.49	0.337639	0.30169	1.11916	0.263072	0.440515	non-DEG
TraesCS1A02G285200	69.833	73.9834	60.5294	59.4409	51.1606	54.8115	3080.97	-0.506807	0.170031	-2.98068	0.00287613	0.0133557	non-DEG
TraesCS1A02G285400	18.3797	20.6245	14.0635	18.5708	16.7622	19.1555	2270.99	-0.12797	0.207128	-0.617828	0.536689	0.700504	non-DEG
TraesCS1A02G285600	10.917	11.3983	11.2769	9.46763	8.21474	8.34297	572.349	-0.463506	0.182707	-2.53687	0.0111847	0.0411361	non-DEG
TraesCS1A02G286000	2.02982	5.72142	6.93076	7.07662	8.46613	7.38702	290.745	0.463612	0.439105	1.05581	0.291055	0.471541	non-DEG
TraesCS1A02G286200	22.4179	30.7653	25.5153	24.7921	17.0493	20.1244	1825.34	-0.539209	0.209056	-2.57926	0.00990125	0.0372831	non-DEG
TraesCS1A02G286300	6.72425	9.49926	8.73258	10.1582	5.98782	8.57775	348.777	-0.213872	0.278062	-0.769154	0.441802	0.618828	non-DEG
TraesCS1A02G286900	171.033	160.759	183.952	135.865	153.845	124.028	7939.94	-0.50254	0.207014	-2.42756	0.0152006	0.0525493	non-DEG
TraesCS1A02G287200	6.30142	8.42505	1.79059	3.99182	0.272066	0.961521	78.3947	-1.86846	0.86936	-2.14924	0.0316154	0.0936152	non-DEG
TraesCS1A02G287400	22.5986	41.4925	16.9083	37.3858	35.1632	44.6851	7314.41	0.302742	0.320218	0.945426	0.344441	0.527678	non-DEG
TraesCS1A02G287500	0.50663	0.465414	1.69594	1.21097	1.08795	1.36337	83.077	0.281602	0.587687	0.47917	0.631818	0.772897	non-DEG
TraesCS1A02G287600	7.32335	7.3154	5.32262	10.4457	9.50937	13.4813	1742.18	0.582708	0.239443	2.4336	0.0149494	0.051902	non-DEG
TraesCS1A02G288200	1.24475	1.40613	1.51049	2.0832	2.009	2.45402	264.849	0.467399	0.243065	1.92294	0.0544872	0.141888	non-DEG
TraesCS1A02G288400	4.72238	5.68477	6.23103	7.04202	6.69832	7.26372	1428.03	0.0781556	0.184887	0.422722	0.672498	0.802759	non-DEG
TraesCS1A02G288600	3.13452	3.10788	2.64599	5.37794	4.58521	5.47284	1036.31	0.611125	0.190036	3.21583	0.00130068	0.00678475	non-DEG
TraesCS1A02G288800	22.9458	26.587	23.9619	28.3146	31.1138	32.2868	1094.44	0.121994	0.172838	0.70583	0.480294	0.65257	non-DEG
TraesCS1A02G288900	2.052	2.31893	3.025	3.19943	2.74485	2.94516	469.259	0.0953494	0.239489	0.398137	0.690529	0.815056	non-DEG
TraesCS1A02G289000	7.44576	5.74641	7.80143	5.86352	5.13907	6.1287	458.46	-0.488957	0.249233	-1.96185	0.0497803	0.132636	non-DEG
TraesCS1A02G289300	46.1916	51.7719	49.6006	35.8932	28.9581	45.194	674.894	-0.651529	0.228006	-2.8575	0.00426986	0.0186647	non-DEG
TraesCS1A02G289600	34.2807	22.6803	20.8764	35.0886	27.8949	34.6854	460.004	0.110418	0.305519	0.361411	0.717792	0.833443	non-DEG
TraesCS1A02G289800	103.386	12.3131	21.9151	32.7562	11.592	14.2266	580.38	-1.41666	0.736617	-1.9232	0.0544553	0.141836	non-DEG
TraesCS1A02G289900	38.5678	14.3775	9.65698	27.9674	12.0717	21.6702	328.29	-0.250888	0.545158	-0.460212	0.645364	0.783265	non-DEG
TraesCS1A02G290100	55.1868	26.0518	22.7721	55.4618	25.2605	34.4572	771.713	-0.0737784	0.455555	-0.161953	0.871343	0.929108	non-DEG
TraesCS1A02G290200	3.43248	2.85226	2.88376	3.91129	2.7066	3.62645	92.3072	-0.0842872	0.364349	-0.231336	0.817053	0.897003	non-DEG
TraesCS1A02G290500	2.26086	2.76468	1.51869	2.5453	2.10989	2.08767	370.271	-0.342592	0.319557	-1.07209	0.283682	0.463235	non-DEG
TraesCS1A02G290800	11.9643	7.93253	9.10879	6.81087	3.61088	5.73998	713.205	-1.04434	0.32601	-3.20342	0.00135808	0.00704657	down
TraesCS1A02G291200	1.90923	2.6952	0.815858	0.450425	0.615987	1.06738	118.566	-1.53766	0.567791	-2.70815	0.00676592	0.0274143	down
TraesCS1A02G291400	8.71025	17.4451	18.0062	15.4576	15.2485	16.4892	748.339	-0.118122	0.280054	-0.421782	0.673184	0.803215	non-DEG
TraesCS1A02G291600	2.83457	2.10242	3.72888	7.10291	6.21129	4.57354	133.047	0.848826	0.398747	2.12873	0.0332764	0.0974712	non-DEG
TraesCS1A02G292000	2.86255	1.78146	3.84643	6.32041	6.9044	7.073	265.946	1.04779	0.378575	2.76772	0.00564507	0.0236386	up
TraesCS1A02G292100	8.67552	8.71413	8.12877	9.35208	9.28934	8.22922	1355.34	-0.119696	0.185285	-0.646012	0.518272	0.685804	non-DEG
TraesCS1A02G292200	3.094	1.05458	2.73833	2.03896	2.50628	1.83673	275.62	-0.312072	0.481091	-0.648675	0.516548	0.684235	non-DEG
TraesCS1A02G292300	65.3013	43.4186	53.532	41.2164	29.5075	38.255	2462.64	-0.762596	0.261421	-2.91711	0.00353288	0.0159266	non-DEG
TraesCS1A02G293400	1.25467	2.30495	0	2.81494	2.03997	3.09584	124.568	0.756936	0.575718	1.31477	0.188588	0.350152	non-DEG
TraesCS1A02G295200	1.75408	1.16712	1.24684	2.12942	3.23785	1.42644	274.178	0.549488	0.430559	1.27622	0.201877	0.367551	non-DEG
TraesCS1A02G295300	29.5886	20.8841	25.3434	16.3822	23.0702	34.6813	2361.68	-0.234375	0.342375	-0.684555	0.493625	0.664881	non-DEG
TraesCS1A02G295800	7.45388	7.11362	9.26306	15.9193	6.73772	12.4118	297.59	0.337452	0.36608	0.921798	0.356634	0.539425	non-DEG
TraesCS1A02G296100	4.2297	2.77859	2.36315	2.33114	2.23807	2.15905	295.508	-0.710729	0.319312	-2.22581	0.0260267	0.0805132	non-DEG
TraesCS1A02G296200	0.216814	1.269	1.16359	2.40938	1.86185	1.4733	137.658	0.938301	0.57589	1.6293	0.103248	0.228385	non-DEG
TraesCS1A02G296300	0.498912	0.900339	0.794999	1.67224	3.40846	4.64099	272.733	2.0201	0.456525	4.42495	9.65e-06	8.19e-05	up
TraesCS1A02G297000	2.18635	3.57311	2.18626	4.46381	3.90462	2.81863	396.858	0.335658	0.311404	1.07789	0.281084	0.460277	non-DEG
TraesCS1A02G297200	1.15599	1.98517	1.9149	2.52349	1.82508	3.28529	147.627	0.422487	0.354346	1.1923	0.233143	0.406029	non-DEG
TraesCS1A02G297800	2.11013	3.39865	2.11605	3.52123	4.8315	5.97002	383.122	0.712086	0.330396	2.15525	0.031142	0.0925579	non-DEG
TraesCS1A02G297900	5.67808	3.54429	4.6516	2.32111	2.09868	3.14448	233.585	-1.04497	0.341226	-3.06239	0.00219577	0.0106268	down
TraesCS1A02G298000	2.67393	3.21337	2.49285	4.68462	3.55571	3.68117	356.522	0.270755	0.232376	1.16516	0.243954	0.419117	non-DEG
TraesCS1A02G298100	9.8095	19.5455	6.19115	11.9938	5.64899	10.2078	1454.33	-0.53219	0.436822	-1.21832	0.223102	0.394027	non-DEG
TraesCS1A02G298600	0	0.160382	0.718425	1.12613	3.02904	4.38541	163.786	2.79018	0.710339	3.92795	8.57e-05	0.000608471	up
TraesCS1A02G298700	4.7886	3.63582	6.01592	6.06788	6.56946	6.56006	624.998	0.219916	0.2861	0.768668	0.442091	0.619118	non-DEG
TraesCS1A02G298800	32.3821	72.8851	24.3834	42.803	33.3387	19.7131	1421.13	-0.58387	0.455758	-1.2811	0.20016	0.365365	non-DEG
TraesCS1A02G298900	24.4183	15.9588	20.6149	25.3259	26.1607	31.565	2924.08	0.243168	0.265265	0.916697	0.359301	0.542142	non-DEG
TraesCS1A02G299100	9.10538	18.937	9.35785	39.7199	23.3291	39.1954	2405.11	1.25021	0.332703	3.75775	0.000171449	0.00113443	up
TraesCS1A02G299200	2.32613	2.26995	2.32827	5.0814	0.557896	2.41204	272.795	0.000611087	0.635155	0.000962107	0.999232	0.999605	non-DEG
TraesCS1A02G300000	0.631195	1.25779	0.779983	1.39966	1.11501	1.13707	127.61	0.263238	0.357356	0.736626	0.46135	0.636224	non-DEG
TraesCS1A02G300800	6.14409	7.12622	9.98349	7.085	6.9235	8.34602	740.232	-0.229543	0.26413	-0.869055	0.384817	0.565959	non-DEG
TraesCS1A02G301400	3.18859	1.45194	2.2768	6.95847	9.40055	1.69097	439.61	1.17692	0.608501	1.93413	0.0530973	0.139151	non-DEG
TraesCS1A02G301600	130.693	143.991	110.778	126.4	107.536	109.377	3600.59	-0.353598	0.18615	-1.89953	0.057495	0.147622	non-DEG
TraesCS1A02G302400	1.66552	5.32649	1.85186	3.09741	2.19711	2.47489	201.237	-0.342882	0.482568	-0.710537	0.477371	0.65015	non-DEG
TraesCS1A02G302500	3.83808	2.58024	3.66786	3.64324	5.45294	2.59941	268.307	0.0500695	0.399043	0.125474	0.900148	0.945839	non-DEG
TraesCS1A02G302600	2.3605	3.20645	2.17904	2.01931	1.46296	1.42011	407.759	-0.871052	0.276078	-3.15509	0.00160448	0.00814018	non-DEG
TraesCS1A02G302800	1.49021	3.01498	5.48054	5.36732	5.48437	7.44556	328.113	0.670739	0.469357	1.42906	0.152987	0.303225	non-DEG
TraesCS1A02G302900	32.812	28.1252	33.4545	25.3892	23.1384	21.1877	910.29	-0.654238	0.219143	-2.98544	0.00283174	0.0131784	non-DEG
TraesCS1A02G303300	2.92437	2.74644	4.0519	5.648	4.00957	5.28674	433.893	0.423327	0.268894	1.57432	0.115412	0.248026	non-DEG
TraesCS1A02G303400	0.252712	1.59943	0	3.53739	1.53729	1.17665	100.25	1.28645	0.738913	1.74101	0.0816819	0.19181	non-DEG
TraesCS1A02G303600	0.700142	0.932636	1.64073	0.800925	0.636606	2.06131	47.5991	-0.0569371	0.661616	-0.0860576	0.931421	0.963573	non-DEG
TraesCS1A02G304000	0.808651	0.822618	1.01092	1.8337	2.59365	1.65467	112.139	0.997601	0.390485	2.55478	0.0106256	0.0394692	non-DEG
TraesCS1A02G304200	1.46952	3.52709	2.03508	4.60664	5.26822	8.15392	755.237	1.19122	0.373857	3.18629	0.0014411	0.00741582	up
TraesCS1A02G304300	17.7465	19.3298	19.6508	24.4223	18.2367	22.5222	866.064	0.0135269	0.184147	0.0734572	0.941442	0.969392	non-DEG
TraesCS1A02G304400	4.80396	5.48403	5.36406	6.47118	6.40836	6.17088	734.919	0.112646	0.177246	0.635538	0.525078	0.691349	non-DEG
TraesCS1A02G304900	3.23094	4.71053	3.8933	3.63178	4.80784	5.47752	424.878	0.0777471	0.276969	0.280706	0.778936	0.874136	non-DEG
TraesCS1A02G305300	13.9097	13.6172	15.7468	24.8954	16.2508	26.2349	592.525	0.426378	0.267734	1.59254	0.111263	0.241448	non-DEG
TraesCS1A02G305400	2.56745	0.914756	2.78391	1.16259	1.52604	1.48034	107.083	-0.823605	0.541337	-1.52143	0.128153	0.267232	non-DEG
TraesCS1A02G305500	8.00623	1.64131	3.15648	2.71974	1.96657	4.26273	299.726	-0.735847	0.601864	-1.22261	0.221476	0.391881	non-DEG
TraesCS1A02G305700	10.0681	8.5756	10.7145	5.88257	6.60159	5.91517	602.474	-0.854848	0.234822	-3.64041	0.000272199	0.0017245	non-DEG
TraesCS1A02G305800	1.56959	5.02855	1.81442	5.706	2.78493	2.90374	462.983	0.307754	0.495981	0.620495	0.534932	0.69912	non-DEG
TraesCS1A02G305900	0.66084	1.30408	0.837085	1.63913	1.2283	0.610773	81.6436	0.100674	0.54571	0.184483	0.853635	0.918181	non-DEG
TraesCS1A02G306200	252.073	345.098	280.364	262.937	186.408	203.713	10112.3	-0.583788	0.199395	-2.9278	0.0034137	0.0154477	non-DEG
TraesCS1A02G306300	0.72417	1.2331	1.18356	1.64772	0.900454	0.805648	97.2954	-0.0944311	0.443072	-0.213128	0.831227	0.905645	non-DEG
TraesCS1A02G306600	4.68771	0.045313	3.34173	2.44515	8.07129	1.52691	188.868	0.375776	1.10287	0.340727	0.733309	0.843602	non-DEG
TraesCS1A02G307300	0.899251	1.53874	1.90332	2.32689	2.83488	2.80338	267.552	0.682437	0.346779	1.96793	0.0490762	0.131329	non-DEG
TraesCS1A02G307400	23.9754	26.0841	21.1151	30.8755	30.6505	33.9879	958.815	0.244522	0.180891	1.35176	0.176452	0.334858	non-DEG
TraesCS1A02G307700	7.31412	10.4282	11.7553	14.5032	10.4342	10.797	1032.95	0.0816677	0.25589	0.319152	0.749611	0.854511	non-DEG
TraesCS1A02G307800	2.93445	4.56051	2.83388	2.94052	4.10615	3.34372	306.99	-0.195632	0.305642	-0.640069	0.522128	0.689114	non-DEG
TraesCS1A02G308000	1.91583	1.87192	1.42366	1.70822	0.316743	0.807136	96.697	-1.09167	0.572643	-1.90637	0.0566017	0.14588	non-DEG
TraesCS1A02G308100	9.73042	8.49146	4.62895	6.56917	4.41557	4.84794	752.235	-0.719601	0.34431	-2.08998	0.0366193	0.104866	non-DEG
TraesCS1A02G308400	12.5671	20.9207	11.8799	12.2891	6.42785	9.35473	777.09	-0.875629	0.327735	-2.67176	0.00754553	0.0299373	non-DEG
TraesCS1A02G308500	1.43849	2.58315	2.71244	4.76168	6.82767	2.33564	188.685	0.798114	0.483947	1.64918	0.0991113	0.221738	non-DEG
TraesCS1A02G308700	4.02407	2.54356	2.12108	2.32466	1.62033	2.68804	146.05	-0.517342	0.397821	-1.30044	0.19345	0.356719	non-DEG
TraesCS1A02G308800	87.7673	105.208	104.137	99.919	92.4286	103.506	2242.04	-0.204092	0.158848	-1.28483	0.198852	0.363744	non-DEG
TraesCS1A02G308900	27.1171	31.6743	22.513	99.6597	66.7473	92.6574	4405.48	1.48686	0.226333	6.56937	5.05e-11	7.2e-10	up
TraesCS1A02G309200	23.2253	12.754	22.9348	15.6613	15.9815	12.1532	1122.24	-0.638791	0.336971	-1.89568	0.0580017	0.148436	non-DEG
TraesCS1A02G310500	3.00671	3.24972	4.23168	1.2862	0.590123	0.560463	236.373	-2.32899	0.409674	-5.68498	1.31e-08	1.55e-07	down
TraesCS1A02G310700	4.91634	6.03217	4.67951	7.19587	3.96914	5.25059	351.32	-0.131449	0.287581	-0.457085	0.64761	0.784944	non-DEG
TraesCS1A02G311000	8.26219	6.10334	14.8423	9.06713	11.1509	12.9231	843.296	-0.0194424	0.390797	-0.0497506	0.960321	0.980233	non-DEG
TraesCS1A02G311400	3.5445	7.19983	4.18024	9.69897	10.6516	12.087	2211.5	0.950583	0.289539	3.28309	0.00102676	0.00553602	non-DEG
TraesCS1A02G311800	3.07042	3.42756	2.49215	4.10071	2.56644	3.53583	255.702	-0.0202473	0.286783	-0.0706015	0.943715	0.970658	non-DEG
TraesCS1A02G312000	5.63556	7.29	4.28112	6.64119	5.48264	3.88752	279.549	-0.248115	0.339857	-0.730057	0.465355	0.64	non-DEG
TraesCS1A02G312500	2.7825	3.96742	2.15248	5.59687	8.05255	8.79666	132.933	1.19082	0.389899	3.05417	0.00225682	0.0108715	up
TraesCS1A02G312700	12.9029	12.9921	8.78071	4.27607	4.48687	4.88773	674.922	-1.54323	0.256844	-6.00841	1.87e-09	2.39e-08	down
TraesCS1A02G312800	5.8972	6.14466	7.86351	6.6357	5.27297	8.08479	249.108	-0.191249	0.289526	-0.660558	0.508896	0.677581	non-DEG
TraesCS1A02G313200	1.54617	1.62012	1.38867	1.12564	1.98052	1.5372	136.106	-0.173402	0.368097	-0.471079	0.637584	0.777074	non-DEG
TraesCS1A02G313300	75.3958	19.5531	104.212	122.539	213.645	99.869	10477.7	0.852347	0.580726	1.46773	0.142178	0.287949	non-DEG
TraesCS1A02G313500	1.24898	0	1.22395	1.77546	1.46493	1.73129	148.606	0.640833	0.53077	1.20736	0.227292	0.399301	non-DEG
TraesCS1A02G314300	4.25674	0.860665	4.37375	0.616352	0.426857	1.21653	132.513	-2.32336	0.686864	-3.38256	0.000718147	0.00406449	down
TraesCS1A02G314400	2.60339	2.78614	3.0599	4.22229	4.18615	3.43581	540.968	0.29386	0.223008	1.31771	0.1876	0.349018	non-DEG
TraesCS1A02G315300	1.73682	2.28598	0	2.91896	1.43608	0.635661	105.444	-0.06863	0.687846	-0.0997752	0.920523	0.957942	non-DEG
TraesCS1A02G315400	6.20723	6.70105	6.17395	8.75947	7.46651	7.76365	752.582	0.134852	0.176194	0.765361	0.444056	0.620573	non-DEG
TraesCS1A02G315500	4.20486	6.58174	3.79604	3.38525	3.32725	4.37158	334.187	-0.544936	0.292728	-1.86158	0.0626622	0.157427	non-DEG
TraesCS1A02G315600	7.99155	9.65943	8.21493	9.87015	12.3605	12.4933	1457.69	0.237658	0.20675	1.1495	0.250351	0.426391	non-DEG
TraesCS1A02G315900	4.28913	4.44111	5.0434	5.32063	4.70094	4.10598	643.296	-0.153453	0.208994	-0.734245	0.4628	0.637819	non-DEG
TraesCS1A02G316100	2.43765	2.22273	2.90966	1.22817	1.35279	1.23927	194.547	-1.20232	0.277185	-4.3376	1.44e-05	0.000119213	down
TraesCS1A02G316900	171.451	169.514	179.804	35.7961	31.3531	49.3225	4826.17	-2.35824	0.226897	-10.3935	2.65e-25	1.15e-23	down
TraesCS1A02G317000	1.61964	0	1.082	1.73392	1.19873	0.755107	158.129	-0.289217	0.415313	-0.696383	0.486189	0.657726	non-DEG
TraesCS1A02G317200	271.882	337.539	239.366	225.137	293.266	280.592	22709.5	-0.263099	0.225494	-1.16677	0.243305	0.418511	non-DEG
TraesCS1A02G317500	15.3864	10.8355	17.0967	16.1052	26.0045	24.8842	735.519	0.389319	0.317916	1.2246	0.220727	0.390937	non-DEG
TraesCS1A02G319100	1.69401	1.81459	2.79199	2.10691	2.2483	1.46156	154.463	-0.32402	0.355329	-0.911889	0.361827	0.544317	non-DEG
TraesCS1A02G319500	1.57412	0	0.987066	1.31587	1.97639	0.779582	26.1101	0.588497	1.21176	0.485654	0.627212	0.769855	non-DEG
TraesCS1A02G319600	13.3691	10.6822	7.09711	6.85212	2.94507	5.78193	376.986	-1.21042	0.404469	-2.99263	0.00276589	0.0129224	down
TraesCS1A02G320500	15.0452	7.44901	13.6858	13.8287	11.4011	9.43804	795.635	-0.289087	0.366893	-0.787935	0.430735	0.608943	non-DEG
TraesCS1A02G321100	3.14466	3.35749	1.9119	1.06329	0.366329	0.36647	147.947	-2.40403	0.509085	-4.72225	2.33e-06	2.17e-05	down
TraesCS1A02G321900	9.65995	7.50599	9.80681	7.19634	4.34285	5.45499	621.309	-0.866581	0.279132	-3.10455	0.00190568	0.00942513	non-DEG
TraesCS1A02G322100	2.96908	6.14743	3.629	3.45823	3.31979	3.56638	228.783	-0.480034	0.315769	-1.52021	0.128459	0.267636	non-DEG
TraesCS1A02G322300	6.28034	7.48997	7.85784	7.2388	6.35698	6.36856	991.286	-0.30396	0.188431	-1.61312	0.106719	0.234025	non-DEG
TraesCS1A02G323000	0.545838	1.86917	0.453949	1.50699	0.63214	1.05084	88.2673	-0.000537775	0.638295	-0.000842518	0.999328	0.999616	non-DEG
TraesCS1A02G323200	10.0353	8.07674	10.5312	5.99849	6.14616	5.80776	679.019	-0.870244	0.237709	-3.66096	0.00025127	0.00160362	non-DEG
TraesCS1A02G323400	17.5171	29.3788	20.3174	23.2603	9.62711	18.2178	2433.02	-0.602574	0.340253	-1.77096	0.0765678	0.182862	non-DEG
TraesCS1A02G323600	1.06363	2.89663	0.524732	5.80677	2.46796	2.65656	364.545	1.03461	0.590771	1.75129	0.0798968	0.188756	non-DEG
TraesCS1A02G323900	13.9371	10.2682	11.267	9.63072	10.0511	8.75969	738.743	-0.494507	0.246317	-2.0076	0.0446856	0.122218	non-DEG
TraesCS1A02G324000	17.2538	10.0342	5.11164	1.48637	1.01413	0.757811	443.895	-3.50457	0.493864	-7.09623	1.28e-12	2.09e-11	down
TraesCS1A02G324600	0.344142	0.822216	1.65745	1.00871	4.26161	2.18141	84.268	1.20845	0.706346	1.71085	0.087109	0.201344	non-DEG
TraesCS1A02G324800	2.83379	3.62418	3.4803	5.93763	5.78509	5.66555	1128.92	0.624597	0.180851	3.45366	0.00055303	0.00322865	non-DEG
TraesCS1A02G325400	11.5276	21.0392	20.7308	19.7386	16.8705	15.2805	1796.2	-0.229516	0.27224	-0.843064	0.399192	0.579174	non-DEG
TraesCS1A02G325500	6.5095	6.55569	5.90258	2.51429	1.61021	1.86816	489.206	-1.87146	0.245961	-7.60875	2.77e-14	5.17e-13	down
TraesCS1A02G325600	50.9593	65.5542	63.3878	58.672	42.7532	45.9672	2392.57	-0.500272	0.198885	-2.51539	0.0118901	0.0432031	non-DEG
TraesCS1A02G325900	5.35104	6.04945	5.87041	6.04873	5.23766	5.54179	1293.38	-0.208426	0.157106	-1.32666	0.184622	0.345465	non-DEG
TraesCS1A02G326100	1.43549	0.70596	1.67477	3.30666	7.83306	1.7941	165.704	1.57297	0.635528	2.47506	0.0133215	0.0473534	up
TraesCS1A02G326200	2.20305	1.64692	3.62769	1.39054	2.44217	2.26191	171.591	-0.473584	0.449092	-1.05454	0.291637	0.472163	non-DEG
TraesCS1A02G326900	14.9073	13.3053	16.338	7.12054	10.0652	9.24173	1004.58	-0.93122	0.263644	-3.53211	0.000412255	0.00249974	non-DEG
TraesCS1A02G327100	1.01726	0.686643	0.090062	1.81582	1.40482	1.7523	85.5897	1.21351	0.766008	1.58419	0.11315	0.244499	non-DEG
TraesCS1A02G327200	11.7113	13.2265	12.8256	12.1981	10.7058	13.2283	1135.84	-0.274648	0.16571	-1.6574	0.0974387	0.219101	non-DEG
TraesCS1A02G327800	18.8212	21.108	17.811	26.4071	18.4919	24.3672	1390.15	0.0395821	0.197346	0.200572	0.841033	0.911281	non-DEG
TraesCS1A02G328100	2.60635	3.49806	1.63682	2.07221	1.68025	1.69964	116.066	-0.709524	0.383321	-1.85099	0.0641705	0.160256	non-DEG
TraesCS1A02G328400	2.86858	5.50254	3.39023	11.2929	14.682	10.344	705.078	1.51283	0.317626	4.76292	1.91e-06	1.79e-05	up
TraesCS1A02G329200	3.48047	5.36044	4.3508	7.48634	4.28051	6.96402	768.535	0.334235	0.280756	1.19048	0.233857	0.406901	non-DEG
TraesCS1A02G329300	1.77022	1.96364	0.88837	1.54007	1.22725	0.888759	119.414	-0.506572	0.437606	-1.1576	0.247028	0.422689	non-DEG
TraesCS1A02G330100	121.532	124.549	132.649	129.469	120.277	123.662	3906.25	-0.242669	0.158135	-1.53457	0.12489	0.262567	non-DEG
TraesCS1A02G330300	8.55783	19.7609	9.74801	18.453	17.0892	19.7454	2590.6	0.379552	0.323278	1.17407	0.240366	0.415121	non-DEG
TraesCS1A02G330500	14.1722	16.491	17.4022	17.6308	15.6993	18.2136	2058.43	-0.0837461	0.169926	-0.492839	0.622126	0.766029	non-DEG
TraesCS1A02G330600	3.07229	4.5446	3.85034	5.142	5.30147	4.89703	681.917	0.238119	0.213248	1.11663	0.264152	0.441782	non-DEG
TraesCS1A02G330700	10.7571	21.7224	6.66904	15.3791	10.8599	13.13	1235.92	-0.106449	0.41105	-0.258969	0.795659	0.883836	non-DEG
TraesCS1A02G330900	3.03889	1.75021	1.22254	0.903929	1.05898	0.704347	113.431	-1.34188	0.503318	-2.66607	0.00767438	0.0303507	down
TraesCS1A02G331200	3.83706	4.88234	3.0006	5.52198	3.4568	4.44464	607.885	0.0364739	0.275941	0.13218	0.894842	0.942469	non-DEG
TraesCS1A02G331700	7.01083	5.18614	8.19464	9.04406	7.478	8.00221	544.592	0.041277	0.280134	0.147347	0.882858	0.936179	non-DEG
TraesCS1A02G331900	7.22372	7.26938	8.57257	8.00339	8.98997	8.24447	738.32	-0.0399105	0.215673	-0.185052	0.853189	0.917916	non-DEG
TraesCS1A02G332200	11.8699	12.9486	5.54391	5.52537	4.9529	4.31866	631.797	-1.20686	0.359938	-3.35296	0.000799509	0.00445558	down
TraesCS1A02G332400	9.6755	6.41653	12.0822	9.68295	9.7175	10.0941	330.223	-0.121548	0.329227	-0.369193	0.711984	0.829246	non-DEG
TraesCS1A02G332500	3.58362	1.53085	1.19506	0.544719	0.512945	0.495879	96.0455	-2.28273	0.569367	-4.00924	6.09e-05	0.00044546	down
TraesCS1A02G332600	6.18448	13.2326	8.66824	7.39423	6.719	6.84226	703.885	-0.597517	0.292629	-2.04189	0.0411623	0.114764	non-DEG
TraesCS1A02G333000	6.32301	3.78045	4.46509	5.51123	4.53428	6.49794	462.232	-0.0273431	0.319912	-0.0854709	0.931887	0.963733	non-DEG
TraesCS1A02G333200	1.0192	1.24332	1.21854	2.69627	2.1597	1.84924	142.428	0.739112	0.309682	2.38668	0.0170013	0.0574369	non-DEG
TraesCS1A02G333400	0.498078	0.392133	2.21597	1.77712	1.23936	1.61117	43.1489	0.322257	0.777436	0.414513	0.678499	0.807023	non-DEG
TraesCS1A02G333700	15.2316	16.6421	16.47	15.4502	14.3778	15.0598	1170.87	-0.303787	0.158259	-1.91956	0.0549132	0.142714	non-DEG
TraesCS1A02G333800	2.81676	2.817	2.56721	3.7723	1.75587	2.16077	214.343	-0.304751	0.349079	-0.873015	0.382655	0.56384	non-DEG
TraesCS1A02G333900	39.0624	24.4488	31.7681	21.2963	18.5154	21.6736	2414.7	-0.833011	0.267058	-3.11922	0.00181333	0.00904107	non-DEG
TraesCS1A02G335900	2.30108	4.70728	4.45696	5.78715	4.10775	5.00876	469.453	0.210131	0.324878	0.646801	0.517761	0.685342	non-DEG
TraesCS1A02G336000	3.82082	4.14395	3.72499	6.00691	5.65181	6.49013	499.507	0.42808	0.185535	2.30728	0.0210394	0.0681927	non-DEG
TraesCS1A02G337000	1.2297	4.00129	4.0932	6.62801	7.57172	8.78791	145.111	1.14539	0.486422	2.35473	0.0185363	0.0616078	non-DEG
TraesCS1A02G337800	76.0032	74.0939	87.175	76.2274	65.5178	71.6071	4905.83	-0.348699	0.176236	-1.97859	0.0478621	0.12875	non-DEG
TraesCS1A02G338200	2.74624	5.62062	2.10913	3.88033	4.21073	4.47393	720.407	0.0809617	0.367507	0.2203	0.825638	0.90239	non-DEG
TraesCS1A02G338300	1.01754	2.87885	2.33925	2.43576	2.48648	2.85608	159.889	0.150628	0.410007	0.36738	0.713336	0.830217	non-DEG
TraesCS1A02G338400	63.5349	37.9446	31.4556	42.3732	34.9805	25.7421	1137.12	-0.566041	0.377615	-1.49899	0.133876	0.275731	non-DEG
TraesCS1A02G338900	2.40798	3.10869	2.31606	5.75935	4.63396	6.04306	906.241	0.893746	0.204299	4.3747	1.22e-05	0.000101716	non-DEG
TraesCS1A02G339300	11.6014	12.8598	4.89459	3.37686	2.60359	2.89858	1175.6	-1.89766	0.37406	-5.07313	3.91e-07	4.01e-06	down
TraesCS1A02G339500	0	2.17415	0.855222	1.66654	1.72618	1.97685	364.487	0.0307189	0.367173	0.0836632	0.933324	0.964459	non-DEG
TraesCS1A02G339600	6.10758	8.4108	7.09651	8.60207	10.9792	10.4783	1113.78	0.295988	0.226884	1.30458	0.192036	0.354867	non-DEG
TraesCS1A02G339700	4.4453	2.72782	3.94423	4.42231	13.757	8.73042	559.913	1.14016	0.466078	2.44629	0.0144335	0.0505106	non-DEG
TraesCS1A02G339900	4.23996	5.0764	5.12134	4.38003	4.59459	4.95212	688.612	-0.23489	0.192603	-1.21955	0.222635	0.393494	non-DEG
TraesCS1A02G340000	0.777127	0.777016	1.25191	1.83489	1.9013	2.06268	223.055	0.839306	0.316443	2.65231	0.00799427	0.0313913	non-DEG
TraesCS1A02G340200	3.60319	4.61663	4.44347	5.12104	5.31152	4.23638	358.486	0.00961354	0.243971	0.0394045	0.968568	0.984018	non-DEG
TraesCS1A02G340400	6.0704	8.84547	11.9476	10.2153	7.98702	8.90513	1440.85	-0.184196	0.282331	-0.65241	0.514137	0.682167	non-DEG
TraesCS1A02G340700	4.4464	3.6167	5.79416	6.06013	5.43556	5.51089	287.47	0.0999328	0.308774	0.323644	0.746207	0.852196	non-DEG
TraesCS1A02G342500	2.88263	3.98067	4.02414	4.14222	3.70598	4.56784	533.254	0.28114	0.24394	1.1525	0.249118	0.425113	non-DEG
TraesCS1A02G342900	2.46708	6.35247	2.83144	6.08829	2.31142	5.34735	701.28	0.0554505	0.456954	0.121348	0.903415	0.94783	non-DEG
TraesCS1A02G343000	0.356531	1.96717	0.435993	2.66331	0.202376	1.66332	184.908	0.535765	0.856512	0.62552	0.53163	0.696667	non-DEG
TraesCS1A02G343300	4.99803	6.80389	4.66931	12.8118	3.80513	8.29092	503.788	0.371425	0.426691	0.870476	0.38404	0.565165	non-DEG
TraesCS1A02G343700	17.8382	16.4898	21.5874	12.9797	19.9246	19.6847	1361.41	-0.281615	0.281862	-0.999124	0.317735	0.499919	non-DEG
TraesCS1A02G344000	14.5979	27.953	14.4609	20.8129	11.9578	23.6116	2204.78	-0.19575	0.346153	-0.565502	0.571732	0.729279	non-DEG
TraesCS1A02G345900	10.615	14.4377	12.6081	9.52999	10.7992	12.07	483.327	-0.413372	0.220842	-1.8718	0.0612345	0.154747	non-DEG
TraesCS1A02G346600	0.898385	1.70464	1.26246	7.12719	6.76306	3.12133	246.385	1.96636	0.409823	4.79807	1.6e-06	1.52e-05	up
TraesCS1A02G346700	4.65746	2.2838	3.80082	4.73411	2.99429	3.67145	261.266	-0.15433	0.392602	-0.393095	0.69425	0.817893	non-DEG
TraesCS1A02G346800	8.23499	9.9491	15.3474	18.171	12.4938	13.0002	867.691	0.183958	0.319484	0.575798	0.564752	0.723629	non-DEG
TraesCS1A02G347100	2.23366	3.14559	3.45886	2.16901	3.306	2.88953	326.503	-0.253662	0.322215	-0.787245	0.431138	0.609305	non-DEG
TraesCS1A02G347400	0.785663	1.14461	1.03504	1.46262	1.31829	0.979608	94.2923	0.224868	0.361022	0.622867	0.533372	0.69799	non-DEG
TraesCS1A02G347700	3.32647	2.21284	3.49027	2.21654	2.21416	2.21326	526.259	-0.645246	0.292302	-2.20746	0.0272819	0.083657	non-DEG
TraesCS1A02G348300	1.42685	2.63262	1.80507	0.896415	1.03765	1.18054	74.7899	-1.11204	0.436538	-2.54741	0.0108525	0.0401518	down
TraesCS1A02G348500	1.65247	2.82833	2.55419	4.67696	3.23042	3.29184	254.981	0.468196	0.311873	1.50124	0.133293	0.274902	non-DEG
TraesCS1A02G348700	23.6282	17.4384	18.3099	18.2257	14.2818	17.4856	1210.78	-0.448508	0.244954	-1.83099	0.0671025	0.165721	non-DEG
TraesCS1A02G349100	6.38903	9.48901	11.197	6.59118	5.64994	6.70867	492.383	-0.720901	0.272791	-2.64268	0.00822524	0.0321355	non-DEG
TraesCS1A02G349200	22.1672	15.0451	19.6344	9.04524	8.91846	8.77318	877.772	-1.25362	0.264368	-4.74194	2.12e-06	1.98e-05	down
TraesCS1A02G349900	28.7348	125.338	28.8594	53.8645	10.8117	17.0193	3232.2	-1.34905	0.667689	-2.02047	0.0433343	0.119397	non-DEG
TraesCS1A02G350100	10.9797	11.7127	6.94774	12.476	8.98852	9.70779	989.469	-0.146229	0.281852	-0.518813	0.603891	0.753225	non-DEG
TraesCS1A02G350200	58.7689	49.1188	61.356	49.9622	52.1797	39.9194	4685.46	-0.449583	0.237186	-1.89549	0.0580281	0.148474	non-DEG
TraesCS1A02G350400	0.519106	1.66878	0.7044	1.52893	0.508433	1.48986	98.955	0.124528	0.614112	0.202778	0.839309	0.909981	non-DEG
TraesCS1A02G350500	15.2109	13.624	16.288	13.8019	17.4614	16.8893	1580.66	-0.0914152	0.229378	-0.398535	0.690236	0.814862	non-DEG
TraesCS1A02G350600	0.994371	1.67824	2.54136	2.41723	2.35128	2.32373	167.201	0.236267	0.415933	0.568041	0.570007	0.727808	non-DEG
TraesCS1A02G350700	3.35565	3.2316	3.21741	4.5434	5.28223	6.87138	208.182	0.558393	0.282696	1.97524	0.0482406	0.129561	non-DEG
TraesCS1A02G351000	0.074908	0.18768	0	2.38664	0.825979	2.74758	43.2843	4.2292	0.959811	4.40629	1.05e-05	8.89e-05	up
TraesCS1A02G351300	1.16544	0.692333	0.7176	1.1033	3.89294	1.46733	75.2614	1.22004	0.641895	1.90069	0.0573431	0.147343	non-DEG
TraesCS1A02G351900	1.57196	2.96532	1.88076	3.31929	2.44155	2.76255	319.165	0.226856	0.298052	0.761128	0.44658	0.622891	non-DEG
TraesCS1A02G352000	2.8305	4.71046	3.37953	6.52303	4.35033	6.98225	659.354	0.510112	0.270206	1.88786	0.0590443	0.150418	non-DEG
TraesCS1A02G352500	6.1156	5.29931	7.08198	2.64622	2.68908	1.46512	293.349	-1.63702	0.35712	-4.58396	4.56e-06	4.06e-05	down
TraesCS1A02G352700	9.17505	7.71918	8.05714	0.759273	0.207329	0.810567	413.992	-3.9047	0.473729	-8.24248	1.69e-16	3.78e-15	down
TraesCS1A02G352800	2.01246	7.0282	4.12241	4.18636	3.10966	4.15373	199.107	-0.359946	0.451449	-0.797312	0.42527	0.60435	non-DEG
TraesCS1A02G353300	0.587848	1.28388	0.468694	2.32922	2.64418	2.05486	268.146	1.47067	0.425383	3.45728	0.000545667	0.00319103	up
TraesCS1A02G353800	8.72227	7.52647	7.19322	7.26788	6.84847	8.52413	413.182	-0.32433	0.237171	-1.36749	0.17147	0.328311	non-DEG
TraesCS1A02G354400	3.76096	7.23577	3.74752	9.45943	11.1953	11.4584	664.291	0.973283	0.311874	3.12076	0.00180384	0.00900198	non-DEG
TraesCS1A02G354500	16.1647	10.6613	15.5414	11.0522	9.43321	11.1227	706.74	-0.632651	0.272968	-2.31767	0.0204672	0.0667521	non-DEG
TraesCS1A02G354600	2.44519	1.05358	1.24506	2.35183	1.40295	2.25947	189.386	0.13048	0.451859	0.288762	0.772763	0.869792	non-DEG
TraesCS1A02G354700	28.9054	35.3604	37.6608	38.3346	38.1121	40.9201	3082.61	0.0271096	0.18047	0.150217	0.880594	0.934926	non-DEG
TraesCS1A02G355100	0.524531	2.51873	0.903928	7.4072	5.56882	7.54034	229.101	2.21145	0.536273	4.12373	3.73e-05	0.000286972	up
TraesCS1A02G355200	11.394	12.8875	12.7216	15.3697	14.3677	14.9956	1342.5	0.10601	0.157073	0.67491	0.499733	0.670029	non-DEG
TraesCS1A02G355300	0	0	13.5806	0	0.266599	0.198539	90.6522	-4.92968	3.08037	-1.60035	0.10952	0.23863	non-DEG
TraesCS1A02G355500	5.90799	7.0803	5.06194	6.93789	5.18093	6.31727	770.491	-0.119222	0.218073	-0.546705	0.584581	0.739228	non-DEG
TraesCS1A02G356500	0.410344	0.80118	1.53984	1.23477	2.00051	2.24005	78.3662	0.79496	0.590521	1.3462	0.178238	0.337225	non-DEG
TraesCS1A02G356900	12.1328	7.74484	7.44294	23.2959	6.04321	7.48851	877.971	0.202245	0.511295	0.395555	0.692434	0.816635	non-DEG
TraesCS1A02G357200	0	1.19679	0.361586	1.8541	1.07133	1.80221	131.236	0.974465	0.499351	1.95146	0.0510019	0.13508	non-DEG
TraesCS1A02G357300	3.00177	3.55559	1.9137	7.08285	3.80946	5.05627	475.404	0.696993	0.340792	2.04522	0.0408333	0.114067	non-DEG
TraesCS1A02G357500	1.64814	3.03115	1.35488	2.61354	2.30678	2.91129	286.768	0.214729	0.352725	0.608771	0.542676	0.705255	non-DEG
TraesCS1A02G357900	16.9077	18.5114	26.7904	18.2471	34.4665	29.8662	2866.03	0.245112	0.339991	0.720937	0.470948	0.644769	non-DEG
TraesCS1A02G358000	18.6933	15.9403	17.4407	12.3847	7.49235	10.45	878.114	-0.980781	0.252523	-3.88393	0.000102784	0.000717636	non-DEG
TraesCS1A02G358600	7.19438	5.88842	4.54785	4.47007	4.2218	3.14107	339.148	-0.75913	0.323919	-2.34358	0.0190997	0.063052	non-DEG
TraesCS1A02G358800	2.18007	1.99708	2.80764	2.29348	2.17618	1.96851	313.894	-0.23304	0.270186	-0.862518	0.388402	0.569344	non-DEG
TraesCS1A02G359300	7.60614	5.09235	7.15866	5.32348	7.62521	6.13983	368.832	-0.230604	0.327947	-0.703175	0.481947	0.653954	non-DEG
TraesCS1A02G359400	21.1834	13.4744	22.3058	15.179	26.9646	18.2127	947.315	-0.115327	0.363997	-0.316834	0.75137	0.855314	non-DEG
TraesCS1A02G360300	0.6672	1.86473	0.813137	2.49297	2.68618	2.44773	451.162	1.04064	0.395204	2.63317	0.00845915	0.0328415	up
TraesCS1A02G360400	62.5262	58.1372	46.2217	53.6448	39.8861	38.7816	3724.91	-0.527384	0.236662	-2.22842	0.0258524	0.0801334	non-DEG
TraesCS1A02G360500	13.3929	16.8509	11.3589	16.4596	14.1887	15.2252	1278.43	-0.0447738	0.205236	-0.218157	0.827307	0.903499	non-DEG
TraesCS1A02G361000	29.1786	29.2836	28.0761	18.6054	14.7822	16.1378	1917.5	-0.995664	0.169899	-5.86032	4.62e-09	5.69e-08	non-DEG
TraesCS1A02G361100	9.49254	8.73514	7.48771	7.51596	6.199	9.73774	1316.32	-0.342793	0.241947	-1.41681	0.156538	0.308093	non-DEG
TraesCS1A02G361300	11.939	9.34846	13.2458	9.12725	10.5822	7.82062	327.768	-0.545016	0.310932	-1.75285	0.0796279	0.188272	non-DEG
TraesCS1A02G361500	2.2452	2.98831	2.88978	3.26754	3.44494	3.5981	291.641	0.177136	0.229545	0.771682	0.440303	0.617317	non-DEG
TraesCS1A02G361600	1.50781	0.486779	1.37744	2.31017	1.14718	2.55679	40.6447	0.722773	0.639256	1.13065	0.258203	0.435358	non-DEG
TraesCS1A02G362000	3.3343	4.68716	3.4714	4.65297	3.92335	3.95512	566.176	-0.0671899	0.21024	-0.319586	0.749282	0.854323	non-DEG
TraesCS1A02G362100	37.0837	18.0803	25.8593	16.3008	13.4616	19.0984	1542.54	-0.963562	0.351093	-2.74447	0.00606093	0.0250419	non-DEG
TraesCS1A02G362700	3.35067	3.72086	2.99051	5.17466	4.83851	2.39421	318.731	0.123726	0.369462	0.334883	0.737713	0.846219	non-DEG
TraesCS1A02G363100	25.1958	31.6961	27.384	28.5331	27.3118	30.8855	1538.21	-0.151182	0.165349	-0.914322	0.360548	0.543135	non-DEG
TraesCS1A02G363200	3.0163	5.99865	6.59554	5.6701	4.65753	5.92282	257.098	-0.144231	0.352964	-0.408627	0.682813	0.809922	non-DEG
TraesCS1A02G363300	9.60386	8.75172	6.15821	7.42012	5.15735	5.63315	599.021	-0.628781	0.288495	-2.17952	0.0292928	0.0884128	non-DEG
TraesCS1A02G363700	19.7775	44.8363	32.2426	33.5699	24.4114	27.9068	1266.25	-0.367514	0.282902	-1.29909	0.193913	0.357348	non-DEG
TraesCS1A02G363800	19.1286	13.4962	16.2596	21.1088	18.4752	24.3026	2360.15	0.178917	0.249309	0.717651	0.472972	0.646467	non-DEG
TraesCS1A02G364200	61.7	70.8626	34.8607	68.1646	27.055	42.6786	3980.3	-0.479824	0.390397	-1.22907	0.219047	0.388918	non-DEG
TraesCS1A02G364500	17.4375	23.977	21.5518	20.6212	21.1551	24.0269	1408.71	-0.13019	0.190981	-0.681691	0.495434	0.666487	non-DEG
TraesCS1A02G364600	19.6382	18.5568	18.9198	23.8758	28.241	27.5627	1639.5	0.271066	0.202185	1.34068	0.180024	0.339425	non-DEG
TraesCS1A02G364700	4.0997	3.20315	4.48418	4.4029	4.42057	4.17887	196.587	-0.0719836	0.300259	-0.239738	0.810533	0.89318	non-DEG
TraesCS1A02G364800	5.67244	3.82433	10.7412	5.24337	7.58686	5.72902	584.489	-0.331706	0.442843	-0.749037	0.453835	0.629534	non-DEG
TraesCS1A02G365600	2.6741	3.47369	4.54009	3.18046	3.34964	2.13223	359.128	-0.465159	0.339801	-1.36892	0.171025	0.327788	non-DEG
TraesCS1A02G365800	2.99236	2.46611	2.51254	2.38072	2.01541	2.55118	253.501	-0.379509	0.258824	-1.46628	0.142572	0.288513	non-DEG
TraesCS1A02G366400	12.4282	13.8976	14.1591	9.31728	9.362	8.73494	672.84	-0.761872	0.188917	-4.03284	5.51e-05	0.000407851	non-DEG
TraesCS1A02G366700	22.4348	29.7768	26.2355	37.4827	31.8351	29.7537	3857.63	0.153371	0.186002	0.824567	0.409618	0.58917	non-DEG
TraesCS1A02G366800	1.25753	1.99358	0.673887	1.20008	0.732368	1.13016	238.223	-0.487602	0.437165	-1.11537	0.264691	0.442432	non-DEG
TraesCS1A02G367300	6.93477	6.28527	6.77058	8.44562	9.66104	9.28329	549.151	0.246661	0.217086	1.13623	0.255859	0.432676	non-DEG
TraesCS1A02G367500	2.27927	1.42588	1.08527	0.877034	0.634945	1.05111	83.7228	-1.2502	0.544516	-2.29598	0.0216768	0.0698903	non-DEG
TraesCS1A02G367900	0.875973	1.95498	1.44173	2.87292	0.941234	2.58645	42.7276	0.515734	0.680206	0.758202	0.44833	0.624331	non-DEG
TraesCS1A02G368000	4.90124	12.7714	6.50444	7.31577	8.71061	8.89955	219.397	-0.150606	0.38196	-0.394298	0.693361	0.817358	non-DEG
TraesCS1A02G368100	58.4093	51.6076	51.7649	39.9935	30.55	38.2244	967.913	-0.803458	0.210825	-3.81101	0.000138399	0.000935708	non-DEG
TraesCS1A02G368800	6.83434	4.23342	5.1062	5.72347	4.22791	4.31222	209.834	-0.465713	0.356512	-1.30631	0.191449	0.354089	non-DEG
TraesCS1A02G369400	2.83003	4.42593	2.80233	5.11128	3.32481	4.18785	511.338	0.16187	0.277777	0.582733	0.560073	0.720331	non-DEG
TraesCS1A02G369600	13.6456	17.3841	9.73011	5.90402	16.7208	2.98114	1598.9	-0.825251	0.584779	-1.41122	0.15818	0.310459	non-DEG
TraesCS1A02G369700	12.3251	16.3153	16.304	18.5427	12.9502	13.554	1751.49	-0.184897	0.219935	-0.840691	0.400521	0.580418	non-DEG
TraesCS1A02G369800	158.568	276.474	170.491	121.684	106.631	120.451	15266.2	-0.967085	0.238271	-4.05877	4.93e-05	0.000368251	non-DEG
TraesCS1A02G369900	1.99465	5.83866	6.70378	5.60797	4.88531	6.76862	258.41	0.0696343	0.473801	0.14697	0.883156	0.936443	non-DEG
TraesCS1A02G370800	6.25651	8.38248	6.00902	7.7873	7.91026	8.41231	911.819	0.0541886	0.201619	0.268768	0.788109	0.878975	non-DEG
TraesCS1A02G371600	7.90191	17.404	3.79325	10.4572	4.73478	7.38446	865.238	-0.536815	0.51664	-1.03905	0.298782	0.480293	non-DEG
TraesCS1A02G371800	4.60544	6.28882	3.55152	4.01655	3.6389	3.56396	245.728	-0.552852	0.284878	-1.94066	0.0522993	0.137637	non-DEG
TraesCS1A02G372300	18.7573	15.4861	11.2012	21.6006	11.0542	18.289	1222.01	-0.0476486	0.331013	-0.143948	0.885542	0.937566	non-DEG
TraesCS1A02G372400	32.0691	35.579	41.3783	48.3229	28.3274	42.628	4621.91	-0.0793276	0.245859	-0.322654	0.746957	0.852618	non-DEG
TraesCS1A02G373000	15.2993	13.2911	12.3252	13.0708	7.30458	16.7322	771.259	-0.401597	0.342488	-1.17259	0.240961	0.415848	non-DEG
TraesCS1A02G373200	3.73059	1.76895	2.45821	4.16531	5.47476	6.86385	274.1	0.8472	0.40537	2.08994	0.0366228	0.104866	non-DEG
TraesCS1A02G373300	3.89674	4.64776	6.22857	4.08892	5.02142	4.74941	336.956	-0.293434	0.283639	-1.03453	0.300887	0.482251	non-DEG
TraesCS1A02G374200	9.73816	1.97059	17.2716	4.81638	11.607	3.86823	289.021	-0.709937	0.740687	-0.958484	0.337819	0.520514	non-DEG
TraesCS1A02G374800	2.19664	1.96634	2.15254	2.16077	1.54927	1.56753	400.022	-0.442535	0.248949	-1.77761	0.0754677	0.180864	non-DEG
TraesCS1A02G375200	27.8734	18.3057	21.9227	13.3264	16.9395	15.1428	1919.61	-0.766976	0.280316	-2.73611	0.00621699	0.0255786	non-DEG
TraesCS1A02G375700	2.71179	2.21161	4.21095	3.69973	2.36845	3.09595	67.549	-0.25388	0.460585	-0.551213	0.581488	0.737041	non-DEG
TraesCS1A02G375800	65.2617	66.9329	60.0388	46.4573	23.6185	38.9301	2877.25	-1.01705	0.271535	-3.74558	0.000179979	0.00118532	down
TraesCS1A02G375900	4.1443	7.49916	4.56083	6.3662	5.83116	7.6169	504.52	0.131217	0.287619	0.456218	0.648233	0.785373	non-DEG
TraesCS1A02G376100	13.8595	14.1112	13.0611	13.7202	12.0912	13.8996	1554.37	-0.242094	0.161658	-1.49757	0.134245	0.276341	non-DEG
TraesCS1A02G376400	4.65576	1.99469	10.2829	6.51014	8.30934	6.44618	904.564	0.106613	0.54474	0.195713	0.844835	0.913247	non-DEG
TraesCS1A02G376700	4.80201	0.26656	5.82799	2.31828	5.95147	5.68317	71.3019	0.141615	0.964719	0.146794	0.883295	0.936486	non-DEG
TraesCS1A02G376800	1.03963	0.713087	1.89321	3.72612	2.2281	6.91293	50.7139	1.66879	0.640318	2.60619	0.00915563	0.0350356	up
TraesCS1A02G377000	8.30252	3.38895	6.34254	5.8496	5.76093	8.55686	101.235	-0.0312681	0.509047	-0.0614248	0.951021	0.974778	non-DEG
TraesCS1A02G377200	1.4606	0.603056	6.12903	3.57476	5.40807	8.81922	74.9112	0.860884	0.869347	0.990265	0.322045	0.504565	non-DEG
TraesCS1A02G377300	4.62483	1.19	3.36737	4.3887	8.75113	8.96369	96.9511	1.00293	0.599213	1.67374	0.094182	0.2134	non-DEG
TraesCS1A02G377400	2.40669	0.266857	1.45508	0.563413	1.29013	3.00822	85.3687	-0.0313988	0.871814	-0.0360155	0.97127	0.985699	non-DEG
TraesCS1A02G377500	0.023259	0.31824	0	0.754014	1.87332	3.20952	16.0702	3.96343	1.27317	3.11303	0.00185177	0.00921103	up
TraesCS1A02G377600	3.3483	1.28112	1.60457	0.130529	3.31694	3.67266	40.8522	0.0501357	1.04758	0.0478586	0.961829	0.980906	non-DEG
TraesCS1A02G377900	0.996117	1.47278	0.679922	1.27713	1.3988	2.50177	100.856	0.517037	0.486765	1.06219	0.288149	0.468446	non-DEG
TraesCS1A02G378000	2.55626	3.8168	3.73154	4.36879	2.62115	4.99566	221.043	-0.0300122	0.326948	-0.091795	0.926861	0.960913	non-DEG
TraesCS1A02G378200	14.7349	21.8595	14.3401	23.3521	19.1898	21.5359	2257.78	0.124144	0.203561	0.609862	0.541954	0.704748	non-DEG
TraesCS1A02G379000	51.8083	49.9781	58.5619	51.2639	46.3306	45.7176	5538.82	-0.36048	0.180836	-1.99341	0.0462161	0.125461	non-DEG
TraesCS1A02G379300	2.28802	2.97492	4.70887	5.19816	5.28503	5.04374	415.291	0.470116	0.335062	1.40307	0.160595	0.313949	non-DEG
TraesCS1A02G379500	1.43137	2.51021	2.03262	2.49936	2.4505	2.3146	233.779	0.0973346	0.281671	0.345561	0.729673	0.841346	non-DEG
TraesCS1A02G379800	21.9738	31.0163	27.6253	33.0292	31.3312	30.2986	1875.7	0.0553797	0.190328	0.29097	0.771074	0.868639	non-DEG
TraesCS1A02G379900	8.38342	5.45699	5.93478	4.02605	5.83709	7.20757	470.425	-0.371983	0.339777	-1.09478	0.273611	0.452264	non-DEG
TraesCS1A02G380900	1.51938	1.11458	1.68841	2.03629	1.01123	2.71093	184.247	0.167319	0.402654	0.415541	0.677746	0.806605	non-DEG
TraesCS1A02G381200	45.5378	51.2189	49.9864	43.5149	37.1472	39.073	1857.81	-0.472549	0.157006	-3.00975	0.00261466	0.0123401	non-DEG
TraesCS1A02G381500	4.48819	6.13029	2.0724	6.48528	2.57933	5.72923	481.657	0.00176162	0.468598	0.00375933	0.997	0.998387	non-DEG
TraesCS1A02G382200	3.95084	5.767	2.38215	2.19633	0.454824	2.109	214.739	-1.52761	0.588163	-2.59726	0.00939706	0.0357765	down
TraesCS1A02G382800	1.4523	2.31821	2.83289	3.09993	4.14619	3.61281	326.659	0.559845	0.33106	1.69107	0.0908233	0.207391	non-DEG
TraesCS1A02G383200	5.22819	3.50418	4.75045	4.15375	5.69003	4.11602	218.921	-0.159194	0.352963	-0.451023	0.651973	0.788239	non-DEG
TraesCS1A02G383500	8.43183	16.1255	6.649	19.3128	14.6752	11.6024	394.232	0.385139	0.394933	0.975201	0.329461	0.511988	non-DEG
TraesCS1A02G383800	1.32677	1.68704	2.50767	4.19676	1.93336	5.0541	122.204	0.872297	0.471726	1.84916	0.0644347	0.160779	non-DEG
TraesCS1A02G384000	7.58372	12.9352	7.26133	16.4409	12.5463	14.4626	856.217	0.462874	0.273807	1.69051	0.0909302	0.207585	non-DEG
TraesCS1A02G384500	2.10904	4.97669	1.98123	7.75165	10.8844	9.63681	204.731	1.48567	0.439841	3.37775	0.000730803	0.00412755	up
TraesCS1A02G384600	19.8063	12.221	15.3107	18.2758	20.0443	17.5907	806.293	0.0476518	0.283009	0.168375	0.866288	0.926099	non-DEG
TraesCS1A02G384700	13.9772	12.4153	18.1686	17.5921	19.1497	17.0724	163.128	-0.0174226	0.374488	-0.0465238	0.962893	0.981466	non-DEG
TraesCS1A02G384900	0.858879	0	2.66317	0	3.65632	0.915084	7.50904	0.443139	1.67666	0.264299	0.791549	0.881497	non-DEG
TraesCS1A02G385000	0.791489	1.32639	1.79522	1.39837	1.35287	1.41774	19.2893	-0.0707741	0.680245	-0.104042	0.917136	0.956044	non-DEG
TraesCS1A02G385400	5.0458	8.01999	6.49872	9.3686	7.94653	8.96383	890.31	0.237343	0.21435	1.10727	0.268177	0.446069	non-DEG
TraesCS1A02G385900	4.74931	13.4541	6.03261	8.24819	11.6357	7.30206	397.251	0.0299613	0.429264	0.069797	0.944355	0.971029	non-DEG
TraesCS1A02G386300	19.774	32.7388	21.0399	34.6467	27.8799	32.2737	1031.48	0.182928	0.240182	0.761624	0.446284	0.62266	non-DEG
TraesCS1A02G387700	13.6599	12.7313	13.7624	8.22995	7.7252	8.43557	2093.06	-1.10143	0.183097	-6.01555	1.79e-09	2.29e-08	down
TraesCS1A02G387900	0.356767	0.973239	1.52186	1.10769	1.08758	1.64255	193.79	0.252634	0.533612	0.473442	0.635898	0.775826	non-DEG
TraesCS1A02G388000	6.44883	5.2142	6.59987	6.26845	6.91676	8.04366	715.165	0.0250615	0.247337	0.101325	0.919292	0.957209	non-DEG
TraesCS1A02G388400	6.27009	5.12211	3.70185	4.34543	2.58138	2.48548	827.141	-0.891386	0.337615	-2.64024	0.00828466	0.0323021	non-DEG
TraesCS1A02G388700	1.30035	1.22433	1.77422	2.17412	2.57684	3.03098	172.187	0.69349	0.325846	2.12828	0.0333141	0.0975665	non-DEG
TraesCS1A02G388800	3.12779	2.25884	2.71883	1.14565	1.36595	0.919027	138.897	-1.41615	0.369439	-3.83324	0.000126467	0.000862886	down
TraesCS1A02G389100	0	1.2235	1.83411	3.23941	2.34521	2.1208	166.19	0.730688	0.404938	1.80444	0.0711621	0.17305	non-DEG
TraesCS1A02G389500	14.7976	16.4959	17.5196	16.6503	18.2542	22.9374	1718.62	0.0671258	0.209461	0.320469	0.748613	0.853895	non-DEG
TraesCS1A02G390200	10.6538	5.47829	8.70845	10.1796	8.67996	8.31122	615.102	-0.0651088	0.340075	-0.191454	0.84817	0.914882	non-DEG
TraesCS1A02G390400	17.7013	20.8106	20.9843	23.5786	24.9044	21.9029	1770.55	0.0529555	0.184867	0.286451	0.774532	0.870961	non-DEG
TraesCS1A02G390500	138.57	184.631	114.706	151.642	81.429	173.186	7037.75	-0.295803	0.316434	-0.934801	0.349891	0.532683	non-DEG
TraesCS1A02G391000	9.95174	9.19194	9.51125	8.07114	7.27341	8.55219	895.54	-0.446023	0.188466	-2.36659	0.0179526	0.0600113	non-DEG
TraesCS1A02G391600	3.70593	4.83284	4.68466	5.10212	5.00761	4.6675	1102.78	-0.0275724	0.186131	-0.148135	0.882237	0.935859	non-DEG
TraesCS1A02G391900	3.74295	2.58043	2.8652	2.72671	3.35606	2.55234	253.416	-0.218472	0.316408	-0.690475	0.489895	0.66154	non-DEG
TraesCS1A02G392000	235.753	15.8982	266.746	100.452	205.71	83.2095	6417.42	-0.61321	1.07979	-0.567897	0.570105	0.727854	non-DEG
TraesCS1A02G392300	2.13498	2.47036	1.79346	2.22217	1.18205	2.66591	159.74	-0.297682	0.381081	-0.781151	0.434714	0.612319	non-DEG
TraesCS1A02G392400	42.8051	44.1387	54.7597	33.6534	40.7029	39.2007	1858.28	-0.511256	0.219252	-2.33182	0.0197101	0.064742	non-DEG
TraesCS1A02G393900	20.5968	15.9141	17.8969	7.71341	5.92684	4.73923	451.916	-1.76532	0.294847	-5.98723	2.13e-09	2.7e-08	down
TraesCS1A02G394400	17.4733	20.155	10.0925	21.6995	8.92192	14.1745	1751.59	-0.307242	0.384948	-0.798139	0.42479	0.603956	non-DEG
TraesCS1A02G394500	3.5372	3.54344	1.62678	1.6665	0.717192	2.20035	146.482	-1.11716	0.504256	-2.21545	0.0267289	0.0822453	non-DEG
TraesCS1A02G395100	31.9283	41.602	26.425	20.6097	10.5329	15.0579	3833.67	-1.31489	0.294273	-4.46826	7.89e-06	6.79e-05	down
TraesCS1A02G395200	85.3299	79.9229	79.927	131.025	153.517	157.851	8188.88	0.657129	0.191801	3.4261	0.00061231	0.0035299	non-DEG
TraesCS1A02G395600	1.794	3.57079	2.1114	3.38081	3.43153	3.71011	885.356	0.340652	0.287959	1.18298	0.236815	0.410905	non-DEG
TraesCS1A02G396000	5.23904	5.98585	4.26172	8.02482	6.4722	8.15733	1207.03	0.343436	0.210577	1.63093	0.102905	0.227888	non-DEG
TraesCS1A02G396200	13.0178	7.97506	7.82083	8.40566	7.27834	4.59887	616.251	-0.713877	0.370667	-1.92593	0.0541135	0.141107	non-DEG
TraesCS1A02G396600	1.15237	1.59881	2.294	3.17946	3.65557	4.08373	138.704	0.925272	0.381101	2.42789	0.0151869	0.0525113	non-DEG
TraesCS1A02G396900	11.5069	5.03913	8.95641	9.43898	8.37399	8.76419	430.67	-0.117831	0.385333	-0.305789	0.759765	0.861198	non-DEG
TraesCS1A02G397000	0.974365	1.36128	1.39816	1.46452	1.70655	1.27836	128.299	0.0797031	0.329273	0.242058	0.808735	0.891991	non-DEG
TraesCS1A02G397100	1.73616	1.26476	1.94898	1.79802	1.60576	2.49475	137.886	0.0201224	0.395837	0.050835	0.959457	0.979639	non-DEG
TraesCS1A02G397300	29.9437	33.7433	26.1426	42.602	47.6871	48.2571	2479.09	0.426616	0.185569	2.29896	0.0215073	0.0694259	non-DEG
TraesCS1A02G397400	4.82946	4.87983	5.02517	5.5565	5.08122	4.9947	412.439	-0.121804	0.223634	-0.544657	0.58599	0.740067	non-DEG
TraesCS1A02G397500	11.887	9.79512	11.0228	7.68027	7.82261	6.71946	264.758	-0.905359	0.267804	-3.38068	0.000723076	0.00408936	non-DEG
TraesCS1A02G398400	4.17027	5.82822	5.51097	3.94194	3.6002	4.52639	283.413	-0.553779	0.243365	-2.2755	0.0228757	0.0728387	non-DEG
TraesCS1A02G399600	10.4384	14.9894	13.1919	17.8416	11.7564	21.2761	556.904	0.158086	0.28715	0.550535	0.581953	0.737336	non-DEG
TraesCS1A02G399800	24.3711	35.52	30.8084	37.7936	31.3956	38.4402	1631.09	0.0540764	0.191415	0.282508	0.777554	0.8731	non-DEG
TraesCS1A02G400200	23.0759	26.8406	32.5253	28.3087	23.9053	28.8091	1800	-0.216443	0.215354	-1.00506	0.314868	0.496891	non-DEG
TraesCS1A02G400300	12.153	17.2863	14.7648	15.8658	17.9831	16.5636	2151.06	0.0686024	0.204933	0.334756	0.73781	0.846278	non-DEG
TraesCS1A02G400500	0.594457	1.87237	0.977095	0.757602	1.7304	0.925898	75.6855	-0.127502	0.5868	-0.217285	0.827987	0.903855	non-DEG
TraesCS1A02G402200	1.06206	0.759375	0.620411	1.62976	1.09847	1.3395	215.133	0.532475	0.337664	1.57694	0.11481	0.247042	non-DEG
TraesCS1A02G402400	2.83557	1.69332	1.3149	2.77633	2.14381	3.04402	259.69	0.238425	0.385408	0.618629	0.536161	0.699935	non-DEG
TraesCS1A02G402500	1.50762	1.93809	2.43039	1.33276	1.68579	0.614709	116.138	-0.859954	0.495221	-1.7365	0.0824746	0.193208	non-DEG
TraesCS1A02G402700	1.95345	3.83914	2.88022	3.45765	2.14281	2.68386	476.104	-0.218151	0.310611	-0.702327	0.482475	0.654322	non-DEG
TraesCS1A02G402800	1.78764	2.17235	2.90284	3.20289	3.83697	3.67997	319.332	0.464434	0.306317	1.51619	0.129472	0.268969	non-DEG
TraesCS1A02G402900	15.849	16.4373	17.1485	14.858	8.70197	11.2587	816.747	-0.720274	0.24702	-2.91585	0.00354723	0.0159743	non-DEG
TraesCS1A02G403000	3.92427	1.68302	2.82532	2.71141	2.6023	2.16413	228.382	-0.349985	0.441003	-0.793611	0.427422	0.606095	non-DEG
TraesCS1A02G403100	10.6813	5.83346	7.60541	8.6135	3.28577	3.95391	230.011	-0.846894	0.467449	-1.81174	0.070027	0.170965	non-DEG
TraesCS1A02G403200	4.81914	3.82641	5.93598	4.94642	5.12559	5.09975	652.946	-0.0947337	0.264757	-0.357813	0.720483	0.835265	non-DEG
TraesCS1A02G403300	4301.75	4207.03	4023.89	3286.28	3079.93	2515.48	163512	-0.684473	0.195272	-3.50522	0.000456234	0.00272783	non-DEG
TraesCS1A02G403400	5.30011	10.6233	8.62116	10.09	9.22572	9.54096	437.96	0.0876946	0.299439	0.292863	0.769627	0.867695	non-DEG
TraesCS1A02G403800	15.301	0.345143	21.7701	28.191	154.421	13.7117	1974.48	2.23035	1.53509	1.45292	0.146247	0.293788	non-DEG
TraesCS1A02G403900	10.2433	9.56315	10.3407	12.7464	12.5723	16.1413	1894.77	0.264687	0.20026	1.32171	0.186263	0.347344	non-DEG
TraesCS1A02G404200	0.846967	1.25491	1.81804	1.12466	0.226358	2.15111	61.7024	-0.420961	0.785491	-0.535921	0.592013	0.744348	non-DEG
TraesCS1A02G404300	3.47486	3.51269	4.57268	6.00442	6.55615	6.06324	1260.85	0.48894	0.218482	2.23789	0.0252281	0.0786229	non-DEG
TraesCS1A02G404500	354.876	512.324	468.357	405.405	319.061	382.32	49842.1	-0.452381	0.189779	-2.38373	0.0171383	0.0577872	non-DEG
TraesCS1A02G404700	1.40312	2.10667	2.49419	6.00662	4.72156	5.26716	525.335	1.24173	0.279724	4.43914	9.03e-06	7.71e-05	up
TraesCS1A02G404800	5.44392	0	5.54022	0	0	0.495352	64.2951	-4.16382	2.45527	-1.69587	0.0899099	0.205971	non-DEG
TraesCS1A02G405600	1.6325	4.07706	0.768586	6.33005	5.07796	4.43415	348.261	1.13308	0.551242	2.05549	0.0398312	0.111878	non-DEG
TraesCS1A02G405800	8.50327	7.38399	9.25049	7.92415	8.1766	9.53644	868.832	-0.177346	0.224576	-0.789693	0.429707	0.60807	non-DEG
TraesCS1A02G406200	1.39285	2.17306	1.73843	1.87952	1.63149	1.88491	257.115	-0.14288	0.252518	-0.565823	0.571514	0.729132	non-DEG
TraesCS1A02G406300	0.891248	2.15138	1.23363	1.21382	0	0.623556	42.8271	-1.22139	0.729256	-1.67484	0.0939659	0.213075	non-DEG
TraesCS1A02G406500	1.42816	0.184172	1.24317	0.355636	3.88553	1.32399	72.3394	0.783866	0.963067	0.813926	0.415687	0.595051	non-DEG
TraesCS1A02G407100	46.7778	160.49	53.317	93.6384	31.7283	74.6333	5036.88	-0.546608	0.512459	-1.06664	0.286135	0.466104	non-DEG
TraesCS1A02G407600	4.47457	3.73183	3.99782	3.89066	3.47126	2.08075	440.954	-0.637326	0.322652	-1.97528	0.0482367	0.129561	non-DEG
TraesCS1A02G407700	4.87059	5.2462	5.48541	6.28509	5.86267	3.61636	419.942	-0.121807	0.290082	-0.419906	0.674554	0.804141	non-DEG
TraesCS1A02G408700	1.77913	2.55199	2.54717	4.49521	3.39622	3.92474	270.596	0.599493	0.261363	2.29371	0.021807	0.0702092	non-DEG
TraesCS1A02G408900	3.2077	2.57693	2.42145	2.58308	3.64938	2.18962	201.785	-0.13576	0.354073	-0.383424	0.701406	0.822753	non-DEG
TraesCS1A02G409100	4.62235	5.26168	3.54792	6.35264	4.22322	4.53295	495.037	-0.125169	0.28977	-0.43196	0.665771	0.798005	non-DEG
TraesCS1A02G409200	1.46418	0.533422	1.11756	2.57737	1.76406	1.63712	178.778	0.739086	0.477161	1.54893	0.1214	0.257228	non-DEG
TraesCS1A02G409700	20.4213	11.9583	20.6207	10.4815	18.8152	11.9393	635.993	-0.565841	0.390424	-1.4493	0.147254	0.295174	non-DEG
TraesCS1A02G409800	17.7904	11.8718	14.9275	7.34921	11.9105	11.3032	1234.75	-0.722439	0.328375	-2.20004	0.0278038	0.0849012	non-DEG
TraesCS1A02G409900	9.0448	5.33239	7.29794	4.28153	1.88683	2.46467	572.532	-1.54415	0.380609	-4.05704	4.97e-05	0.000370842	down
TraesCS1A02G410300	5.17921	2.74454	9.26435	5.27918	7.94299	10.502	547.77	0.219858	0.497207	0.442187	0.658354	0.7926	non-DEG
TraesCS1A02G410800	2.34173	0.466678	0.465798	1.67591	2.86237	0.61401	44.243	0.387313	0.910798	0.425246	0.670657	0.801696	non-DEG
TraesCS1A02G411500	8.4383	7.74533	9.77453	8.44014	9.20809	10.8506	701.588	-0.0489183	0.238708	-0.204929	0.837627	0.908996	non-DEG
TraesCS1A02G411600	7.95126	7.4267	3.40826	2.39314	1.46566	2.22805	555.564	-1.83732	0.392296	-4.6835	2.82e-06	2.59e-05	down
TraesCS1A02G411900	47.3347	78.6469	45.3515	75.8795	82.8075	74.0073	8003.71	0.272299	0.253457	1.07434	0.28267	0.462212	non-DEG
TraesCS1A02G412900	20.2813	28.5027	21.2726	18.4858	17.3579	13.5922	1695.11	-0.686626	0.234284	-2.93074	0.00338157	0.0153132	non-DEG
TraesCS1A02G413000	177.501	248.794	237.308	300.066	274.612	279.636	12711.2	0.186729	0.180271	1.03582	0.300285	0.481741	non-DEG
TraesCS1A02G413300	30.5262	30.8089	21.4423	17.3649	19.4279	19.6918	1339.87	-0.829864	0.234016	-3.54618	0.00039086	0.00238136	non-DEG
TraesCS1A02G413700	4.25359	6.88218	2.53839	2.68971	1.37193	1.81344	432.658	-1.39547	0.415073	-3.36198	0.000773845	0.00433281	down
TraesCS1A02G413900	28.6916	29.9842	24.8255	23.3029	16.0509	20.3069	1456.11	-0.698265	0.208774	-3.3446	0.000824017	0.00458078	non-DEG
TraesCS1A02G414000	4.75423	9.59568	4.15507	3.89981	0.709886	1.72238	160.871	-1.71144	0.626581	-2.73139	0.0063067	0.0258807	down
TraesCS1A02G414500	4.27855	4.67843	2.41655	4.49561	2.57525	3.86784	292.885	-0.260926	0.366898	-0.711167	0.476981	0.649921	non-DEG
TraesCS1A02G415200	25.6001	65.2479	17.3343	36.6198	23.4678	20.7992	5901.26	-0.580054	0.462866	-1.25318	0.21014	0.377958	non-DEG
TraesCS1A02G415300	4.83611	3.84229	4.99019	2.96163	1.93977	2.43912	465.822	-1.09277	0.267569	-4.08406	4.43e-05	0.000334217	down
TraesCS1A02G416000	10.6345	10.7121	11.0114	10.0213	8.78043	8.58823	740.681	-0.452444	0.184426	-2.45325	0.0141571	0.0497305	non-DEG
TraesCS1A02G416200	3.96879	2.77676	4.22636	4.34739	3.73665	4.19221	336.557	-0.0438599	0.286705	-0.152979	0.878415	0.933752	non-DEG
TraesCS1A02G416600	65.7794	60.6433	73.9501	46.1844	33.1562	35.4776	2340.46	-1.00872	0.219333	-4.59902	4.24e-06	3.8e-05	down
TraesCS1A02G417300	1.10395	1.65355	1.3843	5.08357	2.5038	1.90991	122.521	0.875869	0.459223	1.90728	0.0564837	0.145665	non-DEG
TraesCS1A02G417400	0.812646	1.48814	0.902987	1.96139	1.64479	1.54693	258.759	0.483874	0.302381	1.60021	0.109552	0.238664	non-DEG
TraesCS1A02G418300	6.64864	10.5723	8.00125	10.5129	9.75076	10.3518	1029.3	0.0982245	0.214341	0.458263	0.646764	0.784165	non-DEG
TraesCS1A02G418400	2.36139	2.26463	3.16027	3.74854	2.60095	3.25266	171.074	-0.0287326	0.312335	-0.091993	0.926704	0.960833	non-DEG
TraesCS1A02G418700	2.12922	2.67111	1.51151	6.56857	12.1783	10.87	1011.2	2.03651	0.342026	5.95425	2.61e-09	3.29e-08	up
TraesCS1A02G418800	121.411	51.5359	98.1517	99.592	103.925	78.3098	2660.01	-0.148163	0.374857	-0.395251	0.692657	0.816836	non-DEG
TraesCS1A02G419000	9.18898	5.43663	4.80322	1.99132	1.91239	2.92425	116.459	-1.69493	0.452248	-3.7478	0.000178395	0.00117611	down
TraesCS1A02G419100	10.4705	5.40461	8.12676	6.25753	7.17142	8.56428	273.618	-0.372304	0.370312	-1.00538	0.314714	0.496792	non-DEG
TraesCS1A02G419200	36.2819	22.1991	21.9811	22.2378	14.5775	25.2444	725.6	-0.617002	0.346955	-1.77833	0.075349	0.180697	non-DEG
TraesCS1A02G419300	4.19974	2.8874	6.72226	2.65439	2.10561	3.37761	129.201	-0.99455	0.468725	-2.12182	0.0338528	0.0987425	non-DEG
TraesCS1A02G419400	4.0049	7.93745	7.01616	10.2906	10.6441	9.31719	375.113	0.488506	0.32232	1.51559	0.129622	0.269206	non-DEG
TraesCS1A02G419500	0.986325	1.98952	1.31352	1.84995	1.43127	1.42452	387.523	-0.0311359	0.308018	-0.101085	0.919483	0.95727	non-DEG
TraesCS1A02G419600	6.32908	4.45887	4.91971	4.09732	2.03317	3.09316	507.302	-0.976486	0.330216	-2.95711	0.00310534	0.0142381	non-DEG
TraesCS1A02G420100	3.55599	2.03212	3.57322	2.72604	2.10474	2.02566	190.639	-0.647568	0.378867	-1.70922	0.0874097	0.20188	non-DEG
TraesCS1A02G420300	9.36946	14.2808	11.2808	14.8959	14.5264	15.6618	2079.71	0.188791	0.199544	0.946114	0.34409	0.527319	non-DEG
TraesCS1A02G420500	4.22468	4.49026	4.33199	7.01033	4.78874	5.27311	648.626	0.180846	0.219495	0.823916	0.409987	0.58948	non-DEG
TraesCS1A02G420800	4.32112	5.56694	6.45838	4.48351	3.20171	3.57693	617.623	-0.726953	0.24521	-2.96461	0.00303063	0.0139626	non-DEG
TraesCS1A02G420900	20.2588	26.2302	9.66238	11.6927	6.98633	7.63171	1603.88	-1.2697	0.390449	-3.2519	0.00114637	0.00608632	down
TraesCS1A02G421000	13.9346	18.1942	9.45076	5.19383	2.17376	3.23641	1126.34	-2.17176	0.374331	-5.80169	6.56e-09	7.99e-08	down
TraesCS1A02G422100	1.23421	1.59898	1.67599	0.732411	1.47985	1.2704	162.012	-0.548556	0.391269	-1.40199	0.160917	0.314337	non-DEG
TraesCS1A02G422400	4.0915	4.71727	3.8709	7.28139	6.5759	7.68916	1154.41	0.569168	0.169057	3.36671	0.000760693	0.00427045	non-DEG
TraesCS1A02G422600	7.4587	8.02991	9.09604	11.7867	11.6663	16.8418	1338.31	0.513168	0.237641	2.15943	0.0308169	0.0918508	non-DEG
TraesCS1A02G422700	1.4434	2.00828	3.86439	2.60422	3.16022	4.84329	342.921	0.351488	0.443367	0.792769	0.427912	0.606465	non-DEG
TraesCS1A02G422800	2.25076	0.823034	1.59812	2.75001	2.89639	4.93485	297.354	0.950587	0.484441	1.96223	0.0497352	0.132572	non-DEG
TraesCS1A02G422900	1.25112	1.99372	16.3365	11.227	6.89438	6.62917	828.318	0.146706	0.792956	0.185011	0.85322	0.917916	non-DEG
TraesCS1A02G423100	4.6125	1.00913	2.15386	2.11999	1.72263	1.57329	362.462	-0.760265	0.555754	-1.36799	0.171316	0.328147	non-DEG
TraesCS1A02G423700	2.06845	1.90152	1.78035	2.19436	3.98285	1.92437	134.806	0.338739	0.435418	0.777963	0.436591	0.614157	non-DEG
TraesCS1A02G423800	18.8897	18.1629	6.66206	7.98173	3.58478	6.67139	412.557	-1.4862	0.468204	-3.17427	0.00150215	0.00768401	down
TraesCS1A02G424100	1.79092	43.8182	2.0166	44.5679	0	25.339	1775.8	0.432193	1.67982	0.257286	0.796958	0.884525	non-DEG
TraesCS1A02G424200	4.94059	5.42919	9.38274	8.96086	8.83122	14.6297	827.162	0.532886	0.360104	1.47981	0.138924	0.283176	non-DEG
TraesCS1A02G424800	2.9405	5.66006	3.0917	6.63702	3.82578	4.95016	207.454	0.180547	0.371094	0.486526	0.626595	0.769344	non-DEG
TraesCS1A02G425000	36.8821	62.614	32.992	43.629	24.7352	29.9461	3476.3	-0.611066	0.312451	-1.95572	0.0504983	0.133979	non-DEG
TraesCS1A02G425100	2.69068	4.87033	3.04027	3.90026	4.66698	6.8462	578.493	0.351639	0.325849	1.07915	0.280522	0.459788	non-DEG
TraesCS1A02G425400	11.8054	20.5663	6.48627	15.2322	6.89255	7.54427	885.987	-0.570718	0.46647	-1.22348	0.221147	0.391445	non-DEG
TraesCS1A02G425700	1.4062	3.60601	2.21894	4.7819	3.47868	3.7445	351.919	0.560827	0.360546	1.55549	0.119829	0.25489	non-DEG
TraesCS1A02G426700	7.30309	12.9575	4.11531	9.89299	1.95786	7.18685	628.968	-0.565818	0.575461	-0.983242	0.325488	0.508269	non-DEG
TraesCS1A02G427000	7.06136	7.16621	7.84235	12.7887	10.9246	11.6835	980.327	0.491396	0.175982	2.79231	0.00523327	0.0221869	non-DEG
TraesCS1A02G427100	6.14744	5.296	6.03367	11.4141	11.6122	14.1457	1104.13	0.887378	0.220562	4.02326	5.74e-05	0.000423247	non-DEG
TraesCS1A02G427400	1.45476	1.59459	1.25912	4.37644	5.90212	3.62431	467.193	1.51788	0.306083	4.95905	7.08e-07	7.05e-06	up
TraesCS1A02G427500	4.94828	5.30323	7.58338	5.53112	8.92906	6.89006	541.96	0.0939028	0.328651	0.285722	0.775091	0.871307	non-DEG
TraesCS1A02G428100	2.0486	1.88914	1.26923	0.664498	1.97511	2.6361	77.7834	-0.114048	0.554462	-0.205692	0.837031	0.908927	non-DEG
TraesCS1A02G428200	2.1861	1.7197	1.99064	4.13601	3.88863	3.92573	132.518	0.923381	0.306182	3.01579	0.00256308	0.0121293	non-DEG
TraesCS1A02G428400	10.1647	8.10295	15.6341	9.95776	8.7985	12.5938	793.443	-0.304467	0.330957	-0.919961	0.357593	0.540356	non-DEG
TraesCS1A02G428700	12.0238	12.6916	11.8334	15.1311	15.6074	17.4176	3000.69	0.210397	0.161069	1.30625	0.191466	0.354104	non-DEG
TraesCS1A02G429400	48.8306	47.7077	41.7834	44.2247	39.9649	38.8092	3977.94	-0.357243	0.175437	-2.0363	0.04172	0.115971	non-DEG
TraesCS1A02G430400	1.49702	2.6239	1.79781	1.98055	2.13266	1.78232	447.783	-0.153601	0.288219	-0.532929	0.594083	0.745794	non-DEG
TraesCS1A02G430700	1.74185	1.22614	1.10875	3.04095	3.65454	3.12685	330.203	1.10833	0.316335	3.50366	0.000458917	0.00274129	up
TraesCS1A02G431000	1.08841	1.72387	0.964801	2.82111	3.67663	3.70511	195.046	1.22184	0.336621	3.62971	0.000283737	0.00179194	up
TraesCS1A02G431300	10.9094	7.813	11.4945	4.22288	1.06395	1.53007	115.1	-2.71839	0.557353	-4.87733	1.08e-06	1.04e-05	down
TraesCS1A02G431400	28.8416	24.3337	58.6922	6.35516	1.51957	3.6527	960.03	-3.52491	0.524794	-6.71674	1.86e-11	2.75e-10	down
TraesCS1A02G431500	1.13499	1.25617	1.18046	1.68319	1.84786	1.4127	154.134	0.2775	0.294893	0.941016	0.346697	0.529743	non-DEG
TraesCS1A02G431600	4.12797	1.00513	4.52992	4.30939	6.63709	4.22921	481.845	0.429445	0.564529	0.760714	0.446828	0.622996	non-DEG
TraesCS1A02G432800	9.42374	6.69846	7.671	4.93497	4.81368	6.95209	552.601	-0.742682	0.294738	-2.5198	0.0117421	0.0427834	non-DEG
TraesCS1A02G432900	3.24089	5.16783	4.04248	3.10155	2.85094	3.10594	342.612	-0.640746	0.235703	-2.71844	0.00655898	0.0267063	non-DEG
TraesCS1A02G433000	3.11315	2.42011	3.15091	5.92205	7.50385	7.70533	440.562	1.08567	0.278957	3.89189	9.95e-05	0.000696163	up
TraesCS1A02G433300	13.9142	11.6484	10.4878	5.56345	7.04212	7.39582	575.268	-0.974925	0.254178	-3.8356	0.000125256	0.000856258	non-DEG
TraesCS1A02G433400	1.56332	2.41143	3.67633	3.54056	4.74993	4.03951	168.602	0.5354	0.42226	1.26794	0.20482	0.371243	non-DEG
TraesCS1A02G433500	2.12422	3.51558	1.78748	3.31802	2.06316	1.92813	245.052	-0.224948	0.372165	-0.60443	0.545558	0.707505	non-DEG
TraesCS1A02G435000	0	1.1504	1.15078	5.8177	1.66318	1.39819	123.862	1.23916	0.600369	2.06399	0.0390188	0.110099	non-DEG
TraesCS1A02G435600	1.93692	0.665582	2.83135	2.28424	3.32322	2.35204	139.13	0.292781	0.584726	0.500715	0.616572	0.762312	non-DEG
TraesCS1A02G436100	15.1308	20.2271	20.6719	28.3797	34.1679	31.0621	741.177	0.563659	0.221331	2.54667	0.0108755	0.0402251	non-DEG
TraesCS1A02G437400	2.42071	2.72875	3.77885	4.22067	4.44302	4.28028	431.898	0.337912	0.272282	1.24104	0.214593	0.383724	non-DEG
TraesCS1A02G437500	11.1601	10.3916	9.25191	10.8025	9.08352	10.9872	787.454	-0.202243	0.203411	-0.994258	0.320097	0.502442	non-DEG
TraesCS1A02G437600	5.37689	0.939537	1.02511	0.762851	0.662906	0.495789	94.8881	-2.16522	0.760468	-2.84722	0.00441027	0.019175	down
TraesCS1A02G438600	6.07523	7.52942	7.90716	12.828	11.6154	11.6117	2175.56	0.556225	0.180704	3.07811	0.00208318	0.0101543	non-DEG
TraesCS1A02G439100	8.79121	11.1276	8.41055	10.8909	6.43207	9.18954	512.877	-0.251361	0.264214	-0.951351	0.341426	0.524294	non-DEG
TraesCS1A02G439300	31.8181	32.3979	31.2696	42.0644	33.4613	47.7546	2772.16	0.197305	0.190019	1.03834	0.29911	0.480603	non-DEG
TraesCS1A02G439400	74.3135	90.1522	62.7031	8.01403	9.6196	11.6129	9543.29	-3.08871	0.240416	-12.8474	8.9e-38	6.88e-36	down
TraesCS1A02G439500	2.68259	3.56646	2.51269	5.15384	4.58048	5.51732	1269.46	0.601877	0.200821	2.99709	0.00272572	0.0127654	non-DEG
TraesCS1A02G439600	2.8255	5.46638	4.31318	5.28287	3.87821	3.23183	145.717	-0.278339	0.369906	-0.752459	0.451775	0.627544	non-DEG
TraesCS1A02G439700	1.41651	3.40372	0.743055	3.29185	4.77432	1.78044	267.544	0.669712	0.588356	1.13828	0.255004	0.431873	non-DEG
TraesCS1A02G440200	13.9827	15.9796	12.773	14.603	11.7671	11.9429	1157.52	-0.355232	0.18163	-1.95581	0.0504881	0.133961	non-DEG
TraesCS1A02G441100	1.6343	2.58592	1.72125	2.9264	3.315	3.02367	237.525	0.464873	0.285985	1.62551	0.104053	0.229622	non-DEG
TraesCS1A02G441200	2.19346	1.1606	2.47217	1.80554	1.08993	0.788336	131.905	-0.85601	0.477934	-1.79106	0.0732833	0.177023	non-DEG
TraesCS1A02G441400	4.4346	6.23	3.58764	4.18086	3.52109	5.33896	630.251	-0.136338	0.291725	-0.467352	0.640248	0.779187	non-DEG
TraesCS1A02G441500	13.8813	18.3514	10.2955	7.732	3.11786	4.65032	457.978	-1.67434	0.387091	-4.32544	1.52e-05	0.000125763	down
TraesCS1A02G441600	13.0341	11.4531	13.5482	13.4612	14.685	13.4489	2032.92	-0.037871	0.207021	-0.182933	0.854851	0.918847	non-DEG
TraesCS1A02G441800	4.5465	6.65463	5.22806	6.99468	5.94467	7.35984	964.408	0.133565	0.202499	0.659581	0.509523	0.678179	non-DEG
TraesCS1A02G442400	3.25849	5.77659	3.33871	6.54453	6.94245	6.94739	1878.86	0.550087	0.262864	2.09267	0.0363787	0.104392	non-DEG
TraesCS1A02G442500	6.79806	15.568	8.66197	11.4887	7.16784	10.5996	1391.4	-0.260972	0.332917	-0.783895	0.433102	0.611106	non-DEG
TraesCS1A02G442600	12.8273	15.0602	15.2298	20.8732	23.1329	23.4854	2173.88	0.454989	0.179274	2.53795	0.0111505	0.0410315	non-DEG
TraesCS1A02G443000	0.831122	0.901441	0.499396	1.68088	1.50079	2.07179	189.912	1.03027	0.343607	2.99839	0.00271411	0.0127272	up
TraesCS1A02G443100	1.23389	3.54201	4.13939	4.69312	3.91183	4.4518	296.92	0.393201	0.44624	0.881142	0.378241	0.559761	non-DEG
TraesCS1A02G443200	6.53112	6.5857	4.46117	11.7485	12.1196	10.7082	1442.07	0.760691	0.237942	3.19696	0.00138884	0.00718035	non-DEG
TraesCS1A02G443400	8.79959	9.02352	9.72908	11.0002	11.2136	11.2341	968.359	0.0903861	0.181014	0.499332	0.617546	0.763111	non-DEG
TraesCS1A02G443700	17.2034	18.5967	18.4444	18.2837	18.3338	17.6847	407.344	-0.074129	0.202294	-0.366442	0.714035	0.830722	non-DEG
TraesCS1A02G443900	25.7262	35.2811	19.1059	57.5288	30.048	55.9129	2734.66	0.634631	0.325321	1.95078	0.0510828	0.135257	non-DEG
TraesCS1A02G444200	3.39818	2.54902	5.15698	1.27902	1.17684	0.361774	190.772	-2.12159	0.516381	-4.10858	3.98e-05	0.000304076	down
TraesCS1A02G444300	0	0	0.032967	7.35073	6.53401	5.10932	167.948	8.16714	0.811953	10.0586	8.42e-24	3.3e-22	up
TraesCS1A02G444800	10.2141	11.5957	13.6023	4.40895	3.6732	3.10018	425.809	-1.70021	0.258038	-6.589	4.43e-11	6.34e-10	down
TraesCS1A02G445000	7.98405	12.3241	9.47232	17.3151	16.6621	19.3592	2385.53	0.649925	0.203276	3.19726	0.0013874	0.00717549	non-DEG
TraesCS1A02G445500	4.87685	7.04641	7.74721	2.45414	2.19294	2.6075	763.947	-1.62219	0.244428	-6.6367	3.21e-11	4.65e-10	down
TraesCS1A02G445700	3.99284	8.56478	6.40589	20.4322	14.1831	15.1512	721.191	1.22293	0.326065	3.75056	0.000176443	0.00116445	up
TraesCS1A02G445800	0.583662	0	1.84095	1.60417	1.57943	1.5918	73.0077	0.718558	0.761772	0.943272	0.345542	0.528381	non-DEG
TraesCS1A02G445900	3.77851	6.89869	4.89811	10.6172	11.333	10.3522	1630.42	0.882223	0.251345	3.51001	0.000448083	0.00268498	non-DEG
TraesCS1B02G000600	20.1512	7.78838	17.8369	16.1228	47.1514	13.631	771.201	0.571164	0.584343	0.977446	0.328348	0.510978	non-DEG
TraesCS1B02G000800	34.3387	42.575	33.1102	41.7083	44.9127	44.1021	3951.21	0.0729212	0.176409	0.413364	0.67934	0.807572	non-DEG
TraesCS1B02G000900	5.75709	4.48322	3.94641	5.3717	6.17945	4.92146	396.292	0.0262925	0.284647	0.0923689	0.926405	0.960675	non-DEG
TraesCS1B02G001000	1.21068	3.12645	1.57541	2.76821	2.23211	2.42784	334.474	0.161972	0.373224	0.433982	0.664302	0.796845	non-DEG
TraesCS1B02G001100	38.6903	48.6011	75.1136	49.1087	45.8042	43.8706	2097.55	-0.407902	0.293151	-1.39144	0.164093	0.318809	non-DEG
TraesCS1B02G001500	4.77218	4.69573	2.9996	4.5369	3.01508	4.41063	271.006	-0.290506	0.325407	-0.892746	0.371993	0.553997	non-DEG
TraesCS1B02G001600	8.70157	10.8953	8.29193	6.55617	7.35635	8.12677	817.995	-0.497769	0.212318	-2.34445	0.0190553	0.0629382	non-DEG
TraesCS1B02G001700	33.9344	81.901	24.5941	65.7108	35.2436	45.5487	4411.86	-0.112538	0.437276	-0.257361	0.7969	0.884487	non-DEG
TraesCS1B02G001800	1.20019	2.4099	2.18115	3.40323	2.80537	3.86911	635.328	0.605779	0.300946	2.01292	0.0441234	0.120977	non-DEG
TraesCS1B02G002000	7.94585	10.3594	7.34971	15.0089	16.451	15.66	2847.29	0.703098	0.197723	3.55598	0.000376574	0.00230537	non-DEG
TraesCS1B02G002100	1.167	1.6421	1.50174	1.78868	0.579451	1.19701	131.775	-0.494684	0.431463	-1.14653	0.251577	0.427826	non-DEG
TraesCS1B02G002900	0.887623	1.24385	1.17302	3.19617	2.1187	2.2466	333.394	1.0231	0.274753	3.72369	0.000196334	0.00128284	up
TraesCS1B02G003400	0.870581	3.58876	1.56668	1.28636	2.81434	1.14504	323.321	-0.269762	0.586378	-0.460049	0.645481	0.783357	non-DEG
TraesCS1B02G005000	8.93623	7.05781	7.31066	1.40597	0	0.240804	91.5251	-4.03858	0.755699	-5.34416	9.08e-08	9.92e-07	down
TraesCS1B02G005600	7.06351	6.64327	4.64386	4.47513	4.79803	6.39746	475.935	-0.433911	0.302377	-1.435	0.151287	0.30098	non-DEG
TraesCS1B02G007100	0.869271	0.532529	1.49757	0.797886	1.09098	3.55617	98.0728	0.696414	0.71416	0.975151	0.329485	0.511996	non-DEG
TraesCS1B02G007300	1.44443	2.11847	1.95436	3.49791	3.29834	3.28681	254.291	0.70041	0.253104	2.76727	0.00565271	0.0236549	non-DEG
TraesCS1B02G007700	4.06402	3.52796	5.03769	4.95504	4.14664	3.77883	302.051	-0.183701	0.278602	-0.659368	0.50966	0.67829	non-DEG
TraesCS1B02G007800	7.72738	8.87676	8.70713	9.24474	9.23396	8.9392	799.425	-0.0801621	0.171274	-0.468034	0.63976	0.778847	non-DEG
TraesCS1B02G008000	5.92753	7.40826	4.02387	9.67124	8.89854	8.95548	1322.2	0.462825	0.26458	1.74929	0.0802417	0.189383	non-DEG
TraesCS1B02G008200	8.12569	12.8317	9.58593	8.18126	7.58454	9.6412	607.653	-0.442206	0.241033	-1.83463	0.0665603	0.164693	non-DEG
TraesCS1B02G011100	10.5196	17.3346	9.96221	12.3628	11.0707	9.77245	334.591	-0.369429	0.321882	-1.14772	0.251086	0.427195	non-DEG
TraesCS1B02G011400	0.983748	4.39358	0.155308	0.465317	0	0.121481	16.1117	-2.97584	1.55826	-1.90972	0.0561692	0.14505	non-DEG
TraesCS1B02G011500	9.62812	18.237	14.5956	24.1472	23.4943	11.358	495.906	0.309778	0.390395	0.793499	0.427487	0.606114	non-DEG
TraesCS1B02G013900	3.38498	2.8822	2.32311	3.18576	3.35746	2.65313	290.413	-0.10462	0.277369	-0.377187	0.706035	0.825745	non-DEG
TraesCS1B02G014000	4.04156	3.51448	3.11923	6.89939	3.2821	3.67658	257.773	0.159606	0.372232	0.428783	0.668081	0.80004	non-DEG
TraesCS1B02G016400	2.8893	7.04665	1.42929	4.2944	2.92366	4.23395	747.867	-0.165806	0.509492	-0.325433	0.744853	0.851414	non-DEG
TraesCS1B02G016800	3.21736	3.792	6.90177	3.53456	4.3463	3.57267	156.927	-0.482015	0.41163	-1.17099	0.241602	0.416521	non-DEG
TraesCS1B02G017200	1.17174	1.67959	1.01734	1.9608	1.66228	2.11211	253.824	0.393174	0.292609	1.34368	0.179051	0.33806	non-DEG
TraesCS1B02G017800	4.9111	11.3558	3.95804	7.47157	2.50033	4.50832	2441.58	-0.664191	0.473183	-1.40367	0.160418	0.3137	non-DEG
TraesCS1B02G017900	3.87577	4.31905	3.89714	5.73415	5.66779	4.74913	251.449	0.262958	0.242651	1.08369	0.278503	0.457638	non-DEG
TraesCS1B02G018900	2.24293	3.60155	3.99102	3.92375	3.21461	4.95734	196.097	0.121611	0.351073	0.346399	0.729043	0.840864	non-DEG
TraesCS1B02G019100	34.1852	38.4718	32.8531	32.4855	22.3401	36.1138	1964.63	-0.406692	0.225417	-1.80417	0.0712041	0.173125	non-DEG
TraesCS1B02G019200	9.93274	11.4446	9.86704	11.3459	12.358	12.64	1236.24	0.017502	0.175848	0.0995289	0.920718	0.958016	non-DEG
TraesCS1B02G019300	62.674	56.0033	49.4879	68.6893	65.1224	67.0493	2490.13	0.0552692	0.197701	0.279559	0.779816	0.874488	non-DEG
TraesCS1B02G019800	0.759732	0.84814	2.00418	1.596	0.750047	0.326438	69.0099	-0.621101	0.697922	-0.889929	0.373504	0.555206	non-DEG
TraesCS1B02G020600	4.12287	8.42745	3.99866	11.3955	4.56804	7.74366	834.092	0.360254	0.403085	0.893743	0.37146	0.553613	non-DEG
TraesCS1B02G020700	2.59694	3.68564	3.33517	8.27359	2.74266	4.14176	507.608	0.466027	0.41303	1.12831	0.259189	0.436446	non-DEG
TraesCS1B02G020900	0.323103	2.51362	0.351803	5.02974	3.03213	4.25056	176.118	1.75068	0.777509	2.25165	0.0243444	0.0764426	non-DEG
TraesCS1B02G021200	1.46864	1.91891	1.14353	1.55196	1.42256	1.11207	123.881	-0.363532	0.354097	-1.02664	0.304588	0.486361	non-DEG
TraesCS1B02G021300	21.4736	26.9755	16.301	21.7622	10.5951	12.5173	2052.81	-0.728035	0.326368	-2.23072	0.0256999	0.079774	non-DEG
TraesCS1B02G022100	0.494304	1.63893	0.553336	3.02199	1.5694	2.0776	154.104	1.17645	0.528866	2.22447	0.0261167	0.0807329	non-DEG
TraesCS1B02G022300	5.69016	9.64216	4.16106	4.67366	3.6016	4.28951	768.439	-0.810176	0.320968	-2.52417	0.0115972	0.0423647	non-DEG
TraesCS1B02G022400	1.85338	2.86436	3.66155	1.12082	0.646664	0.562717	219.071	-2.08549	0.419749	-4.96842	6.75e-07	6.74e-06	down
TraesCS1B02G022700	1.96986	2.71106	1.98174	2.46722	1.36915	2.55836	176.274	-0.283679	0.344258	-0.824031	0.409922	0.58943	non-DEG
TraesCS1B02G022800	44.681	55.8111	55.7505	35.1664	44.3162	33.1869	1962.64	-0.630683	0.233383	-2.70236	0.006885	0.0277994	non-DEG
TraesCS1B02G022900	1.37713	1.95094	1.67323	2.42104	2.67089	2.23758	175.425	0.384421	0.287271	1.33818	0.180837	0.340571	non-DEG
TraesCS1B02G023800	0	0.141903	0.067119	2.93752	2.25312	1.99675	110.668	4.96247	0.828432	5.9902	2.1e-09	2.66e-08	up
TraesCS1B02G024300	0	0	0	6.98442	6.63748	6.34181	116.569	9.48275	1.2341	7.68391	1.54e-14	2.94e-13	up
TraesCS1B02G024500	1.17168	2.49065	1.74678	17.8816	13.9709	16.0403	955.877	3.00456	0.290714	10.3351	4.89e-25	2.1e-23	up
TraesCS1B02G029100	0.365737	0.187814	0.067431	2.52527	1.71443	2.5017	245.115	3.22869	0.539336	5.98641	2.15e-09	2.72e-08	up
TraesCS1B02G030000	0.078458	0.098487	0.217068	3.85189	3.53656	4.32768	241.075	4.73184	0.413168	11.4526	2.28e-30	1.3e-28	up
TraesCS1B02G030700	0.262302	0.284561	0	12.483	11.163	12.6954	304.237	5.8404	0.386657	15.1049	1.5e-51	2.06e-49	up
TraesCS1B02G030800	1.1272	2.07446	1.41329	5.01793	4.90115	4.86119	827.045	1.49833	0.26435	5.66799	1.44e-08	1.7e-07	up
TraesCS1B02G031100	1.42068	0.833704	1.62696	5.59644	6.02236	4.07548	312.536	1.80645	0.379226	4.76352	1.9e-06	1.79e-05	up
TraesCS1B02G031500	1.23145	2.02297	1.80357	3.32801	2.06751	2.89411	151.277	0.430155	0.332481	1.29377	0.195744	0.359779	non-DEG
TraesCS1B02G031600	1.5141	2.88006	1.57067	5.95206	5.44841	6.42897	252.315	1.58794	0.325681	4.87575	1.08e-06	1.05e-05	up
TraesCS1B02G032500	0.491369	0.907789	0.284863	1.65873	1.76859	1.64865	138.055	1.47113	0.456196	3.22479	0.00126066	0.00660399	up
TraesCS1B02G033100	0	0	0	16.7797	14.9309	14.0982	114.384	10.4197	1.23638	8.42763	3.53e-17	8.37e-16	up
TraesCS1B02G036500	2.62758	8.73722	2.94618	2.91888	1.36068	1.49008	560.353	-1.44123	0.510025	-2.8258	0.00471625	0.0203408	down
TraesCS1B02G036900	0.114628	0.047408	0.081229	2.98832	6.17504	5.75715	250.562	5.60274	0.532185	10.5278	6.43e-26	2.9e-24	up
TraesCS1B02G037100	2.7301	2.45942	3.10077	11.9218	8.18964	9.36017	332.998	1.69129	0.265418	6.37215	1.86e-10	2.55e-09	up
TraesCS1B02G037600	0.330517	0.167647	0.502895	1.96893	1.76805	1.40675	107.524	2.14118	0.502272	4.26299	2.02e-05	0.000163457	up
TraesCS1B02G037700	1.67496	1.63017	2.71813	3.87401	3.78256	3.04291	109.062	0.729633	0.403673	1.80748	0.0706868	0.172179	non-DEG
TraesCS1B02G037800	0.260465	0.236025	0.178966	2.22381	1.71567	2.25382	86.2801	3.04289	0.391305	7.77627	7.47e-15	1.47e-13	up
TraesCS1B02G037900	3.76613	4.42506	3.72569	6.41971	5.35068	7.98273	440.299	0.548538	0.234773	2.33646	0.0194672	0.0640519	non-DEG
TraesCS1B02G038000	1.03213	1.30131	1.57987	2.11745	1.12809	1.65062	101.753	0.154944	0.400203	0.387163	0.698635	0.820944	non-DEG
TraesCS1B02G038100	38.2914	114.925	28.2496	64.0124	26.4576	27.155	3566.49	-0.750668	0.540664	-1.38842	0.16501	0.319858	non-DEG
TraesCS1B02G038700	0	0.218823	0.694186	14.4658	11.5831	8.18684	602.471	4.43136	0.452336	9.7966	1.16e-22	4.2e-21	up
TraesCS1B02G038800	4.83471	7.5482	3.87804	15.1451	10.1531	14.3184	909.477	1.11127	0.299144	3.71482	0.000203346	0.0013239	up
TraesCS1B02G041200	3.27713	2.48329	2.94319	10.8998	10.1023	11.7827	477.095	1.73762	0.240148	7.23563	4.63e-13	7.87e-12	up
TraesCS1B02G041300	3.88813	6.25228	4.76587	11.941	12.1713	16.5073	829.751	1.3184	0.255562	5.15883	2.49e-07	2.61e-06	up
TraesCS1B02G041400	1.00742	0.946353	0.944291	0.632685	0.851791	2.55106	114.682	0.25194	0.575538	0.437747	0.66157	0.795093	non-DEG
TraesCS1B02G041900	3.29278	1.92877	1.69504	1.45409	1.57113	2.06155	85.7786	-0.712852	0.464851	-1.53351	0.125151	0.262959	non-DEG
TraesCS1B02G042200	1.61251	3.65342	1.52528	1.22978	0.950716	0.736166	55.2472	-1.44256	0.559239	-2.57951	0.00989393	0.0372592	down
TraesCS1B02G042300	31.6529	32.4965	29.788	1.58205	7.76489	2.17913	627.703	-3.11277	0.629426	-4.94541	7.6e-07	7.55e-06	down
TraesCS1B02G043200	56.9825	84.0415	59.8984	50.7274	51.8418	66.4841	11113.5	-0.440027	0.220307	-1.99734	0.0457881	0.124592	non-DEG
TraesCS1B02G044000	6.75906	8.49397	6.03672	8.07698	11.236	11.2201	126.373	0.210889	0.353636	0.596344	0.550945	0.712238	non-DEG
TraesCS1B02G044100	0	0	0	4.00308	2.36196	1.91751	225.553	4.72522	0.461581	10.237	1.35e-24	5.61e-23	up
TraesCS1B02G044500	0.450788	0.635572	0.840041	1.86786	1.12483	1.17765	161.064	0.969303	0.385112	2.51694	0.0118379	0.0430421	non-DEG
TraesCS1B02G045700	53.4617	48.2402	55.2075	93.7725	72.1546	73.2823	2169.5	0.416675	0.204126	2.04126	0.0412245	0.114878	non-DEG
TraesCS1B02G046200	0.810204	2.0707	1.41138	12.1068	18.017	9.85092	395.986	3.06259	0.411432	7.44373	9.79e-14	1.76e-12	up
TraesCS1B02G046300	4.32688	9.92485	4.29548	21.5454	16.1338	12.9877	1361.91	1.30635	0.37144	3.51698	0.000436486	0.00262456	up
TraesCS1B02G046800	0	0	0	6.53379	4.4795	5.7058	186.645	11.1262	1.22593	9.07566	1.13e-19	3.24e-18	up
TraesCS1B02G047900	6.18045	3.53612	3.89458	3.34692	1.93678	3.14449	550.466	-0.892056	0.35346	-2.52378	0.01161	0.0423953	non-DEG
TraesCS1B02G048800	3.52475	5.01588	7.74375	32.624	41.044	41.2165	1584.67	2.65237	0.342348	7.74759	9.37e-15	1.82e-13	up
TraesCS1B02G050200	6.957	5.33655	6.8284	6.86143	8.74747	6.71639	875.87	0.0256176	0.271247	0.0944438	0.924757	0.959775	non-DEG
TraesCS1B02G050600	9.419	17.6249	3.76089	0	0.287075	0	425.856	-6.1835	0.650733	-9.50236	2.05e-21	6.78e-20	down
TraesCS1B02G051600	4.85879	4.80841	5.9287	4.44737	3.20282	3.43044	646.634	-0.702767	0.234095	-3.00206	0.00268158	0.0125948	non-DEG
TraesCS1B02G051700	10.1433	16.6346	13.1389	18.6626	17.3057	22.9999	2172.12	0.304223	0.223629	1.36039	0.173707	0.331297	non-DEG
TraesCS1B02G052400	6.24052	6.19194	7.54484	9.62504	8.94243	10.7307	645.848	0.340638	0.207367	1.64268	0.100449	0.223996	non-DEG
TraesCS1B02G052500	0.021538	0.237545	0.080922	1.10868	1.10593	3.54194	82.8939	3.97664	0.804171	4.94502	7.61e-07	7.56e-06	up
TraesCS1B02G052700	0.496556	0.329817	0.117092	29.1163	21.5541	20.884	9.31807	2.52109	1.23752	2.03721	0.041629	0.115769	non-DEG
TraesCS1B02G053500	1.78024	1.71923	2.14748	2.12893	1.52206	1.5843	98.9558	-0.612076	0.362828	-1.68696	0.0916111	0.208877	non-DEG
TraesCS1B02G053600	40.6232	57.0384	51.5151	42.7892	43.965	41.7788	5155.53	-0.392296	0.184005	-2.13199	0.0330081	0.0968778	non-DEG
TraesCS1B02G055100	1.3556	2.99949	1.08765	0.931711	0.225722	0.262808	110.591	-2.07544	0.662497	-3.13275	0.00173174	0.00868993	down
TraesCS1B02G055200	101.082	129.052	62.4662	75.7461	44.2928	70.893	5609.28	-0.786061	0.320924	-2.44937	0.0143105	0.0501724	non-DEG
TraesCS1B02G055400	0	0.421846	0	2.93524	2.99235	3.17775	140.699	3.60856	0.469708	7.68255	1.56e-14	2.97e-13	up
TraesCS1B02G055900	22.6426	24.5916	25.5545	23.5041	21.7222	30.1655	1843.55	-0.114523	0.202693	-0.565009	0.572068	0.729365	non-DEG
TraesCS1B02G056400	0	0	0	4.4249	3.22488	3.94432	153.799	10.8469	1.22659	8.84317	9.3e-19	2.5e-17	up
TraesCS1B02G056700	10.9769	14.4082	9.11546	12.4612	8.99639	8.8412	661.06	-0.35933	0.258739	-1.38877	0.164902	0.319758	non-DEG
TraesCS1B02G057800	6.31066	9.80984	8.35082	12.0388	13.9153	14.4043	1682.36	0.554155	0.22527	2.45996	0.0138953	0.048982	non-DEG
TraesCS1B02G057900	11.2988	5.98183	14.9399	9.20297	7.17961	6.72578	469.654	-0.69949	0.398598	-1.75488	0.0792803	0.187682	non-DEG
TraesCS1B02G058000	2.0157	2.67085	1.78865	4.45702	2.78858	2.99037	227.428	0.430562	0.304299	1.41493	0.157088	0.308817	non-DEG
TraesCS1B02G058600	1.45779	2.45074	1.94614	6.37649	4.20755	6.34901	551.76	1.31579	0.261594	5.02989	4.91e-07	4.97e-06	up
TraesCS1B02G058700	11.7911	5.92215	9.48974	2.54151	2.43662	2.9689	682.391	-1.8928	0.338585	-5.59032	2.27e-08	2.62e-07	down
TraesCS1B02G059000	5.45719	3.88502	5.1128	3.34729	2.72765	3.29812	341.079	-0.832607	0.278367	-2.99105	0.00278024	0.0129831	non-DEG
TraesCS1B02G059100	21.3395	20.9912	18.0777	16.3783	10.435	10.6247	1472.36	-0.901572	0.253698	-3.55372	0.000379824	0.00232024	non-DEG
TraesCS1B02G059800	1.64752	2.50603	3.53423	3.21211	3.73633	3.06934	234.613	0.227284	0.344611	0.659537	0.509551	0.678192	non-DEG
TraesCS1B02G059900	27.6846	36.9474	26.6497	2.99033	3.92502	3.3471	2005.9	-3.29715	0.225029	-14.6521	1.31e-48	1.58e-46	down
TraesCS1B02G060000	7.63271	9.15729	8.45373	9.88316	9.0412	9.44579	1386.34	-0.0206203	0.15481	-0.133198	0.894037	0.942168	non-DEG
TraesCS1B02G060100	21.3438	17.0817	17.1484	6.74472	5.25499	6.6373	1103.32	-1.68308	0.240756	-6.99081	2.73e-12	4.33e-11	down
TraesCS1B02G060200	1.37213	2.01231	1.34365	1.80156	1.34373	1.19769	69.3594	-0.33119	0.402889	-0.822037	0.411056	0.590385	non-DEG
TraesCS1B02G060400	0	0	0	1.85385	3.41642	2.97966	72.0438	9.75287	1.3056	7.47002	8.02e-14	1.45e-12	up
TraesCS1B02G060500	0	0	0	2.59086	3.59678	7.21026	145.928	10.7712	1.30251	8.26962	1.34e-16	3.03e-15	up
TraesCS1B02G060700	5.73366	16.5592	11.0318	13.3954	5.22665	17.1027	2217.01	-0.0775388	0.475006	-0.163238	0.870331	0.928444	non-DEG
TraesCS1B02G060900	22.5469	28.1375	24.6072	27.0711	18.4491	22.2958	1668.08	-0.32541	0.191933	-1.69544	0.0899925	0.206061	non-DEG
TraesCS1B02G062400	0.15214	1.76781	1.15898	2.16307	1.97723	7.08098	130.733	1.69693	0.790464	2.14675	0.0318131	0.0940945	non-DEG
TraesCS1B02G065900	15.584	12.8015	11.0855	18.2002	14.1973	15.3994	1177.92	0.129216	0.246671	0.523839	0.60039	0.750872	non-DEG
TraesCS1B02G066400	2.08402	2.3839	1.65876	3.90983	1.44249	2.30614	185.727	0.0827782	0.410726	0.201541	0.840276	0.91077	non-DEG
TraesCS1B02G067800	0	0	0	3.7579	3.40386	4.10919	180.39	11.077	1.22129	9.06992	1.19e-19	3.41e-18	up
TraesCS1B02G068200	7.49152	15.4279	14.8609	16.2377	18.634	17.1778	747.082	0.312509	0.313162	0.997915	0.318321	0.500456	non-DEG
TraesCS1B02G068400	28.8024	21.7198	29.05	22.574	16.4719	26.2585	920.907	-0.539371	0.286142	-1.88498	0.0594326	0.151198	non-DEG
TraesCS1B02G068500	115.282	96.9015	121.665	44.1957	41.2293	53.8775	5945.97	-1.46711	0.216591	-6.77363	1.26e-11	1.88e-10	down
TraesCS1B02G068700	4.60389	7.06821	4.23209	5.49435	2.07423	3.34887	480.865	-0.770645	0.393477	-1.95855	0.0501653	0.133392	non-DEG
TraesCS1B02G069300	2.33313	1.91651	1.18608	8.96669	9.02977	8.39337	1107.42	2.06112	0.318697	6.46733	9.97e-11	1.39e-09	up
TraesCS1B02G071200	2.34994	2.51863	0.643779	1.14949	0.815052	0.387197	79.5124	-1.34647	0.662386	-2.03275	0.0420775	0.116744	non-DEG
TraesCS1B02G071400	2.22371	2.90471	1.80432	4.48308	3.68339	5.6328	853.305	0.767745	0.255482	3.00508	0.00265513	0.0124967	non-DEG
TraesCS1B02G071700	4.79144	5.09868	5.02364	4.97292	3.9192	5.28446	437.579	-0.224711	0.21709	-1.03511	0.300619	0.482082	non-DEG
TraesCS1B02G071800	3.15278	3.07628	1.96697	2.33581	2.39814	1.3974	206.163	-0.652978	0.371427	-1.75802	0.0787436	0.186726	non-DEG
TraesCS1B02G072000	0	0.35373	0.663026	2.63672	3.62949	3.3663	81.9351	3.57134	0.987688	3.61586	0.000299352	0.00187905	up
TraesCS1B02G072200	2.86166	3.51019	2.24423	7.18385	7.94363	6.47268	696.738	1.08688	0.24264	4.47941	7.48e-06	6.46e-05	up
TraesCS1B02G073600	9.27491	6.65667	11.4001	6.64159	6.97493	6.08447	516.489	-0.696626	0.307018	-2.26901	0.023268	0.0737861	non-DEG
TraesCS1B02G073700	0	1.11897	0.337037	10.8343	2.62588	5.18993	236.559	3.31161	0.641472	5.16253	2.44e-07	2.56e-06	up
TraesCS1B02G073900	0	0	1.1944	0	1.46049	4.61469	28.7989	2.12001	3.68004	0.576083	0.564559	0.723514	non-DEG
TraesCS1B02G075200	8.04747	0.646777	9.34289	27.1481	46.7252	22.5295	2219.45	2.21499	0.7423	2.98396	0.00284545	0.0132279	up
TraesCS1B02G076300	66.5281	117.529	36.9421	71.8232	36.6934	54.8322	7680.33	-0.603539	0.417638	-1.44512	0.148423	0.296766	non-DEG
TraesCS1B02G076700	10.8685	9.06366	7.28814	0	0	0	212.575	-11.062	1.23546	-8.95368	3.44e-19	9.51e-18	down
TraesCS1B02G076800	4.73078	7.74062	2.20376	0	0	0	128.252	-10.3307	1.29495	-7.97768	1.49e-15	3.1e-14	down
TraesCS1B02G077300	0.268967	0.319458	0.428693	2.28211	4.61728	0.83611	133.13	2.81792	0.654312	4.30669	1.66e-05	0.000135875	up
TraesCS1B02G078600	1.1444	1.97223	1.7547	1.57187	1.34324	1.19536	148.463	-0.3787	0.33525	-1.12961	0.258643	0.435854	non-DEG
TraesCS1B02G079000	3.53963	5.33652	3.1126	7.9628	5.61763	5.72075	350.069	0.49613	0.300206	1.65263	0.0984058	0.22065	non-DEG
TraesCS1B02G080400	13.3057	13.9508	10.1359	11.6126	9.15784	11.3516	1526.43	-0.401099	0.210635	-1.90423	0.0568799	0.146419	non-DEG
TraesCS1B02G080500	44.1035	54.3989	36.265	47.6323	37.6889	47.4411	3434.38	-0.210476	0.212065	-0.992506	0.320951	0.503243	non-DEG
TraesCS1B02G081400	3.7689	3.12347	3.06404	3.88266	2.97849	3.7858	187.054	-0.198499	0.311771	-0.636682	0.524332	0.690953	non-DEG
TraesCS1B02G081900	5.81137	9.08862	3.89131	6.13105	5.2199	4.47922	507.549	-0.43503	0.343732	-1.26561	0.205653	0.372382	non-DEG
TraesCS1B02G082100	1.66877	2.41701	1.49874	0.837282	1.17134	1.54452	174.517	-1.08224	0.372654	-2.90415	0.00368253	0.0165056	down
TraesCS1B02G082300	3.32535	4.0095	2.07704	2.32885	1.10889	1.00487	113.178	-1.5293	0.474682	-3.22174	0.00127415	0.00666642	down
TraesCS1B02G082900	4.28094	4.78614	2.69079	0	0	0	77.1677	-8.63387	1.28268	-6.73111	1.68e-11	2.5e-10	down
TraesCS1B02G083400	1.27015	3.63404	1.66676	11.8589	3.34297	10.0724	549.467	1.77889	0.523189	3.40009	0.000673631	0.00384391	up
TraesCS1B02G083900	4.46282	6.46259	5.20299	7.56828	6.94538	8.27178	1210.18	0.319815	0.193443	1.65328	0.0982737	0.220484	non-DEG
TraesCS1B02G084600	1.35562	0.934061	1.19602	1.80829	1.79431	1.53922	156.908	0.335962	0.331407	1.01375	0.310704	0.492603	non-DEG
TraesCS1B02G084700	1.19976	2.64699	1.92986	2.44935	2.87233	2.53507	199.873	0.28088	0.337038	0.833378	0.404631	0.584596	non-DEG
TraesCS1B02G084900	0.742789	1.59898	0.770923	1.85994	1.36827	1.69559	211.411	0.500764	0.372504	1.34432	0.178846	0.337879	non-DEG
TraesCS1B02G085000	15.258	12.8516	16.4675	27.1806	59.8247	66.0807	3467.49	1.51046	0.372007	4.06031	4.9e-05	0.000365976	up
TraesCS1B02G085100	85.6138	45.731	92.9208	78.1008	127.296	149.277	7681.9	0.456033	0.388064	1.17515	0.239936	0.414717	non-DEG
TraesCS1B02G085200	55.2223	76.1869	58.3162	66.0791	50.8128	55.9412	8181.56	-0.320552	0.185548	-1.7276	0.08406	0.19603	non-DEG
TraesCS1B02G086100	2.98175	2.95874	4.11213	4.22127	2.03647	2.89324	269.329	-0.385556	0.35192	-1.09558	0.273263	0.451908	non-DEG
TraesCS1B02G086200	2.99712	5.9626	5.39247	7.4155	8.3417	7.8262	341.197	0.526815	0.31328	1.68161	0.0926445	0.21083	non-DEG
TraesCS1B02G086600	6.12238	7.61338	5.33902	8.50102	5.96805	7.87074	2098.8	0.0307224	0.211847	0.145022	0.884694	0.937188	non-DEG
TraesCS1B02G087700	8.60991	9.5809	14.4012	9.56062	6.94075	7.84864	561.463	-0.606105	0.277893	-2.18107	0.029178	0.0881391	non-DEG
TraesCS1B02G087800	0	0.347547	2.44789	1.39804	1.31798	1.69717	16.6305	-0.0693859	1.53623	-0.0451665	0.963975	0.981989	non-DEG
TraesCS1B02G088000	2.01012	3.17545	2.44124	5.94558	3.65286	5.73184	283.676	0.788017	0.291554	2.70282	0.00687543	0.0277666	non-DEG
TraesCS1B02G088400	4.39667	3.03746	4.15757	5.96902	7.59009	4.41698	177.709	0.427954	0.399012	1.07254	0.28348	0.463103	non-DEG
TraesCS1B02G088700	3.39771	4.24845	5.45675	6.23489	3.62743	6.0375	284.479	0.0694429	0.318228	0.218218	0.82726	0.903499	non-DEG
TraesCS1B02G088900	18.9273	17.2821	22.7559	21.5266	37.1365	61.1398	2618.36	0.839065	0.389525	2.15407	0.0312347	0.0927079	non-DEG
TraesCS1B02G089000	0.451882	1.34092	0.104741	2.74418	0.361286	5.67737	137.693	1.99611	0.974717	2.04788	0.0405716	0.113513	non-DEG
[truncated: 35,495 more rows]
