# Supplementary material for: Cytogenetic identification and molecular marker development of a novel wheat-Leymus mollis 4Ns(4D) alien disomic substitution line with resistance to stripe rust and Fusarium head blight
Source: Front Plant Sci. 2022 Nov 1;13:1012939. doi: 10.3389/fpls.2022.1012939 (PMC9667194; doi:10.3389/fpls.2022.1012939)
Supplement: Supplementary file 9 [file Table_8.xls]

## Sheet: Table S5
Supplementary Table 8. The DEGs of wheat distribution on chromosomes between wheat-Leymus mollis substitution line M862 and the wheat parent line 7182.
Chromosome	Up-regulated gene number	Down-regulated gene number	DEGs number
2D	384	14	398
4D	1	331	332
2B	72	117	189
5B	86	96	182
2A	70	110	180
3B	58	115	173
7A	63	98	161
1B	72	73	145
4B	78	64	142
5A	53	88	141
3D	56	85	141
3A	42	95	137
5D	55	81	136
6B	60	75	135
4A	72	63	135
1A	57	76	133
7B	57	66	123
7D	52	64	116
6D	46	70	116
6A	39	77	116
1D	36	72	108
Un	22	38	60
Total	1531	1968	3499
