# Supplementary material for: Cytogenetic identification and molecular marker development of a novel wheat-Leymus mollis 4Ns(4D) alien disomic substitution line with resistance to stripe rust and Fusarium head blight
Source: Front Plant Sci. 2022 Nov 1;13:1012939. doi: 10.3389/fpls.2022.1012939 (PMC9667194; doi:10.3389/fpls.2022.1012939)
Supplement: Supplementary file 10 [file Table_9.xls]

## Sheet: Table S6
Supplementary Table 9. GO analysis of up-regulated genes
Class	GO_Name	GO_ID	GO_Level	P_value	EnrichmentScore	HitsGenesCountsInSelectedSet	HitsGenesCountsInBackground	AllGenesCountsInSelectedSet	AllGenesCountsInBackground	GenesOfSelectedSetInGOterm	corrected p-value(BH method)
Molecular function	binding	GO:0005488	2	0.0211664	1.04196	487	24530	584	30650	TraesCS7B02G262400,TraesCS2B02G367200,TraesCS2D02G205700,TraesCS1A02G011600,TraesCS2D02G579000,TraesCS2D02G111300,TraesCS4B02G003400,TraesCS3B02G391800,TraesCS3B02G468800,TraesCS2D02G354900,TraesCS1A02G020500,TraesCS2D02G174900,TraesCS1D02G149000,TraesCS7D02G154700,TraesCS3D02G041800,TraesCS2B02G054900,TraesCS2D02G306400,TraesCS2D02G395400,TraesCS5B02G405300,TraesCS7D02G008600,TraesCS3D02G538500,…	1
Molecular function	aspartic-type endopeptidase activity	GO:0004190	6	0.0460847	2.14842	7	171	584	30650	TraesCS2D02G306400,TraesCS2D02G266700,TraesCS6A02G022500,TraesCS5A02G448600,TraesCS6B02G440500,TraesCS3B02G248500,TraesCS7B02G030700,	1
Molecular function	aspartic-type peptidase activity	GO:0070001	5	0.0460847	2.14842	7	171	584	30650	TraesCS2D02G306400,TraesCS2D02G266700,TraesCS6A02G022500,TraesCS5A02G448600,TraesCS6B02G440500,TraesCS3B02G248500,TraesCS7B02G030700,	1
Cellular component	photosystem II reaction center	GO:0009539	4	0.010536	3.18579	6	108	61	3498	TraesCS2D02G586200,TraesCS4D02G269900,TraesCS2D02G262200,TraesCS6B02G450500,TraesCS3D02G046900,TraesCS2D02G168500,	0.853415
Biological process	cellular metabolic process	GO:0044237	3	0.0348032	1.07696	186	8992	247	12860	TraesCS2B02G367200,TraesCS3B02G391800,TraesCS3B02G468800,TraesCS3D02G041800,TraesCS1B02G135900,TraesCS1B02G030000,TraesCS5B02G405300,TraesCS2D02G328600,TraesCS7A02G515000,TraesCS2D02G586200,TraesCS3D02G236100,TraesCS2D02G554600,TraesCS2D02G256500,TraesCS4D02G269900,TraesCS1D02G271100,TraesCS2A02G417900,TraesCS5B02G007800,TraesCS6A02G043400,TraesCS6A02G022500,TraesCS2D02G297900,TraesCS5B02G275700,…	1
Biological process	cellular process	GO:0009987	2	0.0397609	1.06429	199	9735	247	12860	TraesCS2B02G367200,TraesCS3B02G391800,TraesCS3B02G468800,TraesCS3D02G041800,TraesCS1B02G135900,TraesCS1B02G030000,TraesCS5B02G405300,TraesCS2D02G328600,TraesCS7A02G515000,TraesCS2D02G586200,TraesCS3D02G236100,TraesCS2D02G554600,TraesCS2D02G256500,TraesCS4D02G269900,TraesCS1D02G271100,TraesCS2A02G417900,TraesCS2D02G596400,TraesCS5B02G007800,TraesCS6A02G043400,TraesCS6A02G022500,TraesCS2D02G297900,…	1
