# Supplementary material for: Cytogenetic identification and molecular marker development of a novel wheat-Leymus mollis 4Ns(4D) alien disomic substitution line with resistance to stripe rust and Fusarium head blight
Source: Front Plant Sci. 2022 Nov 1;13:1012939. doi: 10.3389/fpls.2022.1012939 (PMC9667194; doi:10.3389/fpls.2022.1012939)
Supplement: Supplementary file 11 [file Table_10.xls]

## Sheet: Table S7
Supplementary Table 10. GO analysis of down-regulated genes
Class	GO_Name	GO_ID	GO_Level	P_value	EnrichmentScore	HitsGenesCountsInSelectedSet	HitsGenesCountsInBackground	AllGenesCountsInSelectedSet	AllGenesCountsInBackground	GenesOfSelectedSetInGOterm	corrected p-value(BH method)
Molecular function	nucleic acid binding	GO:0003676	4	0.00160603	1.11835	372	14279	714	30650	TraesCS4B02G050600,TraesCS2B02G475900,TraesCS4D02G147400,TraesCS7B02G274400,TraesCS2B02G624800,TraesCS6B02G128200,TraesCS7A02G516300,TraesCS4D02G020100,TraesCS3D02G360800,TraesCS4D02G081900,TraesCS4D02G180000,TraesCS6B02G393700,TraesCS5B02G273000,TraesCS3A02G280800,TraesCS5B02G362500,TraesCS4D02G360000,TraesCS4D02G315400,TraesCSU02G130600,TraesCS1A02G234800,TraesCS2B02G415400,TraesCS5B02G093800,T…	0.362963
Molecular function	heterocyclic compound binding	GO:1901363	3	0.00861521	1.07461	451	18016	714	30650	TraesCS4B02G050600,TraesCS2B02G475900,TraesCS4D02G147400,TraesCS7B02G274400,TraesCS2B02G624800,TraesCS6B02G128200,TraesCS7A02G516300,TraesCS4D02G020100,TraesCS3D02G360800,TraesCS4D02G081900,TraesCS4D02G180000,TraesCS6B02G393700,TraesCS5B02G273000,TraesCS3A02G280800,TraesCS5B02G362500,TraesCS4D02G360000,TraesCS4D02G184400,TraesCS4D02G315400,TraesCSU02G130600,TraesCS1A02G234800,TraesCS2B02G415400,T…	0.649013
Molecular function	organic cyclic compound binding	GO:0097159	3	0.00861521	1.07461	451	18016	714	30650	TraesCS4B02G050600,TraesCS2B02G475900,TraesCS4D02G147400,TraesCS7B02G274400,TraesCS2B02G624800,TraesCS6B02G128200,TraesCS7A02G516300,TraesCS4D02G020100,TraesCS3D02G360800,TraesCS4D02G081900,TraesCS4D02G180000,TraesCS6B02G393700,TraesCS5B02G273000,TraesCS3A02G280800,TraesCS5B02G362500,TraesCS4D02G360000,TraesCS4D02G184400,TraesCS4D02G315400,TraesCSU02G130600,TraesCS1A02G234800,TraesCS2B02G415400,T…	0.649013
Molecular function	oxidoreduction-driven active transmembrane transporter activity	GO:0015453	6	0.00882735	2.00594	15	321	714	30650	TraesCS4D02G223700,TraesCS4D02G338900,TraesCS4D02G216400,TraesCS5B02G420000,TraesCS1D02G303100,TraesCS7A02G108800,TraesCS4D02G154700,TraesCS5B02G378400,TraesCS3D02G210800,TraesCS7B02G079300,TraesCS6D02G369100,TraesCS5B02G419800,TraesCS4D02G362300,TraesCS5A02G013100,TraesCS3B02G373400,	0.398996
Molecular function	electron transfer activity	GO:0009055	4	0.0140332	1.63015	24	632	714	30650	TraesCS4D02G223700,TraesCS4D02G338900,TraesCS4D02G216400,TraesCS5B02G420000,TraesCS4D02G329400,TraesCS4D02G223900,TraesCS1D02G303100,TraesCS7A02G108800,TraesCS4D02G154700,TraesCS4A02G049100,TraesCS5B02G378400,TraesCS3D02G210800,TraesCS3B02G365900,TraesCS7B02G079300,TraesCS6D02G369100,TraesCS3B02G381800,TraesCS5B02G419800,TraesCS4D02G124600,TraesCS4D02G362300,TraesCS4D02G032000,TraesCS5A02G013100,…	0.396439
Molecular function	active transmembrane transporter activity	GO:0022804	4	0.022222	1.72114	17	424	714	30650	TraesCS4D02G223700,TraesCS4D02G338900,TraesCS4D02G216400,TraesCS5B02G420000,TraesCS1D02G303100,TraesCS7A02G108800,TraesCS4D02G154700,TraesCS5B02G378400,TraesCS3D02G210800,TraesCS7B02G079300,TraesCS6D02G369100,TraesCS7B02G052300,TraesCS4D02G173500,TraesCS5B02G419800,TraesCS4D02G362300,TraesCS5A02G013100,TraesCS3B02G373400,	0.558019
Molecular function	isomerase activity	GO:0016853	3	0.0226905	2.74003	6	94	714	30650	TraesCS4D02G245000,TraesCS5B02G093800,TraesCS2A02G539600,TraesCS4D02G045800,TraesCS4D02G205300,TraesCS4D02G179700,	0.512805
Molecular function	primary active transmembrane transporter activity	GO:0015399	5	0.0254331	1.72572	16	398	714	30650	TraesCS4D02G223700,TraesCS4D02G338900,TraesCS4D02G216400,TraesCS5B02G420000,TraesCS1D02G303100,TraesCS7A02G108800,TraesCS4D02G154700,TraesCS5B02G378400,TraesCS3D02G210800,TraesCS7B02G079300,TraesCS6D02G369100,TraesCS4D02G173500,TraesCS5B02G419800,TraesCS4D02G362300,TraesCS5A02G013100,TraesCS3B02G373400,	0.442144
Molecular function	oxidoreductase activity, acting on NAD(P)H	GO:0016651	4	0.0308805	1.80017	13	310	714	30650	TraesCS4D02G223700,TraesCS4D02G338900,TraesCS5D02G413900,TraesCS1D02G303100,TraesCS4D02G154700,TraesCS4D02G223800,TraesCS5B02G378400,TraesCS3D02G210800,TraesCS7B02G079300,TraesCS5D02G423500,TraesCS2B02G539100,TraesCS4D02G362300,TraesCS3B02G373400,	0.498499
Molecular function	NADH dehydrogenase activity	GO:0003954	5	0.0443087	1.94143	9	199	714	30650	TraesCS4D02G223700,TraesCS4D02G338900,TraesCS1D02G303100,TraesCS4D02G154700,TraesCS5B02G378400,TraesCS3D02G210800,TraesCS7B02G079300,TraesCS4D02G362300,TraesCS3B02G373400,	0.62586
Molecular function	NAD(P)H dehydrogenase (quinone) activity	GO:0003955	6	0.0443087	1.94143	9	199	714	30650	TraesCS4D02G223700,TraesCS4D02G338900,TraesCS1D02G303100,TraesCS4D02G154700,TraesCS5B02G378400,TraesCS3D02G210800,TraesCS7B02G079300,TraesCS4D02G362300,TraesCS3B02G373400,	0.62586
Molecular function	NADH dehydrogenase (ubiquinone) activity	GO:0008137	8	0.0443087	1.94143	9	199	714	30650	TraesCS4D02G223700,TraesCS4D02G338900,TraesCS1D02G303100,TraesCS4D02G154700,TraesCS5B02G378400,TraesCS3D02G210800,TraesCS7B02G079300,TraesCS4D02G362300,TraesCS3B02G373400,	0.62586
Molecular function	NADH dehydrogenase (quinone) activity	GO:0050136	7	0.0443087	1.94143	9	199	714	30650	TraesCS4D02G223700,TraesCS4D02G338900,TraesCS1D02G303100,TraesCS4D02G154700,TraesCS5B02G378400,TraesCS3D02G210800,TraesCS7B02G079300,TraesCS4D02G362300,TraesCS3B02G373400,	0.62586
Molecular function	nucleotidyltransferase activity	GO:0016779	5	0.0473725	1.78188	11	265	714	30650	TraesCS1D02G411100,TraesCS4D02G029300,TraesCS4D02G029500,TraesCS1B02G220000,TraesCS4D02G190400,TraesCS4A02G224300,TraesCS4D02G152300,TraesCS4D02G190600,TraesCS2B02G327800,TraesCS7A02G303600,TraesCS4D02G029200,	0.428247
Molecular function	oxidoreductase activity, acting on NAD(P)H, quinone or similar compound as acceptor	GO:0016655	5	0.0491371	1.90318	9	203	714	30650	TraesCS4D02G223700,TraesCS4D02G338900,TraesCS1D02G303100,TraesCS4D02G154700,TraesCS5B02G378400,TraesCS3D02G210800,TraesCS7B02G079300,TraesCS4D02G362300,TraesCS3B02G373400,	0.427114
Biological process	cellular nitrogen compound metabolic process	GO:0034641	4	0.0014457	1.16002	199	6527	338	12860	TraesCS4D02G147400,TraesCS7B02G274400,TraesCS4B02G099900,TraesCS4D02G081900,TraesCS5A02G456000,TraesCS4D02G172400,TraesCS4D02G184400,TraesCSU02G130600,TraesCS5B02G093800,TraesCS4D02G035100,TraesCS4D02G208100,TraesCS4D02G270900,TraesCS2A02G539600,TraesCS4D02G145700,TraesCS6A02G151400,TraesCS1D02G243900,TraesCS6B02G131000,TraesCS3B02G421200,TraesCS4D02G029300,TraesCS5B02G059000,TraesCS4B02G049700,T…	0.560931
Biological process	nucleobase-containing compound metabolic process	GO:0006139	5	0.00210828	1.18523	168	5393	338	12860	TraesCS4D02G147400,TraesCS7B02G274400,TraesCS4B02G099900,TraesCS4D02G081900,TraesCS5A02G456000,TraesCS4D02G172400,TraesCS4D02G184400,TraesCSU02G130600,TraesCS5B02G093800,TraesCS4D02G035100,TraesCS4D02G208100,TraesCS4D02G270900,TraesCS2A02G539600,TraesCS6A02G151400,TraesCS1D02G243900,TraesCS6B02G131000,TraesCS3B02G421200,TraesCS4D02G029300,TraesCS5B02G059000,TraesCS4B02G049700,TraesCS4D02G365600,T…	0.409007
Biological process	heterocycle metabolic process	GO:0046483	4	0.00288147	1.17781	168	5427	338	12860	TraesCS4D02G147400,TraesCS7B02G274400,TraesCS4B02G099900,TraesCS4D02G081900,TraesCS5A02G456000,TraesCS4D02G172400,TraesCS4D02G184400,TraesCSU02G130600,TraesCS5B02G093800,TraesCS4D02G035100,TraesCS4D02G208100,TraesCS4D02G270900,TraesCS2A02G539600,TraesCS6A02G151400,TraesCS1D02G243900,TraesCS6B02G131000,TraesCS3B02G421200,TraesCS4D02G029300,TraesCS5B02G059000,TraesCS4B02G049700,TraesCS4D02G365600,T…	0.37267
Biological process	cellular aromatic compound metabolic process	GO:0006725	4	0.00312482	1.17586	168	5436	338	12860	TraesCS4D02G147400,TraesCS7B02G274400,TraesCS4B02G099900,TraesCS4D02G081900,TraesCS5A02G456000,TraesCS4D02G172400,TraesCS4D02G184400,TraesCSU02G130600,TraesCS5B02G093800,TraesCS4D02G035100,TraesCS4D02G208100,TraesCS4D02G270900,TraesCS2A02G539600,TraesCS6A02G151400,TraesCS1D02G243900,TraesCS6B02G131000,TraesCS3B02G421200,TraesCS4D02G029300,TraesCS5B02G059000,TraesCS4B02G049700,TraesCS4D02G365600,T…	0.303107
Biological process	organic cyclic compound metabolic process	GO:1901360	4	0.00318133	1.17542	168	5438	338	12860	TraesCS4D02G147400,TraesCS7B02G274400,TraesCS4B02G099900,TraesCS4D02G081900,TraesCS5A02G456000,TraesCS4D02G172400,TraesCS4D02G184400,TraesCSU02G130600,TraesCS5B02G093800,TraesCS4D02G035100,TraesCS4D02G208100,TraesCS4D02G270900,TraesCS2A02G539600,TraesCS6A02G151400,TraesCS1D02G243900,TraesCS6B02G131000,TraesCS3B02G421200,TraesCS4D02G029300,TraesCS5B02G059000,TraesCS4B02G049700,TraesCS4D02G365600,T…	0.246872
Biological process	metabolic process	GO:0008152	2	0.00690926	1.05974	297	10663	338	12860	TraesCS4D02G147400,TraesCS7B02G274400,TraesCS4B02G099900,TraesCS4D02G081900,TraesCS5D02G223700,TraesCS5A02G456000,TraesCS4D02G245000,TraesCS4D02G172400,TraesCS4D02G201400,TraesCS4D02G184400,TraesCSU02G130600,TraesCS5B02G093800,TraesCS4D02G035100,TraesCS4D02G208100,TraesCS4D02G270900,TraesCS3D02G148600,TraesCS2A02G539600,TraesCS4D02G145700,TraesCS6A02G151400,TraesCS1D02G243900,TraesCS6A02G419100,T…	0.335099
Biological process	cellular metabolic process	GO:0044237	3	0.00963442	1.0832	256	8992	338	12860	TraesCS4D02G147400,TraesCS7B02G274400,TraesCS4B02G099900,TraesCS4D02G081900,TraesCS5A02G456000,TraesCS4D02G172400,TraesCS4D02G184400,TraesCSU02G130600,TraesCS5B02G093800,TraesCS4D02G035100,TraesCS4D02G208100,TraesCS4D02G270900,TraesCS2A02G539600,TraesCS4D02G145700,TraesCS6A02G151400,TraesCS1D02G243900,TraesCS4D02G031600,TraesCS7A02G312300,TraesCS4D02G170700,TraesCS6B02G131000,TraesCS3B02G421200,T…	0.41535
Biological process	biological_process	GO:0008150	0	0.0145167	1.03412	322	11847	338	12860	TraesCS4D02G147400,TraesCS7B02G274400,TraesCS4B02G099900,TraesCS4D02G081900,TraesCS5D02G223700,TraesCS5A02G456000,TraesCS4D02G245000,TraesCS4D02G172400,TraesCS4D02G201400,TraesCS4D02G184400,TraesCSU02G130600,TraesCS5B02G093800,TraesCS4D02G035100,TraesCS4D02G208100,TraesCS4D02G270900,TraesCS3D02G148600,TraesCS2A02G539600,TraesCS4D02G145700,TraesCS6A02G151400,TraesCS1D02G243900,TraesCS6A02G419100,T…	0.563248
Biological process	nucleic acid metabolic process	GO:0090304	6	0.0175288	1.14987	147	4864	338	12860	TraesCS4D02G147400,TraesCS7B02G274400,TraesCS4D02G081900,TraesCS5A02G456000,TraesCS4D02G184400,TraesCSU02G130600,TraesCS5B02G093800,TraesCS4D02G035100,TraesCS4D02G208100,TraesCS4D02G270900,TraesCS2A02G539600,TraesCS1D02G243900,TraesCS6B02G131000,TraesCS3B02G421200,TraesCS4D02G029300,TraesCS5B02G059000,TraesCS4B02G049700,TraesCS4D02G365600,TraesCS4D02G118100,TraesCS6A02G174100,TraesCS2B02G301300,T…	0.618289
Biological process	primary metabolic process	GO:0044238	3	0.0197682	1.06962	261	9284	338	12860	TraesCS4D02G147400,TraesCS7B02G274400,TraesCS4B02G099900,TraesCS4D02G081900,TraesCS5D02G223700,TraesCS5A02G456000,TraesCS4D02G172400,TraesCS4D02G201400,TraesCS4D02G184400,TraesCSU02G130600,TraesCS5B02G093800,TraesCS4D02G035100,TraesCS4D02G208100,TraesCS4D02G270900,TraesCS2A02G539600,TraesCS4D02G145700,TraesCS6A02G151400,TraesCS1D02G243900,TraesCS6A02G419100,TraesCS7A02G312300,TraesCS6B02G131000,T…	0.639172
Biological process	nitrogen compound metabolic process	GO:0006807	3	0.0198855	1.07397	253	8963	338	12860	TraesCS4D02G147400,TraesCS7B02G274400,TraesCS4B02G099900,TraesCS4D02G081900,TraesCS5D02G223700,TraesCS5A02G456000,TraesCS4D02G172400,TraesCS4D02G201400,TraesCS4D02G184400,TraesCSU02G130600,TraesCS5B02G093800,TraesCS4D02G035100,TraesCS4D02G208100,TraesCS4D02G270900,TraesCS2A02G539600,TraesCS4D02G145700,TraesCS6A02G151400,TraesCS1D02G243900,TraesCS6A02G419100,TraesCS7A02G312300,TraesCS6B02G131000,T…	0.593505
Biological process	generation of precursor metabolites and energy	GO:0006091	4	0.0238572	1.52433	25	624	338	12860	TraesCS4D02G031600,TraesCS4D02G216400,TraesCS5B02G420000,TraesCS7A02G305200,TraesCS4D02G031700,TraesCS4D02G329400,TraesCS5B02G498100,TraesCS4D02G031800,TraesCS4D02G223900,TraesCS7A02G108800,TraesCS4D02G154700,TraesCS4D02G191700,TraesCS4D02G223800,TraesCS2B02G556600,TraesCS5B02G378400,TraesCS3D02G210800,TraesCS3B02G365900,TraesCS6D02G369100,TraesCS5B02G419800,TraesCS4D02G296400,TraesCS4D02G124600,…	0.661186
Biological process	electron transport chain	GO:0022900	5	0.0320461	1.56573	20	486	338	12860	TraesCS4D02G031600,TraesCS7A02G305200,TraesCS4D02G031700,TraesCS4D02G329400,TraesCS4D02G031800,TraesCS4D02G223900,TraesCS7A02G108800,TraesCS4D02G154700,TraesCS4D02G191700,TraesCS4D02G223800,TraesCS2B02G556600,TraesCS5B02G378400,TraesCS3D02G210800,TraesCS3B02G365900,TraesCS4D02G296400,TraesCS4D02G124600,TraesCS4D02G362300,TraesCS4D02G032000,TraesCS5A02G013100,TraesCS5D02G354400,	0.264551
Biological process	cellular respiration	GO:0045333	6	0.0332061	1.77281	13	279	338	12860	TraesCS4D02G216400,TraesCS5B02G420000,TraesCS4D02G329400,TraesCS4D02G154700,TraesCS4D02G223800,TraesCS5B02G378400,TraesCS3D02G210800,TraesCS6D02G369100,TraesCS5B02G419800,TraesCS4D02G362300,TraesCS4D02G032000,TraesCS5A02G013100,TraesCS5D02G354400,	0.268416
Biological process	energy derivation by oxidation of organic compounds	GO:0015980	5	0.0340319	1.76648	13	280	338	12860	TraesCS4D02G216400,TraesCS5B02G420000,TraesCS4D02G329400,TraesCS4D02G154700,TraesCS4D02G223800,TraesCS5B02G378400,TraesCS3D02G210800,TraesCS6D02G369100,TraesCS5B02G419800,TraesCS4D02G362300,TraesCS4D02G032000,TraesCS5A02G013100,TraesCS5D02G354400,	0.269477
Biological process	aerobic respiration	GO:0009060	7	0.0356626	2.01427	9	170	338	12860	TraesCS4D02G216400,TraesCS5B02G420000,TraesCS4D02G154700,TraesCS4D02G223800,TraesCS5B02G378400,TraesCS3D02G210800,TraesCS6D02G369100,TraesCS5B02G419800,TraesCS4D02G362300,	0.276742
Biological process	DNA integration	GO:0015074	8	0.0364539	1.23327	67	2067	338	12860	TraesCS7B02G274400,TraesCS4D02G081900,TraesCS4D02G035100,TraesCS4D02G208100,TraesCS4D02G270900,TraesCS1D02G243900,TraesCS6B02G131000,TraesCS3B02G421200,TraesCS5B02G059000,TraesCS4B02G049700,TraesCS2B02G301300,TraesCS4D02G327300,TraesCS5A02G210100,TraesCS5D02G489000,TraesCS5D02G188100,TraesCS4D02G122100,TraesCS4A02G221800,TraesCS4D02G275900,TraesCS6B02G367200,TraesCS4D02G185100,TraesCS6D02G192700,…	0.277336
Biological process	cellular localization	GO:0051641	3	0.0367458	2.71767	5	70	338	12860	TraesCS5A02G403600,TraesCS4D02G036000,TraesCS3B02G367800,TraesCS5D02G307400,TraesCS2A02G166300,	0.27418
Biological process	organic substance metabolic process	GO:0071704	3	0.0376549	1.05912	262	9412	338	12860	TraesCS4D02G147400,TraesCS7B02G274400,TraesCS4B02G099900,TraesCS4D02G081900,TraesCS5D02G223700,TraesCS5A02G456000,TraesCS4D02G172400,TraesCS4D02G201400,TraesCS4D02G184400,TraesCSU02G130600,TraesCS5B02G093800,TraesCS4D02G035100,TraesCS4D02G208100,TraesCS4D02G270900,TraesCS2A02G539600,TraesCS4D02G145700,TraesCS6A02G151400,TraesCS1D02G243900,TraesCS6A02G419100,TraesCS7A02G312300,TraesCS6B02G131000,T…	0.275662
Biological process	cellular process	GO:0009987	2	0.0378435	1.05524	270	9735	338	12860	TraesCS4D02G147400,TraesCS7B02G274400,TraesCS4B02G099900,TraesCS4D02G081900,TraesCS5A02G456000,TraesCS4D02G172400,TraesCS4D02G184400,TraesCSU02G130600,TraesCS5B02G093800,TraesCS4D02G035100,TraesCS4D02G208100,TraesCS4D02G270900,TraesCS2A02G539600,TraesCS4D02G145700,TraesCS6A02G151400,TraesCS1D02G243900,TraesCS4D02G031600,TraesCS7A02G312300,TraesCS4D02G170700,TraesCS6B02G131000,TraesCS3B02G421200,T…	0.271912
Biological process	cellular nitrogen compound biosynthetic process	GO:0044271	5	0.0443128	1.18219	87	2800	338	12860	TraesCS4D02G147400,TraesCS4B02G099900,TraesCS4D02G172400,TraesCSU02G130600,TraesCS4D02G145700,TraesCS4D02G029300,TraesCS4D02G365600,TraesCS4D02G118100,TraesCS6A02G174100,TraesCS2B02G521600,TraesCS4D02G255100,TraesCS4D02G107400,TraesCS4D02G199400,TraesCS7A02G409800,TraesCS4D02G198100,TraesCS6D02G222300,TraesCS4D02G215100,TraesCS6B02G334700,TraesCS1B02G314000,TraesCS4D02G216700,TraesCS4D02G321500,T…	0.312607
