# Supplementary material for: Cytogenetic identification and molecular marker development of a novel wheat-Leymus mollis 4Ns(4D) alien disomic substitution line with resistance to stripe rust and Fusarium head blight
Source: Front Plant Sci. 2022 Nov 1;13:1012939. doi: 10.3389/fpls.2022.1012939 (PMC9667194; doi:10.3389/fpls.2022.1012939)
Supplement: Supplementary file 12 [file Table_11.xls]

## Sheet: Table S8
Supplementary Table 11. 12895 DEGs sequence and expression of unmapped wheat genome
GeneID	sequnece	baseMean	log2FoldChange	lfcSE	stat	pvalue	padj	Regulated
Trinity5	TCGGATATGGTAGAGGCACCGTATTTGCATCAAGTTATAGCATCAGTTTTGTGTATTTTACAATTTTAAGCACCAAAGTGACGGTGCTAGATAAGTTGAGGCACCCCTAGTGTATTTAACTCTTGTTTATACTCCACTTTACACAAGAAGCCATACGTGTTTTACACAAGAAGCCATACGTGTTACAGAGTCAAGTCAACAGGACAAGCCGCGCCTAATTAACAAAAAAAAAAGTGTGGCTGGCTGGCAGCTCTGGCCGTGATGCCATCAAGATTCGTCCGTCCGTCGCCGGTAGCGGTAGGTGGGGTGGGGCGGTGGGCGGTTGGTCAGCTGGTCCGTTGCCCCGGCCGGTCACGGTCAGTGGGCGGCGACGGCGCCGTTGCAGCGCCGCTGGCAGAA…	25.0929	8.32584	2.86119	2.90992	0.00361522	0.0402586	up
Trinity11	TCGGATATGGTAGAGGCACCGTATTTGCATCAAGTTATAGCATCAGTTTTGTGTATTTTACAATTTTAAGCACCAAAGTGACGGTGCTAGATAAGTTGAGGCACCCCTAGTGTATTTAACTCTTGTTTATACTCCACTTTACACAAGAAGCCATACGTGTTTTACACAAGAAGCCATACGTGTTACAGAGTCAAGTCAACAGGACAAGCCGCGCCTAATTAACAAAAAAAAAAGTGTGGCTGGCTGGCAGCTCTGGCCGTGATGCCATCAAGATTCGTCCGTCCGTCGCCGGTAGCGGTAGGTGGGGTGGGGCGGTGGGCGGTTGGTCAGCTGGTCCGTTGCCCCGGCCGGTCACGGTCAGTGGGCGGCGACGGCGCCGTTGCAGCGCCGCTGGCAGAA…	1648.01	12.6298	2.55149	4.94995	7.42e-07	9.89e-06	up
Trinity16	AATTGACATCACTGTTTAATTATTATTACGTACGATAATTGCATTACAAAATTGGCTTTCCAGGTCACGCGAGAGACCACCTGTGAAAGCTACTACATCATCTTCGCAATTACAATTACATGACACAAACATAACCTAAAAGCGTCAGCCAGTTGCCACGACACTGAACCAAGTCCTTCGAGAGAGAAAAAAACAACCCGAACCAACTCTATACAGGCTACACAACACAATCCACAGCTCCTGAATCCAAAACTTGAGTTCCCTTTCTTGTTCGACCTCTACTTCTTCTAATTTGGAATCTACCACAACAAAAGCTGAAATATTACCCGACGGCTACCTGACCATGCATGTTTGCCATGTCCAAGCCCAAGCGGCAGCCAAAGAGCAGGCAGGGGCAGC…	41.9212	9.06635	2.79899	3.23915	0.00119888	0.0144862	up
Trinity52	AGAGGAGATATACTCATGGTGGTCAAATCTTTATTTCTTTACAAAGTCCATCTGAATTCTCAAGGACTAGTATATATATAGTACAACTATTAGCCTATTATACATTGCTAAAACATTAAGGAGATATTAAAAATTATACCATAATACAAATAACTACATGCATATGTGTACTTATTACTCTATCATACATACACATGGAGATTACATGTACAAAAGCATAAATCCCAAGGCAGGCATGTACTGATCGATCACTGGCACATATTAAGTCTCGTTCAGCTAGGATATGACTTGGACGCATGCACGTAAGCATCTTCAGCTATTTGGCATCTATAATTGACTAAGGAAAGATCGACGATGTATGAAAAATATCATGAGGCACCGGCGACGGCGAGCATCTTC…	165.638	-10.6763	2.78626	-3.83177	0.000127224	0.00164879	down
Trinity53	GCCACCGCTGTTGTTACACATGGCCGTTCGATCTCTGTGATGAACTGATGATCCCCCTCGTGTCTTCACCGCCGGCTTCGTCTTCAACTCCGGCCAATTACCCTGAACCCGAGGAGGAGAAAGAGAAGCTCGTTTGTGTTTGCTGGCCGGAGATGGATGCTATGCTAATGGATGGAGCTAGACTCTGGACGAACCACCGGGTTATATATAGAGCTAAGAGAGTATACTCTACTAGCCATGGCCCATGGTGAGGGAGCGAGTGAGTGGCACCTAGCTAAATGTAGCTATAGTGCGGCGTT	16.0388	21.0184	3.65367	5.75268	8.78e-09	1.29e-07	up
Trinity70	GTTCCCGTGTTGGACTTGGATACTGAACATGACCATGGGATACACGACTTCATATTATATACGAGTAATTTATTTATACAGTCCAGAATAAACAAGTCCTGCAGAGTCCGACTCCCAACACATCTGATTGCCTTTATATAAGGGCATGCATACACATGTTTTTTACACATAAACGATCCAGAGCTTCCTCATCTCAAAACGATCCAGAGCTTCCGCGTCTCAAAAAAGTCCAGATCTTCCGAAGACACGGGGTAAAGAGAAAAAGAGGTAGGATCGACGTTTTAACATATTAGTTCATGATTTCTCTCGATGACACTTTTTCTATAAGTATTAACTTCTATGATTTTAAACCTTAGTTAGGTGCGAAGAAGACACACAAGTCATCTGCTGTCTCAGAGG…	29.7773	8.57285	2.76204	3.10381	0.00191045	0.0223936	up
Trinity80	ATACGACTCCCTGTCATTCTCTCCACCAAAAAAGGTTTTTCACGAGGAAAAAAATCGTGGGCTTCTACCACGTAATATGAGTCCATGTCCATCACGTTATGTGCTCAGACTCATTGTCCAAAAAAACACACGTAGCCTCCATCCATATACACCAGACGTGAGACCCCTAAAAAAACCCAGACGTGAGGGCATCCCATAGATCATAATTCTTCTCTTCTTCTCCACAGGTCTCCGGTAGCACCGTTGGCAAAAACTTCTTGAGCTTTGCGTGCCGGACGTGACAGCATCTCGCCAATGTTATAGCTTCGTCCGTCCCTTCTCCAAAGGTCTCCGGTGGCACGCCATCAGCAACAACTTTTCGAGCTTTGCGTGCCGACGTGATAGCATCTCGCCAACATT…	29.1174	8.54054	2.76426	3.08963	0.00200408	0.0234145	up
Trinity81	ATACGACTCCCTGTCATTCTCTCCACCAAAAAAGGTTTTTCACGAGGAAAAAAATCGTGGGCTTCTACCACGTAATATGAGTCCATGTCCATCACGTTATGTGCTCAGACTCATTGTCCAAAAAAACACACGTAGCCTCCATCCATATACACCAGACGTGAGACCCCTAAAAAAACCCAGACGTGAGGGCATCCCATAGATCATAATTCTTCTCTTCTTCTCCACAGGTCTCCGGTAGCACCGTTGGCAAAAACTTCTTGAGCTTTGCGTGCCGGACGTGACAGCATCTCGCCAATGTTATAGCTTCGTCCGTCCCTTCTCCAAAGGTCTCCGGTGGCACGCCATCAGCAACAACTTTTCGAGCTTTGCGTGCCGACGTGATAGCATCTCGCCAACATT…	66.2863	9.72735	2.7526	3.53388	0.000409512	0.00516795	up
Trinity95	TAACACGATCAGGCCCAAATGTAACAAGACCAGGCCCCCGAGCATTTGGTCTTACCGCCGCTCAGCAGATGTCCAGTTAACTGGGCAGAAGGCATAAATCCCTACGAAGAATCAGGGCTGGAGCAATTGAACAGGCTGCCTTTGTGCATACTATCATCCTTCATAAATATCCACTGCATCCAATCTTTATTCAGTGGACTCAGCAACCCATCACGGCGCAGTTATACACGAAGTTCCCGGATTGCCGTGTGGCAACCAAATTCCACACAGGCGGTTGCTCATCGGGAACCCATGAATTAAGCTCAATGATGCCACCAATAGAAGTCCTTGGGCCTCCAATGACAATCAGCCGGTCACCACAGGCTCGGAAAGCAAGGCCCCATCCATTCATGGACACAG…	20.7257	8.05007	2.76841	2.90783	0.00363942	0.0404828	up
Trinity126	GCCCACCTCTCACTTTGAGATGCAACATGACAAATAGTACGGTGGGTGGGATTTTCCCCCCTCTCTTCTATCAATATAAGATACGCATACTCATGCATATTCGAGAAAAAAACATGACAAATAGTACATGGCATTTTCTCTTCGGTTACACACATCATATCCAACTTATACACATTGTTTAAGCAAACCAGTAGCAGTGGCATATGACGAAAGACTCATCGACCACTACATGCATCGTGTACTTTTGTTACACTGAATATGAGTAAAACGATGTCAGTCTATCTACGAGATGAATGGGCTGCTGCTTCCTTTCTATGGAGCATACAAGATGAACGTCACATGCCTGATGGTGCAGAAAATTCACAAACAGACTCAGCTATAAGTCGATCTCACACCTAG…	135.899	10.7631	2.74763	3.91722	8.96e-05	0.0011664	up
Trinity133	TGAAGCGGCGTTCGGCTGTTCCCTCAGCCTGTCTGGCCCATCCGCTCTCCCACGGCCAGTCCGGCCGTTCCTTGGCCGGATCTCATATGGTAGCCATCGCTGTATCTCCGCCAGCGGTCAGCAGGTACTCCGGCAGTGGCTGGCGCCACCCCGCGGCGGCCCGCCGTTCCTGCCGGAACCTAGCCGAAAACGTGGATGAAGACCAGAAGGAGCTGTGCGCCGTCCTCCTTCGTGCAGCTCGCGGCGTCGGCGGT	55.1108	-9.08871	2.7871	-3.26098	0.00111026	0.0134749	down
Trinity136	TTTTGGGCAAACAACAAACCAGCTTTGAATCAAAAACACAGACCAGAAAAGCTAGTACACCATTCTTAAAACCTCCATGTTTCACGAATGCAAAACCGCAGGATGTCTTACATATCTGAAACAATACTTAGCAGCAAAAACGAGGCAAAGTCTGGCATGATGGAGGGGTCTGGACAAACTATGAAGAGATAAGTCTAGCAAAATGAGGGCTCCCAAATCAAGGTCTGGCAAAAAGTAGCTAACTCTGGCATGATGGAGGGGTCTGGCAAGCTAAGAAGGGCTCTGGGACTGCTCTAGCAAAAGGATCAAACTAAAGTCTACCGGAGGCAAGTCTTCTACCAGAAGAAGTCTTCAGGCAGCTCAGTCATGGGATAGCTCGTGTTCCACTGACGTAGGGTC…	133.887	10.7416	2.75567	3.89798	9.7e-05	0.00126198	up
Trinity153	CGCGAATTGATAATATTAATAATAGAGAATATATTCAGCATTATACTCTATTATACTCTATTTCTAAAGTTCATCATGTGGTATACAATGGTACAAACAAATTGTACTTTTGATGCTTCGGTTTAAACAAGTAAATGGTCAAAAGGTTTTTTTTTAACACAGTACAGACGCAAGCGCTCATATACACATACATATACTCATCCTTATGAACGCACCCTACCCCTATGAACACCTCCGAAAGACTGAGCCGACATATCATCTTGAAAATTATGAAGTCACCGTAAGCACCTCGTCATCGATGAAAACGTCCCCTCCTACTGACTGCGTATCGCCGGAAATCCTTAGGTTCCACGGCGTCACAAATAGGAGGCTGCAGTCTGCAGACAGCGTAATCTGAGC…	33.1106	-8.35351	2.77516	-3.0101	0.00261161	0.029889	down
Trinity177	TTTTTGATCGAAAAAAATCTCTCTTCACATTTGTTTTCTCTCACAGTTTTGTCGCAAATCTCACTCCATGCTTGGTTTCTTTTATAGCACTGCATGCATACGTCGGAGCGACTTACATGATGAAGCAGGTACCTAACAACCCTGGAGCTTGAGGGTTACTTACCTATGGATCCCAGCCCCCAGGCATTATCTGAACCAAACGGCTCTTATTCTGCCATGCATGCTAGCTGGTTGGTACGTAGCCAACCTAACTTTACATACACATTTTACGCCTATATATTTGTAACACATATGGCGAGACGATGGACGGATCAGCTGTTGACGACCCTGCAGTTGCGCCTAATCTGGCCGGCGGTTCCCGTGAGCGGGTTGATGTTACCCATCTTGATCATCGCCGTC…	604.1	-6.99106	2.28443	-3.06031	0.00221111	0.0256591	down
Trinity183	TTTTTGATCGAAAAAAATCTCTCTTCACATTTGTTTTCTCTCACAGTTTTGTCGCAAATCTCACTCCATGCTTGGTTTCTTTTATAGCACTGCATGCATACGTCGGAGCGACTTACATGATGAAGCAGGTACCTAACAACCCTGGAGCTTGAGGGTTACTTACCTATGGATCCCAGCCCCCAGGCATTATCTGAACCAAACGGCTCTTATTCTGCAAAAATGCTAGACATACAAAGACTTACACGCTTTTACACGCTCCTTCCATCTAACAACCAATCACAAATCTCTCCCCCCTAATTTTCAGGAGAGTGGGCCGCCCCGCTCACCTATTGACCAATCAAGGTCAACCATCCTGTAAAAGCCTGTAAATCGTTTGTACGTGTAGCATTGCCGCTTATT…	64.5437	-9.31648	3.25961	-2.85816	0.00426108	0.0465917	down
Trinity212	CCCCCCCCCCCCCCCCCCCCCCCGCCCCCCCCCCCCCCCCCACCGGGGTGACCAGTTGTGCCGTCTGTCCTCCGTCACGTGGACATGTCATCAGGACCCACTGGTCAGATTTTCACTTAAACAGTTTTAATTGAGCGATTAACGTTTTCTGAAAACTGTCAGTACAATGGTGGTGGGTTTTTGAAAAAAAAAACGAAAGGTGGTGGTTTTGTGAATTAGGGTCCCCAATTATGGTGGTTTTCTGCAATTTACTCCATATGCTACACTACTTTACCTCTTCACCATACATCTCACCAGGTGCAGGCCTTCTAGCTTTCTGAAGCTTAGTCCCGCTTCTGCTTGGGGTCATGTTGGAATCCTTTTGCGCCCTTTCAGCAAATGATTTAACCGACAACTTAT…	324.115	6.1251	1.96148	3.12269	0.00179208	0.0211001	up
Trinity216	GCCGTCGTCGTGATCATCCGCCGCCTCGTGGGCCGGTGAAGGAGCACGGTGCCGGTCAGGGTCCTCCTCGGCGCCGGCGGCCGCGGCCGCGCCATGCCGCTTGGCGACGCTCTGCCCCCCGTCCATCAAGAATCAAGAATGAACAAGGACGCGACGCACAACGCAAGCAGGGACATGCGTCGCCGCCGCCGCCGCCGCTGCTGCGTGAATGCGGAGGGAGACAGGAG	163.586	11.0306	2.76373	3.9912	6.57e-05	0.000860212	up
Trinity239	TGGCACAAAAGCATTGTAAACTTTGCTCGGCGAATTTGTAGATCTGAAGGGATCCATCACCCAAATATAACATAAATGAAGTTGGTATTCAGTTTAAATTTCTACCAAGAAAATGTAAGGTGTTGATGAAGCTGAAACAAAATAATGGGCAGCAATGATTAATTAACCCATCCGGTAGTTTTCATTTTTCACCAACCTGTCCATCTATCCATAAGACTACTTGGAACTGAACCGAAGGTAAGGGTCTGAACCAAGAATAGCAGCGTAGACAAAAGCAAGATTAAACGTCATCCTTTAGTCCTCAATGGTACATGCATTCTCCTTCCTGACTTCGGCCTCCTGCTCTGGTGTGTAGTGTTCTCTAAAATCAGCTACTGCTTGGACTTCCCCCCGAAGGCT…	19.5099	7.96282	2.78225	2.86201	0.0042097	0.0460659	up
Trinity248	CTGTAATATACCCTTGCCGACGTGAGACGCGGGCCGAGAATTGCGCGTGGAAGAAGAGGGAGTCAGAGCGTGCGGCGTATGATGAACAAAGGCCGAATCTAAAGGGAATCTTATCCTTAGAACCGGTGCCACACACTGCGGAGTCTAGACGAGAGAGATAGAGAGAGGAGTATACAGCCGCTAGCTCTTCCCCCGCAGCGCCCGATCTCATACTTGGAGGAGACTCGAACCCTAATCCCCAAAACAAATCCATCGCCTTCCGCCTCGATCTCCCCCGCCGCAGGAGATCCCACGCAGCCTCGGCTCGAATCCGCGACTCGACTCGAAGCTCCAGCTCCGCCGCCGCCCCCCGCCTCCGATGGATCCGAAGCTGGTGGAGGTGACGCAGCTGTTCAAACG…	151.603	10.9209	2.74735	3.97505	7.04e-05	0.000919604	up
Trinity268	ACTACTTATCTCGTTACTCGAAAGCGAAAGAATAGAAAATTAGGCCTCTACTCTACCAAGTCTACCACCCAAGGGCTTCACTTCAGAATGTCCGTGTTGAGTCAGACACTTGGACGGTCGGTGGTTGGTTCAGACGACTCAAGCAAGGCTTCCCCTTGCTGTCGGTGTCCACCAGTATCGTGTCGCCAGGCTTGTACTCGCCGAAAAGAATCGCCTCGCTGATGACATCCTCCATCAGCTGGGTGATGGCTCTCCTCAGCGGTCGCGCGCCGTAGTTCTTATCGTAGCCTTCTCGGCAGATCAGCTCCTTCATGGCATCGGAGACCTCTAGGCCGATCCCGACGGCCAAGAGCTTGCCCTTCAGTTCCTCTAGGAGGATATCGAGAATTGCTAGCATCT…	874.181	-6.49719	1.95909	-3.31643	0.000911748	0.0111608	down
Trinity279	CGCGTGGGGGGGGAGGCCGCCAAGCCGGACGCCTCCCGCCGCACCGCCGCCGTCGCCACGGCCGGCCGCGCCGCCGCCGTCGTCACGGCTGAGATGGCGGCGGCCGCCCACGACGAGGCTGAGGCCGTCTCCGCCTGACGACTCCTTCGGAAACCACCTCCTCCAGTATTTTCGTTTGTTCGATCGACTGTACGTATTGTATTGTATTGTTTGGAGTGCTGCGTGCATTTGGAATTATTCTTGTGGGAAGAGCTGTTATTATTGGAGATGATGAGATGGGAACAGAGGCGGAGACGGCCTCAGCCT	41.2791	-8.67185	2.77321	-3.12701	0.00176596	0.0208277	down
Trinity307	TCTGCTGGGCCTTGCGCCGGAAGTTGAGGTGGAGGGTGAGGTGGGCGTAGTAGACGCCGTTGTAGGTGTCGTCGATGAGGTTGCCGAGGTAGACCGCGAGCGTGGAGTTGCCGGCGGCGAGGAGGGAGGCGTACTTGGTGACGTCCTTGTGCACGGACCAGGTGACGCCGCCCGGGCGCGGCGCGGCGGGGCTGGCGCGCCGGAGCTCCCCGCCCCCCAGCCCCACGCCCCC	18.8132	-21.6452	3.67962	-5.88244	4.04e-09	7.79e-08	down
Trinity318	AGATGAGAATTAGCAAATCGGTATATCCATTGCTTGGTTGCATATACATCGGACGAAGTTACACCGACGCATGCGTAGAAATCAGTTTCTTGGAACGGAAAATAAAGCAACACGGAGGGAATAACGAAACGAAAAGTGGGCTAGAGCGAGCATGGGCCTGCGGACGCGTGTCTAGTTATCCTTTGCGGTCTTCATTTGGCGCTGCCGGCGTCGCCTTTGTCTCCTCCCATCCCGAGCGTGTTCATAACGGCGTCCCTGGCGCCCGTAGCGGCGCCCATCACCTGCCCGCCGGCCTGCTGGAACATGTTGCCGGTGGGCTCCTTGGGGGTGGCCGGTTCCTTGGTGAACTCGATGGCGCGGTCCGTGATGGCCTGCCCCGTCTCGGACGCCTTCCCCATG…	1926.06	12.6994	2.54699	4.98602	6.16e-07	8.21e-06	up
Trinity323	TTATATTTTTTTTATTTAATAATAACAATGTTAATTTTTATTTTTTAAGTAATATTTGATTTACCTTTTATAGAATAATTTTTTTTTTTTAAAAAAAAAAAAAAAAAAAAAAAAAGAAAATCTGATATGTGAAGAATATATTCATCAGATGAGAATTAGCAAATCTGTATATTCAAAGCATCTTTGAATACACCGGACGAAGTTACACCGACGCATGCGTAGAAATCAGTTTCTTGGAACGGAAAATAAAGCAACACGGAGGGAATAACGAAACGAAAAGTGGGCTAGCCGTCCTTTGCGCTTTGCGGTCTTCATTTGGCGGTGCCGGTGTCGGCTTTGTCTCCTCCCATCCCGAGCGTGTTCATAACGGCGTCCCTGGCGCCAGTAGCGGCACCCATC…	113.561	-8.27753	2.3817	-3.47548	0.000509945	0.00638285	down
Trinity343	GTGAGCGTCCCCGCTGCGTCTGCCACCACGCATCCATCCATCCTTGAGTTTGGTCTGCTCACTGGTGTGGCTGTGGCGTCACGCAAGCCTACCAAAAAGCTTGGGGATTTCCTCCTCCTCTTCTCCACTTCTGAACCTTCCTTCTTCCTCCTCTCATCGAGCTCCCCCACAAGCAATCTTCTTCTTCTTCTTCTTGTTAAGCAGTGGTGGTGGCGCCAACTCGGCCGGCCGGACGCGGCACGCACGGGGATCTCATCTGAAGAACCTTCCCTCCAGGCAGACCAGGCAAGTCGTCCGACCGATCCATCCATCTTGGGGTTCGAATCTGTCGTGGTGATCGATCGGTCGAGCTCCATGATGAATGTGCTCTCCAGCGGCAACCCCCAGAACCTGCGCATA…	146.75	10.8739	2.74714	3.95827	7.55e-05	0.000985799	up
Trinity344	TCTTCTTCTTCTTCTTCTTCTTCGCTGCGAGCACGGGGATCTGATCTGAAAAGGCTTCCGAGGCTGCTCATACAAGTCAAGTGGATCCATCTTGGAACCTGTCGCGTCGTGGTGATCGGCCGACCTCCATGATGAATGTGCTCTCCAGCGGCCACCCGCAGAGCCTGCGCATCCATCGCCACCACCACGACGTGTCATCGTGTCCACGCCGGAGCGGCTCAGGCCATGTCGCAGTTAACCCTCATCCTAGCATGACCAGGAGGCTTTCTTCTAGCTCCTTCCGCCGAGGCGCCGTCAGGGCCGTCGCCGACGGCGGCGGCGAGTCCAGCAGCGGCAAAGACGACGACGGCGACGACGACGACCAAGAGAAGAAGCGAAGAAAAGACGACGAGGAGGGGG…	124.95	10.6419	2.75252	3.86625	0.000110524	0.0014353	up
Trinity345	GTGAGCGTCCCCGCTGCGTCTGCCACCACGCATCCATCCATCCTTGAGTTTGGTCTGCTCACTGGTGTGGCTGTGGCGTCACGCAAGCCTACCAAAAAGCTTGGGGATTTCCTCCTCCTCTTCTCCACTTCTGAACCTTCCTTCTTCCTCCTCTCATCGAGCTCCCCCACAAGCAATCTTCTTCTTCTTCTTCTTGTTAAGCAGTGGTGGTGGCGCCAACTCGGCCGGCCGGACGCGGCACGCACGGGGATCTCATCTGAAGAACCTTCCCTCCAGGTAAGTATAAATAAACTGCTACCTGGCTGCCTGATTAATAATTACTCCGCTCTCCTGTCTAAACCTGGTATCTTGTTTGTTGTTGTTGTTGTTGTTGTTGCCAATTATTCTTTTAGATTAGTA…	22.2171	8.15031	2.77565	2.93636	0.00332094	0.0373332	up
Trinity361	CATAAACCAACAAGTCATTTGCATTTGGTCACACATAAGTAAACCCTCGCCCCACAACACAAACGGCCAACTAATCATGCCGGCACCGGAGAAGATGGAGGCAGCTATTGGCGTGGCAAACGGGCTCATCGGCTCCCTGCTGAAACAATTGTCTCATGAGTTCATCCAGGCATATGTTGACAGCTCTGAGCTCGGCCTCAACTCCAAGAAGATCAAAGATGATCTCCTTTTCACACAAGGGCTGCTTCACGAAGCCCGAAGGAGGGGCGTGAGCTACAACCCCGGTCTGCAGGGGCTTATACAGCACCTCGGTGTGAAGGCCGACGCTGCTGAGGACGCCCTGGATGAGCTCCACTACTTCATC	46.8562	9.22684	2.81797	3.27429	0.00105928	0.0128864	up
Trinity362	CTATTCATACGTGGCAAAATGAGTGGTGATGCAGGCGTGTGGACGATGTGCAAACGCCCACACGTGTGGGCGTTAACATTTTCGATATTTATTTAGTGTTTCATATATACTCGTGCCACCCATCCGCCCACTCTCGGACTTTATATCCAAGTCCCGAGCCACGAGTTTAAGGTCCAGTCTGCGATTACATCAATGAACGAAGCTAAAAACACAGAATTGCATATGAGATGCCGGATTAACCCAAAGCAGCAACATGGCATCCCGACATTCAATCACCCTACTACGCTTGTCGTTTGTGGATTGTATTGGTTGGAAGCCTGATGAAACTGAAGAATAACACTGAGGTCCCAACACACTTTGGACAGTTCAACAGTGCCATCTCAATTGACACTGGCATTC…	38.1955	8.93202	2.76958	3.22504	0.00125953	0.0151717	up
Trinity366	CTTGCATTATAATCTGCCTAAACAGAGAAGAATATGTAGTTCAACAAAGGCTCCCCAAGGATTTCTACTGTAAACTATGAAAGAAATAATATTCATTTATGGTTCAAACAAGACATGTTCCATGGCGTCGCAAAAACAATTTGAACCATGGTGTCTTGGTCTTACATCCATCGAGACATTATCGTCTACACGATAAATCATCGCGTCGTCTTTTACAAGGAAGATGATGACCCATGTTCATGTCTGGCAAGTGTCAAGTCATTCAGTAAATAGCTGCAGGTATACTATTCACTGCCGCTGGAGATAAACATATGGTGGTGCTGGTACAGCACATCAGGCATTGGCGGATGATCAGCAACCCTCGATGCCAGCTTCAAATTACACTGCTGGAATCGAAGA…	40.003	8.99871	2.82113	3.18976	0.00142392	0.017043	up
Trinity419	CCTTCCCTTCCCATGACTCCGGCGCGATCCTCTGATCTCCACGGGGACCTGCGCCGCCCAAATTCGCCTCACATGCATGTCATTCCGGTGTGCTGGCGGCGCGACCCAGCGCTGTTGGGCTACTTTTCGTCTCCGCCAACATCCGCGGTGCCGGCAAGCCGGCCCTGTTCTGTCTCCTCCTCTGTGAGGCCCGTGTCCGACAGTTGCAGGCTCGTCCGACTCCCCCCCCCCTGCTGTCAACGCTGGATGTGCCAAACCTCCACCATCAGGTGGAGAGTTTGATCCCGAGCAGTGATGATTTTATTTTTGCCTCCTCTGCCTCAGGCAGAGGAACGGAGAGTGGCGGCAAGGGCAGCCGCCGGCGCGATGACGAGAACCCAGGGGTGGACACACGGGAGA…	45.5402	9.18579	2.75621	3.33276	0.000859888	0.0105528	up
Trinity425	GAGGCCCGTGTCCGACAGTTGCAGGCTGTCGACTGTCAACGCTGGATGTGCCAAACCTCCACCCCATCAGGTGGAGAGTTTGATCCCGAGGACCGATCTGGTTCTCTCTCGTTCTCTGTCAATCATCTCTTTCTCTTTCTCTCTCTCTCTCATTCCTATCCAGGCGAGAGTGCGTGCCGGCACCAGCGCCCCTCCCCGCCGACGGTGGCCACCACCACCTGCGTCGTGGCCAGCTCCGTTGCGTGCGCCCCCCTCCCCTCCCCCGGGCTGTTGTCCCCCTGGTAGCAAGATCAGATCCGGGGCAGCTGCTCCCCTGGCCGCGCCTTCCCTTCCCATGACTCCGGCGCGATCCTCTGATCTCCACGGGGACCTGCGCCGCCCAAATTCGCCTCACATGCA…	26.4766	8.40339	2.76748	3.03648	0.00239355	0.0275858	up
Trinity432	GGCCAACAGACCAACCAACGGCCGAAGCTGCCCACTCCGGCAAGCAACTGGCCGTGGCCTCCGGCGTCCAATCGCCATCCCGAGCCACCCTTCCCTTCAAAGTCACTGCTTCCTCGCCGTGGCGGCTTCGCCTACTTAAGCGCGCGCCTCCGCTGCTCGTACACTCGCAGGATACTCCGCCTCCATCTTCCTCAGCCGCTTGCTGCTGGCTGTGGGATTCATGACACACGGACTACATTAGTGTTCTTTACAAGATGAAGCGTATGGGTTCCAAACAAGTGTTCGTTCCTACCATCTCATGCTTGCTGCTCCTATTCTGCCTTGGATGCAAATGCCTAGCATTGGAATTAGAGGCGACACAGACGGCCACCCTCAAGGTTGATGCCTCGTCACAGCTTG…	225.234	11.492	2.74676	4.18383	2.87e-05	0.000378254	up
Trinity496	ACTACATCACCAAGGTGAAGCAGATGCTTGAGGACGCTGCCGCTGCATCTGCTTCTTCTTAGGCCATGTTGCTATTATTGTTATTATCCTGGTGGTGCAGACACGTGTCAACAATAAACACAAATAAATTTGAAGTACTAGTTGTCAAGCTCATCGTCGTATTGGGTGTAATTACGTTAAACAAGCCCTGCCTATGGTTTTATGCCATATACTTGCAATCTCAATTTTACGCCGTAATTGATTCATATATGTGCTATCTTGTTAAGATTGGTTTTCTTTGGGGAAAGCGTGTGCTTCAGTTCCTCATAAGTTCTTCTGAACCCTCATATGTCTTCGTAGCCTGCTGCAAATATATGATGCGCCCA	81.6733	10.0285	2.7669	3.62445	0.00028958	0.00368141	up
Trinity497	TCAAGCGGAAGCAGCTATAAAAAAATTGTATGGGAAAGAGAAGGTTACCACGTTTCTCCAACAAAACAAACGCTTAATCAGCTCGAACCCATTGTCCAGCCGGGCTCCGGAGTCCCCTAGAACGAACGGGAACAAGGAGGACCAGACAGGAGATCCAAACCAACGTCCATCGCAAGCAATGGCATCGCAGTGCTCCTTCGCCCACGGCGTCTCCCTCCCCGCGCACCGGCCGCCCCTCGCCTTCTTCACCTCCTGCAGGCTGCGGCACGGTGCCGTGCGCACGGTGGCGAACCATCGGGTCGTGGAGGCGGCGAGGCCGGTTTCGGTGGGCGCAGCCAGGAGGATGCTCGGCTCAGCCAGATACGGCAGCGCCGGGGCGGCGGCGTTGCGCGCGGAAGA…	614.986	6.8414	1.99643	3.42681	0.000610724	0.00759182	up
Trinity500	GTCAGAGTCATGCGTACGTTGGATCCTACTCTACGACGCGGAGGAGGCGAGGACAGGTGCGGCGTCCCAGCTGCCAACCCTCGTCATGAACCAAGCATAAATATGTCTTCCCATGCCATGTGTTTGTGCAAGGTTACCACGTTTCTCCAACAAAACAAACGCTTAATCAGCTCGAACCCATTGTCCAGCCGGGCTCCGGAGTCCCCTAGAACGAACGGGAACAAGGAGGACCAGACAGGAGATCCAAACCAACGTCCATCGCAAGCAATGGCATCGCAGTGCTCCTTCGCCCACGGCGTCTCCCTCCCCGCGCACCGGCCGCCCCTCGCCTTCTTCACCTCCTGCAGGCTGCGGCACGGTGCCGTGCGCACGGTGGCGAACCATCGGGTCGTGGAGGCG…	32.6373	8.7052	2.77962	3.13179	0.00173744	0.0205156	up
Trinity519	GGATGTGGATCCGGCGCCGGATCCGGCGCCGCCCTTCATGTGCCACTTTCAATTACAAAAGTCATGCTCGGTGATGGGGACTCCATTGTTGAAACCAACCTCCTGCAGCAGCTCGCGGAAGGCGAGGAAGTGGAAGGGATCCGAGTCGCAGAGGGTGCCGTCGATGTCGAACAGGATCGCCTCCAGCGGCGCCAGCTCCCGCAGATCCCTGTCGCCGGCGGCCGACATGTCCGGCGCTCCGGTGCCCCGCCGGTAGGCGCGCGCGGTGTGGTTC	40.8794	-22.689	3.72257	-6.09497	1.09e-09	5.1e-08	down
Trinity546	CTTCTTGTTCCTCCATAGAACAAGATCAGCAGGCTTGCCGCCGCCGAGGACGGCGTGGACGGGCTTCTCGCGGCCGAAGAGGCGGTAGATCTTGGCCTTGACGGACGACGACGATCCCGACTTCCTCTCGTCGTCGTCGGACGACGACGACGACGACGAGGACCCGTGGAACTTCTCCGTGATCTTGTCCATCACCGACTCCTCCTTGTGCTCCGCCATGGATGCTTCGCTCGCTCGCTCGCCGCTCCCTCTCCCCTCTCTCTCTCTCTCTCCCCAACGCGACGCTTCTGTTCGGCAACGCCTTTTCTGCCTGAATGCCTGCCGTCGCCGCTGGAATCCCCTCTCCTACAGTCCACCACCACCGTGCTCTATATCCCCC	107.871	10.4299	2.76575	3.77107	0.000162549	0.00209453	up
Trinity554	CACGAGCACCGTACCAGTAGCAGCCGCGCCGCCGCGCCCAAGGAACCCCTGAGCTCGCCGTCGTTCGTGCGACGAGCCACCGTCCGCACCTACCATCGCAGCACGCCGGTGAGCCGCACCTCGTGCTGCCTCTCTCTTCGTTGCTCTCCTCTCTCATCTCTTCCTCTGCCTCTTCTTGCAGCAATAGGGGCCGAGCCCCCATGGCGGTACCCGAGGTCACCTCGCAGCCGATGTTGTCCTTCGAATACGTCGGGATCCGGCCGGATCCGGACGTCGGCGCCCCGTTCACGACCTCCTCGCCTGGCCTGGGTCGTTCGCCACTGCGATGTCGTCATCTCGCTCCCGGGATCTAGCGCTACCGATGGCTGGCCTCCTCCTTGCCTGGATGTGACGTCCCCA…	86.4421	10.1104	2.75186	3.67402	0.000238765	0.00305154	up
Trinity555	CACGAGCACCGTACCAGTAGCAGCCGCGCCGCCGCGCCCAAGGAACCCCTGAGCTCGCCGTCGTTCGTGCGACGAGCCACCGTCCGCACCTACCATCGCAGCACGCCGCAATAGGGGCCGAGCCCCCATGGCGGTACCCGAGGTCACCTCGCAGCCGATGTTGTCCTTCGAATACGTCGGGATCCGGCCGGATCCGGACGTCGGCGCCCCGTTCACGACCTCCTCGCCTGGCCTGGGTCGTTCGCCACTGCGATGTCGTCATCTCGCTCCCGGGATCTAGCGCTACCGATGGCTGGCCTCCTCCTTGCCTGGATGTGACGTCCCCACACCGGCGCCTCCAACTTGAGCAGCAACAGCGAACGCGTCGGCAAGGGCATCTCCGGCATCGTCATTATTTTT…	76.3441	7.96935	2.55015	3.12505	0.00177778	0.0209541	up
Trinity556	GCGAGCACCGTACAAGTAGTAGCCGCGCCGCCGCGCCCGAGGAACCTCTGAGCTCGCCGCCGTTCGCGCGACGGGCTGCCATCCGCGCCTCCCGCCGCAGCACGCCGCAATGGAGGCCGAGCCCCCATGGTGGTACCCGAGATCACCTCCCAGCCGCTGTTCTCCGTCGAATTCGTCGGGATCCGGCCGGATCCGGCAGGATCCGGACGTCGGCAACCAATTCACGACCTCCGCGCCTCCCGCCGCAGCACGCCGCAATGGAGGCCGAGCCCCCATGGTGGTCCCCGAGATCACCTCCCAGCCGCTGTTCTCCTTCGAATTCGTCGGGATCCGGCCGGATACGGCAGGATCCGGACGTCGGCAACCAATTCACGACCTCCTCGCCTCGCCTGGGTCGTT…	30.6856	-8.24398	2.76218	-2.9846	0.00283953	0.0323171	down
Trinity565	CAGGAATAAAAAATTAGATTAGATCATGCTCTAATTTAGTAGACCATAAAGGTAACAACCAACATTAGGAACAAAAAGCCAGCGTTCCTTGTTGCACACCACCATCCCCATCCTGCCGTGCCGTCTTAGGCCTTATACAATAGGAGATGCTTAGAGGGGTGCTTAGATAAATATACCGAATTTTTCTGAAATACCGGTGCCTATT	71.3446	-23.4531	3.75576	-6.24456	4.25e-10	4.93e-08	down
Trinity586	CTAATGAACTTAGACATCTTGGAGCTTAGCTTCAACACACTGACAGCTCCCATCCCAAAAAACCTAGGCAATCTCATAGAACTTGCTGTCTTGTACCTTCACAATAACAAACTTCCTGGCCACATTCCATCAGAATTAGGTTATTTGATCAACTTGAAGTACTTGTCTCTTGGAAATAATGCACTAACTGGTCCCATCCCAAATAGCCTTGGCAATCTGACAAAACTCAAAAATTTGTACTTTGGCCAGAACCAACTTTCCCGGCCAATTACGTGAGAAATAGCGTGGTTGTTGAATTTAGAGTACTTTTAGAGCATAGTAACAACACACTAACAGATTTAATCACAAACAGGCTGGACTATCCTGTAGAATTATCTTTGTTGAGAAATTTCACAAGAT…	67.4421	7.85724	2.57712	3.04884	0.00229723	0.0265547	up
Trinity616	GTGAGGGAAGAAAGTCCCACAGATAACACACAGACTTAGCCCTTCATCATACACAGATAACAATAGACTTGTACATACAAAATTTCACAGCCTTCATAGAAAATTCTACAGATAATAACTGACAATAGATAAGAATTTCACAAATAATTCTAAAAACACATACAAAATTTCAGAATTCCTGTAAACTAGAAAGAAATATTACAATTGATAACCATCAGTTCACCAAGGTTCAAATACCGTCCGGTCCACATTTCACTGCGACATGTGTTGGCCTAAACCGTTTTCATGTGCCATCATCGTTCAACTTTGTTCACAACAACAAAAAAACTTGAATTATCAATTGCCATGTCAGAGGCAGAGGGACTTTTGAATAAGATTAATTGCAAGGCAACAACCACT…	92.0129	-9.82823	2.78338	-3.53104	0.000413923	0.00521937	down
Trinity617	TTTTTTTTTGAAAAAAATGAGATTGTCCTCATATGCTTATATATTGGCAGCGGCTTTAACAATTTAGATAGAAGAATAATCAATCTTATTTACATACTAGGTAGTGTACATGAAGGAATAAACAGACCCTCAACCGAAGCCACGTCCAATGTACTCTAGGAAACAAGTGTACGTACGTACATACAACCTACAGAGTATAATTCATGCAATCACGTACGCATGCACGTACATACGGTTCTCTAATGAACAAATACGATCGACAGACACATATAAACATTGGGTACATGCACAGATTGATGCGTCGACGCGGTGGTTTTGTATAGGCAGCAGCATGCATGCTACGTACCAGAGAGAGGAGAAATGTTGTTTCATCAGAAAGAGATGAAGGAATTGGCCATG…	140.824	10.8145	2.7673	3.90794	9.31e-05	0.00121144	up
Trinity618	GTGAGGGAAGAAAGTCCCACAGATAACACACAGACTTAGCCCTTCATCATACACAGATAACAATAGACTTGTACATACAAAATTTCACAGCCTTCATAGAAAATTCTACAGATAATAACTGACAATAGATAAGAATTTCACAAATAATTCTAAAAACACATACAAAATTTCAGAATTCCTGTAAACTAGAAAGAAATATTACAATTGATAACCATCAGTTCACCAAGGTTCAAATACCGTCCGGTCCACATTTCACTGCGACATGTGTTGGCCTAAACCGTTTTCATGTGCCATCATCGTTCAACTTTGTTCACAACAACAAAAAAACTTGAATTATCAATTGCCATGTCAGAGGCAGAGGGACTTTTGAATAAGATTAATTGCAAGGCAACAACCACT…	163.47	-9.69389	2.59948	-3.72916	0.000192119	0.00246713	down
Trinity622	GTGAGGGAAGAAAGTCCCACAGATAACACACAGACTTAGCCCTTCATCATACACAGATAACAATAGACTTGTACATACAAAATTTCACAGCCTTCATAGAAAATTCTACAGATAATAACTGACAATAGATAAGAATTTCACAAATAATTCTAAAAACACATACAAAATTTCAGAATTCCTGTAAACTAGAAAGAAATATTACAATTGATAACCATCAGTTCACCAAGGTTCAAATACCGTCCGGTCCACATTTCACTGCGACATGTGTTGGCCTAAACCGTTTTCATGTGCCATCATCGTTCAACTTTGTTCACAACAACAAAAAAACTTGAATTATCAATTGCCATGTCAGAGGCAGAGGGACTTTTGAATAAGATTAATTGCAAGGCAACAACCACT…	100.749	-9.95902	2.78543	-3.5754	0.000349699	0.00442674	down
Trinity645	GCACAACGTGGTGTTTGACGAGGGAGCTCTATCTACCTACGTACGTACTCTTTCCTAGCCAACAACTCCCACTTGGTAGCTAGCAGTAGCAGCCATGGCCGCCCTCTCCTCTGCAGCCGTGTCCGTCCCTTCCTTCGCCGCCAAGGCTGCCACCCCCATGCGCAGCAGCAGGATGGTGGTGCGCGCGTCGCTGGGCAAGAAGGCCGCCAGCGCGGCCGTGGCCGTGGCGGCCAGCGCGATGCTGCTGGGCGGGTCGGCGATGGCGCAGGACGTGCTCCTGGGCGCCAACGGCGGCGTGCTGGTGTTCGAGCCCAACGACTTCAGCGTCAAGGCCGGCGAGACCATCACCTTCAAGAACAACGCCGGGTACCCGCACAACGTGGTGTTTGACGAGGACGC…	801.426	11.0185	2.52934	4.35626	1.32e-05	0.00017524	up
Trinity660	GCGGAAGCGTAGCGCTCGCGTTCCGTTGAGCGGCGAGTCACGGGACGGCACGGCACGCGGCGGGCATCCGAACAACCAGAGCCGAGCCCCAATTCCGTCTTATCCCAACCCGAGGGAGGGCGAAAATGGAGAATCCACCAACCTACCTAAAATGGATTCAGCGGTAGCAGCAGCGGTGTTCAGTTTCGGCGTCCGGGGCAGTCAACCGCCCGGCTCGTCCACCCACGTCTCCTCCTCCACCCGCGCAGCGGCGGCGGCGGCTGCCTAGTTCCTTTCCCCAAGTGTCCCCCGAGGGCGCGGCGGCGGCTGGCCAGACTGATTGGTGGTGGGTGCCCCTCACTCCGTGCGTGTGTGCTTCCCCGCGCGCGTGTGGCTGGCCGGTGAGGGGTCAGATTTCCT…	47.7302	8.28705	2.58854	3.20144	0.0013674	0.0163987	up
Trinity763	GGGATGGAGGGAGTATTATATTATTGTACAGAGGTAGGTAGTACGTAGTAGGCTATATCTAGCTCTATATGTTTGATGCTGACGGATACCCAACTCAACAACAATCAATCTATCTCTACACCAACCTCTTGCCTGTAGTAGTTATCACCAAACACAAGTCACCAAATCCCATCCATCTCATATATCAGTCTCTGCTTAATGATCTTCTAACAAGAAATATCTCCTGCTGCTTGATCACATTTTATTTTGCAAGCACCACACTAGCTACTGCTCACACATGCATACATGTTCATTACTCCATTGCGTAGCTACTGATTAAGTACTACTACTCCACTTACATATCAGAGTAAGTAGAAAGATTCACCACACCATTTTCGTCATCATCGATCCAAGTCATCA…	108.263	10.4351	2.7602	3.78056	0.000156473	0.00201718	up
Trinity765	GGAGGGACTAGATATACTGATCTCTGCTTAATTAGTGATCTTGTAACAAGAAATATCAGTGTCTGCTTGCTTAAACACAACACTTTATATTTTACAAGCACCACACCCACACTTAGCTAGCTAGCAAGATAGATAGAATTAACCAGGACTAGTGCTCACCCATACACACATGCTCATTACTCCATTGCCTAGCTACTAATTAAGTACTACCACTCCACTCACATGGATCAGAGTAAGTAGAAAGAAGATTCACCACACTTTATATTTTACAAGCACCACACCCACACTTAGCTAGCTAGCAAGATAGATAGAATTAACCAGGACTAGTGCTCACCCATACACACATGCTCATTACTCCATTGCCTAGCTACTAATTAAGTACTACCACTCCACTCACAT…	57.018	-8.1712	2.59169	-3.15284	0.00161688	0.0191796	down
Trinity766	GGGATGGAGGGAGTATTATATTATTGTACAGAGGTAGGTAGTACGTAGTAGGCTATATCTAGCTCTATATGTTTGATGCTGACGGATACCCAACTCAACAACAATCAATCTATCTCTACACCAACCTCTTGCCTGTAGTAGTTATCACCAAACACAAGTCACCAAATCCCATCCATCTCATATATCAGTCTCTGCTTAATGATCTTCTAACAAGAAATATCTCCTGCTGCTTGATCACATTTTATTTTGCAAGCACCACACTAGCTACTGCTCACACATGCATACATGTTCATTACTCCATTGCGTAGCTACTGATTAAGTACTACTACTCCACTTACATATCAGAGTAAGTAGAAAGATTCACCACACCATTTTCGTCATCATCGATCCAAGTCATCA…	45.1785	9.17429	2.77435	3.30682	0.000943611	0.0115275	up
Trinity767	AAACTTATTATCATCATCATCATCGCGCAGGTCCATGTGCAGTAAGGAAGTAAAAAACCAGGGCAGGACAGAGACGGGCCGATCAGTCGACGACCTCCTCCGTCTTCTTGGGCTTCGACAGGAGGTACCAGCCCAGGGCGCTCAGGCCGGCCAGGGTGCCAGCCAGCACGGCGTAGTTCCTGTTCTTGTCGGTCGACGTGCCTGCTGCGGATGCCGACGCGGTCGAA	711.07	-12.7782	3.34418	-3.82101	0.000132904	0.0017208	down
Trinity770	AAACTTATTATCATCATCATCATCGCGCAGGTCCATGTGCAGTAAGGAAGTAAAAAACCAGGGCAGGACAGAGACGGGCCGATCAGTCGACGACCTCCTCCGTCTTCTTGGGCTTGGACAGGAGGTACCAGCCCAGGGCACTCAGGCCGGCGAGGGTGCCAGCCAGCACGGCGTAGTTCCTGTTCTTGTCGGTTGACGTGCCTGCTGCGGACGCCGACACGGTCGAAGCGGCGCCTCCAGTGTTCACGTCGCCTGCTGCAGCGCTTGGGGTGGACGGAGCTTGCTCTCCTGCGCTGGGACCCTTGCGTGCAAGCTTCTCCCGCTTCTCTTGCTCCATTTTCTTGATGTAGACGTTCTCGGCGGCCCGCTCCTCCTCGCTGAGCACCTTGCCGGAGGAGC…	228.377	11.512	2.75607	4.17695	2.95e-05	0.000389667	up
Trinity787	CCTCGCCCATGCTGGCCGCGCACCCTCCGCGCCCCACGCCGCCCGCCTCCTCCTCAGCGCCGGCGCCTCCTCCTCCTCCCTCCTCGCCCTCGACCACCACCAAAACAGACTCCCCTCCAGCCCCACAAAGAAAGACACGGACACCGCGGTCACCACCAGGAAGACGGCCAAGAAGGACTACTCCTCCTCCGCCGCACACGCCCATTCGGACGCCGCCCAGACGGAGGACATCAACGCGGGCGTGTTCGCCACCGACGACTTCCGCATGTACAGCTTCAAGGTGAACCCGTGCTCCCGCGCCTACACGCACGACTGGACCGAGTGCCCCTTCGCCCACCCCGGCGAGAACGCGCGCCGCCGCGACCCGCGCCGCGTGCCCTACTCCTGCGTCCCCTGCCC…	45.4191	9.18193	2.77277	3.31147	0.00092807	0.0113486	up
Trinity806	GTGGGCACCGTCGACCCCGTCGCCGTCGTCGCCAAGCTGCGCAAGCTCTTCCCCGGCGTGCAGATCGTCTCTGTCGGCCCGGCCAAGGAGGAGAAGAAGGATGACAAGAAGGACGATAAGAAGCCCGCCGGAGACAAGAAAGAGGGCGACAAGAAGGACGGCGGTGGCGACAAGAAAGACGGGGAGAAGAAGGACGGCGGCGACAAGAAGCAGCAGGAGGCGAAGCCGGCCATGTCGGTGTATCCGCCCTACGGCTACGCGCACTACGGGTACCCGCCGCCGCCGCGCTACTTCGTCCGCAGCGCCGAGGAGGACCCCAACTCGTGCGTCATCTGCTGATCGGCATCGGCGCCCACCCCTGCCCCTTGTACATTTTGTTGCTGTCCCGGGTGTCCTCCT…	600.761	7.45929	2.2823	3.26832	0.00108188	0.0131464	up
Trinity822	TGGCCGCGCCGACCTTGGCCGGGGCCGCGACCATGGCGGCGACCGCGCGGCGGCGGGCGCCCGAGACTGATAGGGCGCATGCGGGGTGGGAGGCGGCCGGAGAGAAGGCGACAGAGGATGAGCCTCCGGCGGCGGTGGCGGCGGCTAGGGTTTTGGGGTGGGAGAAGGGGGCGAGGGTGGATGCCGCGGAGGAGGTGGGCGCCGCCATCGTGTCCGTCTCTGGCCTCTGGGGGGAGCGAAGGGCGGCTCTCTGTTCTGCAGGCGGTTGGTGAGGAGCCGCGGCAGGTGACGGC	34.737	8.79508	2.77605	3.1682	0.00153388	0.0182619	up
Trinity824	CCTGCACCGTCGGCCGCACCATCGGCGACTCGCGCGCCGGACCCTGGGAGCCCCATCCGATGACGCCGATCTGCTTGACGCCCTTGAACGCCTCCGGGAGCAGCGGGAAGAGGTTCCGCCCGCCCCTCACGATGTACTCCTCGTGGCCGGCGAGGGAGACCTTCTCCTTGTTGAAGACATCCATATTTTCAGAGCCTTTCTCAACTAGATCATCCAAAATCTCAAGCGTC	41.9353	22.3569	3.7031	6.03734	1.57e-09	5.61e-08	up
Trinity862	TCATGATGGCCAAGTGAGGTGGCGAGGACAGGGGTCCCTCCCACGAAATAAGCTTGAAATTTGCTCTCAAGTGGATTGGAATGGAATGCCAGACAGACTCGCAAAGTTGTATTTTGTGCTATGCGCCTGTTTTTTGAAGTACTGTTGCCTGTTGGGTAGTTGGAACCTAAGTTATTGGTTTTCGGTGACTGGTGATGTTAATTTGAACTATTATTTGTTACTGCATTTTGAAGAACATATAAGCT	14.6588	20.8928	3.64988	5.72424	1.04e-08	1.47e-07	up
Trinity875	TGCACACGGTGTTGTTGCAGCACCACCAACCAGCCATGACGGGACGCGCTGCAGCTATCCTCGTGTTGATGCTCTCGCTCCCGGCGGCGGCCCTCCTCGTCGCCGCCGACGGCGTTGACGCGGACACCATCCGCCTCCCCAGCGACGGCGGCGATGGTCTTGCAACGAACAAGGGAGGCGAGGAGCAGACGCCTCCTGACAAAGTAGTGGCGCCGACGGAGAGCGCTGGCGGCGCCCTCGAAGCAGAGAAGCCGTGGGCGTGCTGCAACAACACCGTGTGCAAGGAGTCGCTCCCGCCGACGTGCCTCTGCCTGGACAAGGTGAAGGAGTGCGCCGCCGCGTGCGAACTGTGCGAGCCGTCCGGAATCAACCACGTCTGCAACGACTGGTACCGTGGCG…	177.997	-8.94898	2.57187	-3.47956	0.000502243	0.00629161	down
Trinity880	TGCACACGGTGTTGTTGCAGCACCACCAACCAGCCATGACGGGACGCGCTGCAGCTATCCTCGTGTTGATGCTCTCGCTCCCGGCGGCGGCCCTCCTCGTCGCCGCCGACGGCGTTGACGCGGACACCATCCGCCTCCCCAGCGACGGCGGCGATGGTCTTGCAACGAACAAGGGAGGCGAGGAGCAGACGCCTCCTGACAAAGTAGTGGCGCCGACGGAGAGCGCTGGCGGCGCCCTCGAAGCAGAGAAGCCGTGGGCGTGCTGCAACAACACCGTGTGCAAGGAGTCGCTCCCGCCGACGTGCCTCTGCCTGGACAAGGTGAAGGAGTGCGCCGCCGCGTGCGAACTGTGCGAGCCGTCCGGAATCAACCACGTCTGCAACGACTGGTACCGTGGCG…	54.9771	-9.0851	2.76355	-3.28747	0.00101092	0.0123142	down
Trinity882	CCATCATCTAGTAGCAAAACAAAAGGCAGTAAACCAGCCATGACGAGACGCGCTGCAGCCATCCTTGTGTTGATGCTCTCGCTCCCGGCGGCGGCCCTCCTCGTCGCCGCCGACGGCGTTGACGCGGACACCATCCGCCTCCCCAGCGACGGCGGCGATGGTCTTGCAACGAACAAGGGAGGCGAGGAGCAGACGCCTCCTGACAAAGTAGTGGCGCCGACGGAGAGCGCTGGCGGCGCCCTCGAAGCAGAGAAGCCGTGGGCGTGCTGCAACAACACCGTGTGCAAGGAGTCGCTCCCGCCGACGTGCCTCTGCCTGGACAAGGTGAAGGAGTGCGCCGCCGCGTGCAAGCGGTGCGAGCCGTCCGGGATCAACCCATCCCTCCACGTCTGCAACGAC…	39.4585	6.07003	2.13322	2.84547	0.00443455	0.0482236	up
Trinity886	CTGCAATTGCAAGGTGTGTGAAAGAAGAGGGTGGCCCTGATCTGCTTCCCTTCAGAAACAATGGCGTCTGCTACACTCCTCAAATCGTCTTTCCTTCCCAAGAAGACTGAATGGGGCGCCACGCGCCAGGCCGCCGCTCCCAAGCCGATGACCGTCTCCATGGTTGTCCGTGCCAGCGCATACGCCGATGAGCTTGTCAAAACCGCGAAAACCATCGCATCGCCAGGCAGGGGTATCCTTGCCATGGATGAGTCGAATGCCACTTGTGGCAAGAGACTTGCATCGATTGGCCTTGAGAACACTGA	464.462	12.5361	2.7649	4.53402	5.79e-06	7.69e-05	up
Trinity908	GGCCCGCCTAGCAGAGAAGTGCCGTCCCGTGCTGCGAGGGCGGCGATGTCGGCGCAGGAGACGACGCCGGGGCAGACCAGCTCCACCAAGAAACAACAACAACCAGACTCCTCCTCCTCGCCGGCGGAGGCCACCGCCAGGAGGACAACCAAAAAGGACTACTCCTCCGACTCGGCCCAGACGGAGGACATCAACGCGGGCGTGTTCGCCACCGACGACTTCCGCATGTACAGCTTCAAGGTCAACCCGTGCTCCCGCGCCTACACGCACGACTG	25.9593	-22.0823	3.69533	-5.97574	2.29e-09	6.11e-08	down
Trinity912	CGCCATGGCCACCCACGACCATCACCATCCACTCATCCATCATCCCACCTCTCCTCGCCTTCCTTCCACCACCAAGCAAACCAAAACCAAGGAAGCCAAGCAACCATGTGCCCGGGCCTCCGCAACGCCATGGCCACCCACGACCATCCCCAGCCCTCATCCTACCTGCTCGACCTGGCCGCCGCCGACGACCTGCCCGCCTTCCGCCGGGCCGTCCAGGAGGACAACCTCTCCCTCGTCGCCGCATCCCCGTGGTACGGCCCATCTCCCAAGCCCACCAACACCACCAACAGGCTGGCGCTCCACCTGCGCACCCCCGCCATGGTCGCCGCGCTCTACGGCAGCACCACCGTCCTCTCCTACGTCCTCTCCATCGCCCCCTCCGAGGCCGCCCGCGCC…	154.402	6.78462	2.03298	3.33727	0.000846044	0.0103966	up
Trinity928	CAACCAAGCGGACTGTCCATCGGCCACGCCACGCAAGAACACAAACACAGCCCTCACACGCGAGTCGCCAAGAAGAAAAGTCCCAAACTTTTTCCCCCTGATCGATCCGCCCTCCTCCTCCTCGTCGCCGCAGGAGTTTCTCCCGGGATTCGCCGCCCCCTCCTTCTCTCTCCGGCGACCGATCGGATCCCGCCGGCCGGAGGCCCGAGCCCCGCCCGATCTACCCACCCGATGGCGGCCAACGCCGGCGCCGGCGCCGGTGGGAGCAAGATCCGCAACGCCAAGCTGGTTCTTCTGGGCGACGTCGGCACCGGCAAGTCCAGCCTGGTGCTCCGCTTCGTCAAGGGCCAGTTCGTCGAGTTCCAGGAATCGACCATCGGCGCGGCCTTCTTCTCGCAG…	73.0793	-9.4958	2.75029	-3.45265	0.00055511	0.00693075	down
Trinity932	TGTTGAGTTCCAGGAATCGACAAATTGTCCTTTTACGCACCGATTCCCCAATTCGCCTCCTCGCGTGCGGTTTGATCCGGCTCAAGGTTCCGCCCTAATCCGGCGTCGAATCCGATGGCGGCCAGCGCCGGCAGCAAGATCCGCAACGCCAAACTGGTTCTTCTTGGCGATGTGGGTGCTGGGAAATCCAGCCTGGTGCTTCGGTTTGTAAAAGGACAATTTGTTGAGTTCCAGGAATCGACAATTGGAGCGGCTTTCTTCTCTCAAACATTGGCCGTTAATGACGAGACTGTTAAGTTCGAAATCTGGGATACTGCTGGGCAGGAGAGGTATCACAGCTTGGCCCCCATGTACTATAGGGGTGCTGCCGCAGCCATAGTTGTCTATGACATCTCGAAC…	45.7688	9.19301	2.75696	3.33448	0.000854605	0.0104926	up
Trinity937	TTTTTTTTTTTTTTTTTTTTTTTTTTTTTTTTCTTTTTAAGAAACTGTAATGATACACTGCATAAAAACAGCTGCAAATAGTGTATAAAGACGAGAAGACGATCGAGTGAGCTCGGGACAAATGTGTGTCAATATCTACATTGATCGATCCATCAGAGGAGCCAACAATTGGTTTAACATTTGATGCTCGCCGTGCCACTCACTCGTCGCTAAATACAAGGCGTATATATGGCCGAAGCTTGAGCTTTGCGCTGCGGGGTAAAAACGAAAACTAGGTGTGGGTAAAACATCTGCAGCATATGCATGCAAGTCCTTCCGTGGTAATGGCACGACACGATGATGATAATCAGTAGACTTCGACGTTCCACTGCTCGGCCTTCTTCAGCTGCTTCTTGTAGT…	514.23	10.205	2.52392	4.0433	5.27e-05	0.000691202	up
Trinity939	TTTTTTTTTTTTTTTTTTTTTTTTTTTTTTTTCTTTTTAAGAAACTGTAATGATACACTGCATAAAAACAGCTGCAAATAGTGTATAAAGACGAGAAGACGATCGAGTGAGCTCGGGACAAATGTGTGTCAATATCTACATTGATCGGTCGACCAGATCGCGAACAATTGGTTTTTCATTTGATTCTCGCCGTGCCACTCACTCATCGCTACGTACAAGGCGTATATATGGCCGAAGCTTGAGCTTTGCACAACCAAACTGGAGTGAAAACGAAAACTAGGTGGGAGAAACATTAGCATATGCATGCAAGTCCTTCCATTGCAATGGCACGATAATGATGATCAGTAGACTTCGACGTTCCACTGCTCGGCCTTCTTCAGCTGCTTCTTGTAGTCAATC…	467.32	-7.05653	2.0391	-3.46061	0.000538959	0.00673633	down
Trinity950	AGCTTTGCTTCCAATTCAGCCAGATCTTCTGACTCTCCTTCTTCTTTGAAGCCTTCCCACAATGACCAGATGCCAAACACAAAGAACAGCAGAGTGGTGATATGATGAGTCCATTTACGTGATATCAGATTTGGTGCAGCCCAGCCGAGAGAAGCAGATAAAGCCGTCATCACTGTTAACGCCGATAGACAGCCAGCAAGGACGAGCTTCCGGGGATGGCGCATGGCCAGAATCGCGGCGGCGAAGAAGGTCTTGTCGCCGACCTCGGAGAGCACGGTCATGGCCAGCGACTTGGTGAGCCCCCCGAGCAGAGACGGCGACATGGCGGCGGCGGAGGCGGACGGGGGGCGCCGATTCCGATCTCGGGGGGTGAGGAGAGGGAGGATGTGCGCGTGCGGC…	130.935	10.7094	2.74838	3.89663	9.75e-05	0.00126884	up
Trinity1008	GTATATTCAAAATGTGGCGATCAACGAACATTCAGCAAAAGTTGGCCAAACAATCTTTAACATCGTCAATCAAATGGTTCCAAATTCATTTCCTTTCACAAGGAACGCACTCAAGTAACACAAGCTTACACACAGAATGGTTTCAGCAGTGGTCATCCCTGCTTTACTGCCCATGAGCAAGGGCAATCAACTACAAGAAATACAGGTTTATTTTTCACAAGTATCCGTAAACCATGGGCGTTTTCCCCGTCTGCTGTTTTTACTTGTACAATATATATAAGGTTAATTGTCCTCTGGTGCAGGTGCGGGTTCAGATGCAGCAACAGTAGTAGCGAAATTACTGAGGCCCAACTTAAACATGTCGAGATTCAATCCGTTGTTTACCAGAACACTCGTAAC…	25.6996	7.38985	2.59821	2.84421	0.00445223	0.0483897	up
Trinity1025	AGAATGACATGTATCATATCATACAAACATTCAGGTCACTAAATGGTAGAAATAAAAAAGTTCAGCTAACCAAGAAGAATGCAGTGCAAAAGCTGAAAATGGAGCCTTGATTTTGTGAATATATCCATTAAGAAATAATAAAAGGTGCAAAATAAAAAGATAAGAATCATGATATACAACTCATACAAAGGTGGTTGTAGCTGATAGCATGAACACTGGCAAGAAACATTCATTGATCAATGCACCAAAGCCTCGGCAAGAAGAGCAGCAGACGAAGTGCACTCGACTGACAAGGAAACAAGAGCACAGAAAGGAACCTACAATCCAGCCAAACGAAGAACCTAGCAGCATGTTATAGATGGGAACAGTGGGCTATAAAGGAACAAAAATGAATCAAGA…	55.6241	8.5088	2.61805	3.25005	0.00115386	0.0139724	up
Trinity1027	GGACGTGTATTATTTGATAAATAATTACCATACATTTATAGTGATAGGAAAGAAAAAGTTATATCACATATAATATGAAGCTCAGTGAGAAAAATCAAGCGAAAGCTGGATTAGATAGGTCTATCTACATTGGTAATTTCACACGAGTTCAAAAGCATGGCAAGTACTAGAGCCGAAAGGAGAAGCCGATGCAAAGCTGATTACACATTTGACAAAAGCAGTGCATTACGTAAGTCTTGAACTTGAGCTATATTATCAGATCATTGCGGTGGCTGGCTATGATGCTATCAGAGGGAGTGCACCGTAAGATGGAGCTCCCCCGCCAGTTCCTCGAAGGCAAACGCATATGACGCTCCTCCTCTCATATTTGCCATGTCAAAGAATTGAGCCTAGTTTCTT…	32.3517	8.69251	2.76485	3.14394	0.00166692	0.019738	up
Trinity1028	GGACGTGTATTATTTGATAAATAATTACCATACATTTATAGTGATAGGAAAGAAAAAGTTATATCACATATAATATGAAGCTCAGTGAGAAAAATCAAGCGAAAGCTGGATTAGATAGGTCTATCTACATTGGTAATTTCACACGAGTTCAAAAGCATGGCAAGTACTAGAGCCGAAAGGAGAAGCCGATGCAAAGCTGATTACACATTTGACAAAAGCAGTGCATTACGTAAGTCTTGAACTTGAGCTATATTATCAGATCATTGCGGTGGCTGGCTATGATGCTATCAGAGGGAGTGCACCGTAAGATGGAGCTCCCCCGCCAGTTCCTCGAAGGCAAACGCATATGACGCTCCTCCTCTCATATTTGCCATGTCAAAGAATTGAGCCTAGTTTCTT…	28.9703	8.53322	2.7619	3.08962	0.00200411	0.0234145	up
Trinity1031	GGACGTGTATTATTTGATAAATAATTACCATACATTTATAGTGATAGGAAAGAAAAAGTTATATCACATATAATATGAAGCTCAGTGAGAAAAATCAAGCGAAAGCTGGATTAGATAGGTCTATCTACATTGGTAATTTCACACGAGTTCAAAAGCATGGCAAGTACTAGAGCCGAAAGGAGAAGCCGATGCAAAGCTGATTACACATTTGACAAAAGCAGTGCATTACGTAAGTCTTGAACTTGAGCTATATTATCAGATCATTGCGGTGGCTGGCTATGATGCTATCAGAGGGAGTGCACCGTAAGATGGAGCTCCCCCGCCAGTTCCTCGAAGGCAAACGCATATGACGCTCCTCCTCTCATATTTGCCATGTCAAAGAATTGAGCCTAGTTTCTT…	224.981	11.4904	2.75001	4.17829	2.94e-05	0.000387407	up
Trinity1039	GGACGTGTATTATTTGATAAATAATTACCATACATTTATAGTGATAGGAAAGAAAAAGTTATATCACATATAATATGAAGCTCAGTGAGAAAAATCAAGCGAAAGCTGGATTAGATAGGTCTATCTACATTGGTAATTTCACACGAGTTCAAAAGCATGGCAAGTACTAGAGCCGAAAGGAGAAGCCGATGCAAAGCTGATTACACATTTGACAAAAGCAGTGCATTACGTAAGTCTTGAACTTGAGCTATATTATCAGATCATTGCGGTGGCTGGCTATGATGCTATCAGAGGGAGTGCACCGTAAGATGGAGCTCCCCCGCCAGTTCCTCGAAGGCAAACGCATATGACGCTCCTCCTCTCATATTTGCCATGTCAAAGAATTGAGCCTAGTTTCTT…	106.952	10.4175	2.74833	3.7905	0.000150345	0.00193961	up
Trinity1042	TTCGGCGAGGAGCAGCGGCTTCGACATCGCACCAACAAATGCACGTAGCCGCAGCGTAGCTCCTCACGCCACAGCTCCTCGCTGCCTTGCCGAAGCCGCTGCTCCTCGCCGAAGATGCTGGACCTCGCGCCGCCACCGGTCCTGTCCCCCTCTTCTTCACCCAAGCAACAGCAGTAGGCAGCGCACACTTCCTCGCTGCTCCTCGCCGGACCGCAGCGACAACTAGCGGCGGTGGTAGCCGCAAGCATCAATCACCAATGTCCGCTCCTCCAAGATCCAACGGCAGACAGTTGCCACCGGGGTCGCGCCGCAGCACCGGTCGCTCGGACCACCACCGGGAACGGTGTCCGAGATGGTTCGTGTTGGCCATACCGACGAGGAACATGCCGAGGAGGTGGA…	30.1491	8.59071	2.78793	3.0814	0.00206031	0.024025	up
Trinity1046	TTCGGCGAGGAGCAGCGGCTTCGACATCGCACCAACAAATGCACGTAGCCGCAGCGTAGCTCCTCACGCCACAGCTCCTCGCTGCCTTGCCGAAGCCGCTGCTCCTCGCCGAAGATGCTGGACCTCGCGCCGCCACCGGTCCTGTCCCCCTCTTCTTCACCCAAGCAACAGCAGTAGGCAGCGCACACTTCCTCGCTGCTCCTCGCCGGACCGCAGCGACAACTAGCGGCGGTGGTAGCCGCAAGCATCAATCACCAATGTCCGCTCCTCCAAGATCCAACGGCAGACAGTTGCCACCGGGGTCGCGCCGCAGCACCGGTCGCTCGGACCACCACCGGGAACGGTGTCCGAGATGGTTCGTGTTGGCCATACCGACGAGGAACATGCCGAGGAGGTGGA…	31.8913	8.67181	2.7807	3.11857	0.00181731	0.0213664	up
Trinity1054	TTCGGCGAGGAGCAGCGGCTTCGACATCGCACCAACAAATGCACGTAGCCGCAGCGTAGCTCCTCACGCCACAGCTCCTCGCTGCCTTGCCGAAGCCGCTGCTCCTCGCCGAAGATGCTGGACCTCGCGCCGCCACCGGTCCTGTCCCCCTCTTCTTCACCCAAGCAACAGCAGTAGGCAGCGCACACTTCCTCGCTGCTCCTCGCCGGACCGCAGCGACAACTAGCGGCGGTGGTAGCCGCAAGCATCAATCACCAATGTCCGCTCCTCCAAGATCCAACGGCAGACAGTATGCCCTCCTCCCTTATCTCTCTACCTCTCCCCCCCCACCAACCAACTCGTGCACGTACACACGCCGTTTCTACCGCCGCCCGCCACTGGCGACCCCCCGCAGATCCC…	28.7759	8.52351	2.76139	3.08667	0.0020241	0.0236285	up
Trinity1116	GAAGCCGGATTCGACTCCAGTCCCCCAAATTACAACCTCTCTCGCCGTCTGCTCGCTCGCTCGCCCGTCCCCCAAATCCCTCCTCCCCCACGAACCCCAGCCGAACCCGCGGCGTCACCGGCGATGGAGTGCATCATCGGCGTGGTCGGCCGCGACTTCGCAGTGGTGGCGGCGGACACGTCCGCGGTGCAGAGTATCCTCGTCCACAAGACGGACGAGGACAAGATCATGCTCCTCGACTCCCACAAGCTCATGGGCGCCTCCGGCGAGCCCGGCGACCGTGTGCAGTTCACCGAGTTCATCCAGAAGAACCTCCACCTCTACCAGTTCCGCAACAACATGCCGCTCAGCACCGCCGCCACCGCCAACTTCACCCGCGGCGAGCTCGCCACCGCCCTG…	205.244	10.3951	2.58266	4.02496	5.7e-05	0.000746696	up
Trinity1142	TAGACACCGGATCGAAGACACCAATATCGCAATGGATGGCCGCGCTGACACCGCCGCTACCGTCGCCGCCGTTGCCGGCTCGTCGGGTACCGCGGCGCTGCCGCTCGGCGGACGCGTGGCCATCGTGACCGGTGCGTCACGCGGCATCGGGCGCGCCATCGCGGCCCACCTCTCCTCCCTGGGTGCGAGTGTCGTCCTGGGCTACGCGTCCAGCGCGGCCGAGGCCGACGCGCTCGCCGCGGAGCTCCCGCGGGCCGTGGCCGTGAGGGCCGACGTGTCCGATGAGGCCAGCGTCCGGTCCCTCTTCGACGCCGCCGAGTCAGCCTTTGGCTGTGCCGCGCCGCACATCCTTGTTGCCAACGCCGGCGTGGTCGACGACAAGTACCCGTCCCTCGCCGA…	25.8131	8.36671	2.7754	3.0146	0.00257322	0.0295005	up
Trinity1146	TAGACACCGGATCGAAGACACCAATATCGCAATGGATGGCCGCGCTGACACCGCCGCTACCGTCGCCGCCGTTGCCGGCTCGTCGGGTACCGCGGCGCTGCCGCTCGGCGGACGCGTGGCCATCGTGACCGGTGCGTCACGCGGCATCGGGCGCGCCATCGCGGCCCACCTCTCCTCCCTGGGTGCGAGTGTCGTCCTGGGCTACGCGTCCAGCGCGGCCGAGGCCGACGCGCTCGCCGCAGAGCTCCCACGAGCCGTCGCCGTGAAGGCCAACGTGTCCGAAGAGGCCGGCGTGCGCTCCCTCTTCGACGCCGCCGAGTCGGCCTTCGGCTGCGCGGCGCCGCACATCATAGTCGCCAACGCCGGCGTGCTCGGCGACAAGTACCCGCCCCTCGCCGA…	70.4793	9.81583	2.75289	3.56565	0.000362962	0.00458838	up
Trinity1147	TAGACACCGGATCGAAGACACCAATATCGCAATGGATGGCCGCGCTGACACCGCCGCTACCGTCGCCGCCGTTGCCGGCTCGTCGGGTACCGCGGCGCTGCCGCTCGGCGGACGCGTGGCCATCGTGACCGGTGCGTCACGCGGCATCGGGCGCGCCATCGCGGCCCACCTCTCCTCCCTGGGTGCGAGTGTCGTCCTGGGCTACGCGTCCAGCGCGGCCGAGGCCGACGCGCTCGCCGCAGAGCTCCCACGAGCCGTCGCCGTGAAGGCCAACGTGTCCGAAGAGGCCGGCGTGCGCTCCCTCTTCGACGCCGCCGAGTCGGCCTTCGGCTGCGCGGCGCCGCACATCATAGTCGCCAACGCCGGCGTGCTCGGCGACAAGTACCCGCCCCTCGCCGA…	94.5248	-9.86702	2.75532	-3.58108	0.000342172	0.00433303	down
Trinity1150	TGGGCTAGAGCCTGGACGGCCAGGCCTCTAACGGCACGGCATTTATGGTCTCTCTCTCCTAGTCATTCTTCTCCGATCGCTGCCGTCCCCGTCTCTCCCTCTCTCCGACCCAATCCGCCCGCCGCCGGCGAGCACTAGCGTGGCTAGCACACGGCGGAGCAGGAGCGAAGCCGGCCCAACAGGACCATGGCGCCGCCCCAGAGCACCAGCGCCCCCGACGGCGGCCTGGATCCGAGGGACGTGTGCGTGGTCGGCGTCGCCCGCACGCCCATCGGCGCGCTGCTCGGCTCCCTCTCCTCCCTCCCCGCCACCAGGCTCGGCTCCGTCGCCATCCAGGGCGCTCTCCGGCGAGCCAGCGTCGACCCGGCGCTGGTGCAGGAGGTGTTCATGGGCAACGTC…	32.6367	-8.33279	2.76626	-3.01229	0.00259281	0.0296957	down
Trinity1187	CCGGTGGTGTTCCACGCCGCGCCCGTCACCAGCAGCGAGAACGCGATTATCGCCATGATCCATGAGAAGACGGCGCAGACGACGCCGATGATCCGGTTGGTCTCGGAGGGGATGGCGCGGGACCTGCAGCAGCCGCAGCAGCCGCCGACGACCGCGAAGGCGATCTGGGCCACGATGAGGAAGATGGCGGCGCAGACCCCGAGCCCGAGCGCGGGGTTCTGCGGGTACAGGCACACCCCTCCATCCACGTACAAGTCCGAAACGGTGAGCTTGGTGCCCTCGGCAGAGAACCCCAGGATGGCACTCAGCACCCCGAGGGAGCCGACGACCGAGCACACGATGATCGTCTTCTGATCCATTTTCATGGCCAATGCTCTCGATGGAACCTCGACCTCTT	171	-10.7222	2.90974	-3.68494	0.000228756	0.00292683	down
Trinity1191	TTTTTTTGTTGTTGCAAAGGAGTAGTATTCAAAAGTTTAGAGCGTAGATTCACAACTCTAAACTAAAAAAAAAAACATCTGCAGACTGATAATGCCGAGATTTGTAAGTGCTCAGAGAGAAACAAGACCCAACTAAATTACTGATGCCTCATATGTATGGTAATATGGAACGATATAATGTATTTTAGGCTATCTAGATGACGATGATGATCTACCGCGACTCGGCGGACGGCGGCGTGCTGCTGCTGGAGTCACCCTTGGATCCGCCGAAGAAGGGCGCTGCTGCTGGAGTCACCCTTGGATCCGCCGAAGAAGGGCTCGCCGAGCACGGAGCTGACCTTGTTCTTCATGCTCGCCCAGTGCTCCTTCGCCGGCGCCTCGAGCTGCCGGTACTGGTCT…	57.7094	-9.15508	2.77683	-3.29695	0.000977398	0.0119257	down
Trinity1211	TTATTGCCTCTAGGGCATATTTCCAACAGCAGCTCCATTGCAGCTCCGCCGCCTGTGTCAAGCAGCTCCATTGCAGCTCCGCCGCCTGCGCCAGCAGCTCCGTCGTCGGCGTCGAGCGCTCCATTGCAGCTCCGTCGCCTGCGCCGCGCAGCTCCAGTGCAGCTCCGTCGTCGGCGTCGAGCGCTCCATTGCAGCTCCGTCGCCTGCGCCGCGCAGCTCCAGTGCAGCTCCGTCGTCGGCGTCGAGCGCTCCATTGCAGCTTCGTCGCCTGCGCCGAGCAGCTCCCCCCGCTGTCGCTCGAGTACTGCAACGGCACACGAGGTTACATTGCATCACCGCCGAGGTTGCAACGACACGTGCAGGCCGTGGACCAGTT	28.4128	-8.1327	2.80553	-2.89881	0.00374585	0.0415376	down
Trinity1213	TTATTGCCTCTAGGGCATATTTCCAACAGCAGCTCCATTGCAGCTCCGCCGCCTGTGTCAAGCAGCTCCATTGCAGCTCCGCCGCCTGCGCCAGCAGCTCCGTCGTCGGCGTCGAGCGCTCCATTGCAGCTCCGTCGCCTGCGCCGCGCAGCTCCAGTGCAGCTCCGTCGTCGGCGTCGAGCGCTCCATTGTAGCTCCGTCACCTGCGCCGAGCAGCTCCATTGCAGCTGCGCCACCCGCACCGAGCAGCTCCATTGCAGCTCCGCCGTCGGCGTCGAGCGCTCCATTGCAGCTTCGTCGCCTGCGCCGAGCAGCTCCCCCCGCTGTCGCTCGAGTACTGCAACGGCACACGAGGTTACATTGCATCACCGCCGAGGTTGCAACGACACGTGCAGGCCG…	43.1113	-8.73433	2.77095	-3.15211	0.00162098	0.0192266	down
Trinity1223	GATTGCTTTAGGCATTGCCAGGGGTATTCATTACCTGCATCAGGGTTGTGACATGCAGATTCTGCACTTTGACATCAAGCCACACAACATCCTTCTTGACAACAATTTTGTCCCCAAAGTTGCTGATTTTGGTCTCGCAAAACTATACCCAAGGGACAACAGCTTTGTGCCATCGAGAGCCCTACGGGGAACAATTGGGTACATAGCTCCTGAGATGATATCTCGGAGCTTCGGCATCATATCGAGCAAGTCGGATGTTTACAGCTTTGGGATGCTGCTGCTAGAGATGGCCGGAGGAAGAAGGAATGCTGATCCAAATACGGCAAACACGAGCCAAGCGTACTACCCGTCGTGGGTGTATGACCGGCTAACTCAACAAGACCATCTGGGTGAGATATC…	27.9592	8.48195	2.76834	3.06391	0.00218466	0.0253859	up
Trinity1224	GATTGCTTTAGGCATTGCCAGGGGTATTCATTACCTGCATCAGGGTTGTGACATGCAGATTCTGCACTTTGACATCAAGCCACACAACATCCTTCTTGACAACAATTTTGTCCCCAAAGTTGCTGATTTTGGTCTCGCAAAACTATACCCAAGGGACAACAGCTTTGTGCCATCGAGAGCCCTACGGGGAACAATTGGGTACATAGCTCCTGAGATGATATCTCGGAGCTTCGGCATCATATCGAGCAAGTCGGATGTTTACAGCTTTGGGATGCTGCTGCTAGAGATGGCCGGAGGAAGAAGGAATGCTGATCCAAATACGGCAAACACGAGCCAAGCGTACTACCCGTCGTGGGTGTATGACCAGCTAACTCAACGAGACCACGTGGGTGAGATATT…	62.3104	7.12773	2.35606	3.02528	0.00248401	0.0285505	up
Trinity1249	GATAAATTATGCACCACGACATTATTCACTTCATTCATCTGCAACTCAGCCTGTAGAGACTTTGTAAGGTGCACCACACTTCTCTTCGTTGCACCATAAGCGGCAAACCTTGGGGTTGGCCTTCCATCAGAGCCAGCACCATCAATGTTAAATATGTGACCACCTCGAGGTTGGTTCCACATCATATTTATTGCCTCACGACAACATAGCATCAATCCAAGAGTGTTAGTGGTGATCACCTCACTGTTAAATCAAAGAAAAAGGTCAATGAATTATTGGCACTCGAAAGTACAACTGAATGAAGGTGTGCCTGTTCAAGCCTTGCCAACACCGGCGGAGCAACAGCAAGGCTGGATGGGCCATGGCCCGCCCAGCCTAGAGCAAAAACAGTGGGGGTTG…	115.507	8.13247	2.32067	3.50437	0.000457694	0.00575258	up
Trinity1253	ATTAGAGCCTCATCAGAGGTTTCCACCAATGGTTTGTAACTATATGCATTTGATCCGGCATTGTTGATCCAAATATCAATATACTCCAGCTTGTCACGCGCAAAATCCACAAGCGCCTTCACATCCTTTCCTTCTCTAACATCACAGACAGTCCCCCACACATGTTGCTCTCCGAATTCCTTTTTCAAGTCACTGGCTACAGATTCTACCCTTTCAGCTGATCTTGAGCATATTATAACATTATCACCAGCCTTGAGGAACTTCCTTGCCAGTGCGTATCCTATACCTTTGGTGGAACCGGTGATGAGGACGTTGTAAGGAGGCGCCATGGGCTCCCTCCGCGGCGGCCCTCCTCCGCCGCCGGAGAGAGCCTCCGCCCGGAACCACCCCGCGGGTTCC…	151.307	5.75185	2.01843	2.84966	0.00437657	0.0476751	up
Trinity1255	GATAAATTATGCACCACGACATTATTCACTTCATTCATCTGCAACTCAGCCTGTAGAGACTTTGTAAGGTGCACCACACTTCTCTTCGTTGCACCATAAGCGGCAAACCTTGGGGTTGGCCTTCCATCAGAGCCAGCACCATCAATGTTAAATATGTGACCACCTCGAGGTTGGTTCCACATCATATTTATTGCCTCACGACAACATAGCATCAATCCAAGAGTGTTAGTGGTGATCACCTCACTGTTAAATCAAAGAAAAAGGTCAATGAATTATTGGCACTCGAAAGTACAACTGAATGAAGGTGTGCCTGTTCAAGCCTTGCCAACACCGGCGGAGCAACAGCAAGGCTGGATGGGCCATGGCCCGCCCAGCCTAGAGCAAAAACAGTGGGGGTTG…	21.3368	8.09197	2.77024	2.92104	0.0034887	0.0389773	up
Trinity1270	GGCCCATTTAAATATTATACTCCCTCCGCCTGGAAATACTTATCGGCGGAATGGATGTATCTAGGCATATTTTAGTTCTAGATACATCTATTTTTATGTATTTATGCGACAAGTATTTCCGGACAGAGGGAGTACAAGTATGTCTGCCTCTGCCTCTGAGTAGTTAAATATAAAACAATAGCTTGGTCACAAGGTTGTTAGATTGTTAGCCTTGGAATCGGTACTGCACAGTACTGTTTATACTTCAGAATTTTTTCACTAGGATGTAATTGTCCCGGCCCGAGGTAGCTCTATTGTTCGCACATCTAACATATAAAGCCTCAAGAAGTGCTAGGCACGACCAATGGCTTGAGCGCACGGTACCACCCAAAGGGAAAAAAGCACCGCACTGCATGTGGG…	22.2548	8.1528	2.77575	2.93715	0.00331244	0.0372582	up
Trinity1275	GGCCCATTTAAATATTATACTCCCTCCGCCTGGAAATACTTATCGGCGGAATGGATGTATCTAGGCATATTTTAGTTCTAGATACATCTATTTTTATGTATTTATGCGACAAGTATTTCCGGACAGAGGGAGTACAAGTATGTCTGCCTCTGCCTCTGAGTAGTTAAATATAAAACAATAGCTTGGTCACAAGGTTGTTAGATTGTTAGCCTTGGAATCGGTACTGCACAGTACTGTTTATACTTCAGAATTTTTTCACTAGGATGTAATTGTCCCGGCCCGAGGTAGCTCTATTGTTCGCACATCTAACATATAAAGCCTCAAGAAGTGCTAGGCACGACCAATGGCTTGAGCGCACGGTACCACCCAAAGGGAAAAAAGCACCGCACTGCATGTGGG…	20.3628	8.02458	2.76866	2.89837	0.0037511	0.0415891	up
Trinity1277	GGCCCATTTAAATATTATACTCCCTCCGCCTGGAAATACTTATCGGCGGAATGGATGTATCTAGGCATATTTTAGTTCTAGATACATCTATTTTTATGTATTTATGCGACAAGTATTTCCGGACAGAGGGAGTACAAGTATGTCTGCCTCTGCCTCTGAGTAGTTAAATATAAAACAATAGCTTGGTCACAAGGTTGTTAGATTGTTAGCCTTGGAATCGGTACTGCACAGTACTGTTTATACTTCAGAATTTTTTCACTAGGATGTAATTGTCCCGGCCCGAGGTAGCTCTATTGTTCGCACATCTAACATATAAAGCCTCAAGAAGTGCTAGGCACGACCAATGGCTTGAGCGCACGGTACCACCCAAAGGGAAAAAAGCACCGCACTGCATGTGGG…	22.0312	8.13819	2.767	2.94116	0.0032699	0.0368163	up
Trinity1313	GTTTCCATCATCCGTCGTCGCTAGCGATTTTGCATAAAAGTCCTCGTGTTTTGTGAAAATTCAACCCTCAGTCCCTTTTCTCATTAATCTAAGATAACGTTACACTTTTTACAAAAAACCCTACATCTATAAGAATTCAATATGCGATCCTCTGATTTGTCTTATCCAGACGTGGCGCCGTTGCGACCCCGTCCGCCGCCGCGAGTCCTCTCTGGCCACCGCCGCCGCGAGTCCTCTCTGGCCACCTCCGCCGTAACCTTCTCAATCTCCCGTGTCGTGATTTAGTCCCACCTCGCTCCTCTGCATCCACTTCTATCAATTTATATACACAGGCTACTATGCCGCATCAGAAATCAAGAAGCTTGCGAGGGGAACAAAATGAAGGAATTAATCCCGCAA…	21.5834	8.10852	2.77643	2.92048	0.00349489	0.0390402	up
Trinity1316	CTCCTCGCTCTGTTGCGGCATCTAGTATGCTTGCTGGCTGTGACAGGGGCCCTGTACAAATTTGTTTTGGTTGCAGCGCTGCAACTTCCCGCCACGAGATCAATTATTATTTCCAAAATGAATTGGTTGAGAATACATTATACGTTGTCTGTTTACATGAATGAATTAGCTACAGCTGCGGATCAAGGATTCATATTACTTCTTTTGAACGGAAATTCAGTGATTCATAAATCATAATGTGTGAGTGCAGCATTAGAAATGGCCGGCGACATGAGATTCCTCTCTCGCATCCTCTTCGCTTCCTATCATCGAGGCGCGATCCCGAGTCTACACCGATGAGATCTGACAGTATGATGCGTGCACCCTTCGTTCTGCTTATCGTGAAGATTGGCGATGATG…	30.8459	8.62372	2.76111	3.12328	0.00178849	0.021065	up
Trinity1349	AACAAGACAATCAGAGTCTATTGCTCCATACATGCGGACGAGAATGAATCTCATACACAGTTACTAGAAGAAAACGGCACAATCATGAATGGTATTAATTAAGTGGAGATAAGAGAGTAGCAACTAAAACACACAGGTCCTCGAAAGCACAGCACACACAAGAGAAAAGAGCAGCCTGGACCGGATCGGACCACATACAAGGAAATGGACAAGACATGCATCAGATCATACACACCCGCACCGCACTCATGGCTTCACTCCTTGCTGAAGCACCCATTCGCCATGACCTTCCCAAGGACGCAGGGAGCGAACATCATCATGTTGAGAGGGCAGGTCTTCCCGATCTGCACCAAACAAGCGATGCATGCTGCACGGCACATCTTGGACCTGATGATGTCC…	1002.03	12.6834	2.58026	4.91555	8.85e-07	1.18e-05	up
Trinity1350	AACAAGACAATCAGAGTCTATTGCTCCATACATGCGGACGAGAATGAATCTCATACACAGTTACTAGAAGAAAACGGCACAATCATGAATGGTATTAATTAAGTGGAGATAAGAGAGTAGCAACTAAAACACACAGGTCCTCGAAAGCACAGCACACACAAGAGAAAAGAGCAGCCTGGACCGGATCGGACCACATACAAGGAAATGGACAAGACATGCATCAGATCATACACACCCGCACCGCACTCATGGCTTCACTCCTTGCTGAAGCACCCATTCGCCATGACCTTCCCAAGGACGCAGGGAGCGAACATCATCATGTTGAGAGGGCAGGTCTTCCCGATCTGCACCAAACAAGCGATGCATGCTGCACGGCACATCTTGGACCTGATGATGTCC…	273.688	11.7731	2.76039	4.26501	2e-05	0.000264338	up
Trinity1372	TTGTCTGACTCCTCCTGATACACCGTGTCCGCTGACGGGATCCACTCGTTTGTGGCGGGGTTTCCCTTGGAGGAAGCATGGCGCTCCGTCGCATCCGGGTCTTCGGAGAGCTCGAACGAGGCGCCGGCGGGCCTGTCCACCTTGATGAAGCCCGTGCCAGTCGTGTGATGCTGCTTGCCGACGCAGCCGAGGTCCTTGTAGTACTCCGTCTCCACGAACTCCTCGCCCGCCTTCCCGCCCTCGCACACCAGTTTCTCGGAGTGGGCTTCCAGGTCCTGGAACTTGTCGAGCTCGGGGTGGGAGCCGTCGACGTCGGGGCCGACGAGCGCGTCGGTGTACACGGCGGAGTGGTCGCTGCGGGAGGGCTTGGAGTGGCGCTTGGGCGCCGCGCCGTCGTAG…	155.569	10.9581	2.7481	3.98753	6.68e-05	0.000873223	up
Trinity1377	TTTTTTTTAACACAAACTGAACATACTTCTGATTTATTTCCTGTACTTATTACTTCATTCAGTTCCACAACACAGGCTCCCAAAACGACCCACGAGTTTGATAAGTAGAACGAGCCTCGCAAGAACCCCAATAACAAATGGCAGATACACGCAATACGCGCCCTTAACTAATTTTTGAATTGCCGATTTAACCGGAATGGTTTCTTCTTAGCTGGTGGAAGTCACACGCATCTGATCATGTTGGCTGTAGACCATTGCCCGGCTCAGCTGTCGCTTCTGTTGGGCTTGTCTGACTCCTCCTGATACACCGTGTCCGCTGACGGGATCCACTCGTTTGTGGCGGGGTTTCCCTTGGAGGAAGCATGGCGCTCCGTCGCATCCGGGTCTTCGGAGAGCTCG…	87.923	10.1349	2.75656	3.67664	0.000236329	0.00302095	up
Trinity1398	TTTTTTTTTTTTTTTTTTTTTTTGAAATGGAACGGAGCCAACCATTTAGGCCAGATCCAAGCATACCATATGATTTTATTCTTCAGGAGTAACATACATATGTTACACGTTTTGTTTGGAGGTGCACAGCACAGCCCTTTATTTTACTTTTATACGACAACTACAATGGTACTGTCAGGGACACTCACTGATTGCTCGTTTCATGGAGCACGCACGTGTTTACAGAGAAGATAGAGGAATGCTGCTAATAGTAATTAGAAGAGAACTCGAGAAAACTATTTCCAGTTAAGAGCTGCTTGCTACCGACACGTCGATCCGAGCACAGCAGAGCTTCGGAGATGCGTAGTCTAGTTTCATTTCATTTCATCAGTAGGTGTTCCCGGCTACATCGCGAGCCGG…	29.9521	8.58129	2.7625	3.10635	0.00189415	0.0222081	up
Trinity1402	TTTTTTTTTTTTTTTTTTTTTTTGAAATGGAACGGAGCCAACCATTTAGGCCAGATCCAAGCATACCATATGATTTTATTCTTCAGGAGTAACATACATATGTTACACGTTTTGTTTGGAGGTGCACAGCACAGCCCTTTATTTTACTTTTATACGACAACTACAATGGTACTGTCAGGGACACTCACTGATTGCTCGTTTCATGGAGCACGCACGTGTTTACAGAGAAGATAGAGGAATGCTGCTAATAGTAATTAGAAGAGAACTCGAGAAAACTATTTCCAGTTAAGAGCTGCTTGCTACCGACACGTCGATCCGAGCACAGCAGAGCTTCGGAGATGCGTAGTCTAGTTTCATTTCATTTCATCAGTAGGTGTTCCCGGCTACATCGCGAGCCGG…	211.037	11.398	2.74874	4.14664	3.37e-05	0.000444513	up
Trinity1414	GAAGATAACTTGCTGACGAAGACGACGAGATGGTAGATAGATCGATAACTGGAGGGCCCCGCCGCTCAGTTCCTCCACTGGCCGCCGGAGTCGCCGCCGCCACCGCCGCGCTGGCCGCCGTAGCCGCCACCGCCTCCGCCGCTGAAGCCGCCGCCGCCTCCGCCGGAGCGGCGGGACTGGGCCTCGTTGACGGTGATGTTGCGGCCGTCCAGGTCCTGGCCGTTCATGGCCTCGATCGCCTGGCGCATCGACTCGTCGGAGGAGAAGGTGACGAAGCCAAACCCGCGGGAACGGCCTGTCTCCCTGTCAGTGATGATCTTGGAGTCGATGACCTCGCCGTACTTGGAGAAGGCCTGCTGGAGGGAGTGGTCGTCGGTGGCCCAGGCGAGGCCTCCGACG…	8912.33	14.8423	2.5478	5.82554	5.69e-09	9.48e-08	up
Trinity1420	TTTTTTTTTTTTTTTTTTTTTTCGCAGCTATGACTTGCATTTTCTTCATCCATTTAAACTTGTTCAAACATAGGATATTCCAACATCACATCCCAATCCATGACAGAAGGGGATTGCTGCATCACCGACTGACCGACCGACCGACCGACTGAAAGATAGTAACACATGTTGTTTCTTCCTCGCGTAACCAGCTCTAATTAACCCCGGACAGAGCGACACTCGAGCTCGCGATCAAAAACACCACACACACGACGACTCAGACTGACACAGGAACACGACGACACCGAAGATAACTTGCTGACGAAGACGACGACGACGACGACACGGTAGATAGATCGATAACTGGGAGATTCGAGGCTCAGTTCCTCCACTGGCCGCCGGAGTCGCCGCCGCCACCGC…	19014.8	6.20632	1.94863	3.18496	0.00144775	0.0173014	up
Trinity1435	GGGAAACCTAGCAACCTTTTATATATATATATATATAAACACACGCACAAAAAGCTACACATGTCGTCATGTTCACCACCACCAATCCGCTTCCGAGGTACTTAATGTAGTAGTAGTATACATCTCAAGGAACAAGACAACAAAGGTTACACGCTATGGCAAACACCAATTATGATGGATCGATCGACACGGGGGCCTCACTACTACGGCCCAAAAGAATACAATACAGTGCTTCTTTCTCTCCGGTGGAAGGAGAACCGACCCCGCCAGCCCCTTCCTGCCCAGTCGTTATCATATCTTCGACCGCGCTTCGTCATCTTGGCGGCAAGATGGAAGCTTCTGGCGGTGTTAGATCCTCTGATGAAAAACTACTGCAATGTACGTCTGACAACGGTGAAG…	19.5577	7.96641	2.77578	2.86997	0.00410505	0.0450552	up
Trinity1444	TTAAGATGGATGCTGCTTTTTCTTAAACTAGCATAACTGAACAGAAGATGGATTATATGTATCGATGATCTTTAGTAATAGAGCTATAATCATGCCATGTAGGAGCTTCGTCGTCGTATCATACAACAAACAAAACTTCACCACTAAAAATACATACAAAAGCTGTGCAAAGGTTACACAAGTTAAGCATCTCCAGCTAACTATATTAAAAAAAGAGTCTAGTTCAAACACTGTAACAGCCCCTCACTGCTGTGCTGGGGATGCTCGCAAGATCCTCCCGACAGAACCCGGCTGAGATCGCTAGCAGTCATCTTTGGCCATTCGACCTCGGTTTACCACCGTTCGACGAGTTGAGGTGCAGAGAGACAAAGATCACCCCGATCACGACAATCAAGAAGC…	34.0724	8.76723	2.7635	3.17251	0.00151128	0.0180143	up
Trinity1450	TTAAGATGGATGCTGCTTTTTCTTAAACTAGCATAACTGAACAGAAGAAGGATTATATGTATCAATGATCTTAGTAATAGAACTATAATCATGTCATGTAGGAGTTTCGTCGTCGTACCATACAACAAACAAAACTTCATCACTAAAAATACATACAAAAGCTGTGCAAAGTTTACACAAGAGTTCAAACACTGTAACAGCCCCTCACTGCTGTGTTGGGGATGCTCACAAGATCCTCCTGACAGAATCCGGCTGAGATCGTAGCAGTCATCTTTGGCCGGTCGAAGACCTCGGTTTACCACCGTTGGACGAGTTGAGGTGCAGAGAGACAAAGATCACCCCGATCACAACAATCAAGAAACCGACGAGCGTGCTGAAGAAGAGAGCTCCCGGCTGCCT…	35.1065	-8.43805	2.76279	-3.05418	0.00225675	0.0261235	down
Trinity1452	TTAAGATGGATGCTGCTTTTTCTTAAACTAGCATAACTGAACAGAAGAAGGATTATATGTATCAATGATCTTAGTAATAGAACTATAATCATGTCATGTAGGAGTTTCGTCGTCGTACCATACAACAAACAAAACTTCATCACTAAAAATACATACAAAAGCTGTGCAAAGTTTACACAAGAGTTCAAACACTGTAACAGCCCCTCACTGCTGTGTTGGGGATGCTCACAAGATCCTCCTGACAGAATCCGGCTGAGATCGTAGCAGTCATCTTTGGCCGGTCGAAGACCTCGGTTTACCACCGTTGGACGAGTTGAGGTGCAGAGAGACAAAGATCACCCCGATCACAACAATCAAGAAACCGACGAGCGTGCTGAAGAAGAGAGCTCCCGGCTGCCT…	59.5247	-9.19978	2.75806	-3.33559	0.000851173	0.0104532	down
Trinity1473	CCCTAATCCACCTATCTCCTCCACTCGATCCCCTCCTCCTCGTCTCCCTCCCGCGACCCCTCCCTCTCCCACACAGCATGCCTCCAGCCTTATTCCGGCGAGCTCCGGCGGCCATGGCCGGCATGCAGCACGCTGCCGAGCTCACCTCGCCCCGCTGCATCAACCCCTCAGGCTAGATCCGTCCCTCCCTGCCTCCAACGCTCTCGCCCAACCCATCCCCCGCGGCTAGGGTTTGGGGGGCGGCTTCGTCTCCGCCGCCGGTGCGCCTCTGTTGGTCCTCTACGTCGCCTACCGCAGCCGCTCACGCGGTTGCGCCTTCTGGACGCCACCATGGGGCTCGTCCTCCATCACCACCCAGCGGCAACAGAGGAGGATTTTCTCCACCACCACGCAATGGCA…	45.3342	9.17925	2.77381	3.30926	0.000935436	0.0114297	up
Trinity1474	CCCTAATCCACCTATCTCCTCCACTCGATCCCCTCCTCCTCGTCTCCCTCCCGCGACCCCTCCCTCTCCCACACAGCATGCCTCCAGCCTTATTCCGGCGAGCTCCGGCGGCCATGGCCGGCATGCAGCACGCTGCCGAGCTCACCTCGCCCCGCTGCATCAACCCCTCAGGCTAGATCCGTCCCTCCCTGCCTCCAACGCTCTCGCCCAACCCATCCCCCGCGGCTAGGGTTTGGGGGGCGGCTTCGTCTCCGCCGCCGGTGCGCCTCTGTTGGTCCTCTACGTCGCCTACCGCAGCCGCTCACGCGGTTGCGCCTTCTGGACGCCACCATGGGGCTCGTCCTCCATCACCACCCAGCGGCAACAGAGGAGGATTTTCTCCACCACCACGCAATGGCA…	40.0743	9.00131	2.76123	3.25989	0.00111456	0.0135237	up
Trinity1475	CCCTAATCCACCTATCTCCTCCACTCGATCCCCTCCTCCTCGTCTCCCTCCCGCGACCCCTCCCTCTCCCACACAGCATGCCTCCAGCCTTATTCCGGCGAGCTCCGGCGGCCATGGCCGGCATGCAGCACGCTGCCGAGCTCACCTCGCCCCGCTGCATCAACCCCTCAGGCTAGATCCGTCCCTCCCTGCCTCCAACGCTCTCGCCCAACCCATCCCCCGCGGCTAGGGTTTGGGGGGCGGCTTCGTCTCCGCCGCCGGTGCGCCTCTGTTGGTCCTCTACGTCGCCTACCGCAGCCGCTCACGCGGTTGCGCCTTCTGGACGCCACCATGGGGCTCGTCCTCCATCACCACCCAGCGGCAACAGAGGAGGATTTTCTCCACCACCACGCAATGGCA…	57.0552	9.51101	2.75686	3.44994	0.000560717	0.006997	up
Trinity1481	CCCTAATCCACCTATCTCCTCCACTCGATCCCCTCCTCCTCGTCTCCCTCCCGCGACCCCTCCCTCTCCCACACAGCATGCCTCCAGCCTTATTCCGGCGAGCTCCGGCGGCCATGGCCGGCATGCAGCACGCTGCCGAGCTCACCTCGCCCCGCTGCATCAACCCCTCAGGCTAGATCCGTCCCTCCCTGCCTCCAACGCTCTCGCCCAACCCATCCCCCGCGGCTAGGGTTTGGGGGGCGGCTTCGTCTCCGCCGCCGGTGCGCCTCTGTTGGTCCTCTACGTCGCCTACCGCAGCCGCTCACGCGGTTGCGCCTTCTGGACGCCACCATGGGGCTCGTCCTCCATCACCACCCAGCGGCAACAGAGGAGGATTTTCTCCACCACCACGCAATGGCA…	64.8031	7.2148	2.32236	3.10666	0.00189211	0.0221898	up
Trinity1487	TGTCTTGAGGTCTAGTGAGAAACATCCAGCATCGAGTGATCGGCTTGGGCACTGATATAGGAACAGGTGTCTCTCTGTTGAATCAATGAACAAGTATCGAGAATCCAGTGAGATTGTCTTCTCCAACTGCCACTGGCTGGAACTCCCACAATTGTTTCGCCTAATGGTGTAGTTGACGTATGCTGGGTCTTTTGCACGAATAAACATTCCTGGCATGCCTTCCCCTGCCTCCACAATGGCTATAGCCACACCTTCTAAACCTCTGGCTTCAATTGGGGACTCGGAAATGGAGAACTCCATCCTCCGGGTGTCAAGCACCAGCAACCTTTCCCTCCAA	16.4761	-21.4669	3.6762	-5.83942	5.24e-09	8.94e-08	down
Trinity1491	GCGCCGTATCATTGGAATCTCCCGGTTATTTTTCACTCGATCGCTCCAAAAAAAATAAAAGCACTCTCCCCCTTGTCTCTCTCTCTCACACGCTCATCTGGCGACCTGCAGCGGCTCCCCTGCACCTCTCCTCTTCCCCGACCCGCAGTGCCTCCCCTTCGTGCAAGCTGAGTGCCATTTATAAGAAGAGCAGAGCAGCATGTACAAACATACAAAACAGAGAAGAATATTTGTCCGGTTCAGCTTATAAAAACAAAAGCAGAGCAGCATGTCACTCCAACACCCTTACTTATTCATTACAAAACCAAGCAATATCTCTTTCTGCAAGCTGACTGCCATTTAAAAGAAGCTCATCACACAATTTCCAGCGAAGCTCCAAGCTTTTCCATCCTTCAGTTC…	28.0495	-8.11451	2.78254	-2.91622	0.003543	0.0395143	down
Trinity1499	AGGGTATAGGAAACAAACATCTCATAGTAGTGCAAATTTTTGCTTGAAATGATGCATACATTTTGTTCTCTAGGAATTCATGAAGCTTTTTAATAAGCTGATTGGCATCCAGTATCGCAAGATCTGAGTGAGGGTTGCCGAGATCAATTAGGATATCCCTAAAAACCTTCTTCATGTCAGGGTTCTGACCGACCGGAACAAATGCCCGACAATCAAAATCACCTTTAATCTTTTCGTACACTGCTCTAGCAAGAGTGGTCTTGCCCAACCCTCCAAATCCAACAATGGAGACCTTCTTCAGTCTCTTCTTAGAGGCATCATCAGCCTCCAAGAAGAGTAACTTTATGAGCTCCTGATCCCTCTCCCCATATATGCCAACTAGCTCCGTGGCTTCTGCGT…	39.7102	-8.61595	2.77882	-3.10057	0.00193146	0.0226246	down
Trinity1519	GAGAAGTTGTCGCAAAATCTAGACAGAACTTGCACTTATATTTCCATCTGGCGTGGCGGCATTCAAGTCCCAAATCCCAATGGTTCGTTCATGCACAAGCCTTGCTAGAAAAAAAACATCGTACAGCACAATCCAGCATCAACTGTTGAATGTACATATCAATAGTACGATGATAAGCCACATGGGTTGGACGAACTACAAGAATATCTGCATGCCCATGGCATGTGGTTTTAAACATTCAGCCCCCAATCACGCTTTAGCCTGAACCACCAGTGCCTTTCAGAACCTCGTGCACCGCGGAAAAATCCAGCTGAGGAGGGTGCCCTCGAGGAGCACCTTGTGGTCGTTGAGCG	20.1258	-21.737	3.68273	-5.90241	3.58e-09	7.37e-08	down
Trinity1525	GGCCCTTTTATTCCCGTCTGGAGGGTTCATCTCCTGGCAGCAATCAAGTCCCAAATCCCAATGGTCCATTCATGTACAAGCGATAATTCGAAACTTGCAGCTACATCGTACAGCACAATCCGACATCAACTGTTGAATGTACATATCAATAGTACGATGGTAAGCCACATGGGTTGGACAAACTACAAGAATGTCTGCATATATGCCCATGGCATGTGGTTTTAAACATCGAAACTACTTCACGGACGACTGGTGAATGGACGATGCATGCACGATGTGCAATCGAACGGTGTCCTGCAGAGAGCTAGATTACACCAACGGCTTGATTATTAGTATCGTCTGTAAATCGTGCATAGGACGTCGTGTGTATAGCAACGTTGTTTAAACATTCAGCCCCCG…	117.169	7.24179	2.52345	2.8698	0.00410726	0.0450688	up
Trinity1529	CTCGGCCCTGCCGCTTCATTGCTACTGCCCAAGCCGGCCTCCGCTTTCTGACCCCGCCACCGGCGAGCTGCCATGCCCGTCCTCGTCGCACTGGTGCTATCCTCTAGTATGCTTGCTGGCTGCGACCAGAGCCCTGTACATATTTGGTTGTTGCTTTCTTGATGGGTTTTAAGTGGATCTTAATTTGATGTATCCTGGCACTTGTCCATGTGTAAATCTGATGTGCAGAACACTTAGAAGTTGCTACTCG	25.9776	21.6734	3.67635	5.89537	3.74e-09	7.52e-08	up
Trinity1592	GCATGTTGTTTTGAGAGCTTCAAGCAAGCAGAAAGCCGATGGAGGGTCTTAGGGATGACGAAAGTGTCAGTGACGACATCAGGCGAGAGAGAAGAAGAGATTCCAGCCATAAGATTCTCAAGTTCGTTGGCTCTACGGCCGCATCATGACAAGACGGCCACAAGGCAGTTGTTGCTTCCAGGCGCACAAAGGCCACCGATCGGATCAGCGCGAAGAAACCCGTTCAGATCGCCGCCACAAGCCTCGCCTCAGCAACAGGTCAACCTCTGCACCTACAACCACTTCGACAGGCCGTCAGTCAAAGCAGAAAATGCATGATGTTATATGCATCAATGATGATAGCGAATCTTCTGAATCACTTCCTCAGCTTAACAATTTAAGCTCACTCCAGCAACACAG…	68.1905	-9.39586	2.76044	-3.40375	0.000664665	0.00824105	down
Trinity1605	CATATGTCCATACTACATGCTTCATTGTATTTTTTTCCCTGAAATATTTACTTACATATACTTGCAGCATCAGCTGCATTAAGCTCATCCATATACAAACATGGAGATGAAGGCAGAAAACACAAATGGGCGGGACTTTGATTGCACATCTTACAAATAGACTTTTGTCCTCACAACATTACATGCTGTACTTTATTTATGTCGCTGTATGCCTGTTTCTGGAAAATTCCATATTCCGGGTCTCCATATCTGCATCTGTATCCGTGTGTCCGTGTGCATATATCAACGCTTCTTAGATGGCCATGTCTGGCGGATAGAAACTGGTGAATGGGTGACAGGAATTCATCAAACGGCTTTCATCAAGTTTTGTGGATTCCATCGACTTAAGATCAAGCATGT…	57.8821	9.53175	2.75361	3.46155	0.00053707	0.00671333	up
Trinity1606	TCTGTGTAGCCAGTCACACCATCCCCTGTTTCAGTTGCATTGAGTCCACTCATATACAAACGTGGAAATGAAACCAAATGATCTCACATCTTACAAATATAATTTTGTCCACATTACATGGTAGAATCAAGACTTGATCCCACATCTTACAAATATAATTATATGTCCGTACTACATGCTGTTTCGTATTTTCTTTTTCACGGAATATTTACTTACATATACGGGCAGCATCAGCTGCATTAAGCTCATCCATATACAAACACGGAGATGAAGGCAGAAAACTTAAATGGGCAGTACTTTGATCGTACATCTTACAAATATACTTCTGTCCTCACAACATTACATGCTGTACTTTATTTATTTATGTATATACTCGCCGTGTCCCTGTATGGTTGTTTC…	43.193	-8.73716	2.75522	-3.17113	0.00151848	0.0180894	down
Trinity1636	CTGCCTGGGACCTCCTAACTACTTGTGACGCCCCCGATTCAATCGTACACTAATCATACACGCAAATGTGTACGATCAAGATCAGGGACTCACGGGAAGATATCACAACACAACTCTAGACACAAATTAAAATAATACAAGCTTTATATTACAAGCCAGGGGCCTCGAGGGCTCGAATACATAAGCTCGAATACACAAGAGTCAGCGGAAGCAACAATATCTGAGTACAGACATAAGTTAGACAAGTTTGCCTTAAGAAGGCTAGCACAAAAACAACACCGATCGAAAAGGCAAGGCCTCCTGCCTGGGAGCCTCCTAACTACTCCTGGTCGTCGACGGTCTCCACGTAGTAGTAGGCATCAACGGTGGCATCTGACTCCCCGGCTCCAACATGTTGCG…	190.84	-10.8806	2.75517	-3.94916	7.84e-05	0.00102362	down
Trinity1653	CGGCGGAGTTGAGGTCGAGATGGTTCGCGTAGAGGACGTAGACGACGGAGGCGGAGCTCCCGAGCAACTCTAGGGGGCGGGGGAACGACGGTGGCCACAGGATTTGACGACGGCGCACACCGGCTCCTCACAGGTGAGCTCCAGATCGAGGGGAAACGAGGCGAGGTGGAGGAGGGGGATAGTGGCTAGGGTTTTACCGGGGGGCACGGGGTCGGCCTTGTAGGAGCGGGGGAGCCGGCCGATGGCCGCCACTCAGGGCTCGGCTCGCCATGGCCAGGGGATATGCCCCACGACCCCCCCTGCCTCCC	21.7717	8.12112	2.77762	2.92377	0.00345824	0.0386958	up
Trinity1657	CCCTCGCCCCCTCCCCCACGTTCGCTCCCCTCTCCCCCGATCTGGATCGGGATCGGGGGGAGGCCACCGACGCGCCGCCGCTCCCCTGAGGCCACCGCCGCCGCACGAGGCCGCACCACCCGGAGCGCCTTCGCCTCGCCGCCTCTCCGGCTCACCTCCCCTCGCTCCGCTTTCCCCCATCCCGATTCTGGATCGGGGCACCAAGCCCCCCGACGGCCCCCGCCCTCCCCGACGCCGGTGCACGCCTCCCCGCCCTCCTCCTCGCCGGTCGCCCTCGACCTCCCCCGAGCCCACTGCCCGAACCCCTACTCCGCGCTATGCTGGAGTCTAGGAGCCAGACGCCACCGTCGACG	126.299	-10.2851	2.75419	-3.73434	0.000188211	0.00241828	down
Trinity1692	AAGCCCGAGCCCAAGCCCGAGCCGATGCCGAAGCCAGAACCGAAGCCAGAGCCCAAGCCTGAGCCGATGCCAAAACCGGAACCCTAAGCCCGAGCCCAAGCCCGAGCCGATGCCGAAGCCAGAACCGAAGCCAGAGCCCAAGCCTGAGCCGATGCCAAAGCCAGAGCCTAAGCCCGAACCATTGCCTAAACCAGAGCCTAAGCC	54.8519	-23.0959	3.73241	-6.18792	6.1e-10	4.93e-08	down
Trinity1726	CCTCGACTACCTCTGCAACCCCAGGCTGGTCCACGCGGAGTGGATCCTCGACTTCTGGGCCTGCGAGGTGGTGCAGACGGGGGCCGTGGAGTGGTAGGGGGCGGCCGGCGGCCCGCTCGGCGAGATTGTGGACCCGCTCTACCCCGGGGAGATTACACAGGTGTTCCCTGTGATCCTATCACCTTCCTTAAAGGCATGCAAGCCTTTGTTCCGC	44.3865	20.7666	3.70663	5.60255	2.11e-08	2.9e-07	up
Trinity1745	CCCGCGGCCGTGAAGCAGGTGCGGCTGGCCGGCCTCCCCGGCCGCCTCCGCGACAGCCTCGACTGCGAGCTCCGCTTCCTCGCCGCCGTCAGCCACCCCAACATCATCCGCCTCCTAGACGTCGTCCGGACCCCGGGTTGCATCTACCTCGTCATGGAGCTGTGCGAGGGGGGAGACCTGGCGACCTACATCCAGCGCAGCGGCGGCAGGGTGGAGGAGGGCGTCGCCAGGAATTTCATGAGACAGATCGGAGCTGGTTTGCAAGTGCTCCGCAGGCACCACGTCGTCCACCGGGACTTGAAGCCTGAGAACATCCTGCTCTCTTGTCCTGGCAGCGATGCGATACTCAAGATATCCGATTTCGGCCTGTCCAGGGTTCTTCATCCTGGGGAGTACGCA…	30.6633	-8.24277	2.7696	-2.97616	0.00291881	0.0331626	down
Trinity1780	CCTCGCCAAGTTCCTCGGCGGCGGTGGCGCCGGCGCCTCCGAGTGCATGTCCGCCATCGCCGGCTCCTACGGCTACATCGCCCCAGAGTACGCCTATACCCTGCGGGTGGACGAGAAGAGCGACGTATACAGCTTCGGCGTGGTGCTGCTGGAGCTCATCACGGGGCGTCGCCCCGTGGGCGGGTTCGGCGACGGCGTGGACATTGTGCACTGGGTCCGCAAGGCCACC	20.362	-21.5823	3.68561	-5.85585	4.75e-09	8.47e-08	down
Trinity1786	CGGGGAAATAGTGGGGCGGGGGGGGCCCCCCCCAACCGCATATATCCTTTCCACCCCCCTACTCCACCGTGGTGGTGGTGTTTCCCTTCCCCCCCCCCCCCCCCCCCCCCTCTCTTTCTCTCTCTTCTTTCTCTCTCTTCTTTCTTGCTCTGGAAGCAGGGGAGGTCCGGCTGATTTGGGAGGTCTGCTCGCTTGATTCGGGTTCGCTGATTGACGGGCCGGTTCATCTCCGGCGGCTCCATTCGAGGGCCGGTCCGGCGAGCGAGCCAGTCGCCATGGGGAACTGCTGGGGCGCCAAGATCAGCTCCGACAGCTCCTCCTCCTCCCCTTCAGGGACAAATTCCAAGTATGCTAGTAGGAATGGGGCGGCCTTGAGCAGCTCCAGCAGCTATGCCTCCA…	23.7623	-7.87495	2.77176	-2.84114	0.00449532	0.0488124	down
Trinity1791	TACGAGAAACTTCAGGCCGGACAGTGTGCTTGGCGAGGGAGGGTTCGGGTCAGTCTTCAAGGGGTGGATCGATGAGAAGACCCTCACCCCAACCAAGCCTGGCACCGGGATGGTCATTGCTGTGAAGAAGCTTAATCAGGAAAGCTATCAGGGCCATAGGGAGGGTTCGGGTCAGTCTTCAAGGGGTGGATCGATGAGAAGACCCTCACCCCAACCAAGCCTGGCACCGGGATGGTCATTGCTGTGAAGAAGCTTAATCAGGAAAGCTATCAGGGCCATAG	45.8533	-22.8535	3.72924	-6.12819	8.89e-10	4.97e-08	down
Trinity1793	TTTTTCTTCAATGGATAATATTTATTGTGATGTGCCGCGCTGATTGCTGAAGCATTTCAATAGTGTCCAAATAATTGCTGAATCATCCCGTTTGAATGTTGATTCAGAGAACGCCCAAGGAAAAACTACTGGTACAGATTGCACAGTTGGTGCAGGAACTGCGAATCATCGCCCCTCGCCGCGGGCGTTCAGCTGGGAAAACACCTGGCTGTCGGCGACCCCGGTCATGCTCAGCCCCGTCTCGTCCGCGTCGTCCATCATCAGCAGGCTCGTCGACGACGGCACCCACCGCGGCACGACCACGTCGGCGGGGAGCTGCGTGGCGACGGCGCCGCTGTCCTCGAACGCGTCCCTGTTGACGTGCGTCTCCTGCAGCTGCAGGCAGTACTCGAGGTTCCA…	62.1989	8.67015	2.58676	3.35174	0.00080306	0.00988756	up
Trinity1814	CCCGTGCAGTGCAAAAACTATCTAGTCGACCAAAGTAAAGAAAAATGGAGGCAGCAGACGGCACCCCAAAGGTGCCACTCTCGGTTCGCACGAGGATCAATGGAGGGTCGGCCGCCGTTGACGGTGATGTGGTGGTGGGAGAGCCGGTCAGCCCCTCCGCAAGGCTCGTGGAGGATTTGTACATTGTGGTCCTCGTCGGTCTCGCCACCCCGGTGAACCTCTCCGCCATGCGCGCAGGTATCGGGGCCTGGGCCGCATGTTACCCACGCTTCCACAGCATCCAGGCGACGGACAAGAAAGGCATCCTGCGGTGGTTGCAGACGACGGCGAGCATGGACTACCATGTGACCCGCCAAACACTGGACGCGGCGGCCGTGGCAGACAACCCGGACCAGGCTC…	22.2127	8.14996	2.79438	2.91656	0.00353919	0.0394844	up
Trinity1823	CCCGTGCAGTGCAAAAACTATCTAGTCGACCAAAGTAAAGAAAAATGGAGGCAGCAGACGGCACCCCAAAGGTGCCACTCTCGGTTCGCACGAGGATCAATGGAGGGTCGGCCGCCGTTGACGGTGATGTGGTGGTGGGAGAGCCGGTCAGCCCCTCCGCAAGGCTCGTGGAGGATTTGTACATTGTGGTCCTCGTCGGTCTCGCCACCCCGGTGAACCTCTCCGCCATGCGCGCAGGTATCGGGGCCTGGGCCGCATGTTACCCACGCTTCCACAGCATCCAGGCGACGGACAAGAAAGGCATCCTGCGGTGGTTGCAGACGACGGCGAGCATGGACTACCATGTGACCCGCCAAACACTGGACGCGGCGGCCGTGGCAGACAACCCGGACCAGGCTC…	34.8046	8.7979	2.76499	3.1819	0.00146314	0.0174719	up
Trinity1829	CGCGCCCTCACCTTCGCCGGCCTCCGCTCCGCGGTGCTGACGACGGCCGTCGCGCTCGCCTCCCGCGCGGGCGTCCGCCCCGGCGACGCCGTGCTCCTCCTCGCGCCCAACTGCGTCCTCTACCCCGTCTGCTTCTTCGCCGTCACCGCCATCGGCGCCGTCGCCAGCACTGCCAACCCGCTCTACACCCCGCGGGAGATCGCCAAGCAGGCGTCCGACGCCCGCGTCAAGCTCGTCGTCACCGTGGTGGACCTCCTCCCCAAGGTCGCCGCCCTCCGCCTGCCCGTCATCCTCCTCGACGACGGCGCCACCGCCACACCCGTGTCTCCGGCGACGGCCAACGTCACACTCTACTCCGACCTCGTGTCCGGCGCGGACGAGTCAGCCTACCGCCGCCCG…	65.4052	9.70804	2.75269	3.52675	0.000420698	0.00529953	up
Trinity1837	AATGTCCTTCATGGTATCGAAGTACTGGGTCACCAAAACCATATCCATGACATCCTTCGAAGAGGTCCCAGGCACATTCTCAGAGAAGGCGAGAACACTGTCTCTCAGCCCGTCCACTATGGCCTGGCGCTGCCTTGCAATACCCACACCAGCCAAGTATTTCGATTCTGCCTCACCTTCAGCCCTCTTGATCTGCAGAATCTTTTCCGCCTCGGCTTTCTCAGTGGCTGCCAGCCTCATCCTAGCAGCTGCATTGATCTCATTCATGGCTCTCTTCACATGTTCATCTGGCTCAATATCAACAATCAGAGTTTGCACAATCTCGTACCCGTAGGCAGACATTGCCTTTTCAAGTTCATCCTCCACAGCCCTTGCTATTTCATTCTTCTGCTCAAATAC…	18.3833	7.87703	2.77343	2.84018	0.00450886	0.0489365	up
Trinity1843	AATGTCCTTCATGGTATCGAAGTACTGGGTCACCAAAACCATATCCATGACATCCTTCGAAGAGGTCCCAGGCACATTCTCAGAGAAGGCGAGAACACTGTCTCTCAGCCCGTCCACTATGGCCTGGCGCTGCCTTGCAATACCCACACCAGCCAAGTATTTCGATTCTGCCTCACCTTCAGCCCTCTTGATCTGGAGTATCTTCTCCGCTTCCGCTTTCTCAGTGGCTGCCAGCCTCATCCTAGCAGCTGCATTGATCTCATTCATGGCTCTCTTCACATGTTCATCTGGCTCAATATCAACAATCAGAGTTTGCACAATCTCGTACCCGTAGGCAGACATTGCCTTTTCAAGTTCATCCTCCACAGCCCTTGCTATTTCATTCTTCTGCTCAAATAC…	26.5333	-8.03424	2.76764	-2.90292	0.00369697	0.0410454	down
Trinity1908	GTCTGGTGGTCGCCGCCGCCGAGTTTGTTGCCGCGCCGGTCGCCCCAGGTTTTGTCCAGGTCGTGGTATATGTTGCCCGCCGCGGGGGCCACGCCGGCAAGCAGCAGTAGCAGTGGCAGCACAGAGCACACGACTGTTCTCCTGGGACTCGACGCCATCGTTGGGATTGAATTCTTCTGCACCCGGTATTATATTCCGGTGTGTTT	56.3223	22.7669	3.72093	6.1186	9.44e-10	5.06e-08	up
Trinity1911	GGGCAACATGAATCGCAGGCATGAAAAGCATTCATCATCAGCTGTAACGTCGTTCTCCGCCAAATATATAACAGGGAACTGTCGCATCATCATCTCAGTAATACTCTCAAGCATCCGCAGACCGTCAGCCACCGCAAAGTTCGCTACCACTACTTACTACCAACATATAATAAAAAGCCAGGCATGGCATCCCCCATCCAACAAGCGTCTGTCTCTGCGCGAAAGTATCGCCAACCAACACAGCATGTCTCTCGATGCCCAAAAAGATACTGCCAACACTTAACCAGAGTTT	195.559	11.2882	2.75274	4.1007	4.12e-05	0.00054171	up
Trinity1912	GGGCAACATGAATCGCAGGCATGAAAAGCATTCATCATCAGCTGTAACGTCGTTCTCCGCCAAATATATAACAGGGAACTGTCGCATCATCATCTCGGTAAAACCCTCGAGCATCCGCAGAATGTCAGCCACCGCAAAGTTCGCTACCGCTACTTGCTACCAACATGTAATGAAAGGCCAGGCATGGCATCCCCCATCCAACAAGCGTCTGTCTCTGCGCGAAAGTATCGCCAACCAACACAGCATGTCTCTCGATGCCCAAAAAGATACTGCCAACACTTAACCAGAGTTT	54.8357	-9.08142	2.75574	-3.29546	0.000982608	0.0119882	down
Trinity1916	GGGTCGGCGAGCAGGGCCGGGTCCATTCCCCACTTCCCCACCTGTTCTAGAACCCTCCACCCAAACCCTAGGTAGCCATGGATCCGTCCAAGCTGGGCGAGCTGCGCTCCTTCGTGGAGGCGTGCAGGAAGGACCCGGCCCTGCTCGCCGACCCCGCCCTCGCCTTCTTCCGCGACTACCTCACCTCCCTCGGCGCCACCCTCCCCTCCGCCGCCGCCGCCTCCGCCAAGCCCGCGCCCAAGGCGAGGTCCATGGACGACATCGACGACGACGACGACGACGAGGAGGAGGAGGGGGAGGACGACCAGGACATGCGCGACCCCACCCCCGAGCCCGACGAGCTGGATGAGGAGATCGTCGAGTCCGACCTCGAGCTCGACAACGACGGCGTCGTCCACC…	38.5876	8.94679	2.75932	3.24239	0.0011853	0.0143296	up
Trinity1923	TTTTTTGAAACCCAACCAACATCCTCAACAGACCAAACACAAACACAACATCTCCAAACCAACTGGAGTATCTGAAACTGAGACGACACGGGTGATATCATTCATCGACTACAAGAACAATGTATCAGTCAGACAGGCACGACAGCCACGATTTACATCGACATATTCATCAATAGCAGTACGGTTCCGCTGAGTAAAACAAGTTCAGATACAGGGTAAACTACACAATGACAACAGAACAATGACAATAGAGGTTCTGGTCGGATCATTATTATCGTCACGAACGATGATTCTACGGTGTAACTCTACGGTGTAACATCACATCAGCTAACACACGCCCCTTTCCTTCCAAACATCAGGGGCAGGGCCGTCTTTCTTCTTTCAGTGTTACTGGGCCTT…	225.092	11.4911	2.74616	4.18442	2.86e-05	0.000377349	up
Trinity1928	TTTTTTTTTAAGTTGGCACAACCTTTTATCTTCTTTTATTTATTTAAAAATATATTATTATCAAGAGTACTTACCCGCAAAGAAGATATGAAGAGTACATGTATACATTCACATAACTGATCACAATAATAGCACATTAAAATGTATGATCTTGAACGACATCAGTATTTCCTTGTCTGCGCGTAACAGTACCAGCATGAACTCCAATGGCTCTTATAT	26.9802	-22.1347	3.69734	-5.98665	2.14e-09	5.95e-08	down
Trinity1950	CCCCCTCACCTCGGTATACCCGGTGGTGGGGTCTTGGACGATGTGGAGGGCGCCGGCGACAGCGCGGGCGGCGCCACCGCCGCTGATGAGGGCGACGCCCTTGAGGCTAACGGGTTTCCCTGCCATTTCTTCCTGCCCTTTGTCGCCTCGGTGCAGAGCGGATCGCTTTTCCCCCTCTTCGCCGGCTCTGCCTCTCGTTTC	45.4608	22.469	3.70787	6.05983	1.36e-09	5.33e-08	up
Trinity1996	CATAAATCACAAGCTTACATTCCACAGTATTAGGATGTCTTGATGTAATTTATATAACACGGCTGATTCGGAAACATACTGGTCTATTAATGAAGCGACCAGTTCCAGTACTCGGAGCAGATATACTACCATCAGCGCACAACATTATCTGTTCAGACCTACTACAACAAAACACCCTGCCTAAGAACTTAGCATATCAAGCAGCCGTTTCCTTCAAGGCATGATATCCTTCCAAAAAAGATATTCTCCTTCTGCTGAGTCCCGAGCCTTCACTGTAGGGTTGTCAACATGATGACCATACTCGAGACCAAGTTTTTCTCAGTGCTATTTCTTCTGCCCTTTCTTCTGCCCTTGCTCTGTCTCGTCATTCAATGGGAATCTAACTTCATTGAAATACAC…	55.3985	9.46849	2.75496	3.43689	0.00058844	0.00732918	up
Trinity1999	CATAAATCACAAGCTTACATTCCACAGTATTAGGATGTCTTGATGTAATTTATATAACACGGCTGATTCGGAAACATACTGGTCTATTAATGAAGCGACCAGTTCCAGTACTCGGAGCAGATATACTACCATCAGCGCACAACATTATCTGTTCAGACCTACTACAACAAAACACCCTGCCTAAGAACTTAGCATATCAAGCAGCCGTTTCCTTCAAGGCATGATATCCTTCCAAAAAAGATATTCTCCTTCTGCTGAGTCCCGAGCCTTCACTGTAGGGTTGTCAACATGATGACCATACTCGAGACCAAGTTTTTCTCAGTGCTATTTCTTCTGCCCTTTCTTCTGCCCTTGCTCTGTCTCGTCATTCAATGGGAATCTAACTTCATTGAAATACAC…	19.7212	7.97836	2.77586	2.87419	0.00405062	0.0445418	up
Trinity2000	CATAAATCACAAGCTTACATTCCACAGTATTAGGATGTCTTGATGTAATTTATATAACACGGCTGATTCGGAAACATACTGGTCTATTAATGAAGCGACCAGTTCCAGTACTCGGAGCAGATATACTACCATCAGCGCACAACATTATCTGTTCAGACCTACTACAACAAAACACCCTGCCTAAGAACTTAGCATATCAAGCAGCCGTTTCCTTCAAGGCATGATATCCTTCCAAAAAAGATATTCTCCTTCTGCTGAGTCCCGAGCCTTCACTGTAGGGTTGTCAACATGATGACCATACTCGAGACCAAGTTTTTCTCAGTGCTATTTCTTCTGCCCTTTCTTCTGCCCTTGCTCTGTCTCGTCATTCAATGGGAATCTAACTTCATTGAAATACAC…	37.4988	8.9055	2.78691	3.19547	0.00139603	0.0167292	up
Trinity2019	AGGTTGCGGATCACGTTGCTCTTCATCCCGATCTTGGTCCTCATCGTCTCCACCCCGCTCTTGTTCATCGCTCGGAGCACCTTCAGCCTCACCATCTGCTCCTTGGACTGGACCGTCACCAAACCCATGCTCTTGTAGCTGGAAGCCAGGGAAAGCGCAAGGGCACGGTCTGCTGCAACCGAAGGCCGTGGCTTCTGGCGGTAGTAGCGGATGAACTCCCGGGAACCAAGAGTCGTCACACGTCTCCCCTTCTCGCTCTTGCTTGTGATCACGAGCTCGGACCCACCACCTCCCAGTTCAATGCTGTTGTCCATGTCACCTGCAGCAACCAACTGCTTGCCCTCCACATCAACATAGCTGCTCATGTCACCAGCAGCAGCCAGCTGCTTACCCTCCACA…	28.813	8.52536	2.76136	3.08738	0.00201929	0.0235763	up
Trinity2029	TTTCCAGGGAGAGGAAGGAAGGCAGAGAGAGCAGGGCGCTTGAGACTGCAAGAGGCCGCCGCCATGGAGAACGAGTTCCAGGATGGCAAGGAGGAGGTCATCCAAGCATGGTACATGGATGACAGTGAAGAGGACCAGAGGCTTCCTCATCACCGTGAGCCCAAAGAGTTCATTCCTCTTGCCAAACTTTCAGAATTAGGTGTTGTAAGCTGGAACCTGAATGCTGATGACTGGGAGAAAGACGAGAATCTCAAGAAAATCCGTGAGGCCAGGGGATACTCTTACGTGGACATCTGCGACGTATGTCCCGAGAAGTTGCCAAACTACGAGGCCAAGCTGAAGAACTTCTTTGAAGAGCACTTGCATACTGACGAAGAGATACGCTATTGTCTTGAGGGC…	316.157	6.99444	2.00438	3.48957	0.000483804	0.00606926	up
Trinity2040	GTCCTTGAATTTCAGTTTCATCACACTTCACACCACTTAATAACATAGTTTTTCATAATTTGGACTGCTTTTAATTACGTATCACTTTGGGAGACGAAGCAGAATAGAACTTCATATGTTTATTAAGAGGACATCGAGCACGAGACGACACACACCACCACAACGCCTTATTACAGTGAGGTACGCACGTACGTAGACATGCAGTACTGTAGATAGCGAGTTCTTGGAGTGCCTTAATTATAGGAGCTACGCTCATTCTTGAAGGCATGGCGATAGGTGAGGTGATACATCACACACATTATAGTAGCAAGCATCATCATAGTTATTTAACCCATCAGTGTTCGACTATCTCGATATGGTCGATGATTAGCCGATTACTAGATAGTAGTCGTCGATTGC…	575.022	-10.5957	2.55975	-4.13935	3.48e-05	0.000458752	down
Trinity2042	GTCCTTGAATTTCAGTTTCATCACACTTCACACCACTTAATAACATAGTTTTTCATAATTTGGACTGCTTTTAATTACGTATCACTTTGGGAGACGAAGCAGCATAGAACTTGATATGTTTATTAAGAGGACATTGAGCACGAGACGACACACACCACCACAAGGCCTTATTACAGTCAGGTACGCACGTACGTAGAACGTGCAGTACCGTAGAGAACAAGTTCTTGAAGTGCCTTAATTATAGGAGCTGCGCTCATTCTTATAGGCATGGCTGCAGGTGAGGTGATACATCACACACATTATAGTAGCAAGCGTCATCATAATTATTTAACCCTGCGCTCGACTATCTCGATACGTTCGATGATTAGCCGATTAGCTAGGTGGTAGTCGTCGATTGCA…	562.897	-8.25705	2.39859	-3.44245	0.000576463	0.0071877	down
Trinity2067	TCCCGCCTGCACGGTTTCGACCTGACACAGTAAGCGTGGCTTCGCACCATCTAGTCGCCTGACATAATTAGTTCGTAATTATGGAGGAGGCCCGCCTCCCGGCCTCCATATGATGTGAAGAGGACAACCTTACCCTTTTACCCTTACTACCCTTTTGGACTGTTTAGTGGGTACAAAACCAAGCAAAACTAAGCAGCGGCACCAAGGGAAAACACCTCTGTAATACGTTCACTCGTTACTCAACTAGCGAACGTTCACTAGCAATGGCGTGGTTGCAAGCATTTTGTGAAATACACATTTCTTTGTACACATTCAAGTGTTTCCATGCTCGTGTCCGGGAGCTCTATCCATCCGTTCATCCTCATCGCCATTCTTCTTGTATCAAGAATGGCACTACAT…	104.899	10.3896	2.7529	3.77404	0.000160626	0.00207013	up
Trinity2069	TCCCGCCTGCACGGTTTCGACCTGACACAGTAAGCGTGGCTTCGCACCATCTAGTCGCCTGACATAATTAGTTCGTAATTATGGAGGAGGCCCGCCTCCCGGCCTCCATATGATGTGAAGAGGACAACCTTACCCTTTTACCCTTACTACCCTTTTGGACTGTTTAGTGGGTACAAAACCAAGCAAAACTAAGCAGCGGCACCAAGGGAAAACACCTCTGTAATACGTTCACTCGTTACTCAACTAGCGAACGTTCACTAGCAATGGCGTGGTTGCAAGCATTTTGTGAAATACACATTTCTTTGTACACATTCAAGTGTTTCCATGCTCGTGTCCGGGAGCTCTATCCATCCGTTCATCCTCATCGCCATTCTTCTTGTATCAAGAATGGCACTACAT…	52.3236	6.92881	2.17501	3.18565	0.00144431	0.0172692	up
Trinity2082	TATTAGTTTACGGAGGGAGTACTTTACAGGAAGAGTACAAACATTTTAATTAGTTGGTAGGCTGCTGCTGAATAACTTTTACGCCATGGATGCTTGTATAAATGCATGCGGTTGTATCTGTACCATAATTTTTAAGTTAAACTTTAGTAATAACTACTCCCCTACGCCGTCTCCGATGTGCAGGGACACGCGAGGGTCCTCGAACCCGAGGGCCAGATGAGGGAAGAACTGCTTGGACACATC	14.0005	-21.2434	3.66745	-5.79241	6.94e-09	1.06e-07	down
Trinity2092	ATGGCTTACAAGATGGCGACGGAGGGGATGAACATCAAGGAGGAGTGCAAGCGGTGGTTCACGGAGATGAAGTGGAAGAAGGTGCACCGCTTCGTGGTCTACAAGATCGACGAGCGTACGCGCGCCGTGCTGGTGGACAAGGTGGGCGGCCCCGGGGAGGGGTACGACGAGCTCGTCGCCGCGCTGCCCGGCGACGACTGCCGCTACGCCGTCTTCGACTTCGACTTCGTCTCCGTCGACAACTGCCAGAAGAGCAAGATCTTCTTCATCGCATGGTAATTCACTTCCATCCCTTAATTTCACTCCATTCTCGTTTATTTACCTTCAAATCGATTAAATCATGGCGATTATTAGCCATAAGTATTTATCTTTCTTTTAGGGAGGCAAATATCTATGCTA…	45.661	8.22292	2.59105	3.17358	0.00150571	0.0179519	up
Trinity2101	GCGCCTCCTTCCTCCTCCTACTTCACACGCACGGAAGGCAGAGAGAGGCGACCCAACCGCCCCCTCCGCTGCTTCAGTTCGTCCGCTCCATCCCGTGTCTATTCCGAGTGGACGCCAGCACGCACAGGCGCATATATAGGTAGCTTTATTTAGCTACGGCTGAAGAGAGCCTGATTTACAAGATAGGAGGAGCAGATCTTTGAGGAGGGAGCATGCCGACGGGAACCATGAGGAGGATGTTCGTCGAGTCGTCCTCGTCCTCGTCCTCGTCGTCCGGGAGCGGCAGGGAGGCGGAGCCGGCGGTGGTGCTGTGCGCGCCTCGCCCGCGCAGGGTGCACGCCCAGCCCTGCAGCGCCGACCTCATCCTCGGCCCCCCACCCTTCCTCCTCAACGCCTCCT…	75.5014	-6.67902	2.12723	-3.13977	0.00169082	0.0200023	down
Trinity2105	GACGCAGCAAACCACCTAGAGCTAATAGTTTATTCAGAGAGCAATGGCCTGGCCGGCTGCTTCACAGTAACCAAACGCTGAAGATGGTGTACTGATGAGTATCTATTTATTACTGTAGTTAAGAGTGTGTACTGGTGAGGATGATGTGCTGGATCCTGTAATCATATGTTTAAGAGCCCTATTTCATTGTAGACAGATATGAAAAAGGAATCGAGCCCTAGGCTGATCGTATG	43.3663	-22.7781	3.72598	-6.11331	9.76e-10	5.07e-08	down
Trinity2109	ACGGCATCAACACCAACAGTTGGATCAGGGGCAAAGTCTAGGGGGTTGCCGGCATACATCTAGCTGAGTATATATATTGGTACGAGTAATTGGAAAATTTTGTAATTGATTTTTAATTGTCTATGCAGCTCTATACATCGGTTCCAAAGTTGGGTAGGACGCCTTTTTTGTCAACACATAGCTGCCTTCACGTCTGCTCTCTTCTTTGCTCGTATTGCATTACATTACATTACATTACAAGTGAGGCGCGTCCCTTCTCTTCATTATTTACCCCTTGAACCACAGGCGGAGGCGGAGGCGGCAATACATACATACATACATACAAGTTACTGATGATTACGACGACCGAGATCCGGCACTACTACTATCTCCTTCCTTCCTTCCTTCCTACAGAGTGCA…	66.4816	9.7316	2.75158	3.53674	0.000405104	0.00511325	up
Trinity2112	ACGGCATCAACACCAACAGTTGGATCAGGGGCAAAGTCTAGGGGGTTGCCGGCATACATCTAGCTGAGTATATATATTGGTACGAGTAATTGGAAAATTTTGTAATTGATTTTTAATTGTCTATGCAGCTCTATACATCGGTTCCAAAGTTGGGTAGGACGCCTTTTTTGTCAACACATAGCTGCCTTCACGTCTGCTCTCTTCTTTGCTCGTATTGCATTACATTACATTACATTACAAGTGAGGCGCGTCCCTTCTCTTCATTATTTACCCCTTGAACCACAGGCGGAGGCGGAGGCGGCAATACATACATACATACATACAAGTTACTGATGATTACGACGACCGAGATCCGGCACTACTACTATCTCCTTCCTTCCTTCCTTCCTACAGAGTGCA…	69.0877	8.82266	2.58688	3.41054	0.000648351	0.0080445	up
Trinity2123	GTCCCCATCTACGACCGCCTGCTAGTGCCGGCGCTGGGGCGTGCGACAGGCAAGCCATCAGGGCTGACTCTGCTCCAGCGTGTGGGCGTGGGCATGGTGGTGTCGATGAGCGCGGTGATCGTGGCAGCACTTGTGGAGGGCCGGCGCCTGGAGACGGCTCGGGAGCACGGGCTGGTGGACGACGCCGGCGCGACGGTGCCGATGAGCTGGGCGTGGCTGGTGCCGCAGTACGTGATGATGGGCGTGGCGGACGTGCTGACGGTGGTGGGCCTGCAGGAGTTCTTCTACGACCAGATGCCCCGCGAGCTGCGCAGCCTCGGCCTGGCGCTCTACTTCAGCGTGATGGGCATCGGCGGGTTCATCAGCAGCGCCCTCATCTCCTTCATCGACCGTGTCACC…	123.826	10.6289	2.7642	3.84519	0.000120461	0.00156245	up
Trinity2125	GGATGATCAAGACATATCCAGTCTAGCTGGCCTCATTTCCACTAGCTGAGATCATGAGGTAGCACACGTACATACCGTTTCTGCTCATTCGCTTGCTTAGTCCATGTGCCCGATGAATGCATGGCCGGCCGTCTCTGCACAACAGAACTGCTAGTTTAACTCCTCGCCTCGCCCAGCTTGCTCGCTAGCCTTTTCAGTCCTTTCTGACTAATGACAGGGGAGATCCTGCAAAACTGAACTGAACACATCATTGTGTAAAAGCGAAGTAAAACAACAAAGTACAAGTTCAGGCCTTCAGCATTTTCAGCTCTCGGCTCTGCATAAATACTTGTGTGCGTTCTGATGGATTACTGACATAATCTGATAACACAATATCTGCATGTATGTATTGTATTCACA…	270.739	9.86734	2.54872	3.87148	0.000108175	0.00140544	up
Trinity2155	AGAAAAAATATATCAGTTCCTCTCCTATCGACAGAGAGGGAGGCGAGAGGCTCAAAAAAAAAAAGACAGAGAGGGAGGCGAGGCGCCGCAACACGGGCACACGGCCGCAGCCAGCGCCGCTCCCCTCCCAGGCGTCGCCGGTCAGCCGCCGTCTCCCCTCTGGCCCTCTCCTTCTCCTCGCCGGCTCGCCCCCACGCTCCGCTTTCCTGTCCCCTGTCGGCTGTCGCCGGGACGCCGACGCCAGCTAGCCCGCTCCTATCACGGCGCCGGCCGGCGGCACGGTCCCCTCCCCTCGCCAGCTCGCCTCCAACCTGCAGGGCGTCCGCACTCCGCACCATTGCTGCCTCCTCCGCGGCGCCAGACCGGCACTGCCGACCTACCGTAGCAAGTTAGCAAGGT…	122.693	8.14034	2.31883	3.51053	0.000447211	0.00562488	up
Trinity2199	TTTTTTTTTGAGGGTACAAAACATGCATCCACAACATATGTATAACAGGTTCTGGCATGATCTTGATGAGCATATTGTTCCATCAGAATCACAACTCAGGAGAAACAGTAGTAGTCTTTCATCATCTTCACCAGGACACGCGCAAAATTCAATAAAAATTACGACACGACATGACACTGACATATTTAAGCGTAAACATAGTAAGGAAGTCCAGCACTGTAGGTAGCATTGATATAGACGGACAGCAGGGGCGTGGGCTTAGAACACACGGACCGGCTTCCCCATGGTGCTCTTGATGTACAGACACCTCACGTTCTGCCAGTTCTTCTTGAGCAGGGAAACCAGGAAGTTGACGCTCATCTGGATGTTCTGCTGGATCTGCTTCTCCTCCATCGACAG…	171.056	10.1322	2.58115	3.92546	8.66e-05	0.00112795	up
Trinity2210	CTAGGTTTAGTTATAGATATTTTGATATTGATTGGTCGTTTTGCATCCATTGTTTTCCTCGATAATTACCATGTCTAATATTTTAGGGTGTCCTTTTTTCCTTTAAAAACCCGTACCGGAAAAAGGAAAAAACTTGCTCTGAGGCTGTTATTGTCTTACCATAGTAGGTGGTTAAACATTAAGAAGAACATCACCACACCACACACACAAGAGAATTTACACATGGAGCGTACACAAAGTACACACATACACCCATCATTCGCTAGCATGCAGCGAGAAGACTGAGGTAAGGAAAGAAAGTTACAAGCACTAGTAGTACTAAGCTTACGACAAACTACATGCAGCCTCGGACAGCAAACGTTACGTACGCAGGATTAGATAACCAGAAGGAGCAGCAAA…	18115.6	9.47583	1.94973	4.86007	1.17e-06	1.56e-05	up
Trinity2211	TCTTATTTAGCGGTGGTTGCTCCTCGTCCTCGTCTCGTCGCTGTAAAGCCAGTCGTAGACGGTGGGGGAGTTGGGCTGCGGGCGGTCGAAGAGGTTGGCGCCGAGGCTTTTGGTGGCCAGGTTGCTCCCGGGGTGGAAAACGCTCCGCCACACGCTGCCGCCACGCGGCGGCGTCGACGACGACGGCGTCACCGGCGTGGTCGGGGTCGTCGGCATCGACGGCGACTGCTTAATCGCCTCCCCTGCAGCTGTGTTGATGGCGAGGGGTTGGGTGGCGGCGGCCCGGCGGAGCTTGTCGAGGCCCGTCTCCGGGCGAGGCCCGGCCACCACGTCGTCCCACAGCTTGTCCAGCATCTTGCGCAGAAGTTGGATCTGATCGGTGCAAGAACTTGTGTCACT…	13592.1	17.4071	2.74682	6.33719	2.34e-10	4.93e-08	up
Trinity2215	CTAGGTTTAGTTATAGATATTTTGATATTGATTGGTCGTTTTGCATCCATTGTTTTCCTCGATAATTACCATGTCTAATATTTTAGGGTGTCCTTTTTTCCTTTAAAAACCCGTACCGGAAAAAGGAAAAAACTTGCTCTGAGGCTGTTATTGTCTTACCATAGTAGGTGGTTAAACATTAAGAAGAACATCACCACACCACACACACAAGAGAATTTACACATGGAGCGTACACAAAGTACACACATACACACCCATCACTCGCTAGCATGCAGCGAGCATACCGAGCCAAGAAAATAAAGTTACAAGCACTAGTAGACAGTAGTACGAAGCTGAAGACAAACTACATGCAGCCTCAGACAGCAACGTACGCTATGCAGGATTAGATAACCAAAAGAG…	60.6539	-9.22682	3.25378	-2.83572	0.00457221	0.0495278	down
Trinity2216	CTAGGTTTAGTTATAGATATTTTGATATTGATTGGTCGTTTTGCATCCATTGTTTTCCTCGATAATTACCATGTCTAATATTTTAGGGTGTCCTTTTTTCCTTTAAAAACCCGTACCGGAAAAAGGAAAAAACTTGCTCTGAGGCTGTTATTGTCTTACCATAGTAGGTGGTTAAACATTAAGAAGAACATCACCACACCACACACACAAGAGAATTTACACATGGAGCGTACACAAAGTACACACATACACACCCATCACTCGCTAGCATGCAGTGAGCAGACCGGGATAAGAAAAGAAAGTTACAAGCACTAGTAGACAGTAGTACGAAGCTGAAGACAAACTACATGCAGCCTCAGACAGCAACGTACGCTATGCAGGATTAGATAACCAAAAGAG…	90.0427	-6.94761	2.30335	-3.01631	0.00255869	0.0293555	down
Trinity2258	GACTTCAACAGTCGTGAGTACTATGTCAACATCAGGAAAGCAATGCTTTCAGGGTACTTTATGCAGGTTGCTCATCTGGAACGAACTGGGCATTACTTGACCGTTAAGGATAATCAGGTTGTCCATCTTCATCCCTCGAATTGCATGGACCATAAGCCGGAATGGATCATCTGACACTTTTGAACGTGTACCATGCATACAAGCAAAACAATGAGGATCCTACATGGTGTTATGAGAATTTTGTCAATGCCCGGGCGATGAAGTCTGCTGATAATGTTAGACAACAACTTGTCCGCATCATGACCAGATTCAATCTCAAGATGTGCAGTACAGACTTCAACAGTCGTGAGTACTACGTCAATATCAGGAAAGCAATGCTTTCGGGGTACTTTATGCAGG…	35.6823	8.83386	2.75956	3.20118	0.00136864	0.0164108	up
Trinity2267	CGAGTTGACAATCTATACTCTCTTTTCCCTTTATCATAAGGCGAGTGATAGGCGCCGGTGCGCCGGCCCAAATTTGGGCCGGTCGCTGCGCTACTGCACGATACGTCACTTTTAAACCGTACGATCTCGTTCATCTAAACAAAAAGGAAAAAAAGAAAAGGGGACAGAGCCTAGCGCAATCGCTCATCCTCATCCGGTTGCGCTCCTCCTCATCCGCGCTCGCCGTCGGTTTGCTTGTGCCGGCGCGCCAGA	77.4474	9.95181	3.26577	3.04731	0.00230901	0.0266775	up
Trinity2268	CCCCCCCCCCCCCCCCCCCCCGGCGTCCGATTACAGCATCGCCGCGTGCCCCCGCCGCGCGGCCGACGGGGATTGCAACACAGCTGCGGGTGAGCTCCATCTTCTGCTCCATGGCCGGTTCCAGCGCGTGCTGTGGTTGTAGCATTTTCCGGCATCGTCCACCCCTGGCTCGCCGTGTCGTCGGCTCCCACCACCATGTTCTGGTCGTCCCATTCCAGCACTGGTTCGGTGTGGATGTAACTTTTTCGCCGGCTGGTTCCAGCAAAAAACTCACTGGATGCAGCACCGGGGGGCCGCCGTCTCTGTCGTTGGCAGTGCTGGATGCAGCTTTTTGCTGCCCCGGTTCCAGCAAAAAAGGCCATCGGTTGCAGCACCTGAGGGCGTCGTCTCCACCACCGG…	48.5918	9.27935	2.75411	3.36928	0.000753658	0.00930065	up
Trinity2269	CCCCCCCCCCCCCCCCCCCCCGGCGTCCGATTACAGCATCGCCGCGTGCCCCCGCCGCGCGGCCGACGGGGATTGCAACACAGCTGCGGGTGAGCTCCATCTTCTGCTCCATGGCCGGTTCCAGCGCGTGCTGTGGTTGTAGCATTTTCCGGCATCGTCCACCCCTGGCTCGCCGTGTCGTCGGCTCCCACCACCATGTTCTAGCAAAAAAAAACTCAGCAACAAAAAAGCCACTGTCGCCGGTAGTAGCAAAAAACAAACACAGTTCCAGCAAAACACATCACCGGTTCCAGCAAAAATACTCCCGTCGCCGCCGACTGTCGCAACGAAACACCTCGCCGAAGCAGCAAAAAACTTGGCCGGTTGTAGCAAAACAAAAAGCCCATGCCAGCAAAAATG…	100.508	10.3279	2.74914	3.75677	0.000172118	0.00221477	up
Trinity2274	CCCCGCCGCACCCCCCCCCCCCCGGGGCGGGGCGCAGCCCCCGCCTGGGCCACGCGGTCCCGGGCCGGGGGGCCCCGGGGGCGGCGGCGGGGGGGGGGGGTGAGCACGACAACAATCGGCGCCGGTGGCTGGCTTGGGAGAGATAGGCGGGTGCACACACACACAACGGAGCCAGGGATGGGAGAAGCTGCGGCAAGGACAGACAATTTGGGGAAAAGGAAGCGAGGTAAGAGATGATGCGAAAGGATAAGGTTTTG	15.8154	-21.4127	3.6666	-5.83994	5.22e-09	8.92e-08	down
Trinity2287	TTTATTAGTGTAACCTGAACCATGGAGTAGTACCCTGTTCGCATATGTGTGATTATGTGTGTTTTGTAGTCTCTAGCTCCAGTACATGTGAAATATATGTTGTGGTGTAAATCATTTTCATTCTATCTTATAAACGTGTTTCTTCAATAGCTATTTCTGTTCAATTCTTGTTGTCACTGATGTTAGCATTTAGTTTGTCTCAAGTTAAAAAAATACTGAAAATACAGTGTACAAATCAGCCCAAATATGTGAGCCTCGGTTCTGAAAACTAAAGAGTTCATATATTGGTAGATAGACTGTGATTTAGGATATGCTAAACAGAAAGCTTTATAAGATGGAACTCTCAATATCATGACTTCGCTTTGTCTTTAATTTAATATGGTTAGAACTACCATGGTT…	39.0385	-8.59117	2.76295	-3.10942	0.00187457	0.0219988	down
Trinity2316	ACCCAGGCCACTCGCCTCGCCGCCATATAAACCAAAACCCTAAAACCCATCTCCTCCTCTCTCGTTTTCCTCCCCCCCTTCCCGAAGGGCCTTCTCCGTGTCGCCGCCGCCACCGCCATGCCGAAGCACTACCGCCCGGCGGGCAAGAAGAAGGAGGGGAACGCCGCCAAGTACATCACCAGGACCAAGGCGGTCAAGTACCTGCAGATTAGCCTAGCCGTCTTCAGGAAACTATGCATTCTCAAGGGAGTGTTTCCCCGGGAGCCGAAGAAGAAGGTGGAGGGGAACCACAAGACCTATTACCACATGAAGGATATCGCCTTCCTTGCCCATGACCCTTTGATTGAGAAGTTCAGAGAAATCAAGGTTCACAGAAAGAAAGTTAAAAAGGCTATGGCT…	109.522	8.1425	2.51759	3.23425	0.00121963	0.0147242	up
Trinity2359	AACACCGCCTCGTCCTGCGGGATCAGGTGCTCCCCGAGCCGCTCCACCAGGTACTTGGCGAAGTCCGGCGGGTCCTCGCGCCCGAACTCGGTGCGGATCTCCAGGACCAGGACCTCGGACTCCGTCTCGGCCAGGAAGCGCAGCACGTCGTCGAGCACGACGTCGACGGAGTAGGTGGCGAGCACGCCGTGGCAGACGCGGCGCTCCTCCTGCACGCGGACGTCGAGGAGGCGGCAGCCGAGGGCGAGCTGGTGGTAGACGGAGAGCGACTGGCACTGCGCGAAGGGGCGGGTGATGAAGGGGATGCCGATCTTGTTGGTGGCCGAGTCGTGGGTGCCCGGCCACACCACCTGGTGCACGCGCAGGCGGTCGGGGCCGAGCTCCGCCATCCACGTCTTG…	27.5623	8.46133	2.76347	3.06185	0.00219974	0.025542	up
Trinity2378	GTACCGACACTGTCAACTCCAAGTTAGAGGATCCGGTTCCTTGCACACGCTGAGGACTAGGGCCCTGACCAGATCCCGCGCTGCAGGCAGCCCCCTCGCGCCTCCGGCCATGGCGCCGCCGTCCTCCGAAGAGCCTGCCGCCGCCGCCACCGCCGAGCCCGCTGGAGCCGGCGCCATCTCCAAGGTCCTCGTCGTCATAGCGATGCAGACGGAGGCGCTCCCGCTCGTCACCCGGTTCCAGCTCGTCGAGGCGGCCGCCGACGAATCCATCTTTCCGAAAGGTGCCCCTTGGACTCGGTACCATGGTGACTACAAAGGCCTCCACATCGATCTCGTGTGGCCTGGAAAAGATCCTCTGCTTGGAGTTGACAGTGTCGGTACAGTATCCGCAGCTCTGGT…	72.5706	7.13688	2.51819	2.83414	0.00459497	0.0497434	up
Trinity2386	GTAGAACGGGAGGAGGGGAATGGAAGCGATGAGCGTCCCGTTTGATCGTAGCAGAGTGGTTTCGATTGTGCGAGTGCGACTACGACTGCTACCCCGCGCCCGCGCCGACGAGAGCGGAGAAGCGAAGCGAATTTCTAGAAGGAGCCGTAAATAAATACTCCTCCTAGCCGGTGAGAGCAACGCCAACGCCCATAGTTCCGTCCCATACCATACAACCACTCGCTAGCAACCAGAAACTCACTGCCGCCGCCGCCGCCGCCGCCGCCGCCGCCATGTCTTCCGGTGGGATCGCGCGCGGCCGCCTCGCCGAGGAGCGCAAGGCCTGGCGGAAGAACCACCCCCACGGCTTCGTCGCCAAGCCGGAGACGCTGGGCGACGGCACGGTCAACCTCATGGTCT…	106.578	6.51701	2.25957	2.88418	0.00392429	0.0433094	up
Trinity2390	GCGGCAGTTTCAAATCCAAAGGACTAGGTTCGGTACGAAAATAACGCATATCATTGCTTTATTCAGGCAGCTAGCGCGACTCATTCTCTAGAAGAATAGTCAAAATGAAAAGCTCGACAAACCGGTCATCGGAATTTCAACTTACAACAACAACAATCACATCGATCAACAAATTGATATACTATCGTGAGTTTTTCTTTCCAAGATAATATATATATATAGCGGCTAGAGTGGGCGTCTTCGGTATCAAAGGAAGCATACCAAGATCAACACCATGTGGAAGGAGATAGCAGGTATCCTCCACATGGACCCTGCCAATACCGACCTCGAAGATCCTGCTTTCTCGCATGCTGGTGCTGTCTGGTTCTTGAAAACAGTGGTGTGTATGCTGAGTGAAGA…	455.765	6.93558	1.9841	3.49558	0.000473035	0.0059379	up
Trinity2392	CGCGGGGCCACGCGCGGGGCGCGGCCAGGGCCCTGCCCCCGCTCCGCCGCCCAGCCTCGCGGACAGATCGAAGGGCGGCGCCACGAGCCCTCCGGAGCAGACGGCCATCCTGTGACGCCGCGGGCCAGCGGGAGCCCAGGCGGCGGAATGGAGGCCGGGTCAGGCGCTGAGCTGGGAGGCGGAGGGGCGGGGGGCTTTATAGGGGCGCATCTCCCCGGCCGCCCACCAGAGAGAGCGACTGGCGGTGGCGGCCCGTGGATTCGGTCACGGGAACGGCGAGCCGGGCGCAAGTTAAGTTTTTTATCGGGAGATCCTGGCGGAGTGAGATGTCGTCA	70.5676	9.81765	2.75082	3.56899	0.000358356	0.00453314	up
Trinity2393	CTCGCTGACCCCGACGAGCGCGCGCGCTCCGCCCGGGACGTGGCCTGCCGCGCCGCAGGGATGATGATGCAGCGGGCGCCTGCGATGTCCGGGCCGGCGTTCGGGCGGAGGACGTGGGAGACCGAGCAGTGCTGGTAGGACGTACGGCCTAGCAAGCATGAGAGAAGGTCGTCCCGACTATCGTGGGCGGCTGCCCTGCAGGGCCCCCAACCGGCGGCCGCCTGATTCGCTCATGCAGGGCGCTGGAGAGAAGGTCGTCCCGACTATCGCGCAACGTAGACGGCCCAGATCGGCCCCAACGTAGACGGGGGAACTCTGTACACAGCAAGAGGCGGTTTTAAGGATCTCTTGTGCGTCTGGTCAGCAAAATGTAAATATGTAAACTAATTACTGTAAATT…	1265.84	13.9826	2.74455	5.09466	3.49e-07	4.66e-06	up
Trinity2396	TGGCCAGACGCCGGTACGCCGCCTGGATCTCCCCCCTGCTCGCCCCCGCGCTCACGCCGAGCACATCATAGTGCGTCCTTCCCGTCGCCAGGGCCGCCGGAGCCGCCATCGTCGAGGACGCCCGCGCCACCACGCACCGCCGAGGCCCGGCCACCCGCCCTGGGCGAGCCGATCCCATCACCGCTGCCATCGACGTCGCGAACGTAGCCATCGATTCTCCTATCTCTGTTCTTGATATTTTTTTCGTTGCACTGTTGTCCGTCCTCCCCTACCCCCGCGCCAGACGCCGGCGCCGCCGCGATGGCCGTCGACGACTCGTCGGAGACCGACCAG	205.21	11.3577	2.74959	4.13068	3.62e-05	0.000476314	up
Trinity2398	TGGCCAGACGCCGGTACGCCGCCTGGATCTCCCCCCTGCTCGCCCCCGCGCTCACGCCGAGCACATCATAGTGCGTCCTTCCCGTCGCCAGGGCCGCCGGAGCCGCCATCGTCGAGGACGCCCGCGCCACCACGCACCGCCGAGGCCCGGCCACCCGCCCTGGGCGAGCCGATCCCATCACCGCTGCCATCGACGTCGCGAACGTAGCCATCGATTCTCCTATCTCTGTTCTTGATATTTTTTTTCGTTGCACTGTTGTCACGGTTGCCATCTCTCTCTCTTTCCTTTGTGCAGCTAGACGCTCTTCAAAGCTATCCAGGAAA	261.753	11.7087	2.77665	4.21687	2.48e-05	0.00032724	up
Trinity2400	AAAATTCTTGTCTTAGATTTGTCTACATACGGATGTATCTATTCAATATATAGACAAATCTAAGACAAGAATTTTAGGACGTTGGGAGTATGTTTAGTAGAGTGCACACCGGATATACAATGCATGGGACACTTGTTCTGCTGTAATTCTGCTGCGTGTAAAAGTTTGTAACAAGAACACGAAAGGCAATTAATACAAGAGAAATAGAGGCG	33.3998	22.0403	3.69002	5.97293	2.33e-09	6.14e-08	up
Trinity2401	TTTTTATTTTAAAAAAACTACGTACTGTACCACTATATTCCTTGGCCTTTAATTTACAGTAGGTAACTAATTCATTTACATATTTGCATCTTGCTGGCCGGACGCACAAAAGATCTTTAAAACTGCCTCTTGCCGTGTACAGAGCTCCCACGTCCGCGTCACCCAATCTAAGCCGTCAAATCCTGATCTTACGGAGCACAATGGTCGACAGGACCTTCTCTCCAGCGCCGTGCCTGACCGAACCGGGCGGCCGCCGGTCGGGGCCTCCGGAGGGCAGCCGCGTTTGCCCGGCCGTACGTCTTACCAGCACTGGTCCGTCTCCCACGTCCGCCGCCGGAACGCCGGTCCGGTTGTCGCCGACGCCTGCCGCATCGTCATCCCCGCGGCGCGGCTGGTCAC…	1693.41	8.93134	1.99612	4.47436	7.66e-06	0.000101735	up
Trinity2403	AATTTACATATTTGCATTTTGCTGACCGGACGCACAAGAGATCTTTAAAAAACGACTCTTGCCGCCGTGTACTGAGCTCCCGCGTCCGCACACCCGATCCGACCGGGCGGTCCAAGGCAGTCGGCGGGATCTTCTCTCCAGCGGGCGCCGCCTCCATGACGCGCCGTGCCTGATCGGACCGGCCGATGGTCCGGGAGGGCAGCCGCATGAGTCATCCCATCCTACCAGCACTGGTCAGTCTCCCACGTCCTCCGCCGGAACGCCGGCCCGGCCGCGGCCGCCCGCCGCATCATCATCCCCGCGGCGCGGCAGGTCACGTCCCGGTCGTAGCGAGCGCGCTCGTCGGGATTGGCGAGCGTGGCGTAGGCCGCGTGCAGCCGGATGAACCCCTCGTCGCCG…	1646.44	14.3618	2.75067	5.22121	1.78e-07	2.37e-06	up
Trinity2404	GAAACGCCTCTTGCCGTCCAATCCTGATCGTACGGTGCACGATTGTCTTGAGGACGTCCAATCCAGCGCCGTGCCGCCAACCGGGAGGCCGCCGGTTGGGGCCCCGGAGGGCAGCCGCGTTTGCCAGGCCGTACGTCCTACCAGCACTGGTCGGTCTCCCACGTCCTCCGCCGGAATGCCAGCCCGGCCACAGCCGCCCGCCGCATCATCATCCCCGCGGCGCGGCAGGCCACGTCCCGGTCGTAGCGCGCGCTCATCGGGGTCGGCCAGCGTGGCGTAGGCCGCGTGCAGCCGGATGAACCCCTCGTCGCCGCCACCTCCGACGGCGTCAGGGTGCACTTCCCTGGCAAGACGCCGGTACGCG	76.7705	-9.56687	2.75227	-3.476	0.00050896	0.00637109	down
Trinity2405	AATTCTTGTCTTAGATTTGTCTAAATACGGATGTGTCTAGTTACATTTTAGTGCTAGATACATTTGTATCTTGACAAATCGAAGACAAGAATTTTGGGACGGAGGGAGTACTAGTGTATACACATTTAACACTTAGACAATAACAGGAGAACAATTGGATGGAAACAAAGCTGAAATGGTTAGGGCTAGTCATAGTGGGAGTAACTTAGCAAGTAACATAGCGCACTTCGAATTTTTTTTTGCTTATGTGACATGTAGTTAATGAGAAGTGGTAACATAATATGTTACTGTAACATAGCGCTTTCCAAGACAAGACGAGTCTATGAGCTAATAAATAAAGTCATCTATGATACTACCTCCGTTTCAGTTTACAAGTCCTGCGCGTATACCTAGGTTGCC…	618.468	-10.724	2.37767	-4.51031	6.47e-06	8.6e-05	down
Trinity2411	TGGGGCCCCGGAGGGCAGCCGCGTTTGCCAGGCCGTACGTCCTACCAGCACTGGTCGGTCTCCCACGTCCTCCGCCGGAACGACGGCCCAGCCGCGGCCGCCCGTCGCATCATCATTGTCCCGGCGGCGCGGCAGGCCATGTCCCTGTCGTAGCGAGCGCGCTCGTCGGGGTCAGCGAGCGTGGCGTAGGCCGCGTGCAGCCGGATGAAGCCCTCGTCGCCGCCGCCGCCAGCAGCGTCCGGGTGCACCTCCCTGGCCAGACGCCGGTACGCCGCCTTGATCTCGCCCCTGCTCGCCCCCGCGCTGACGCCGAGCACATCGTAGTGCGTCCTTCCCGCCGCCAGCGCCGCCGGTGCCGCCATAGTCGCGGACGCCCGCGCCACCACGCACCGTTGAGCG…	347.118	9.20172	2.30502	3.99204	6.55e-05	0.000857246	up
Trinity2412	AATTCTTGTCTTAGATTTGTCTAAATACGGATGTGTCTAGTTACATTTTAGTGCTAGATACATTTGTATCTTGACAAATCGAAGACAAGAATTTTGGGACGGAGGGAGTACTAGTGTATACACATTTAACACTTAGACAATAACAGGAGAACAATTGGATGGAAACAAAGCTGAAATGGTTAGGGCTAGTCATAGTGGGAGTAACTTAGCAAGTAACATAGCGCACTTCGAATTTTTTTTTGCTTATGTGACATGTAGTTAATGAGAAGTGGTAACATAATATGTTACTGTAACATAGCGCTTTCCAAGACAAGACGAGTCTATGAGCTAATAAATAAAGTCATCTATGATACTACCTCCGTTTCAGTTTACAAGTCCTGCGCGTATACCTAGGTTGCC…	406.251	9.89595	2.16359	4.57386	4.79e-06	6.36e-05	up
Trinity2413	GAAACGCCTCTTGCCGTCCAATCCTGATCGTACGGTGCACGATTGTCTTGAGGACGTCCAATCCAGCGCCGTGCCGCCAACCGGGAGGCCGCCGGTTGGGGCCCCGGAGGGCAGCCGCGTTTGCCAGGCCGTACGTCCTACCAGCACTGGTCGGTCTCCCACGTCCTCCGCCGGAATGCCAGCCCGGCCACAGCCGCCCGCCGCATCATCATCCCCGCGGCGCGGCAGGCCACGTCCCGGTCGTAGCGCGCGCTCATCGGGGTCGGCCAGCGTGGCGTAGGCCGCGTGCAGCCGGATGAACCTCTCGTCGCCGCCGCCAGCAGCAGCGTCCGGGTGCACCTCCCGCGCCAGCCGCCGGTACGCTGCCTTGATCTCGCCC	351.839	-11.7632	2.74975	-4.2779	1.89e-05	0.000249602	down
Trinity2414	TGGGGCCCCGGAGGGCAGCCGCGTTTGCCAGGCCGTACGTCCTACCAGCACTGGTCGGTCTCCCACGTCCTCCGCCGGAACGACGGCCCGGCCGCGGCCGTCCGCCGCATCATCACGCCCGCGGCACGGCAGGCCACGTCCTTGTCATAGCGAGCGCGCTCGTCGGGGTCATCGAGCGTGGCGTAGGCCGCGTGCAGCCGGATGAACCTCTCGTCGCCGCCGCCAGCAGCAGCGTCCGGGTGCACCTCCCTGGCCAGACGCCGGTACGCCGCCTTGATCTCGCCCCTGCTCGCCCCCGCGCTGACGCCGAGCACATCGTAGTGCGTCCTTCCCGCCGCCAGCGCCGCCGGTGCCGCCATAGTCGCGGACGCCCGCGCCACCACGCACCGTTGAGCGACG…	305.772	10.0431	2.5505	3.93768	8.23e-05	0.00107322	up
Trinity2421	TCCTGTAAATTAGCACCAAAAGATGTCCCCTGATATGTCACAACGTGTCCACATTGGTAATTCCTGAAACTAGGAAAAAAGGGGCAATATTATATCATACGGATACACCAAATACAAACTTAATTACAACGTGATTTCGAGAACCTCTTCACTCATCAGCAATGCAAAAGTCAAGTAGGAGTATAATTTCAAAGTCATGGCACGAAATTATCTGTCCCAACTGAAGCAAGCTAACACAAAAATTATGTACTAAATGGATAACCATCAAGCAGCAGTAGCCATCCATCCACGCTTCCAAGAAGGGAAGACGATGAAGCAACACCTATGGAGCAGCTAACTACCTCAAGCCATACCGGCAGCTCCGGGGTGGCGCACGCATGCTATACCGGGCTCTCCAGG…	23.8897	-7.8827	2.76461	-2.85129	0.00435419	0.0474683	down
Trinity2422	TCCTGTAAATTAGCACCAAAAGATGTCCCCTGATATGTCACAACGTGTCCACATTGGTAATTCCTGAAACTAGGAAAAAAGGGGCAATATTATATCATACGGATACACCAAATACAAACTTAATTACAACGTGATTTCGAGAACCTCTTCACTCATCAGCAATGCAAAAGTCAAGTAGGAGTATAATTTCAAAGTCATGGCACGAAATTATCTGTCCCAACTGAAGCAAGCTAACACAAAAATTATGTACTAAATGGATAACCATCAAGCAGCAGTAGCCATCCATCCACGCTTCCAAGAAGGGAAGACGATGAAGCAACACCTATGGAGCAGCTAACTACCTCAAGCCATACCGGCAGCTCCGGGGTGGCGCACGCATGCTATACCGGGCTCTCCAGG…	43.6335	8.15715	2.58969	3.14985	0.00163353	0.0193641	up
Trinity2425	TCTCCCTCCTCACCTGCTCTGCTCGGTTGCATATACAGCGCTCCCTCTCCGTTCCCCCGAACTCTTCGCTCCCGTTCCGCGCTGTCCGTCACACACAGGATGGCGTCCGCCATGGAGCTCTCCCTCCTCAACCCCGCAATGCACCACCACGTCTCGTGTACAATTTGTCATCGGAACAATGAACAATCTACAAAGCAACACCGTCCTCTC	81.9142	-23.6416	3.76424	-6.28057	3.37e-10	4.93e-08	down
Trinity2444	CTGCTAAACTATCTAGTAGAAGCCCAATTCTTGACCTCGCAATCAGCATGTGCCATGCATCATCTTTTTTTCTTGGCAATATCTTTATAGGAAAAAAGGTTGCCAACTTGCTCTTATAAGAGTGTATCCATTTGTCATTATGTAGTCTTCGGATGGAAACAAGACGTGCCCTGCAGTACTCACAAGTAGAGGTTACAATTCATTGCATTTAGAATTGATTTACCTCCATATTCCACAGAATTAGTTCATACTCTGATGAACCAAACGCACTCATGCTAATTATTTTTAAGTTATACAATGTACT	35.8764	-22.5198	3.71288	-6.06531	1.32e-09	5.25e-08	down
Trinity2476	TTTAGATAAAGAGATAAAATATTCAATAAATACATATATATGATGATAAAAGTTCGAGTCGAGAACAGATACATGACCTGAAAACAAGGAAACAGGGAAAATTCAAAGAGGCTGTAATTCACAGACGATGCATGAGACTGCAGAACAGGCCGACGAGCTCATGAAAAATGCCTTTCTTAAGTAGGGCCTGCTTAAGCATGCGATCATCCAGATATGGCCTTCAGTTCACGGAGTCCTTCGTAAGCACCAGCAGTTTCAGGGTTTCAGCACACTGCACACCATCTAGTTGTGCTTCCCTTGGGTGTAGATGTAGTCGGTGTGAACGACGAGGGTCCTCCTCATCAAGCACTCCTCCACTCCTTCCCCTCCCTCGCATCCTCTCATCGCCTCCTGATCTTC…	602.588	12.9117	2.81356	4.5891	4.45e-06	5.92e-05	up
Trinity2491	TTCAGCCATGGCAGGAATGGCACCGGAAGGTTCCCAGTTTGACGCTAAGAACTATGATTCTAAGATGCAGGAGCTGCTGAACCAAGGTGAGACTGAGGAGTTCTTCACCTCTTATGATGAAGTTCATGAGAGCTTTGATGACATGGGTCTCCAAGAGGACCTCCTGAGGGGAAGTTCTGCTTAGGGTTTTGGGTAGCCTTCTGCCCTCCCGCCCGGGGGACTCGG	23.751	21.5651	3.67171	5.8733	4.27e-09	8.01e-08	up
Trinity2539	GCCCTCCATGAAGGTGGGACGTTCAAGGGTGCAGCTCCTCCATGGAGCTCCCCTTGTCATCCTTTTATGCCCTTTATGCCATTTATGTGTGACATAAAGTGTGGGCATTTTGGGTTTTTGGAAGTGCCCATCCTACCCCTTGCTTTTCCTATAAATAGAGGTGGAGTGGCTGCCTCCACACTCACTCCTTCTCACATACAAGTGCCATGACATTTCTGGCTTCTCTCTCCCTCCCAGCGAAATAGTTTCGTAGAGCCGAAAGGCTGTCTAGTTTCCGGCAGGAACTAGTTCTGGACGGCGAAGCCCTGCCGGATAGATGACACCGTATGTGTGCAACTCTGTAGAGAGATCGTAGTTTCGGTCTTAGTTCGTGAGTGCCTCCCGAAGGGCTGTCCGAGT…	50.8462	6.94227	2.32586	2.98482	0.00283744	0.0322987	up
Trinity2547	CTAAGTACTCCATATGACCCTACATTGTTTCTGAAAGAGCATGCTGCAACGAAAAAAGCAAAAAAAATCTGCAAAAATGAAAACAAAAATATCAGAGCCAGGTTTCGATCCTGGGACCTGTGGGTTATGGGCCCACCACGCTTCCGCTGCGCCACTCTGATTTGTTTGAAATCTAATTGAAGTGCATTTTAGTTAACACTGATCACTTGCAGCTTGCGTTGATAATTTGATATCACACTCATAGCTCCTAATAAACATTATACTAGTATCTTGTAATTTTACAAACAAATCACTGCTCGCTTTATTGTAAGCCAACCCAAATAAAGCAACAAACCAAACTTACACGCCCAAGATGCCAATGGCAGAAGCTCGAAGCTACCGCTCATGATGACGGCCGGT…	289.04	11.8518	2.75708	4.29868	1.72e-05	0.000227427	up
Trinity2554	CACTATGGCACTATATATACCCCTGCACCCTCCAACTCCTCTCAACACAACCACAAGCAGTTAGCACCCTGCATTCTTTCTCTGTACGTAGACCACTCACAAGTTGTAGAAAGCAAGAGAGGAGGAGAGATGGGGAGGGATCAGCAGGCCGGTGTGGGTGCAGGCGCGGCGGCGGCGCACCGGGAGAAGGTGAAGCTGTTCATGGGGGTGCTGGCGCTGCAGTTCCTGCTCGCCGGCTTCCACATCGTCAGCCGCGCCGCGCTCAACATGGGCATCAGCAAGCTCGTCTTCATCGTCTACCGCAACGTCATCTCCCTCGCCCTCCTCGCCCCCTTCGCCTACTTCCTCGAGAAGAAGGACAGGCCGCCGCTCACCTTCTCGCTGCTGGCGGAGTTCTTC…	94.4446	10.2381	2.87697	3.55863	0.000372793	0.00471053	up
Trinity2564	CTCGCTGACAGAGTCACTGGGACGAGGCGATTCCTCCCACCACCAGGTTCCCCCAAATCGCTCCGACCCGCCACTAACCCTAGCGACACCTGCGCTCCCAATCGCTCGGCCTCTCGCCGGAGCTCCAGATCCGCGGCCGCTCGGTTCCCCGCTGGTGGTGAGATTTCCGGATCGGAGCCAAGATGACGGAGGCGATGGTGCGGAACAAGCCGGGGATGGCGAGCGTCAAGGACATGCCGGTGCTGCAGGACGGGCCGCCGCCGGGCGGGTTCGCGCCCGTGCGCTACGCGCGCCGCATCCCCAACAAGGGCCCCAGCGCCATCGCCCTCTTCCTCACCACCTTCGGCGCCTTCTCCTGGGGCATGTACCAGGTCGGACAGGGAAACAAGGTCCGCCGTG…	318.018	11.9897	2.74538	4.36721	1.26e-05	0.000166714	up
Trinity2588	TTTCGCCTTCACAGATCATCCAGTAATAATACTACTCAAGTTATACACTGAAAGAACAACATATCACAGATATCTTGCATTGCCATCAAAGAACATCTAGTAACACTACTAAGTCATATCACATATAAAGGTGGCAAATCATACAGTCATATATAGGTGGCAGATCATAGACAAGACATATATAGGTGGCAGACCATATACAGTCATTTCAAGAGACATACATAACAAGGTGCTGGAAAAGAACTGACATCTGTTTCTTCTCCGTCAAACAAGACGCACCTCTTCTTCAACCCCTTCACTTCTGCACATCTTGCTTGTGAACTCCCTTAGCAGTAGCAGCAGGCTCATGTCCTTGTAGAATGGGCAGACTCTCAACAGTAACAAGATGTCCATCATACT…	112.043	10.4846	2.75311	3.80829	0.000139931	0.00180843	up
Trinity2591	TAATACTGCTCAAGTTTTAGACTGAAAGGACAATACTACTCTAGTTCTAGACTCAAAGGGCAACATACCACACCAGCAATTCACATATATCTTACAACGCCATCACAGATCGTCCAGTTATAATACTGCTCAAGTTTTAGACTGAAAGGACAATACTACTCTAGTTCTAGACTCAAAGGGCAACATACCACACCAGCAATTCACATATATCTTACAACGCCATCACAGATCGTCCAGTTATAATACTTCTCAAGTTTTAGACTCAAAGGGTAACATAGCAGGCCAGCAACATCACACATATCCTACAATGCAATCACAGATCATCCAGTTATACTACTACTAAGTTCTAGGTGGCAGATCATAGATGGATATATATTTCAAGAGACATACATAACATAG…	47.9845	9.26121	2.75452	3.36219	0.000773258	0.00953662	up
Trinity2604	CCGCCGCCCGGAACCCCTTCGACTCCGACTCCGACGACGACGGCGGCATGGTCCAGCGGCGGGCCTCCTCCGTCCCGACCCCCGCCGACGAGCGGAACTCCCTCTTCGCGGGCGGCGCCGCGAACCCCGGGCCGTCCGGCTACCCGTCCTCGTCGTCCGCGGCGGCCAGGAGGCGGTACGGGAGCGACTTCCGCGACTCCGGGGGCGTGGAGGCGCAGTCGGTGCAGGAGTTGGAGGGGTACGCGGCCTACAAGGCCGAGGAGACCACGCGCCGGGTCGACGGCTGCCTCCGGGTCGCCGAGGAGATGCGGGACACCGCCTCCAAGACCCTGCTCCAGGTGCACCAGCAGGGCCAGCAGATCCGGCGCACCCACGCCATGGCCCTCGACATCGACCAGG…	50.4626	9.33388	2.77632	3.36196	0.000773922	0.00954396	up
Trinity2610	GCGGCGGCCAGGAGGCGGTACGGGAGCGACTTCCGCGACTCCGGGGGCGTGGAGGCGCAGTCGGTGCAGGAGTTGGAGGGGTACGCGGCCTACAAGGCCGAGGAGACCACGCGCCGGGTCGACGGCTGCCTCCGGGTCGCCGAGGAGATGCGGGACACCGCCTCCAAGACCCTGCTCCAGGTGCACCAGCAGGGCCAGCAGATCCGGCGCACCCACGCCATGGCCCTCGACATCGACCAGGATCTATCCAGGGGAGAAAAGCTACTTGGGGATCTTGGTGGTTTGTTTTCCAAGAAGTGGAAGCCAAAGAAGAACGGCGCAATCAGGGGCCCTATGCTGACCAGAGATGATTCCTTCATACGCAAGGGCAGCCATATGGAGCAGAGGCACAAACTGGGG…	32.3407	-8.31966	2.75957	-3.01484	0.00257112	0.0294861	down
Trinity2700	TTATCCGCTCCGAGCCAATCAACCAATCCGGCGGATTTTGCCGCGCCCGCTCGCTCCTTCCCGGCCACGCCGCGCCTCGTCTCGCCGGCCCGCCGTCCACAGGCAGTTCAAGGCCAGGATGGCGGCGTACCCCGGCGCGACCACGGCTCGCGTGGGAGCGCACGGCGGACCGTGTCGCCTCTGGAGGAGAAGCGCGACGCCCTTGCCCCCGGGTCGCCGGCCGGCCCGTGGCACGAAGGCGCGCGCCTCGGAACTGCAGCAGGCCCCCGCCACGGCGGGCGCCGTCCCGACCCACAAGGTCACCGTCCACGATCGGGAGCGCGGGGTCGTCCACGAGTTCGTCGTGCCCCAGGACCAGTACATTCTGCACACCGCAGAGGCGCAGGACATCACGCTCCC…	58.07	7.64046	2.56646	2.97704	0.00291042	0.0330727	up
Trinity2709	AGTACGGATGGGCGCTCCAGCTCCTTCCCTCACACCACACCACACCACACCTCTCTCTTCCACTCGCACTTTCCGCTCTCGTCTCCTCCTCTTCCTCCTCCCGTCAGCCCCTTCTTCCCCGGCGTTGATCCGATCAACGTCCTCCTTCCTCCCCGGCGTTGATCCGACGCGCCGTAGAGTTGATAGGCGAACGAACGAGGTGGTGATCGTCCGGGCGGCCTCCCTGCGATGGCGCGCGGCGGCGGCAACGGCGAGGTGGAGCTCTCGGTGGGGGTCGGCGGCGGAGGCGGCGGCGCCGCCGGCGGGGCGGTGGACCCCCCCGTACGGATCAGCCTCGGCAGGCTCATCCTCGCCGGCATGGTCGCCGGCGGCGTGCAGTACGGATGGGCGCTCCAGCTC…	86.6301	-9.74117	2.75674	-3.53358	0.000409968	0.0051723	down
Trinity2717	AGTACGGATGGGCGCTCCAGCTCCTTCCCTCACACCACACCACACCACACCTCTCTCTTCCACTCGCACTTTCCGCTCTCGTCTCCTCCTCTTCCTCCTCCCGTCAGCCCCTTCTTCCCCGGCGTTGATCCGATCAACGTCCTCCTCCTGTCCCGAGATCCTTGGCCGGGCACAGACACACCGTTGAATTGATAGGCGAACGAACGAGGTGGTGATCGTCCGGGCGGCCTCCCTGCGATGGCGCGCGGCGGCGGCAACGGCGAGGTGGAGCTCTCGGTGGGGGTCGGCGGCGGAGGCGGCGGCGCCGCCGGCGGGGCGGTGGACCCCCCCGTACGGATCAGCCTCGGCAGGCTCATCCTCGCCGGCATGGTCGCCGGCGGCGTGCAGTACGGATGGGCG…	136.988	10.7746	2.74981	3.9183	8.92e-05	0.00116139	up
Trinity2718	AGTACGGATGGGCGCTCCAGCTCCTTCCCTCACACCACACCACACCACACCTCTCTCTTCCACTCGCACTTTCCGCTCTCGTCTCCTCCTCTTCCTCCTCCCGTCAGCCCCTTCTTCCCCGGCGTTGATCCGATCAACGTCCTCCTCCTGTCCCGAGATCCTTGGCCGGGCACAGACACACCGTTGAATTGATAGGCGAACGAACGAGGTGGTGATCGTCCGGGCGGCCTCCCTGCGATGGCGCGCGGCGGCGGCAACGGCGAGGTGGAGCTCTCGGTGGGGGTCGGCGGCGGAGGCGGCGGCGCCGCCGGCGGGGCGGTGGACCCCCCCGTACGGATCAGCCTCGGCAGGCTCATCCTCGCCGGCATGGTCGCCGGCGGCGTGCAGTACGGATGGGCG…	52.7834	9.39872	2.75513	3.41135	0.000646418	0.00802123	up
Trinity2721	TAGTACTTGCACGGCACTAGCTAGTTGGATTTATTAAACAAGCGGGCCAGGAATACATAGCTGCGCCGACAAGGGCAATTTTCACAGCACGCTGGAAGAACAAGTTATGTTTCCATGAAGCAGTTAAATATATACACCCGGTGGTCTTTGGTGGTACAATAAACATTCCAAACTATTTACAAATATGTATTCTGACCCTTATACAGACCCAGCTCTGCAACTCAATCATAGTTGTTACACACAAATTGTTCGATCATACTCCATCAAGAGCGCCAAAGCTCAACAACAACAACAACAACAACAACAACAACAACAACAACAACAACAACAACAACAACAACAACAGAGCCAGAGCTCCATCTTATTAGTAACAATCCTGACTTATGATACTCTGGGTGC…	47.5238	9.24728	2.76012	3.35032	0.000807188	0.00993488	up
Trinity2726	TTACCTTTATTCAAGGAGCAGCAGCAGCAGCAACAACAACTAAGCCTTTAGTTCCAAACAAGTTGGGGTAGGCTAGATATGAAACCCTTTCACGAGGACTTCCCAGGAGGTCACCCATCGTAGTACTATTCTCGCTCAAATGGGTTTCATACCTATGGGATTGGCTAGTTTTTACGTTGGCTCGCCAAGCCTATCACAACCCTCCTCCTTTACCCGGGCTTGGGACCGGCTATGCCTAGAAGACATAGGCGGAGTTT	30.4309	21.9101	3.68485	5.946	2.75e-09	6.56e-08	up
Trinity2764	GCGGATTCACGAGGGAAATAGGTTTTCTGAAGTTTCTTGGTCCTTACTACATGGTTCCAATTACCAGGAGAAGAAAAGTTGGCAGAATCTGTGGTCATTATATTTTTATTCAATTGGAAAGAGTGAAATGGTTGCAATAGAAATCTGCATTTAAGTCTTCAGCTCTCATATTCTTTTTGTGGTTTATTTATTTATACACTCAGAGAGAGGACTGGTTAGCTTAGGCCATCGGAGTATCTGTTTGATTGATGTGATGAATTTCAATTCTGCCTTGGAGTATTTATTTATTGAGCTTTACCTGTCTTTTTCTCAGGTTCTCTTGGTGGTCGGAATTTTGCAAGGTGAAGTTGGTCCTATGATTTCTGTCATGAAAATTGAAATGACACGTTTGGAGTCTTG…	62.1824	9.63515	2.75321	3.4996	0.000465954	0.00585217	up
Trinity2768	GCGGATTCACGAGGGAAATAGGTTTTCTGAAGTTTCTTGGTCCTTACTACATGGTTCCAATTACCAGGAGAAGAAAAGTTGGCAGAATCTGTGGTCATTATATTTTTATTCAATTGGAAAGAGTGAAATGGTTGCAATAGAAATCTGCATTTAAGTCTTCAGCTCTCATATTCTTTTTGTGGTTTATTTATTTATACACTCAGAGAGAGGACTGGTTAGCTTAGGCCATCGGAGTATCTGTTTGATTGATGTGATGAATTTCAATTCTGCCTTGGAGTATTTATTTATTGAGCTTTACCTGTCTTTTTCTCAGGTTCTCTTGGTGGTCGGAATTTTGCAAGGTGAAGTTGGTCCTATGATTTCTGTCATGAAAATTGAAATGACACGTTTGGAGTCTTG…	29.6657	8.56741	2.76798	3.09519	0.00196689	0.0230126	up
Trinity2785	ATCAGTTTCTTCTTTGTCCTCGCTAACCTCTCGTCACCACCCACTTCGGATCCGTCGTCCACGGTCTCCTGCGCCACCGCTGCCGTCGCTGCCTTGCACTGGGTCGCGCCGCCTCCTTCGCCAACCGTTGAGGAAGATCAGCGCCGGCCGACCAGCCGTGCCCGTATCTGAGCTGGCATGGTACCCCCGGTTTCCTCCTTTGCAAGCTCCGTACAGAAGCACCCAACACATGGTGAGATTTCTCCTCTTGCATTTTCTTATTGGGCGTCAACCCTTTCTTTCTCTTCTTGCTTGCCTGGCGCAGGTGACACGGACAGGGCGCCGTTGCTGCCCAGCAAGATGGCCGGCGACAAAAAGGGTGGGAGGCAGAGGGTCGATGTTTGTGAGGATACTGCGCAC…	24.0814	8.26655	2.76645	2.98814	0.00280679	0.0319784	up
Trinity2797	TAAGGCCGAAGCTCGAACAGTCGAACCCCCCTCCCTAAGCTTTCTTGACTGACTCGCAACAACCCCTGTACCGTGCTTCTAAACCAGGTGCACCCCCGGCTGCCGACGATCACTTCCTCCGCCGACGCCGCTGGACCTGGACGGACCAGATGAGCAGAGCACAGCACTGAAGTGGAGAAGGCCGTCGCCTGATCCCCCTGCATACCTACCTCGGAGCCTCTCTGTTGTTCGAGTGACCAATGGCTGAGACCGTTGTTAGTGCCGTTCTTGGGAACGTGGGCAGTCTCGCCGTTCAAGAGACTACTTTCTTATGGGGAGTCACCCTTGAAGTGAACTTCTTGAAAGATGAGCTGATGCGGCTGCAGGGCTACCTTAGAGACGCTGAGAGCAAACAGAGAT…	22.8885	8.19328	2.76773	2.96029	0.00307352	0.034776	up
Trinity2824	CAAAGTGGGATTAAAGCTTGACATGTAAGGGCACCATGATGCTTTATTTCACACTGGCTGACATATGGACCACAGAGGAGGAGTTCAATATACAGGGCAGGCAGGAGGTAATTCAAATTGCTAAACACCACAAGGCCAACACAAAAGTATTCCCCATTGCCACACAAGGTGGGATTAAAACTTGACAGGACTTTGATGTCAGACCAACACTAGCAGGGACGCCGAAGATTTATTTCTTGTAGAAGAGGGCTCCTATGAATGGAGGGATTCGGCTTCGGAGAACAGCTTCGCGCGCTTGAGGAGACGAGTCCCGAGCGTCACTCGACCACCATGCTCTCGGCCTCCTTCTTGATGGAGTGGAAGAGCACCGACGAAAGGTAGCGCTCTCCGAAGCTTGGG…	23.8307	8.25148	2.76514	2.98411	0.00284403	0.0323579	up
Trinity2830	CAAAGTGGGATTAAAGCTTGACATGTAAGGGCACCATGATGCTTTATTTCACACTGGCTGACATATGGACCACAGAGGAGGAGTTCAATATACAGGGCAGGCAGGAGGTAATTCAAATTGCTAAACACCACAAGGCCAACACAAAAGTATTCCCCATTGCCACACAAGGTGGGATTAAAACTTGACAGGACTTTGATGTCAGACCAACACTAGCAGGGACGCCGAAGATTTATTTCTTGTAGAAGAGGGCTCCTATGAATGGAGGGATTCGGCTTCGGAGACGAGTCCCGAGCGTCACTCGACCACCATGCTCTCGGCCTCCTTCTTGATGGAGTGGAAGAGCACCGACGAAAGGTAGCGCTCTCCGAAGCTTGGGAATACAACAACAAAGAGTTTCCC…	38.2719	-7.59424	2.5989	-2.92209	0.00347688	0.038867	down
Trinity2837	TCTGCTCTATATAAGAAGAGCGGCCTCCTCCTCCACAAGCACACACCCCAAAACAAAACTCCAGCAACTCACACAGAGACAGAGAGAGAACTGCCTCGAGGTCCCAGCTTGGATCCAGAGCTTCCCCTCTTGGCCCCGCCGGAAGAAAACTCCAGTATAAAACAAGCACTTAAAGCCTCGGGGAATGCTGAAAGATGTGCTTGCTTAGAAGAAATTTCACCTGCGCGATAAAGGAGATTGCCGCTTCTACACAAGAGCCGAGTTGGTCAACTCTGTATGCAAGTAACCATCTTGTTTGCATCATCTCTACACCATCTAGACTCCGTCGAGACAAAGACATGAGAGTGTTGTTCACTGTAGTGGATCAAGACTACCTTGGAGAGGTTGGTTGAAGTGCTG…	239.205	9.84418	2.55518	3.85264	0.000116852	0.00151649	up
Trinity2840	GCGCGTCGCCGGCACAAACCCACGCCGAACGGTAACCATCTGCTGATTTCTTAAGAGTGTATTGCAATAGAAATTGACGTGCACAGCATCTGCTTAATTAATGTGATATGAACTGAAGCCGATGGACGGAAAGTGACACCGGGGACAACCCCAACACACTGGGAACCCGACTCAGCCCCGCAAGCCCCAAGAAAAGGAGAGAACCAGAACCCCGCGTGGCGCGCCGGCGCAAGTCTCTCGGCTCCCGTCTCCTCGTCTCCGCGGCGGTGCCGGAAGGGAACTCGTCAAAAACAAGAAATCAAAGTCTCAAGGAATGCTGAAAGATGTGCTTGCATAGAAGAGATCTCTTCTGTGAGACCAAGAACATCACCACTCTGCGTGGGCCCATTTGGTCACCTC…	20.4587	8.0314	2.77191	2.89743	0.00376239	0.0416911	up
Trinity2849	AAGACCGACCGACCGACCGCCGTCCCAACCCATCCCGGCCACGGAGACGCGTGGGAGCTCCGCGATGCGTCCACCTAAAAACTAGAAGCCCACCGCGCGGGCGCGAGGAACACGAGCCGCTTCCCCGGAACCGAACGGAGTCGATCGGAAGGCCGCCGCACCTCACGCACTGACGCACATGTATGCGTGTGTAGGCACCTAAATTCCCTGTCATCCACTCCGCACCTGCTCGCGCTCACTCTATTTAAACGCCCCGACTCTCCCCCCCATCTTCCCTCGCTCGCTCTGCACATCAATCACCCCGACCCGGAAGAGACTCTGCTCCTCCGCTCCATCGATCGTCTCCTGCTCCTCGCTGCTCTCCGGCCATGGCCTTCCAGTCCCCCGTCGGCTCCCCCT…	139.973	10.8057	2.75561	3.92134	8.81e-05	0.00114727	up
Trinity2854	AAGACCGACCGACCGACCGCCGTCCCAACCCATCCCGGCCACGGAGACGCGTGGGAGCTCCGCGATGCGTCCACCTAAAAACTAGAAGCCCACCGCGCGGGCGCGAGGAACACGAGCCGCTTCCCCGGAACCGAACGGAGTCGATCGGAAGGCCGCCGCACCTCACGCACTGACGCACATGTATGCGTGTGTAGGCACCTAAATTCCCTGTCATCCACTCCGCACCTGCTCGCGCTCACTCTATTTAAACGCCCCGACTCTCCCCCCCATCTTCCCTCGCTCGCTCTGCACATCAATCACCCCGACCCGGAAGAGACTCTGCTCCTCCGCTCCATCGATCGTCTCCTGCTCCTCGCTGCTCTCCGGCCATGGCCTTCCAGTCCCCCGTCGGCTCCCCCT…	1809.19	14.4978	2.76618	5.24109	1.6e-07	2.13e-06	up
Trinity2855	AAGACCGACCGACCGACCGCCGTCCCAACCCATCCCGGCCACGGAGACGCGTGGGAGCTCCGCGATGCGTCCACCTAAAAACTAGAAGCCCACCGCGCGGGCGCGAGGAACACGAGCCGCTTCCCCGGAACCGAACGGAGTCGATCGGAAGGCCGCCGCACCTCACGCACTGACGCACATGTATGCGTGTGTAGGCACCTAAATTCCCTGTCATCCACTCCGCACCTGCTCGCGCTCACTCTATTTAAACGCCCCGACTCTCCCCCCCATCTTCCCTCGCTCGCTCTGCACATCAATCACCCCGACCCGGAAGAGACTCTGCTCCTCCGCTCCATCGATCGTCTCCTGCTCCTCGCTGCTCTCCGGCCATGGCCTTCCAGTCCCCCGTCGGCTCCCCCT…	279.61	11.804	2.75824	4.27953	1.87e-05	0.000247806	up
Trinity2856	AAGACCGACCGACCGACCGCCGTCCCAACCCATCCCGGCCACGGAGACGCGTGGGAGCTCCGCGATGCGTCCACCTAAAAACTAGAAGCCCACCGCGCGGGCGCGAGGAACACGAGCCGCTTCCCCGGAACCGAACGGAGTCGATCGGAAGGCCGCCGCACCTCACGCACTGACGCACATGTATGCGTGTGTAGGCACCTAAATTCCCTGTCATCCACTCCGCACCTGCTCGCGCTCACTCTATTTAAACGCCCCGACTCTCCCCCCCATCTTCCCTCGCTCGCTCTGCACATCAATCACCCCGACCCGGAAGAGACTCTGCTCCTCCGCTCCATCGATCGTCTCCTGCTCCTCGCTGCTCTCCGGCCATGGCCTTCCAGTCCCCCGTCGGCTCCCCCT…	111.682	10.48	2.75054	3.81015	0.000138881	0.00179553	up
Trinity2893	CTGAACTTAAAGGTCAATCTCAGTTCTCAGATCACAAGACTGAACCAGAATTGTATAAATGATCAGTCATACAAGGGAAGCAAAGGTAGCGAAGGAACTAGGCTGTACAGCTTGGAAAAAGAGTTCATGCATTCATCTGAAATTCCAAGATGATTTTGCTTACATGGTGAAGTGGTGCAGTTACTATTATTAGTTTGGTGTCATACTGCATATCAAGTGTCAATTGGGAACTCTGAATTATAGCTATGTATGTATGATCTATGCTAATGGGTCATGTAGAACCATGTAAAAGCAAATAAAGGTAATTCAGTTACAGTTTCTACAGTTAATCATGTACTAGTTCTTAGCACCGAAGTTCAAAAGCTTGCGAGAACTCATGTTGATGGGAAACCATGAATG…	37.046	8.88794	2.76468	3.21482	0.00130527	0.0156956	up
Trinity2903	CGTCGTCCCGCTCCGGCGCCAACCGAATAGGCAGCCATGGCGCTTCTTCTGCTCGCTTTGGCTCCGTCCAACCCCGCCGGCTTCGGACAGTCCGCTCCGTCGGCTCCCAAAAGGCCTCTTTTTATCGGGGCTGCCAAACGGCCAAGCGCACGTTTGGTGTCCGCTCCAGCTCCGCTCCGGCTCCGGCTCGTTGTCGGCACGTCCTCTCTGCCTCCGGCTCTTAGGCTCGGCAGCGCAGCAGCGGCAGCCAGGAGAAACACGGTACTGTACAATCGCCATACACATCTTTACTCAAATAAATAAATCAGGATAGAAACACGAATTAGCTCTTTTCTGGTTTCCCTCTCGACTGGAACCTTAGCCGCCGCCGTGAGAGGCAAATCTTCCCGCGCCGTTCTC…	43.8508	9.13123	2.76427	3.30331	0.000955512	0.0116658	up
Trinity2908	GCCAAGACAAGCAATTTAGAACGGAGGGAGTATATTATATATATATATATATATATGGTCTCAGAATAACTCCACCAAATATCATGCCCATATTTCCAAAGATCTTCACCACTTACAAAGAGACTGAAGACTTTCTCCTTTTCAAAAGACTACGCACTGACCTGACTATATCACAACAGAAGAACATGGGGAAAACATTCCTTCGGACAACTATGCATTACAGAAGCGGCTATGTGCTACGACCTACGGCTAAGTAAGCTATCACTGGTTGCTGGGAGTAGACTTTTCATCTAACAGGTGGCCGAACCAAGAACATCCAGAGGACACGTCAAGGCAAGGCCCGAGCGAAACAAGGCCCTTGAATATACATCATCTCTTGCACAACTATCGACTTTTCGG…	20.1911	8.01236	2.77053	2.892	0.00382799	0.0423642	up
Trinity2909	CGTCGTCCCGCTCCGGCGCCAACCGAATAGGCAGCCATGGCGCTTCTTCTGCTCGCTTTGGCTCCGTCCAACCCCGCCGGCTTCGGACAGTCCGCTCCGTCGGCTCCCAAAAGGCCTCTTTTTATCGGGGCTGCCAAACGGCCAAGCGCACGTTTGGTGTCCGCTCCAGCTCCGCTCCGGCTCCGGCTCGTTGTCGGCACGTCCTCTCTGCCTCCGGCTCTTAGGCTCGGCAGCGCAGCAGCGGCAGCCAGGAGAAACACGGAACAATTAGGAGACGAGCTCAAGGTGTTGGGAACATGGCGGAGCCCATTCGCTCTACGGGTGAGGCTAGCGCTCAACTTCAAGGGCCTACCATATGAGTACTTTGAGGAGGACCTTGACAACAAGAGCGACCTTCTC…	68.4322	8.80845	2.58826	3.40323	0.000665938	0.0082561	up
Trinity2911	CATGGTACTCCTAACTAGAACCTTCCCCATAAATCTAGCTTGCATTCTCGCTGAAACCGAAACCGGGATATCTTCTTCAATTGGCAGGCTGCTGATAACTTACCAGTTGCTATATATATATATGGTATCAGAATAACTCCACCAAAAGTCATGCCCATATTTCCAAAGATCTTCACCACTTACAAAGAGACTGAAGACTTTCTCCTTTTCAAAAGACTACGCACTGACCTGACTATATCACAACAGAAGAACATGGGGAAAACATTCCTTCGGACAACTATGCATTACAGAAGCGGCTATGTGCTACGACCTACGGCTAAGTAACCTATCACTGGTTGCTGGAGTAGGCTTTTCATCTACCAGGTGGCCGAACCACGTAAGAACATCCAGAGGGCACGG…	72.9278	-9.49282	2.75246	-3.44885	0.000562985	0.00702468	down
Trinity2921	TCATATGCTTCTTGCCGCCTCTGATGCTGCCTGCGCCTCATCTCCTCTTCGATGTTCACGTCGTGCATGGTGGTCTCCTCGCACTGGTCCACGTCCATGTCCGACGACTGGCTCCCTGGCCTTGGCGGCAGGATCTTCTCAAGTGACTTGCATTGGCTAGGGGTCAGTACTCCGGGCTCAGGGAACTCCACGCTGCTGGGCGCACTGCACACCCCTTGGTGCACCACCTTCGTCGTCGTCTTCTTCGTCATATGCTTCTTGCCGCCTCTGATGCTGCCTGCGCCTCATCTCCTCTTCGATGTTCACGTCGTGCATGGTGGTCTCCTCGCACTGGTCCACGTCCATGTCCGACGACTGGCTCCCTGGCCTTGGCGGCAGGATCTTCTCAAGTGACTTGCA…	159.403	-10.6209	2.75612	-3.85357	0.000116407	0.00151086	down
Trinity2983	GTCGAAAGCTCGATAAAACAGCACCACCAAACGTTATGTGCGACCATCCACATATAATTGAACCAAGGAAGAAAAGCTACCCTAGACACTTGTTCTATATAACCAGATGCAAAAATTTGTTCTTGGCGGTCTTTAATGTATACATGATATGTCCTTCATCTCAAACTGTATGATTCATCCCCCAGCTACAATTTTCTCGGGTATTTTAAGTTCTACTAATCTACAACAACACTTATTTCTTTCAACCATCCATCCATACAATAAATATTAGAACCATGTTAGATGTCAAAGAATTACACCGATTAACTCCAATTTCAGGGGCAATGGGATGGATGCAGAAAACTCGCGATTGGATTGGCATCCACCATACCATACAGGCGCCACCTTTTTTACTTTTTC…	407.185	7.05733	1.9784	3.5672	0.000360822	0.00456257	up
Trinity2992	CCGCATCCGCATCCCACCTCACATCCCATCTCCCCACACGCTCGAACCACCAGCAGCAGCAGCACCCATGGCACCCAAGGCGGCGGAGAAGAAGCCCGCGGAGAAGACGACGGCGGGGAAGAAGCCCAAGGCGGAGAAGCGGGCGCCGGCGTCCAAGGAGGCCGGCGGCGAGGGGAAGACGAGGGGCAGGAAGAAGGGCAGCAAGGCCAAGAAGAGCGTGGAGAC	53.625	-23.0659	3.73849	-6.16985	6.84e-10	4.93e-08	down
Trinity3003	CTAGAATCTCCCCCGCAATCTAAATTACTTATACCACCGGCCTCCGCTTCCATAAATAATATTTCCAGCGCGATCTCGCAAGGTCGTTCCGCCCCCCTTCCCTCCCTCCTCTCCTCCCTCGTCTCGTCCCCGTCGTTGTCTCTCCGCTAGCGCTGAAGGGGAAGGCGGCGGAGTAAGTAAGTAAGCAAGCAGCGGCGATGGCGCAGGCGGTGGTGCCGGCGATGCAGTGCCAGGTGGGCGTGCGGGGCAGGTCGGCCGTCCCGGCGAGGCAGCCCGCGGGCAGGGTGTGGGGCGTCAGGAGGACCGCCCGCGCCACCTCCGGGTTCAAGGTGCTGGCCCTCGGCCCGGAGACCACCGGCGTCATCCAGAGGATGCAGCAGCTGCTCGACATGGACACCA…	33.2506	8.73199	2.79943	3.1192	0.00181341	0.0213259	up
Trinity3008	AAGAAGAAGAAGAAGAAGAAGAATAAGAAGAAGAAGAAGAAGAAGAATAAGAAGAAGAAGAAGAAGAAGAATAAGAAGAAGAAGAAGAAGAAGAAAAAGGATTGGTCATGGAGAGCTTTGACCTCCCAATCGAAGAGAGTAACAAGCTACTCTACCTACAACCAGAGAGGTCTCTGTTACGATTACCAAGCCGCCTCCCTCCTTAGCTACTTTTCCGCCGGTGGCCGGAGGCGCGATCACATGACGCTGCACGAGTTGGGGTTCTCATCGTCGAATAGGCGGTACGAGTCCTGGAGCGGCGGCGGAGGTGGCGGCGACGCGTGCGTCCCGGGCGGGCTGTAGTAGTCTTGGTAGTAGGACTCCGGCGACGCGTGCGGGTACGGCATGTAAAGGTATGAT…	178.811	8.73434	2.31902	3.76639	0.000165624	0.00213377	up
Trinity3059	CCGGCTGAACGTCGGCGCGCTTGGACAGCGCCTCCATGCACTCCTCCATGCTCATCCCGAACGTCATGCACTTCTCTATCAGATGGTGCACCATGCGGATGTAGGAGGCCGGAGAGTCGTCTCCCAGGGCCATATTGTTTTTTTTTTTCTGTTCGTTAGAAAGAAAAGATGGAAATCCAATTACAGGAGCAGAGCATTTTTTGCGTGGCATAACCGCATAAACCGTTGCTTGGACGATTAGCACACAGCGGCGCCGTAGGTAATCTCCGCAGAAGTCTGAAAAGTATGAACCGAGAGCTGTGGGAGATGGTCAGATGGATACATGATGAGTACAATTACAGTACATCTGAAGAATATCGCAACAATACGAGATGGCTTATGATTCCTGCCAACCTGATC…	127.693	10.6732	2.75117	3.87952	0.000104663	0.00136057	up
Trinity3065	GCCCGGCCAACCACCTGACCGCGCGCAGATACCATTTACCAACAGCACACAGTAAAGAATTCGGTCTGACGGCTGGGAAATGAAGAAATCTTTTACAGCTAGTACTACATGCATGGATTCTTCATCTTTACTTTGTTGATTCTCAGATAATATGCAGATAAAGAGAGAGGCAGCAGGATACAACAGGTGGGTGGGTGTGCAAGGTCCATGACCATGTATGTCTAACACATTTGCCAACACACAGGACAACAACATTTTCTTCTCTTCATCATCACCACGGCCATACAACTGACTATCAACAACAAAATCACACTCCACTCCTCTTGGCTCGGCTTCTCAAGATCAGATCAGATTGAACCAGGTGGTGGCGGTGGCGGTCCTCTAGGCGCACCAGCACCG…	22.5325	8.17066	2.76652	2.95341	0.00314287	0.0355059	up
Trinity3070	GGGTAGGTTGAGACCACCTAGGCGAGAGGTGGGCCTGGCCCTGATCGGTGTTCGTGGTTACTTCATAATAACACGCTTAACAAGATCTTGGTATTTGATCTGAGTCTGGCCACTGGCCTATACGCACTAACCAACTACGCGGGAACAGTTATGGGCACTCGACGTCGTGGTATCAGCCAAAGCCTTCTTGATGTCAGCGACTGAGTGGCACGCGCCAGGTTGGACCGCG	64.8934	-23.325	3.74261	-6.23228	4.6e-10	4.93e-08	down
Trinity3141	CTAACACTCCCACATCCTCTGCTTGGAAGACGCCTTTACTCACTGGATCTAACATAGATACATGATTCTTCAAGAGCAAAATTCAAAGAAAATATAAAGCATGGAAGGTTTTAAGTTGTACTATTAAGACCATACCACCATACCTTCTGTTAGTTTCTTTGGAAATCTAAAGGTCTAAGAGGATGGTACATGTGAGAAGATGTGAGTCCACAACAAAAAACTAAACTAACTTTCAAACAAACATTTTAAGTTTGGAAGCCACAAAGAAGCAGCCCAGATCTCTCATCGTAGTGCAGGTTCAAGAAAATGGGCCGAATGACCATCACAGCAACATGTAGAAGTAGCAAAAATATAGACTTGGTGTGTAACTGATCATGAAAGATAGCTTGATCAGTTTCT…	45.9975	-8.82774	2.8208	-3.12952	0.00175095	0.0206646	down
Trinity3172	GGCCCAAGACAATTTAGTTACTAGTCTTACTGAGCAGATATAACATTACTTTTTGAAATAAAAAATGTTAACACAAACATCTATACATGCAGAGCTTTAAAAGCGGGGCTTTCATTATGGCCACTGCTAGGCGCCGGCGTACCGGCCCAACTTTCGGCCGGTCGCCTAGCAGCCGTTGGATTCAGGCAAAAGTAGCCGCACGATTTCCTATCTGTCCTTCCGCACATCATGCCTCTGCCCACAACGAGTCACCGCGCTCAGCCAGCCGCCCCGCCCCCGCGGCCTTGCTGCACAAAGCTCGCGCACCCCGCGGCAGCCGCCATCGCCATGGGTTGCAGGTCGCCACCTCTCTCCGCAGCTCGCCGTTGCTGTTGTTGCACACCCTCCACATCTCGTCGT…	59.6446	-6.32218	2.13377	-2.96292	0.00304735	0.034505	down
Trinity3178	GTGAACTTTGTATTTTCGTTATGCTTTTATTGGAAAGGGGTTATGGCCCAGGTCAAAAAAATGTAGGCGAGTTCATCCAGCAGGGTGAAGAGGCAAGCATCCAATAAAACAACAAGGCCACTGCTAGGCGCCGGCGCACCGGCCCAACTTTCGGCCGGTCGCCTAGCAGCCGTTGGATTTAGGCAAAAGTAGCTGCATGATTTCCTCTCTGTCCTTCCGCACATCATGCCTCTGCCCACAACGAGTCACCGCGCTCAGCCAACCGCCCCAACCCCGCGGCCTTGCCGCACAAAGCTTGCGCACCCCGCGGCAGCCGCCATCGCCATGGGTTGCAGGTCGCCACCTCTCTCCGCAGCTCGCCGTTGCTGTTGTTGCACACCCTCCACATCTCGTCGTCGA…	140.747	-10.4414	2.75314	-3.79253	0.000149118	0.00192431	down
Trinity3196	AGCTTGCGAGGTGGACAAAAGATGCTTCGCGGCGAAGGCAAGACAGGCCAAGAGCACGCGGAGAGGCCGAAGCAGGGGGACACGTCGCGCACACAGCCGCACGGTCATTATTAAGCCACCTCCCAATCCACTCCACGGCGATGAAGACCGAATCCCCGCGTCATCTTCGTAACCCTCTGCTCGTCCTCCTCTTCCTCGCAGCAGCAGCAGCGTCGGCAGCCCAGATCGCCATGGCGGCCGAGCCGGAGCAGCAGGCGGCCGTGCACATCGTGTACGTCGACCGCCCCGAGGACGCCGACCCCGAGGAGTTCCACATCCGCACCCTCGCCCCCGTCCTCGGCAGCGAGGAGAAGGCCAGGGGCGCGGTCCTCTACCACTACAAGCACGCCGCCAGCGGAT…	203.023	-7.77684	2.09811	-3.7066	0.000210064	0.00269411	down
Trinity3204	TATTTTGGGACGGAGGGAGTATTAGATTAGAATGTTACCTGACGCCGATGGTAGCTGGGGTGAAGCTAATGTGGTTAGTGTAGTTCTCTGGTTGTCTTAGTATATGGATAGTGAGGAATGTAGCTCGATGGAGCGGTTAGAGCGATTGCAGATGTAAATCATGATTTGTATTTTTATTAGGAAGAGTAAATAATTGGTGAGCCCTTGCCAGTCATATGTTCCCTG	32.2641	21.9916	3.68827	5.96257	2.48e-09	6.24e-08	up
Trinity3205	TCATGAGGTCTGTGCAGATGACTCGTCTAGCCGTCTTCCAATAGATATCGATGAACTTTTTCTTGAGGGACTGGAGAAGTGCATTGTATATTTTGGCTCATCAATACACTCTATCACAAAAGGTCAAACAAGACAAGACATTGAAGACTGCTACAAGAAAGGATATGTGTGCATAAGAGGATTTGACCGGCGGACGAGATCCCCGAGGCGACTA	18.1859	-21.5946	3.68044	-5.8674	4.43e-09	8.19e-08	down
Trinity3218	CCGGCGACACCAATTTAGTTTCATTAGATTTTTTCCATAAGATATATCATCTACGCGAAGTGGCTCTGTACATAGTTCGTCGCCTCAGTTGGCAATAAGAGCTGGCCATCGAGCACCTACGAACCGAGTAGGCAGCCATGTTTTTAAACACTTACATAACTCACACACACACACACACACACACACACACACACACTCTGTCCGCGCAATTGAACACTGGACATAACTCCACCTTACTTAGCACTTATTATTGTCAGATACTCCCAAAATAAGTGTCTCAACTTTGTTGAGACACTTATTTTGGGACGGAGGGAGTATTATACAGTAGTTACAGTGCCAGTCTTTTATCGAATTTGTTAAACTCATGGGTTACTTCAGCTATTGCAACCGAGGCAGATT…	65.9542	9.72011	2.7522	3.53176	0.000412798	0.00520566	up
Trinity3220	CTCGAGGTTTCATTTGGCTCAATAGAGCTCCTCCTAAAGCTCTCTGTAGGCCACAACTTGTCACCAGATCTACGAGGAATTATGTGGAAGTGGGTATGGAAAATAACTTGTCCTGCAGCTTCTCCATTATTGACGACCAAGTTGAATGCATCGCAGTCAGTAGCCTTCATAATTGCATTGCTCAGAAAAGGTACTTTGGAACACATTGCTGCTATGACATGAGGTGGAGTGACCTCCATAGATGAAAAATGGCATTTTGGAATTATCAATGAATGCCCAAGAGCCAATGGATGAGAATCCAATATGCAAATGCATACATCATCTTCGTAGAGCTTGAACGCCGGTGCCTCGTCGCGTATGATCCGGCAGAACACGCAGCTCTCCACCTCCCGATCCCCC…	134.513	10.7483	2.74756	3.91195	9.16e-05	0.00119184	up
Trinity3231	GCGCTCGAAGAGCTCGCCGCCGGCGGCGTACTCCATGACGATGCCGAGGTGCGTGGGCGTGAGCACCACCTCCTTGAAGCGGATGATGTTGGGGTGCCGCAGCGACCGGTGGTTCACGATCTCCCGGAACACGTTCTCGTCGATCCTGTATCCTCGCTCGATGAACTTCATGGCGACGAGCTCGCGCGTGTCCCGGTTGCGCATCAGCTTGGCCACCCCGAAGTTGCCGGACCCGATCTCCCGGACCGGCTCGTACTTCTCCATGCCTGATCTCTCTCTCGACCTATTGACTTCCGATCTCTCTCTCTCGCTCGATCGAGGTCCGATGAGGAGGAGCAGAGCAGAGGAGAACAGAGGAAGAAGAAGATGAGGAGGAGGAGGAGAGGGCCGATGGTGCGT…	41.5609	9.05386	2.75885	3.28175	0.00103167	0.0125582	up
Trinity3255	AAAAGAAGCAACGGACGTTTAAGCTCCACATTAGCAAAGCCGCGTCCGTGCGTATAATAGCGAGCATCCACCCGCACCGCCTCCCTCGTGTTCCCCCATCCCCACTGACGCCTCCTCCGCACGAAACACCGGCGCCGCACTCATCGGAGAGGAGGAAGCTCCCGCCCCGGCTCGATCCGATGGCCAACAGCAACCTTCCTCGACGAATCATCAAGGAGACGCAGAGACTCCTCAGCGAGCCAGCACCGGGGATC	21.2925	-21.8135	3.68541	-5.91889	3.24e-09	7.02e-08	down
Trinity3257	CTTGCAGACACCGATACGGTCGTCGCGGGTGGGAGCCCAGTAGAACTTCTCCATACGACCATCACGGGCCCACTGACGCCTCCTCCGCACGAAACACCGGCGCCGCACTCATCGGAGAGGAGGAAGCTCCCGCCCCGGCTCGATCCGATGGCCAACAGCAACCTTCCTCGACGAATCATCAAGGAGACGCAGAGACTCCTCAGCGAGCCAGCACCGGGGATC	33.7023	21.9971	3.68909	5.96275	2.48e-09	6.24e-08	up
Trinity3301	CAGGGGCCTGTGGCCAGTCAGCCGCTTAGCGTGTCGATCCCGCAGGACCGGTCCATCACGCCGGTGGTTCAAGATTTTACGGATCCCAACATGTTCTATCTGCCAGCATATTACTATGGAGGTTACGACAGAACCATGAGCGAGTGGGATGAATATACTAGATATGTAAATCAAGATGGAGTGGAGGTTACCCCAGCAGTATATGGAGATATTTATGGATATGGGTATGCTCCTTATGGCGCGTACTCTCCAGCTAGTTCCCCAGTTCCAACAGTTGATGGTCAGATGTTTGCCGCACAACATCACCAGTATCCAGCTTATTATCAGCCTCCTACCCCGATTTCTTCTACAACTCAAGGTGACCAGCAGCCTTCGGCCAATGCTGATAATAAGCCAGCA…	26.1986	-8.01577	2.76733	-2.89657	0.00377263	0.0417913	down
Trinity3308	CGCTCCAGCCCCCGCCCCCGCCCCTGCCGCGGATCAAGCCACAGATCTGCTGCAGAAGATGTCGCTGGAATCGCAGCCCAAGGGGGCGCCTGATGGAACCGAGCTTGCTGGTGCCACCAAGGGGCCTGTGGCCAGTCAGCCGCTTAGCGTGTCGATCCCGCAGGACCGGTCCATCACGCCGGTGGTTCAAGATTTTACGGATCCCAACATGTTCTATCTGCCAGCATATTACTATGGAGGTTACGACAGAACCATGAGCGAGTGGGATGAATATACTAGATATGTAAATCAAGATGGAGTGGAGGTTACCCCAGCAGTATATGGAGATATTTATGGATATGGGTATGCTCCTTATGGCGCGTACTCTCCAGCTAGTTCCCCAGTTCCAACAGTTGATGG…	19.4105	7.9555	2.77027	2.87174	0.00408218	0.0448323	up
Trinity3315	CACCCCCACCCCCCAACGCCATCTCCACCCCGGCTGTCATCTTCTTCCCCGCCCTCGCTCCCCCAACCGCGGCGCCACCCATCGCACAGTAGCCGTGTGCGGTGGGGTGGTCTGCGAGGCTATGGCGATGGCGAGGAAGCAGCACATCACAATATTCACCACGGCGAGCCTGCCGTGGATGACCGGCACTGCTGTCAACCCCCTGTTCCGGGCGGCTTACCTCGCCATGGTCGGGGACTGGGAGGTTACGCTGGTGGTGCCGTGGCTGTCAAAGGGGGACCAGATGCTGGTTTATCCTAACAAGATAAAATTCAGTGGGCCGGCGGAACAAGAAGGCTATGTGCGGCGGTGGCTTGAGGAGCGGACTGGGCCGTTGCCAAGATTCAACATAAATTTCTA…	72.9446	9.86543	2.75155	3.5854	0.000336557	0.00426386	up
Trinity3326	TCGACCCTTCCGCCTCCTCATTCTCTTCTTCTTCTTCTTCTAGGTAGCAGCGCCTACCGAGCTCTTTTCCACCAGCGACCATTCCACCAATCCATCTTTTCCACCGGTGACCATTCCAGTCCATCACATGGGTCAAGACGAGCGCCAGGATCCAGAGCTGCCGGCCATGGAGAAGGAGCTCTCTGCCGACGCGGTAGCCTGCGACTACTGCAGCGGCCCACAGGCGGTGGTGTACTGCCGGGCCGACAGCGCCAGGCTCTGCCTGCCGTGCGACCGCCACGTGCACGCCGCCAACGTGGTCTGCTCCCGCCACCTGCGCGCTCCGCTCTGCGCCGCATGCCGCGCCACCGGGGCCGTCTTCCGCCACGGCGGCGGCTCCGGCCCTGGCCCCGGCCCCGA…	50.2993	6.08037	2.13418	2.84904	0.0043851	0.0477494	up
Trinity3383	TCCTAAATTTTCACTGATTGCTATATGCCCCAGATATTTGCGGCGTTTTTTTCTGAGGATGCTATAAGCAGTTTGCAGCACTAACATTGTACAGGTTACAGAACAAAAGCTGGAAATTCAGTGAAATGGACATCGGATCTCTACAGAGTTCAAATCTTTTCTCAGCTGTCCACGCTGCCAGGGAGAAGCTTGCGAGTCGTCCTGGAGGGGGTCGAAGTCGACGAGACCGTCACGAACCGTTCAGCGGCCGCCGGAATCACCCGTGACGGCTTGACGACTTCGACAACGGAGAGGTTGTAGGAGTCCGTCCCAAGGCGGCTCTGCGCCCACCCTTTCCGGCCCGAGAAGCCGCCGGCCATGACCCAGCAGTTCTTGAACCCCACGCTGTTGAGTGTCTTG…	74.3267	-9.52022	2.81982	-3.37618	0.000735	0.00907843	down
Trinity3390	AAGAACTCGTGATGTCATGTCGTAGCCTGGTAAACCCTGTGTACTAAACAATGACTTCTGAATGCGGTCGCCGCCCCTCCGTCGCCGTCGCTTGCACCTCAACCGCCGCGGCCTCCCCGAAGGTGCTGGAGCTGGGGGACGCCATCGCGGGGCTGACCCTGGAGGAGGCGCGCGGGCTGGTGGACCACCTGCAGGAGCGCCTGGGCGTGTCGGCGGCCGCGTTCGCCCCCGC	44.4544	-22.8075	3.72743	-6.11882	9.43e-10	5.06e-08	down
Trinity3415	CCCGACCCGTCTGGAGACGAGACCGAGACGGCGGCGCCGGCCTCCCCCTCCCCTGTCCTGTCCTCCATATATATCCGACCCTGCGCTCTGCCTCCGTCCTGTATCTCATCTCATCTCATCTTCAGAGAGAAGAAGAAGAAGAAGAGACGCACCCGCGCACAACTCCCCCCTATCTCTCTCTCTCTCACACAAACAAACAAACCGCTCGTCTCTCGTCTCAGAAACAAACTCCCCCTTCCCTCCGGCCAGCCATCCATAAAACCCAAAGAAAAGAAAGCCATACATCCCATTCCAATCTCTCCTCCCCGCTCGGTCGGTCGAATTAGAAGAAGAAGAAGAGGAATCAGAACAAGGAAGAAGATGGTGTCTGCTGTGCTTCGGACGATCCTGGTGACGGGC…	150.172	10.9072	2.75071	3.96522	7.33e-05	0.000957806	up
Trinity3416	TCAGTGATCCTCTAGCTTTCCATGTATTTTTTTTTTTTTTTTTTTTTTTTTTTTTTTAAAAAAAGAAAAAATGTTTTGGGGAGTTTGTCCGGTTTGAGGGGAGGGCGTGGCGTGGCGGTTTCAAACACAAGGCACTCTATCTGGTCTAGAAAGAAGAAAGAAGAAAGAAGGAACCTCCCAACAATTGCTGCTCTCTTGTATTTTTTATTTTTTTGATGGTTGAGTTATTATTATTACTCCTACAATTGGGCCTTCCTCCTCGCCCACTCGAGAAACAAAGGAATCCATTCTACGCCATGTCTCCCTAGACATGTAAAACAAGGAGTGTGTTTTCTCTTTCTCGGTTGTCGGTCAGCCGCGCGATTCCGGCCGGCGAGCGAGCGAGAGAGCGGCGGGCCG…	18.8208	7.91101	2.77823	2.8475	0.00440635	0.0479695	up
Trinity3420	GAAGAAGAGACGCACAAGTCCCCCTCTCTCTCCCTCTCTCACAAACAAACAAACAAACCGCTCTTGTCTCCCATTCCAATCTCGCCCCGTCGGTCGAATTACAAGTTAGAAGAAGAAGAAGAGGAATCAGAACAAGGAAGAAGATGGTGTCTGCTGTGCTTCGGACGATCCTGGTGACGGGCGGCGCGGGGTACATCGGCAGCCACACGGTGCTGCAGCTGCTGCTCCAGGGCTTCCGCGTCCTCGTCGTCGACAGCCTCGACAACGCATCCGAGGAGGCCATCCGCCGCGTCCGGCAACTCGCCAACGCCCCGCAAAACAGCCTCGACTTCCGCAAGGTGGACCTTCGTGACAAGGAGGCGCTGGACGAAATCTTCTCGACCCAAAGGTTCGAGGCTG…	49.1362	-8.92317	2.76265	-3.22994	0.00123817	0.0149324	down
Trinity3422	TCAGTGATCCTCTAGCTTTCCATGTATTTTTTTTTTTTTTTTTTTTTTTTTTTTTTTAAAAAAAGAAAAAATGTTTTGGGGAGTTTGTCCGGTTTGAGGGGAGGGCGTGGCGTGGCGGTTTCAAACACAAGGCACTCTATCTGGTCTAGAAAGAAGAAAGAAGAAAGAAGGAACCTCCCAACAATTGCTGCTCTCTTGTATTTTTTATTTTTTTGATGGTTGAGTTATTATTATTACTCCTACAATTGGGCCTTCCTCCTCGCCCACTCGAGAAACAAAGGAATCCATTCTACGCCATGTCTCCCTAGACATGTAAAACAAGGAGTGTGTTTTCTCTTTCTCGGTTGTCGGTCAGCCGCGCGATTCCGGCCGGCGAGCGAGCGAGAGAGCGGCGGGCCG…	95.5549	6.64535	2.25946	2.94113	0.00327019	0.0368163	up
Trinity3438	CACAATATGAAGACCAGAGAGTCTGAATGATACGATCACAATTAGCCTGAGGGCTTCTATGCAAGTAGTACTAAAGCTGATGTCCTTATTTGGCAATAAAAAAATGCAAATTGTTAAATGGCCGAAGAGATAAGGTTCTCCGGTGATTCTCGCTACGGCCAAGAATCCATCCATTGAGTTAGCTTTGGCTGTACATCTCCTCATGAGGAATTAGGACGGAAGATGGCGTCGCCAATCGAAGGTCGTCTGCGCCTGGGCAGCATCTCCACGCCGTGGGACGGATGTTGGCCGCCGCCACCGCCGGCCGCCGCGCCAGCGCGCCGCATCAGGAGAAGCGGCGTCGGAGCCGAAGGCCGCCGCCGTGCCAAGGTGTGGCGGAGAGAACTGCGCTCCGCATGC…	36.9648	8.88478	2.77003	3.20747	0.00133908	0.0160758	up
Trinity3474	CGCCGACCCCCTCGACAACGACCTGGAGCTCGACTCGCAGTTCCTCGGCTTCGTGCAGCGGTTCGGGAAGACCTACAGGGACGCGGAGGAGCACGCGCACCGGCTCTCCGTCTTCAAGGCCAACCTCCGCCGCGCGCGCCGGCACCAGATGCTCGACCCGTCCGCCGAGCACGGGGTCACCAAGTTCTCCGACCTCACCCCGGCCGAGTTCCGCCGGACCTTCCTGGGGCTCAAGACCACCCGCCGATCGTTCCTGCGGGAGATGGCCGGGTCGGCGCACGACGCGCCCGTCCTCCCCACCGACGGCCTCCCCGAGGACTTCGACTGGAGGGACCACGGGGCCGTCGGCCCCGTCAAGAACCAGGGTTCGTGCGGTTCGTGCTGGTCGTTCAGCGCGTC…	338.201	-6.83802	1.98065	-3.45241	0.000555609	0.00693636	down
Trinity3480	TGCGGCAGGCACCTCGACCACGGTGTCCTTCTCGTCGGCTACGGGGCGTCCGGCTTCGCGCCGTCCCGCTTCAAGGAGAAGCCCTACTGGATCATCAAGAACTCATGGGGCGAGAACTGGGGGGACAAGGGTTACTACAAGATCTGCAGGGGCTCCAACGTGCGCAACAAGTGCGGCGTCGACTCCATGGTCTCCACGGTGTCCGCCATGCACGCCTCGAAGGAGGAGTAGGCTCTGTTCTGATGTGATCGGCAGCCCTCCTGGAGTCGATCTTGGTTTCGGTGTATCGCTAGAAAGAAACTTCAATAGTACCGTAGTAGTCGGCTAGGCTCCATCGTCGTTGTGGTATCA	1402.14	6.86542	1.94581	3.52831	0.000418221	0.00527213	up
Trinity3487	ACATCTCACAGTTCAGAGGCAGGCAGCCCTGGGCTTTCAGCGCATGACCCAGCTGCGGTCACATCGACATCTAAGCCGCTCAGCTCCCCAAAGGACAATTTTGCCGGGAACGAAACTTCAGTGCCGCCGTCGTCTAGCCAAGGCATGCTGCAGAGGCAAATTTCAGGTGGATCATCATCCGGCCAAGGCATGCTGCAGAGGCAGATTTCAGGTGGGTCATCATCCGGCCAAGGCATGCTGCAGAGGCAGATTTCAGGTGGGTCATCATCCGGCCAAGGCATGCTGCAGAGGCAGATTTCGGGCAGGTTGCTGCCTGTGCATGGACAAGAGGTGGGTGGCTCGTGGCACCACCAGCAGCTGTCTAGGCCGCAGCTGCCTCCTCCGCATCATCAGCAGCAG…	48.6839	9.28209	2.75497	3.36921	0.000753831	0.00930196	up
Trinity3498	GCGGCTATATCACGTCGATCTTTGGCGGAGCAATTTGAAAAGGCTTACAGTAACCATGGACTTATCTGGGACCAGGCCAAGAGTCCAGTTAATGTATTTGTATCTCACAAGTTTGTTTAGGAGTAAACAAAATTAGCTCTTTTTTTCTGTCTGGACCAAGTCTAGTAGTCCCTCCGTTCACTTTTGTAAGTCATTTCAGACAATTAAAAATAGACTGATTTGCACATTGTCTGAAATGTCTTCAAAGCCTTATAAAAGTGAACAGAGGGAGTACCATCTTATATTCAGATTTTTTTTTCCTACGAGTAGTCTCAGTCAGTCAGGTGTTTGTTGTACATTATATAAGATTACGTACATTGCGTTCCTCCCATCCTTCATCTCATCTCCTCAGCATCTATC…	28.441	8.50661	2.77563	3.06475	0.00217855	0.0253191	up
Trinity3565	GACACATATGATATTGAATTCACGCATAGTAGTCGTACAAATCACAATCACAAGGTGGAAAATTCCACGCGATGGCGACAGGTCTCATCCGCATGCCACTAGGCAGAGGATGACTAGGCCTAAATAAATTCTTCATTTAGTGACTAGGCTATACTACATCTACATGCTAGCTGAACATTCAACATTAATTTGGGTGATTTCGTTGTTTCTCCGTGGATGGCGACAGGTCTCATCCGCATGCCACTAGGCAGAGGATGACTAGGCCTAAATAAATTCTTCATTTAGTGACTAGGCTATACTACATCTACATGCTAGCTGAACATTCAACATTAATTTGGGTGATTTCGTTGTTTCTCCGTGGATGGCTAGCAACTTATCATCTGGGTGAGTTTTGTGAGT…	43.425	-8.74487	2.77007	-3.15691	0.0015945	0.0189351	down
Trinity3569	GAAAAAGAAAGAAAAGACTAGCGGAGCGGAGCAGAGCAGACAGCAAGCGAGCAAGCAACAGCTGCGGCTGCTTTGCTTTCTGCTCTCCCAATCAATCCACCAATCCATCCAAATCCAACCCATCCGCACCATCTTTTTCCCCCTCTTCTTCCCCAGTTTGCCCTCACTTCCTTCCCCAAAAGTTTCCCCAATCTCTCTCTCTCTCGCTCGCTCGCTTCTCCTGGGTTGGCGAGCTCCAATCCCACCGGACTCGAGTCAGCCAGCGAGATACGACTCAGATCCGTGTCGTCCGCGGGCGCGCGCGCGCATGGAGAAGGCGAAGCTGCTCTCCTCTCCTTGTGGTTGAGCTAGGCACCGCAGCTCCGCTTCCTGCTGCTGCTGCTTCGTCTCCGTCCAGGA…	27.2096	-8.0705	2.76531	-2.91848	0.00351739	0.0392633	down
Trinity3576	CTGCCGTGTTTTATTTATTATATCGGGCTAATCATCATTATTATTATAATCAATCATCAGATCTGCCGTGTTTTATTTATTCAATTATACAGCCGTAGACATCGGGTTGTCCGCGTCGTATATACGGGTATAAATACACTTCTTTCATTGTTTATTTATTATTACAGGGAGATGAGACAATGACACGGCGACCGTTGCTCCCAGGAAGCAAGAGGCATCTCAGGTTTCTATGCTGGGGCGAAAGATTTCTCTTGTCTTGTCTTCTCTTCACTTCACTTGTTGGCGAAGGCGACGCCCTTGCGGATGCTCTCGGCGAGCTCGCCCTTGGCCTTCTCCAGCCCCGCCCTCTCAAACTCGTTCAGCGGGCCGAGCGGCAGGACCTCCTCGACGCCCGACCGG…	108.387	-10.0644	2.74995	-3.65987	0.000252346	0.00322097	down
Trinity3578	CTGCCGTGTTTTATTTATTATATCGGGCTAATCATCATTATTATTATAATCAATCATCAGATCTGCCGTGTTTTATTTATTCAATTATACAGCCGTAGACATCGGGTTGTCCGCGTCGTATATACGGGTATAAATACACTTCTTTCATTGTTTATTTATTATTACAGGGAGATGAGACAATGACACGGCGACCGTTGCTCCCAGGAAGCAAGAGGCATCTCAGGTTTCTATGCTGGGGCGAAAGATTTCTCTTCACTTGACTTGTTGGCCCTTGCGGATGCTCTCGGCGAGCTCGCCCTTGGCCTTCTCCAGCCCCGCCCTCTCAAACTCGTTCAGCGGGCCGAGCGGCAGGACCTCCTCGACGCCCGACCGGCCCAGACGCACCTTGGACGCGAAGAA…	111.106	10.4725	2.7493	3.80915	0.000139446	0.00180251	up
Trinity3591	TAGACCTTTTAGAGATGTCAATCTGGACTACGTAACAAGCAAAACGAGTGAATCTACATTCTAAAATATGTCTATATACATCCGTATGTACTATGTAGTCCATATTGAAATATCTGAAAGGGCTTATATTTAGAAACGGAGGGAGTCTGATGTAATAATGTTTTTCTCAATATACTTTATATAGTGCATCTGTAATGTTTATACTCTCCTTATGTCACAAACTCCCATTGGTCCAGCTCATTCTTCCAATCAGCTCTAAAAGAAATATAGCTTAATATTGATTATCCAACTATCATCATAATCTTTTAGTTTTTAGGCTTTTGCTTTCTGTAGCAACTTCAGAATCTCTGCTTTTACCCAAGCATCGACAAGTAGTATGACATGTCTTTGTCGCCTCCC…	41.659	9.05727	2.76343	3.27754	0.00104716	0.0127423	up
Trinity3601	GACCTGCGCACATGAAGTCTTTCTTTAGGACGTGGCAATTCGTAAGTGGGAAGTACGCCGACGAGAACCCGCAGGCTGCCGGCGTGCCGCCCACGAACGGCACGATGGTGTACCACGGCGGCGAGCAATTCTCGACGGGCGGTGGCGCCTCCATTGCCGCCCATGCGTCACAGCTCCTCCTCGCGGTGGCCGTCGCCGTCGCGCTGCTCCTGTAAGCGCTGGCCATGCGTGCAATGGCGTGACGGAGGTGTTTGTCCTTATCCGGCGGGCCGCTTATGGCGTGACGGAGGCAGAGATGAGACTCGAGGGGAGAGCACAAGCGAAGGAAGGGCGGGCGGGCAAGACCAAAGGCTGACAGTGCCACTACTGACAGATAAAACAAGGATATCTTCACATACT…	51.1823	9.35428	2.76219	3.38655	0.000707781	0.00875309	up
Trinity3615	TTTTTTTTTTTTTTTTTTTTTTTATTAATTTTTTTTTGCGGTTTCAAAAAATATTTATTTTTGTTTAATGAAAAAATATAATAAAAAAAAACTCAGTTCTGCTGCCACTAATTTGCGATTGAAATCATCCCAGAGCATGAGGAACATAAACCAGACGAGAATTGATGAATCTTCGACCGTAATATAGAGTTTTACAGGCCGTTCTAACATTCAGATGATAAAATACCACACTTAAAAGCATTAAACCATGAGGGCAATCCACCAGCATACTAGTGATTAAAAGCATACACAGACGTCGCAACCTGAACATCCATTTATTTACAGTGGCAGCGCACATGGATTAGGCAGAGCCGAAAGTGTTCTCGCCACTGTAAGTCATGTACAGGAAGCCGTCCTCGT…	122.534	10.6137	2.74766	3.86283	0.000112083	0.00145514	up
Trinity3633	ATCTGCGAGCCGGCCTTGAACCACACGGCCTCGCCGAACTTGATGCCGTTCTTGGACAGAATCTCCGGGAACACGCACCCCAGGGCGCCGAGCATCGCCCACCGCGAGTGGATCACCTCCAGCTCCCGGTTTTTGGCGAACGTCTCGGGGTCGGCAGACAGCCCGGCGGTGTCCCAGCCGTAGTCGCCGGGGAACTCGCCGTTCAGGTACGACGGCGTCTGCGCGGAGAAGGGGCCCAGGTACTTGACGCGGTCCGGGCCGTACCACAAGTCGTTGCCCATGGTGATTCTGCCGTTGGCCGCGGCGGCGATGTCGCGCAGGGGGCTGGCGCTGGCGGCGCGGCCCTGGCCGCTGAGGAACGGGGTCTTGGCCACAACGGCGCGGGAGGCGGCGGCCATG…	718.4	-9.9195	2.58517	-3.83707	0.000124509	0.00161421	down
Trinity3664	GCGGCGGCGACGCGGCAGGTGAGCTCGCTCGATCTCTGGATTGATTGGTTGGTTGGTTGCTGTTGGGTGGGTGGGGGAGTTGAATGAATGAATGAAGGGGGTGGTTTCTCGTCCTCGTCGAGGTCGGGCGATCTCGTCCCGTCTCGTACCTGGTGGTTGGGGCGAGCGGCTAGCTGTGCGTGGGGTGGACGGATCGCGGCGAGCGCGCAGGCAAGTAGTTGGGGAAATTTCCGCGGCTAGTTGGTTGGAGGCCATGACCTATGCATGTTTGGTAGCCGACTAGGCGTCAATGTGTGAAAATTGGATTATGGTTGGAGAATTTCTCAGATGGGGGTCGCAGGTTAGGGGAGAATCTTCACCCATTTCGTCGGGGAGCAATACGGAAATAACGCGGTAGAG…	50.6737	-8.96766	2.78939	-3.21491	0.00130483	0.0156916	down
Trinity3671	CGATGTGGCCGGGCCCGTTGTGGCTGCCGTTAATCTTGGGGGGGGCGAATCGGGTTCCGGGGTTGTTGTGGGCCGCCGGGGTGGGGGTGAAGAGGCGGGGGGCGGGGTGGCGGGGGGGGGGGGGGGCGTCGGCGGGGGCGGGGGCGAGGGACCCGGGCGGGAACCCGACGGTGGGGAGGCTGCGGGAGATCTTCCGGGGCGGCGGCGACGCGGCAGATGGCTGGGAGAAGTCCTGGGAGACTGGCGTAACCCCGTGGGATCTGGGGAAGCCGACGCCTATCATCGAGTATCTCGTTAAATCAGGAACTCTCCCTAAAGGAAGAGCGTTGGTCCCGGGATGCGGCATGGGTTATGATGTGGTTGCTCTGGCAAGCCCTGAGAGATTTGTCGTTGGCTTAG…	181.205	-9.84261	2.58499	-3.8076	0.000140322	0.00181332	down
Trinity3680	GCGAGCCACCGCAATCGCATCGTGCTAGGGTTTAAGAAGCAGCAGCCTCGCCGCCTCCAGATCCCCAACCCAAACCCTCGAATCCGGAGAACTCGCCGCCGACGAGAGCCAAGATGTTTCTAGGCGCGATGCCCCGGAAGCCGAGCAAGGAGGCGGCGTACAAGGAGCTGCGGATGCATCTCGGCATCATGGCGGGTTGCATCGCCGCCATCCGCGCCGCCCCCTACATCCTACACTTCCTCACCCGCGAGCCCGGCATGACGGAGCTCAAGCTCGAGCTCTAGGGCGGCCCCGCCCCCGCCCCCTGAGGTGCGACTGGGATGGTGAAGTTACTCTCAGGATCAGGCTTTGAAGTACCTTATGGAACATGAAATTAGTTTTCCTTGATAGTATTTCTTC…	144.375	-10.4781	2.74721	-3.81407	0.000136694	0.00176856	down
Trinity3681	CGGGGAGAGCCACCGTAATCGTTTCGTCCTAGGGTTTAAGCAGCAGCCTCGCCGCCTCCAGATCCCCAACCAAACCCTCGAATCCGGAGAAGCAGAGAGGAACTCGCCGACAGCCAAGATGTTTCTAGGCGCGATGCCCCGGAAGCCGAGCAAGGAGGCGGCGTACAAGGAGCTGCGCTCGCACATCTACATCATGGCGGGTTGCATCGCCGCCATCCGCGCCGCCCCCTACATCCTACACTTCCTCACCCGCGAGCCCGGCATGACGGAGCTCAAGCTCGAGCTCTAGGGCAGTCCCGCTGCCCCCCGCCAACCTGAGGTGCGACTGGGTGGTCCAACCATTGCCTCAGTTCAATGGTGACTGTGAAGTTACTCTCAGGATCAGGCTTCGAAGTACCT…	136.479	10.7692	2.74722	3.92005	8.85e-05	0.00115322	up
Trinity3695	AGGTTGATCCCCAGAAGAAGAAACCAAGCAAGTTGGCAGCATTCTATGATTGTAGCTGGACTGATTTTCTGAATATTATATCACTGGATGATGCGTGTTCGCTACCATCTGTATCTGTCTATATGTGCCAAAAGACATGAGGTAGCCAGATCAGAAGACTCAAGTATCCGGGGAACCAGTAGCATCTCAATTATCAAGAGCGGCAGGAGATGGGATCTCTCCCCGTCCCGAGTGTGCAGGCCTTAGTGGCGGCCACCGGCGGAGACGATGTGCCGCCAAGGTATCTCCGGCCAGATGCGGCAGCGGAAGCGGTCACCGGTGACGTCGACGGCGAGGCTCGCTCAGATCCCCATCATCGACCACCGAAGGCTGCTGCTGGAGCTGGACCATGATGGCGAG…	82.3528	10.0405	2.75147	3.64913	0.000263135	0.0033553	up
Trinity3716	GGGCCGCCATATTCTGCCAGGTGGACGTCGACAAGTTCAAAGATATCGTGGAGCGGTACCGAGTGGAGGCGCTGCCGACGTTCCTGCTGCTCAAGCAAGGCGTGGAGAAGGGCAGGGTCGTCGGCGCCAAGGTCGGGGACCTCAGCACCATCATCATGGCCAACATATGAATGATACAGTACTACTGGTACTAGATAGATACGGTCTGTCGATTGATGGTCTTTCCATCAGCCGGCCTTTCCGTTAGGTATATTGGTGAATCTACAGTTGAGATATGTATCGATTCATCCGGTCAAAAATCTCAATCTCTTCCCTCTTAAACAGCCCTGCGGCACTGTCGATCTAGGAAACTACCGTGCACACGGCATATAGGGTGAACGACGGTTGCACGATGGCCCA…	70.5517	9.81731	2.7962	3.51095	0.00044651	0.00561707	up
Trinity3717	GGGCCGCCATATTCTGCCAGGTGGACGTCGACAAGTTCAAAGATATCGTGGAGCGGTACCGAGTGGAGGCGCTGCCGACGTTCCTGCTGCTCAAGCAAGGCGTGGAGAAGGGCAGGGTCGTCGGCGCCAAGGTCGGGGACCTCAGCACCATCATCATGGCCAACATATGAATGATACAGTACTACTGGTACTAGATAGGATCTGTCGACTGATGGTCCTTTCATCAGCCGGACTTTCCATTAGGTATATTATTGGTGAATCAACAGTTGCGACATGCATCGATTCATCTCGTCAAAAATCTCAATCACTTCCTTCTTAAACTGCCCTGCTGCACTCTGTCGGTCTAGGAAACTACTGTGCACATGACATATAGGGTGAGCGACCATTGCACAATGGTCC…	230.283	11.524	2.75478	4.18326	2.87e-05	0.000379145	up
Trinity3723	GGGCCGCCATATTCTGCCAGGTGGACGTCGACAAGTTCAAAGATATCGTGGAGCGGTACCGAGTGGAGGCGCTGCCGACGTTCCTGCTGCTCAAGCAAGGCGTGGAGAAGGGCAGGGTCGTCGGCGCCAAGGTCGGGGACCTCAGCACCATCATCATGGCCAACATATGAATGATACAGTACTACTGGTACTAGATAGGATCTGTCGACTGATGGTCCTTTCATCAGCCGGACTTTCCATTAGGTATATTATTGGTGAATCAACAGTTGCGACATGTATCGATTCATCTCGTCGAAAATCCCAATCACTTCCTTCTTAAACTGCCCTGCTGCACTCTGTCGGTCTAGGAAACTACTGTGCACACAACATATAGGGTGAACGACCATGCACGACGGTACA…	36.9855	-8.51326	2.79999	-3.04046	0.00236214	0.0272508	down
Trinity3726	CTGGCGGGCGGGCGGGCTGACGTGGCACCGCATCCCGTACATAACAGAACGGAACAGCGACCCCCGCCCATCTCCATCCATCTCCCACCTTCCCCCTCTCCACCTCCCTCCCCCGCCACCGGCCAAACCCTAGGCCAGGCTCGTCGGCCGTCCCCTCCCCTCCAACCCCGGCCGCATCTCCGCGCCCGGCCGCCCGCCCGCCATGTCCGCCGCGCA	60.1196	22.8544	3.72473	6.13585	8.47e-10	4.97e-08	up
Trinity3757	ACACGCGATGGCTACAGCTTACATACAATAATGCTAAACATACAAAGAGTTACACGCAATTACACGCTGACTAGGATTTTTTCCATCTACTAACCAATCACAAACTTGCCCCCCCCCCCTGATTTTCAGGGGGTGGGCCGCTTCCTCACATATTGACCAATCAAATTAACCCTTTTTGTAAAACCTTGTAATTCGTTTGTACGTGTAGCATTACTCGCTTACATAACACCTGCTTATTAAGTGCATGCAGCTCAA	64.3829	-9.31296	2.77616	-3.35462	0.000794743	0.00978776	down
Trinity3759	ACACGCGATGGCTACAGCTTACATACAATAATGCTAAACATACAAAGAGTTACACGCAATTACACGCTGACTAGGATTTTTTCCATCTACTAACCAATCACAAACTTGCCCCCCCCCCCGGATTTTCAGGGGGTGGGCCGCTTACTCACATATTTAACAATCAAAATAAACCTTTTTGTAAAAACTTGTAATTAGTTTGTAAGTGTAGCAATAATCGCTTAAATAAAACCTGC	18.2299	-21.5982	3.67821	-5.87192	4.31e-09	8.04e-08	down
Trinity3760	GGAATATTTGTGTGCGTGCGTGTGTGCGTAGACGACAATTTTAAAAGGTCCTTGTCAAGGACCAACATGACAAATATAAGACGTTGGTGATCTAAAACGTACACCCTTTGCTTCGTGCATAATTTTATTCCCAATTGAAGCACGCGATGGCTATAGCTTACATAACCCCCGCTTATTAAGTGCATGCAGCTCAAATATCAGGTCTCACTTGCATCTAAACACCAAAGGTATAATAATAATAATAGCAGTACTAGTACGCTTCTTGCATGAAGCACATCGGAAATGTGCAAGGAGCCTCTACGTCAAGCGTGCACGACGATCTTGGTGTATTTTGCCATATCGGTGGTGGCGCGGCCGTCGGTGCCGTCCAGCGGGAAGTAGAAGGGGTAGATCTCGTAG…	113.293	10.5006	2.76279	3.80073	0.000144273	0.00186351	up
Trinity3772	CCCCGGGAACGGGCGCCTCGGCCGGCCGCGTGCGCCCAGGGTGGGGCTGCGCGTGTATGCGGCGGCGGCGGGGGCGGGGGAGGGGCCGTCGTGCCTCTACGTCGGGCCCATCGAGACCGCCAGCCAGGAGATGCTCGAGGCGCTCTACCGCCAGGCCAGGGATTCCTACTACAGCGGCCAGCCTCTGATTGTCGACGACATGTTCGACAAAGTTGAGCTGAAGCTCCGGGTCTACGGCTCCCCGTCGGTCGTAAAATACCCCCGCTGCAGCCTCAAGCGACAGTCGGCGTACGCGGACGCCGAGGGCAGGAGGACCACTCGATGTTTATGGCGTTGTCGAGCATCTGGACGCTGCTGCTCCTGTTTGGTACCTCGGCATTCCTGGTTCCGAGCTTCTAC…	666.453	-7.2326	1.98696	-3.64003	0.000272602	0.00347253	down
Trinity3775	CCCCGGGAACGGGCGCCTCGGCCGGCCGCGTGCGCCCAGGGTGGGGCTGCGCGTGTATGCGGCGGCGGCGGGGGCGGGGGAGGGGCCGTCGTGCCTCTACGTCGGGCCCATCGAGACCGCCAGCCAGGAGATGCTCGAGGCGCTCTACCGCCAGGCCAGGGATTCCTACTACAGCGGCCAGCCTCTGATTGTCGACGACATGTTCGACAAAGTTGAGCTGAAGCTCCGGGTCTACGGCTCCCCGTCGGTCGTAAAATACCCCCGCTGCAGCCTCAAGCGACAGTCGGCGTACGCGGACGCCGAGGAGGACCACTCGATGTTTATGGCGTTGTCGAGCATCTGGACGCTGCTGCTCCTGTTTGGTACCTCGGCATTCCTGGTTCCGAGCTTCTACACTCT…	841.148	-6.68416	2.00365	-3.33599	0.000849953	0.0104391	down
Trinity3833	CGTTGATCCAACAGCTGCGGTCCTGCGGGTGCCCTATCCTTTATCTTCCCTCTCTCTCCTTATCCTTTCACACGCTGGCCTGGCCATCGAAGCCGCCGCATGCCACGCCGCAAATCACCGCCGCAAGCCTGAGGGCCTCATGCCGCCGCCGCTTGCCCCTTTCTCTGTAGATCACCGACGCAACCCTGGGCCCCGGGGTCATTCCCTCCTCCCCACGAGGCCCGAGGAGGCGGCCATGAGGAGCGCGCAACCGCCAAAGCCATGGGCAGATCCAGCCAGCGTCGTCGGCAGCCATCCATCCATCCCGCGGCCATGAAGAATTGAAGAGGCTTGAGCAGAACAAGCGCATGGACGGTGCGCACCTCCCGCGATAGGAGGTCCTCGTCATCTGCTCGCATC…	22.564	8.17267	2.76939	2.95107	0.00316674	0.0357611	up
Trinity3838	CCGCCGAATGCGACGCCGAAATCACCGCCGGTAGCCTGAGGGTCTCATGCCGCCGCCACTCGCCCCTTTCTCTGTAGGTCGCCGACACAACCCTGGATCCCTGGAGCATCCCCTCCTTCCCACCAGGCTCGAGGAGGCCCAAGGAGGCAGGCATGAGGAGCACTCAGCCGCAGGCGTCATAGGCAGATCTAGCCGGGGCTGTCGGCAGCCATCCCTCCCTCCGGCGGCCATGAAGAATTGAATAGGCTCGAGCGCATGGACCGTGCGTGCCTCCCGCGCTATGAGCTACCTCTCCTCGTCATCTGCTAGCATCCACAAGGAATCGATCCATATCTAAATAGGTCACGGCATGTCAAACTCGACAAAGGCTTGCCACTATGCTAGTGTTGCACTCGGAAA…	24.731	-7.93259	2.77326	-2.86038	0.00423132	0.0462807	down
Trinity3849	CGTTCCTAAATATAAGTCTTTGTAGAGATTTTACTATGGACCACATACGGATGTATCTAGATGCATTTTAGAGTATAGATTCACTCATTTTGCTCCGTAGGTGGTTCATAGTAGAATCTCTTCAAAGACTTATATTTAGGAACGGAGGGAGTACTCACCATGCATGTCTCAATTTTGTGAATCTTTAGCTGGCTATTTTGATTTCTACTTACAATCTATAAGGTCCTCA	28.7207	21.8287	3.68188	5.92869	3.05e-09	6.82e-08	up
Trinity3863	CGGCAGTGTGTGGGCAGGGCAGGTACTGTATGCATATGACGCCTCTGCCTCGCAGTATGCTAAGCTTTGTGGGTAGACTATTTTTGCGATTTTTGGAGTGAGAAAAAGGAAACTGTGTTCCTCCCTCCGTCCTCGCAGAAAAAAAAAAGAGAGAAAAAAAGTGCCGATCGATCGAATTATACCGCACCTCATCGGCTCATCGCGTCCCTTCCTCCTCTCTTTCAGTCTCTCTCCGACGCCCATTCCCTTCGCCCGCCGGCCTGCTTTCCCCGGCGGCCAAAACTGTCTCGCAGCCGCCTCGCGTCGCCTGGCACTGACAGGCTCTCTCCTCTGCGCTCCCGCACTTTCGGCGTGGACCCCAGCAGAGCCACGTGGCCGCGTAACCCGCTATAAATCCCC…	19.9819	7.99735	2.77098	2.88611	0.00390032	0.04307	up
Trinity3867	CGGCAGTGTGTGGGCAGGGCAGGTACTGTATGCATATGACGCCTCTGCCTCGCAGTATGCTAAGCTTTGTGGGTAGACTATTTTTGCGATTTTTGGAGTGAGAAAAAGGAAACTGTGTTCCTCCCTCCGTCCTCGCAGAAAAAAAAAAGAGAGAAAAAAAGTGCCGATCGATCGAATTATACCGCACCTCATCGGCTCATCGCGTCCCTTCCTCCTCTCTTTCAGTCTCTCTCCGACGCCCATTCCCTTCGCCCGCCGGCCTGCTTTCCCCGGCGGCCAAAACTGTCTCGCAGCCGCCTCGCGTCGCCTGGCACTGACAGGCTCTCTCCTCTGCGCTCCCGCACTTTCGGCGTGGACCCCAGCAGAGCCACGTGGCCGCGTAACCCGCTATAAATCCCC…	64.7362	9.69321	2.75153	3.52284	0.000426951	0.00537684	up
Trinity3892	GGGCGCTAGGGTTCTACCCTCTCATCTTTCCGCCCTCCTCGCGCCGCCGCCCCCGTCGTTGGAGCTGAAGCCGCTTGCGCCGCCACTTCCGTCGTCGTAGCAGAAGCAGGGATCCCCATCACCAACAGCCCAAGAAATTAAGCATGGATACGCAGGTGAAGCTCGCAGTGGTGGTCAAGGTGATGGGCCGCACCGGGTCCAGGGGTCAGGTGACCCAGGTGAGAGTCAAGTTCCTTGATGACCAGAACCGTCTCATCATGAGGAACGTCAAGGGGCCTGTCCGGGAGGGCGACATCCTCACCCTGCTCGAGTCCGAGCGGGAGGCCAGGAGGCTGCGCTAAGCACTTTCTTTCTTCACATGTCTGTCTTCGGAAGTACTCCTGAAATGATGTGCTGTCC…	36.0764	-8.47736	2.76076	-3.07066	0.00213587	0.0248583	down
Trinity3913	CCCCCACCTAGCCCCTCTCCCCCTTCTCTCTCGTACCTCTCTCTGCTCTCGATCCACAACCGGCGCCCGACACAACCTCGTCCGCCAGCCCCCACCTAGCCCACCGGCTCCGGCCCCTTCCTCTCAGCCCCCCTCGCCGCCCGACACCACCTCGTCCGTCGGCCCCCACCTAGCCCACCGGCTCCGGCCCCTTCCTCTCAGCCCCCCTCGCCGCCCGACACCACCTCGTCCGCCGGCCCCCACCTAGCCCACCGGCTCCGGGCCCTTCCTCTCAGCCCCCCTCGCCGCCGGCCCCTGCCCCATCCCCAGTTGCCCCTGCCGGCTTCCACGCCCCGTCCGCCGTCGCGCGCCGTCCGCCTCTGCTGCGCCACCGGAGCCCGCCTCCGTCTCCTTCGCGCC…	20.9085	8.06266	2.83453	2.84445	0.00444887	0.0483607	up
Trinity3918	CAACCACGATCTCTCTCCCTCCTCTCTTGTACCTCTCTCTGCTCTCGATCCAGAGCAAGCGGGCGCCCGAAACCACCTCGTCCGCCGGCCCCCACCTAGCCCACTGGCGCCGGCCCCTTCCCCTCAGCCCCCGGCGCCACTGGCCCCGACCCCATCCCCCGTCGCCCCTGTCGGCCTCCGTTCCCCGTCCCCCGTCGCACGCCATCCACCTCTGTTTGCGCCACCGGAGCCCACTCCGCCAACGCCACCGGTCGCACGCCGCTCGTCTGCCTACGCCCACACAACCTGCTGCACCGCCCACCCGCCTGCGCTCGCAACCAGCCGCTCGTTGCCCGCCTCAGCCACACGCCCGCCTTCGTGCGTCTGCCTGCGCGGTCCGCCCGCTGGGGCCCGCCTCCA…	14.6109	-21.3001	3.67141	-5.80161	6.57e-09	1.03e-07	down
Trinity3922	GATCTGAACCCACACCCTCCTCACCGCCAACTCCAAGGCAAGGCAAGGAAGGGGCAGAGAAGGAGAAGAGTACCCTGCACCTTTCCACCTTCGCGCCCCCCGCCCCGCCGGCTCCCCCACGCGCCCGCACGGGGGGCAGGACGGGCGCCGGCCGGTGCTTCCCACGGCCGCCTCCGTGCCGTGGACTCCACCGCGCCCGCCGGCCGTC	52.9654	22.6811	3.7172	6.10165	1.05e-09	5.1e-08	up
Trinity3927	AGGGATAATACACGATCAATGGGGAGGCCTAGCTAGAAATTTTGGTTGAATCAAATTAGATGGAGGGCCCAAACCCGGCTGAAAATCGGCGGGGAGGGGGGCAGAGATTAGTTAGAAGAAAACTCCATAAAGCCCTGTGAATGTCCGTGCGGTTAGAATAATTTCTATACACACACACACACACAACACGCGCACATACAATGCTACGTAGCAAGCAGATCACGACAGGTTGGCAGACGCGGTTCTCCGTCGCGGGACGGCGCCGGTGCCGGCGCCCTTCATCTCGGCCCGAAATTTGGCGGAGAGTGCGTTTCTCCCGGCCGCGGGAGCCGTGGGCCAAAAGAGGCCCATGCTGACAGCCATGTCCTTGAGCCCCTCGAGCTGCTCGAGCGTCTCCAC…	28.1911	7.52468	2.61713	2.87516	0.00403821	0.0444124	up
Trinity3941	GTTGAGCCCAAACAGGACAATAGCATTGCTACCACTTGCGAGCAGTTCAGCAGCCAACAGACGGACACGGCGGAACCAAACTAGAAAAGACAGGGCATAATTACATTCTTCTCGACGCGGAGCTTGTGCACTTGCGACTCGAGGGTTTTGATGTTGATCTCGATGGTGGCGGGTTCCGGGCCATCTGCGCCATCCCTCGCCGTCGAACTCCCGGCACCACTGGCACCGTCGTCAGCCATCCCTC	15.0299	20.9285	3.65086	5.7325	9.9e-09	1.42e-07	up
Trinity3961	GGGCCCTCCTCTGCAGACTATAGCTGTCTTGCCGAAGTGTACCACATTTGCAATCAGCACAAATGTCCCTCAATATATAAACTAAACATACATCATTTTCTCATGGAACGAACTGAAAAAAGAAAAACGTGCACTGCAAAAATCGCCAGCGGTGGAGTCGGTGTTAGTGACTAATCCCTACTATGCTCGCCTCACATTGCAGAAGTCCACTGCATGGCCATGCAATGATGGCCGCACGCGGCTGCTGTGTGGACTGCTCCAGCGATGCCCTTGCGCTGCTCATCCCGGGGCGGAAATGGGGGAGTGCATGGTTTCGCCAACGATGGGGACGAAGTGAGTTATCTTCACAACAAAGCACGCTGAACCTCATCTCCAACTTGATGTAGACACTTGTTTTGC…	36.8783	8.88141	2.76314	3.21424	0.00130789	0.0157229	up
Trinity3964	CGGATGCAAAAAGAGCCTCCCAGCCAGGCTGAGCGGAAACGCAAGTTCCGGCCGTTTCCGCGAGCCAGCACCCGCAAGTGCGCCCACGCCTGCACCCACGCGAGCAAGAGGACTAGGGTTTCTCTCCCTGTCGATTCACACCCGCATTTGCGCCGCTCTCCTCACTCCTCTCCTCTCTCCTGCGAACGGATCTCGCCGCCTCGTCGCCTCGCGAGCACGTCGCCGGCGCGCATCCTCACCGCGCAGAGAGAAATGGGCTTGTGGATGCTGCTGGAGGGTTTTTTGCTTCTTGCAAATTCTTTGGCGATCCTGAATGAAGACCGCTTTCTTGGTCCCAGGGGATGGAGCATGTCTGAAGTTTCAGGAAATGGGCAAACAAAGTCGTTGAAGGGGCAGATC…	54.5251	6.49884	2.28812	2.84025	0.00450776	0.0489322	up
Trinity4009	CATCATCACACTATATTTTACACCTCCAAAACGGAAGGAAAACAAAACTCTCTCGCCGCCCACACCACACCAAACCAGACCAAGAAAGAAATCAAGAGGGATGCAGAGCAAGCGAGGGGAATAAAGCAGAGGAGGGGAGAGAAGACGAGAGAGAGAGGTAGCCAAGAGCGCCATGGCCTCCGCTGCTTGCTAGCTAGCCAGCCAGTAGTATATAAGGAGCGGCACGGCCTCTGCAACCCAGCCCCGTATCCAAGTCGGTCGTCTCATGCTCCGGTCCACGCATCCCCTCAGCCCCAGCAGCGGCGGCAGCGGAGGTAGCAGCCCGGCCCCGGCGTCCAGCTCCGGCGAGACGATGGTGGGGGGCGCGCCGAGCGGGGCGAAGCTGCTGCAGATCCTGAA…	81.0729	10.0178	2.75689	3.63375	0.000279327	0.0035543	up
Trinity4010	CGATGGTGGGGGGCGCGCCGAGCGGGGCGAAGCTGCTGCAGATCCTGAACGTGCGGGTGGTGGGCACCGGCGAGCGCGTGGTGGTGCTGTCGCACGGCTTCGGCACGGACCAGTCGGCGTGGAGCCGCGTGCTGCCGTACCTCACCCGCGACCACCGCGTGGTGCTTTACGACCTCGTCTGCGCCGGCAGCGTCAACCCGGACCACTTCGACTTCCGCCGCTACAACAACCTGGACGCCTACGTGGACGACCTGCTCGCCATCCTCGACGCGCTCCGCATCCCGCGCTGCGCCTTCGTCGGCCACTCCGTCTCCGCCATGATCGGCATCCTCGCCTCCATCCGCCGCCCCGACCTCTTCGCCAAGCTCGTCCTCATCGGCGCCTCGCCTAGGTGGGTGG…	21.6249	8.11135	2.76864	2.92972	0.00339267	0.0380506	up
Trinity4011	CGGCCCCGGCGTCCAGCTCCGGCGAGACGATGGTGGGGGGCGCGCCGAGCGGGGCGAAGCTGCTGCAGATCCTGAACGTGCGGGTGGTGGGCACCGGCGAGCGCGTGGTGGTGCTGTCGCACGGCTTCGGCACGGACCAGTCGGCGTGGAGCCGCGTGCTGCCGTACCTCACCCGCGACCACCGCGTGGTGCTTTACGACCTCGTCTGCGCCGGCAGCGTCAACCCGGACCACTTCGACTTCCGCCGCTACAACAACCTGGACGCCTACGTGGACGACCTGCTCGCCATCCTCGACGCGCTCCGCATCCCGCGCTGCGCCTTCGTCGGCCACTCCGTCTCCGCCATGATCGGCATCCTCGCCTCCATCCGCCGCCCCGACCTCTTCGCCAAGCTCGTCC…	224.893	11.4898	2.74773	4.18156	2.9e-05	0.000381905	up
Trinity4016	CATCATCACACTATATTTTACACCTCCAAAACGGAAGGAAAACAAAACTCTCTCGCCGCCCACACCACACCAAACCAGACCAAGAAAGAAATCAAGAGGGATGCAGAGCAAGCGAGGGGAATAAAGCAGAGGAGGGGAGAGAAGACGAGAGAGAGAGGTAGCCAAGAGCGCCATGGCCTCCGCTGCTTGCTAGCTAGCCAGCCAGTAGTATATAAGGAGCGGCACCGCCTGTGCGACCCGGCCCCGTATCCCAAGTCAGTCGTCTCATGCTCCGGTCCACGCACCCGCTCAGCCCCAGCAGCAGCAGCTCGGCCCCGGCGTCCAGCTCCGGCGAGACGATGGTGGGGGGCGCGCCGAGCGGGGCGAAGCTGCTGCAGATCCTGAACGTGCGGGTGGTGG…	383.769	5.81452	1.94987	2.98201	0.00286366	0.0325599	up
Trinity4031	GCGGGTTGTGGGCGTTCACCTCAAGAATCAAAGGCGGGTTGTGGGCGTTCACCTCCTATGATTCTGATAAAAGTTGTCAAGTTGGTAGTAGGCATAAATTGGCTGCTTCGTATCCTTTGTAACCGTGAGAGTCCTTGTGCACTCTTTGGATATAGCCTCATTCTGGATGTACGCAAGCTTATTATCAGTCATGTTAGGTGGGACACATGCATGATCATACCGATCAATAATCTCAACAACCTCCGTGTGTGAAGGGGAGGCTGGCCTCGCCGGCGTCCGTCCCTCCCGCTCCAGATCTAGGAGAAGGTGAGGAGAGGCTCCAGATCGGGAACCTGGGAGAAGGCCGGTGAGGAGAGGAGACGGTCTCCCGAGGCTCTTTCCTCTCACTTCGTCCATCGT…	36.5377	8.86803	2.75978	3.21331	0.00131216	0.0157703	up
Trinity4094	ATACCATCCATATCCATACCATATAGTATATCTTTCCGATCCAATCCAATCCCAACCCTAGCCCCAAAGCCAAAGCCAAAGCCAAGGAGAAATCGCTGGCTCGAACCCTATCCTCTCCTCCCCTCCCCTCCTATCCCCGCAGCCGCAGCCGCAGGCACCCAAAACCCTAGCGCCGCCGCGCCGGATCTTTCTCTGCAGCTCGCCCCTCCCCCCCTACCTGCCGGATTCATCCGTCCGTCCATCCATCCATCCATCCATGATGGGAGAGGCCAAGGAGAACGACGTGTACGAGGAGGAGCTGCTCGACTACGAGGAGGACGACGACAAGGCCCTCGACGCCTCCTCCACCGCCAAGCCCGCCGCCGACGCCGCCCAGGCCAAGAAGGGCTACGTCGGCAT…	18.7287	7.90389	2.77402	2.84925	0.00438225	0.0477295	up
Trinity4106	TCCTGGACATCCCTCCGCATGTCCAGTGACTCAAGCATCTTGTCACACTCGTCAAGAATGAAATGCCTCACATTCTTCAAAGAGAGGTCCTTGTCTCTAGCTAGAGCTAGAATCCTCCCAGGTGTGCCCACAACAATGTGGGGGCAGTCGTTCTTGAGCAAATCCTGGTGTTTCTTGATGTGAACACCTCCATAGAATACAGCAACCTTTAATTCGGGCAGAAATTTGCTGAACCTCTCGAACTCGTTGCAAATCTGGTAAGCCAGCTCTCTGGTGTGGCACAATACGAGCGCTGCCACCTGACCAGCGGTAGGATCGATCTGCTGGAGAGACGACAGGACAAAGACAGCAGTCTTTCCCATCCCAGATTTTGCTTGGCAGATGACATCCATTCCGAGG…	18.7287	7.90389	2.77402	2.84925	0.00438225	0.0477295	up
Trinity4167	TCGCGTCGATGGATCGATCAACCAATCCACTCCACAGCCCCCGGAGCCAAACACACCAACAAGCTTCTCTGTCTTCATCTTCTTCTTCTTCCCTGCTCAAATCTTCCATACACCATGGGCTCCCTGAGAAGCAGCGGCAGCGGCGCGGCGGTGCCGGTGGAGAGTGTGGACCCTGAGGCGGCGTGCGCACTGCTGGCCTCGGGGCAGTACGGGTACGTGGACGTGCGCATGTGGGAGGACTTCGACAAGGGCCATGTTGCCGGCGCACGCAACGTACCATACTATCTCTCCGTCACCCCACACGGCAAGGAGCGCAACCCGGACTTCGTCGACCAGGTCGCCGCGCTCCACGCCAAGGAGGACAGGTTCCTCGTGGGCTGCCGCTCTGGCGTCCGTTCA…	1744.27	9.51776	2.29018	4.1559	3.24e-05	0.000427041	up
Trinity4170	CACCATGGGCTCCCTGAGAAGCAGCGGCAGCGGCGCGGCGGTGCCGGTGGAGAGTGTGGACCCTGAGGCGGCGTGCGCACTGCTGGCCTCGGGGCAGTACGGGTACGTGGACGTGCGCATGTGGGAGGACTTTGAGAAGGGCCACGTCGCCGGCGCACGCAACGTACCGTACTACCTCTCCGTCACCCCTCACGGCAGGGAGCACAACCCTCACTTCGTCGACCAGGTCGCCGCGCTCCACGCCAAGGAGGACCGGTTCCTCGTTGGCTGCCGCTCCGGGATCCGGTCAAGGCTCGCCACCGCAGACCTCGTCGCCGCCGGATTCACGAATGTGAAGAACCTGGAGGGTGGCTACCTCTCCTTGCTCAAGAGCGCAAGCTACCCGCAGCCGGCAGCCGG…	152.96	8.16743	2.30201	3.54796	0.000388233	0.00490296	up
Trinity4172	AGGACTTCGACCGCGGCCATGTCACCGGCGACCAATCCAGTCCATAGCCCCCGGAGCCAGACCCACCCTGCATACCTCCCCTTCATCATCATCACCATCTTCTTCTTCTTCTCCTCGCACATCCATCATCCATGGGCTCCCTGGGAAGCAGCGACGGCGAGAAGAGACTGGCGGTGGAGAGCGTGAACACGGAGGCGGCATGCGCACTGCTGGCGTCGGAGCAATACGGGTACGTGGACGTGCGCATGTGGGAGGACTTCGACCGCGGCCATGTCGCCGGCGCGCGCAACGTGCCCTACTACCTTTCCGTCAACCCCCACGGCAAGGAGCGCAACCTGGACTTCGTGGACCAGGTCGCCGCGCTCCACTCGAAACAGGACCGGCTCCTCGTCGGCTGCC…	678.708	9.16677	2.07056	4.4272	9.55e-06	0.000126648	up
Trinity4173	GCGGCATGCGCACTGCTGGCGTCGGAGCAATACGGGTACGTGGACGTGCGCATGTGGGAGGATTTTGACCGCGGCCATGTCGCCGGCGCACGCAACGTGCCCTACTACCTCTCCGTCAACCCCCACGGCAAGGAGCGCAACCTGGACTTCGTGGACCAGGTCGCCGCGCTCCACTCGAAACAGGACCGGCTCCTCGTCGGCTGCCGCTCCGGGGTCCGGTCCAGGCTCGCCACCGCCGACCTCGTTGCCGCCGGGTTCACGAAGGTGAAGAACCTGGAGGGTGGCTACCTCTCCTTGCTCAAGAGCGTTAGTTACCAGCAGCCGGCAGCACTAGCCAACCTTCACTAATTTTCCTTATGTTTCGAAGGCTCTCAGGAATAAGTTAATTGGTGATCTATT…	24.5761	8.2959	2.76869	2.99632	0.00273256	0.0311964	up
Trinity4175	ATTGAATTGATTGATCCCTCCGATGGAAAAGGAACCGTTGTGTCGTTGTTGATCAACAGGATCCTTTCGCTCTACCTATCAGTGGAGTACGTGGAGCACACTAGACAAGGAGATAATTCAACTGATCTGACCATTTCTTTATTGTCGCTCTGGCGTGTCGCCGCGTCATCATGGAAATCTGGACCACTTGTCCTCTTGTTTATATACCAAACATATATACATATTCTTGCATCTGTAGACAACTGCCAGATCATGGCTGGCTGGCTATATTTTGGTATCAACAATACCCATGAACATGACCCCTTGTCATAAAACCCTTAAAAAAAGGGTGCAAAAGGAGATTCTTATACACCTTGTCATTTCATAGAAAACAAATACAGCAAATACGTCTGTAGTTGA…	98.9264	7.79889	2.32128	3.35974	0.000780162	0.00961837	up
Trinity4190	CCCCTTGCTGCCCAAGGTAGGTGCTACCGTCGTGTTTGTACAGCTATAGTAATGGCCGATGCCCTGCGTTGTAGAAGCAAACCAAATCAAAGCAATCCATTTGAGCTTCACAAAACTAGTACTCCAACGTGTGCTCCTCTCTCAAGTGTGTGTTCGTGAGCTAGCTTCAGTATTAGTGCAGTTTATCTGCCTGCGTCTTGTGCACTAGTGTGTCCGTGTGCTAGTAGCTAGCCTACACCACCGTTTCTCTCGGGGGGCATTTCATATATACACACGCGATTAACACGTACAGTACAGACATCCTTCAACGACGGTCGATGATGGCCGGCGCTCAAGAGCAAGGGCTGAAGCTGCTGGTGCCGCGGAGCGGTGTGAGCATATACGCCATCCGCGTCCAGA…	249.826	7.17208	2.1261	3.37336	0.000742578	0.00916878	up
Trinity4191	CCTCAGACTCCAACTTTTGTCTTGTTTCCTTTCAGACGATTTCATCTTTGCCACTCGTGCTTATAAAGATCGCAGTTCGGGCCTTGCCATATACTCATACACTTAAGCAACAGATATACAGGACAGGAGTATCAGGGAGGAAGACGAGGAAACGTTGATGGCCGGCAGTGAAGAGCTGAAGCTGCTGGGGTGGTGGGCGCCCGGGGTGAGCCCCTTCGTGCTCCGAGCACAGATGGCCCTCGCCGTAAAGGGGCTGAGCTACGAGTACCTCCCGGAGGACCGCGGGTGCAAGAGCGACCTCCTCATCGCGTCCAACCCCGTGTACAAGAAGGTGCCCGTCCTCATCCACTGCGGCAGGCCCGTCTGCGAGTCGCTGCTCATCCTGGAGTACCTCGACGA…	536.445	8.98964	2.2739	3.9534	7.7e-05	0.00100572	up
Trinity4193	CCCCTTGCTGCCCAAGGTAGGTGCTACCGTCGTGTTTGTACAGCTATAGTAATGGCCGATGCCCTGCGTTGTAGAAGCAAACCAAATCAAAGCAATCCATTTGAGCTTCACAAAACTAGTACTCCAACGTGTGCTCCTCTCTCAAGTGTGTGTTCGTGAGCTAGCTTCAGTATTAGTGCAGTTTATCTGCCTGCGTCTTGTGCACTAGTGTGTCCGTGTGCTAGTAGCTAGCCTACACCACCGTTTCTCTCGGGGGGCATTTCATATATACACACGCGATTAACACGTACAGTACAGACATCCTTCAACGACGGTCGATGATGGCCGGCGCTCAAGAGCAAGGGCTGAAGCTGCTGGTGCCGCGGAGCGGTGTGAGCATATACGCCATCCGCGTCCAGA…	64.9749	6.26316	2.09578	2.98847	0.0028038	0.0319496	up
Trinity4201	GCCCTGGCCGCCGTAGCCACCGCCGCCGCCGCCGTAGCCTCCGCTACCGCCCAGGATTCGTCAGTTTGTCCCCGTGAAGGGCGCCTTCCTGATGCTAAGAAAGGCGCACCACATCTGAGGGACATCTTTTATCGAATGGGCTTAACAGACAAAGATATTGTAGCACTATCTGGGGGGCACAGCCTGGGAAAGGCACATCCTGAAAGGTCTGGGTTTGACGGTGCATGGACTCGTGATCCTCTGAAGTTTGACAACTCATACTTTCTTGAGCTACTGAAAGGGGAATCAGAAGGTCTTCTGAAGCTCCCTACTGATAAGGCATTGTTGGATGATCCTGAATTTAGACGCTATGTGGAGCTTTATGCAAAGGACGAGGATGCTTTCTTCAAGGACTACGCT…	318.818	-5.87533	1.96727	-2.98654	0.00282158	0.0321365	down
Trinity4209	CCCTCACTCTATAAATTACAAAGTACACAATCAAACGTGATTTGACAAATCCATATGAAGCACTAGCATCTCACACTGTTAACTTTTGAAACGGAGGGAGTAATAGATACACATCATCTATTGGACCGACTAAATAAAGTCATAAATGAAGTGATATATGTTTCCAACTCGGAAGCACAGCAGATATTTCCTGCCATGTTCATTTTTAGCCTAACAAAACTCTACATCCCTTCCCTAAAAAAAAAAACTCTACATCCCTACTCTCTTTACACAGCAAAATTATTCCTATATGTGATGGAACATTGCTAATGCTTATTTACAAAATGGCTAGAGCGAGCATCGCCAACAGCAGGGATAAGGGCTGGCAGTAACAGCCATCATTGGGCTCAGCTCATTGCA…	19.596	7.96922	2.76994	2.87703	0.00401432	0.0441879	up
Trinity4261	ATGATACATGAACTCCAGATTCCTGAACAAAAAATACAGTATAAGCAAAGATAAGCATAATAAATTGGTCATGACTAGTTTTGAATGAGAAAATGGTATGGTTTGCATAGATTCTATTCCACACAAATACAATTGAGAACAGCAAAAACAAAAGACGTGAGAAAACCAAATTCCAGTGCCCTTTGGTCCATCTAGAAAATGAACGGATGTACATGACAGTCGAGCTAAACTGAATTCTGCATCTGACCCTCTTAGTTCATGCAGCTGACATGCATATGAATTAATTTGTCCTATATATCTAGGGATACTTACAGAGAAATTACAGGGGATTCAAAAATCCGAAAAGCTAGATGGATGGCAAGAAACCACTACAATTGCGGTGTTTGTTATCTTTTTGTC…	55.5925	9.47353	2.7622	3.42971	0.000604233	0.00751648	up
Trinity4262	ATCAAAATCACTCATTCATTAGCCATCAGATTTCATTGACATAAAAAATCATCATCATTTTTTGGCATCACAACATGCTAGAAAGGTACAAGGACACATGAGCCAAAATGACAGCCAATCAATCCAATCTGTTTGCTAACCACTAACTCCTTGCTGCACGATACAATTCAAATCAAATTTTACAATGGTGGTACATATGTAGCACTCACTGAGACTATACCAATATCGCCATTCAATCCAAATTTTACAAACTCCCAGGAACAAGACCATTCGGCCCACACCCTACAGACAAGGAAAAATTAACAACAAAATGCCTATCTCTAAAGATCTCTTAGTCTATACAGTAGCTTCGATACGTCGAGTGAGTTCCCCCTGCCATCAACCATTCGACCGACATCC…	27.717	8.46941	2.76267	3.06566	0.00217188	0.02525	up
Trinity4271	ATCAAAATCACTCATTCATTAGCCATCAGATTTCATTGACATAAAAAATCATCATCATTTTTTGGCATCACAACATGCTAGAAAGGTACAAGGACACATGAGCCAAAATGACAGCCAATCAATCCAATCTGTTTGCTAACCACTAACTCCTTGCTGCACGATACAATTCAAATCAAATTTTACAATGGTGGTACATATGTAGCACTCACTGAGACTATACCAATATCGCCATTCAATCCAAATTTTACAAACTCCCAGGAACAAGACCATTCGGCCCACACCCTACAGACAAGGAAAAATTAACAACAAAATGCCTATCTCTAAAGATCTCTTAGTCTATACAGTAGCTTCGATACGTCGAGTGAGTTCCCCCTGCCATCAACCATTCGACCGACATCC…	43.1708	9.10871	2.7591	3.30133	0.000962279	0.0117463	up
Trinity4273	ATCAAAATCACTCATTCATTAGCCATCAGATTTCATTGACATAAAAAATCATCATCATTTTTTGGCATCACAACATGCTAGAAAGGTACAAGGACACATGAGCCAAAATGACAGCCAATCAATCCAATCTGTTTGCTAACCACTAACTCCTTGCTGCACGATACAATTCAAATCAAATTTTACAATGGTGGTACATATGTAGCACTCACTGAGACTATACCAATATCGCCATTCAATCCAAATTTTACAAACTCCCAGGAACAAGACCATTCGGCCCACACCCTACAGACAAGGAAAAATTAACAACAAAATGCCTATCTCTAAAGATCTCTTAGTCTATACAGTAGCTTCGATACGTCGAGTGAGTTCCCCCTGCCATCAACCATTCGACCGACATCC…	82.7334	10.0471	2.75116	3.65195	0.000260261	0.00331987	up
Trinity4279	ATCAAAATCACTCATTCATTAGCCATCAGATTTCATTGACATAAAAAATCATCATCATTTTTTGGCATCACAACATGCTAGAAAGGTACAAGGACACATGAGCCAAAATGACAGCCAATCAATCCAATCTGTTTGCTAACCACTAACTCCTTGCTGCACGATACAATTCAAATCAAATTTTACAATGGTGGTACATATGTAGCACTCACTGAGACTATACCAATATCGCCATTCAATCCAAATTTTACAAACTCCCAGGAACAAGACCATTCGGCCCACACCCTACAGACAAGGAAAAATTAACAACAAAATGCCTATCTCTAAAGATCTCTTAGTCTATACAGTAGCTTCGATACGTCGAGTGAGTTCCCCCTGCCATCAACCATTCGACCGACATCC…	109.294	10.4488	2.75615	3.79108	0.000149993	0.00193525	up
Trinity4284	ATCAAAATCACTCATTCATTAGCCATCAGATTTCATTGACATAAAAAATCATCATCATTTTTTGGCATCACAACATGCTAGAAAGGTACAAGGACACATGAGCCAAAATGACAGCCAATCAATCCAATCTGTTTGCTAACCACTAACTCCTTGCTGCACGATACAATTCAAATCAAATTTTACAATGGTGGTACATATGTAGCACTCACTGAGACTATACCAATATCGCCATTCAATCCAAATTTTACAAACTCCCAGGAACAAGACCATTCGGCCCACACCCTACAGACAAGGAAAAATTAACAACAAAATGCCTATCTCTAAAGATCTCTTAGTCTATACAGTAGCTTCGATACGTCGAGTGAGTTCCCCCTGCCATCAACCATTCGACCGACATCC…	21.2698	8.08746	2.76755	2.92224	0.00347522	0.0388578	up
Trinity4290	ATCAAAATCACTCATTCATTAGCCATCAGATTTCATTGACATAAAAAATCATCATCATTTTTTGGCATCACAACATGCTAGAAAGGTACAAGGACACATGAGCCAAAATGACAGCCAATCAATCCAATCTGTTTGCTAACCACTAACTCCTTGCTGCACGATACAATTCAAATCAAATTTTACAATGGTGGTACATATGTAGCACTCACTGAGACTATACCAATATCGCCATTCAATCCAAATTTTACAAACTCCCAGGAACAAGACCATTCGGCCCACACCCTACAGACAAGGAAAAATTAACAACAAAATGCCTATCTCTAAAGATCTCTTAGTCTATACAGTAGCTTCGATACGTCGAGTGAGTTCCCCCTGCCATCAACCATTCGACCGACATCC…	45.7805	9.19338	2.75561	3.33624	0.000849206	0.0104336	up
Trinity4293	ATCAAAATCACTCATTCATTAGCCATCAGATTTCATTGACATAAAAAATCATCATCATTTTTTGGCATCACAACATGCTAGAAAGGTACAAGGACACATGAGCCAAAATGACAGCCAATCAATCCAATCTGTTTGCTAACCACTAACTCCTTGCTGCACGATACAATTCAAATCAAATTTTACAATGGTGGTACATATGTAGCACTCACTGAGACTATACCAATATCGCCATTCAATCCAAATTTTACAAACTCCCAGGAACAAGACCATTCGGCCCACACCCTACAGACAAGGAAAAATTAACAACAAAATGCCTATCTCTAAAGATCTCTTAGTCTATACAGTAGCTTCGATACGTCGAGTGAGTTCCCCCTGCCATCAACCATTCGACCGACATCC…	125.277	10.6457	2.74987	3.87134	0.000108237	0.00140613	up
Trinity4294	ATCAAAATCACTCATTCATTAGCCATCAGATTTCATTGACATAAAAAATCATCATCATTTTTTGGCATCACAACATGCTAGAAAGGTACAAGGACACATGAGCCAAAATGACAGCCAATCAATCCAATCTGTTTGCTAACCACTAACTCCTTGCTGCACGATACAATTCAAATCAAATTTTACAATGGTGGTACATATGTAGCACTCACTGAGACTATACCAATATCGCCATTCAATCCAAATTTTACAAACTCCCAGGAACAAGACCATTCGGCCCACACCCTACAGACAAGGAAAAATTAACAACAAAATGCCTATCTCTAAAGATCTCTTAGTCTATACAGTAGCTTCGATACGTCGAGTGAGTTCCCCCTGCCATCAACCATTCGACCGACATCC…	31.8586	8.67031	2.76435	3.13648	0.00170992	0.0202111	up
Trinity4295	ATCAAAATCACTCATTCATTAGCCATCAGATTTCATTGACATAAAAAATCATCATCATTTTTTGGCATCACAACATGCTAGAAAGGTACAAGGACACATGAGCCAAAATGACAGCCAATCAATCCAATCTGTTTGCTAACCACTAACTCCTTGCTGCACGATACAATTCAAATCAAATTTTACAATGGTGGTACATATGTAGCACTCACTGAGACTATACCAATATCGCCATTCAATCCAAATTTTACAAACTCCCAGGAACAAGACCATTCGGCCCACACCCTACAGACAAGGAAAAATTAACAACAAAATGCCTATCTCTAAAGATCTCTTAGTCTATACAGTAGCTTCGATACGTCGAGTGAGTTCCCCCTGCCATCAACCATTCGACCGACATCC…	107.81	10.429	2.7486	3.79431	0.000148056	0.00191096	up
Trinity4296	ATCAAAATCACTCATTCATTAGCCATCAGATTTCATTGACATAAAAAATCATCATCATTTTTTGGCATCACAACATGCTAGAAAGGTACAAGGACACATGAGCCAAAATGACAGCCAATCAATCCAATCTGTTTGCTAACCACTAACTCCTTGCTGCACGATACAATTCAAATCAAATTTTACAATGGTGGTACATATGTAGCACTCACTGAGACTATACCAATATCGCCATTCAATCCAAATTTTACAAACTCCCAGGAACAAGACCATTCGGCCCACACCCTACAGACAAGGAAAAATTAACAACAAAATGCCTATCTCTAAAGATCTCTTAGTCTATACAGTAGCTTCGATACGTCGAGTGAGTTCCCCCTGCCATCAACCATTCGACCGACATCC…	19.6552	7.97354	2.7711	2.87739	0.00400974	0.0441445	up
Trinity4331	GCACGGCCGCAGCCTTTTCACTCCCAACCCTGTCTCCAATGGCGGCCACGGCCGCGGCGGCGACGCTGGCGGCGGCCACTTCCTCCCTCCTCCGGCGCTCCCCCCTGCTGCGGCCGCACGCGCTCCGGGTCTCCCGCGACTTCGCTCCCCGAAGGTGAGGTGTCTTCTTGTATCTCAGATCTTACTGGCCCCGCGATTCCCGTGTAATTCAATCGGGGATTTGGGTCAGGGTTAGGTCTCATAGGTGGTAGTGCTAGGGGTAGTTTTGTGCGAC	53.0033	-23.05	3.7378	-6.16674	6.97e-10	4.93e-08	down
Trinity4333	ATTGCTTCATCAACAAATGAAGAGGTTGCTGCCAAAACAGCGGCAGCGACTGCTGATACTGGAGGACCGACGATTTTTGACAAGATCATTGCAAAGGAAATCCCTTCAAGCATTGTCTATGAGGACGAGAAAGTCTTAGCATTTAGAGATATCAATCCGCAAGCTCCTGTGCATGTTCTAGTCATCCCGGCTCAAAATAACTTGCTACTAACAAAAGCAATGACAGGTTCATAACTGGCACATATTATTA	42.2783	-22.7416	3.72451	-6.10594	1.02e-09	5.09e-08	down
Trinity4336	CTGCAAATCAATCAGGAATGTCAAACCACCAGATTAACCAAGCAAACCAAATCAAAACAGAGGAAACTCTGGGAATAACATCTAGTGTCGCCAAATGTTTCAGTACAAGTACAGGCTTCAGAATCCACAGCAGACCCGAGACAGTAACATTATGAAAGATACATCGCTTCCATTCAGCAACTAGCCAACTGGGGCAAGCAAACATTGCCGTCACAGAGTCCAGTGAAAATGCCAATCAGGTTCTGAGGCATTTTAACAACTTACACGAGTTGCTTCCCGTCTCTGGGTTCAGCAGAGTTCGCACGATGATCATGATGGTGATGGTGGTGGCGGCGGTGGTGCCGGCTTTTGTGAGACCCCTTGCCATCATTCATCTTGTCTGGCTCGCCAGCAGCACCG…	23.7194	-7.87235	2.77813	-2.83369	0.00460145	0.0498058	down
Trinity4340	CTGCAAATCAATCAGGAATGTCAAACCACCAGATTAACCAAGCAAACCAAATCAAAACAGAGGAAACTCTGGGAATAACATCTAGTGTCGCCAAATGTTTCAGTACAAGTACAGGCTTCAGAATCCACAGCAGACCCGAGACAGTAACATTATGAAAGATACATCGCTTCCATTCAGCAACTAGCCAACTGGGGCAAACCCTTGCCGTCAGAGTCCAGTGATGATGCCAATCAGGTTCTGAGGCATTAACAACTTACACGAGTTGCTTTCCGTCACTGGATTCAGCAGAGTTGCCATGGTGATCATGATGGTGATGGTGGTGGCGGCGGTGGTGCCGGCTTTTGTGAGACCCCTTGCCATCATTCATCTTGTCTGGCTCGCCAGCAGCACCGTCATCCA…	371.041	10.4779	2.55182	4.10607	4.02e-05	0.000529477	up
Trinity4342	CTGCAAATCAATCAGGAATGTCAAACCACCAGATTAACCAAGCAAACCAAATCAAAACAGAGGAAACTCTGGGAATAACATCTAGTGTCGCCAAATGTTTCAGTACAAGTACAGGCTTCAGAATCCACAGCAGACCCGAGACAGTAACATTATGAAAGATACATCGCTTCCATTCAGCAACTAGCCAACTGGGGCAAACCCTTGCCGTCAGAGTCCAGTGATGATGCCAATCAGGTTCTGAGGCATTAACAACTTACACGAGTTGCTTTCCGTCACTGGATTCAGCAGAGTTGCCATGGTGATCATGATGGTGATGGTGGTGGCGGCGGTGGTGCCGGCTTTTGTGAGACCCCTTGCCATCATTCATCTTGTCTGGCTCGCCAGCAGCACCGTCATCCA…	156.504	10.9668	2.76019	3.97319	7.09e-05	0.000926731	up
Trinity4365	AGTCGGTGAAATTGGGCACAAGCATGGCCGCGAGCCCCACGGCGACCACGAGCACCCACCGCATCCACCAACATCGCATCCCATTAGCATTCTACCATTTTCCTCGGAGAGAAGTAGCCAGAAACAGCAGCGCCATGGCCGGCATCATGCACAAGATCGAGGAGAAGCTCCACATGGGCGGCGGCAGCGACGAGCACAAGAAGGACGAGGAGCACAAGAAGGCGGAGGAGCACAAGAAGAAGGACGGGGAGCACAAGAAGGACGGCGAGCACAAGAAGGACGGGGAGCACAAGGAGGGCATGATGGAGAAGATCAAGGACAAGATCAGCGGCGACGGCCACGGCGATGGCAAGAAGGACGGCGAGCACAAGGAGGGCATGATGGAGAAGATCAAGGACA…	191.967	-7.73835	2.51722	-3.07417	0.00211091	0.0245801	down
Trinity4368	GGTCCTCCCGTTTCATCAGACACCCTCCACCTCAGGCCACGGGGCCGCGTCCCCTCGCCGATCTTTAAATACCGGCGAAGGGGAGCCAAGCAAGATCACACACCATCATCGCATCCCATTAGCATTCTACTATTCGCCATTTTCCTCGGGAAGTAGCAACACCACCATGGCCGGTATCATCCACAAGATCGAGGAGAAGCTGCACATGGGCGGTGGCAGCGACGAGCACAAGAAGGATGAGGAGCACAAGAAGGTGGAGGAGCACAAGAAGAAGGACGGGGAGCACAAGAAGGACGGGGAGCACAAGGAGGGCATGATGGAGAAGATCAAGGACAAGATCAGCGGCGACGGCCACGGCGATGGCAAGAAGGACGGCGAGCACAAGGAGGAAGATCAAGG…	209.291	11.3861	2.74819	4.14312	3.43e-05	0.000451364	up
Trinity4453	TGCCGAATCATACGTGTTATCCCCAGAGCACATGGAGAAATGCGTGTAAGTAAATGTTTATCCAAGAAGGATGGCGGTTCATATAGCATATCAGCGAAGCATCTTACAGTATGTGCCTGCAATAAGAAACTATTGACAAAGTTCCCATATTCTGTAAAATGATTGGATTCCTTTTACATAAGGTGGCGCTTCATCGTGGATCTATTGTTTACATGACTTGTCCTCAAACTGTGCTTCTTGTTTGCTTCCTTGCTGTTGAAACATAGCAGTTCTTAGTTCTTGTACTTCATGGTCTCTTTCTCGAACCCAATTGTTGGGAATTGTTTTGCATATTCCTCCACATCGTGGCGAAGCTTTGCAATTTCAGCTTGGATGTTGCTGTCGGATTGCAAAGTGGCA…	53.2512	8.44544	2.59575	3.25357	0.00113966	0.0138088	up
Trinity4522	AATATCTAAGATGCACTGTTTTGCCTTTTCCTGAACAGGGAGTGTTGATCATCATTTACAGGGTAATTAACTTAATCCCCATAAAATTAGTCTATCATATATACTGTACAACGTTGAGGCAAATCATGGTGATTGATGAACTTAATCCCCATGAAATTAGTACTATTATATATACAACACTGAGGTAAATCTTCGTCGATTGTTTACACCGAAAACAGCATCCGAGCACGATCATCGATCATTCTAGGAACGGGTAATCGGTGTATCCGACGGCGGGGTGGGCGGCGCCGGCGCCGTAGAAGGTGGCGCTGACGCAGTCGTTGAGCGGCGCGCCCAGCTCGAACCTCCTCGGCAGGTCCGGGTTGGCCAGGAACAGCCGCCCGTACGCCACCAGGTCGG…	411.476	10.5468	2.3801	4.43122	9.37e-06	0.000124321	up
Trinity4526	TATATAATGATGAAATACAAGTCCAATACCAATAAGATATGGTTTACACAGTAGGACTCAAAGAAATGGCCTATCACATATATATAATGATGAAATACAAGTCTAATACCAATAAGGTATGGTTTACACAGTAGGGCTACAATTCGAAGTCTAACAGAGGGCGAGCTCCGACATAGTCTAGCTACAAGGACGATCATACCAAATTTTGATTGGGATTAAAACAGGACGAACTGTATATTTCCTCGTGTCACTTACTCGTGAACGCATACAGCTAGCAGTTTTGCGTCCCATCTGTTGCTTTGGTTTCCAAATTCTCATGAAGCTCAGTGGTGGTGGCTGCGCGACGAGACTGATTAGCTCCGTGACAATACTCCCAGCCTGACTCGACGGAGGTGGTGA…	137.012	-10.4026	2.79757	-3.71844	0.000200458	0.00257185	down
Trinity4527	TATATAATGATGAAATACAAGTCCAATACCAATAAGATATGGTTTACACAGTAGGACTCAAAGAAATGGCCTATCACATATATATAATGATGAAATACAAGTCTAATACCAATAAGGTATGGTTTACACAGTAGGGCTACAATTCGAAGTCTAACAGAGGGCGAGCTCCGACATAGTCTAGCTACAAGGACGATCATACCAAATTTTGATTGGGATTAAAACAGGACGAACTGTATATTTCCTCGTGTCACTTACTCGTGAACGCATACAGCTAGCAGTTTTGCGTCCCATCTGTTGCTTTGGTTTCCAAATTCTCATGAAGCTCAGTGGTGGTGGCTGCGCGACGAGACTGATTAGCTCCGTGACAATACTCCCAGCCTGACTCGACGGAGGTGGTGA…	43.8613	-8.75941	2.79383	-3.13527	0.00171696	0.0202838	down
Trinity4534	AGATAGATACATATGGACAAACTTCACCGTAAACCCTTGAAATCAATGGGAAAAGAATCACCCATCCAGAATAAAAGCAGTACATTACATGTATAATCACTTGTGATCAGAAGAACAATGCACATTCGGCACTCAGCTGACGGGGTCGCGTTCCGGTCCGGGGTTGTAGAGGGGCAGCTCCAGGAGGAATGCCACCTTGAACCAATCGGGCAGGGCTCCATACACAACAGGCGGCAATGGGATAAGAGGGCTTGTAGTGTTCTTGTATGTGCGGTATTCCTCTGACCGACCAAAGCGCTTATCAGCAGACGCCTCAAGAAGTGGGATCCCACTAACGAAAAGAAGCAAGAGCGTCAGGAAGATGGGTCCCAAGATTACAAGCCATTCAGCTCCTGAGAG…	121.911	10.6064	2.74834	3.8592	0.000113759	0.00147676	up
Trinity4537	TGCGGCACAGGTTACTTTCTCTTCCGCCTTTTTTTTTTTTTTTTTTTTTTTTTTTTTTTTTCGTGGCAAAGAGTAAAATTCCCATAGAAACTAGAGAAAATTCAGACTTTCATACAGGATTTGGTACAAGAGGGCACAAAATAAAACCAAAGTTTTCCACTATTAACACAAGTACACAATATCCCTATTAAAGACAAGTACAAAAACTATGCTTTTGAACATCCTGGGAGATAGATACATATGGACAAACTTCACCGTAAACCCTTGAAATCAATGGGAAAAGAATCACCCATCCAGAATAAAAGCAGTACATTACATGTATAATCACTTGTGATCAGCAGAACAATGCACATTCAGCACTCAGCTGACAGGGTCGCGTTCCGGTCCGGGGTTGTAGAG…	83.3001	10.0569	2.75135	3.65528	0.000256902	0.00327823	up
Trinity4545	CTAAGGTGAATATTTTCTTTTCCTGTTTTCTGTTTGTTTCACTGATTTTCATACCAGAATTATTTCTGTGAAGGAGGAGCTAGAACTGGAAAAGCAACAAGGAGTGGAGAATGAACCTATGAACAGTCTTTCCGAATTGGATCTTCTGACGTCTCATTATCTCCAAGACGATCTTCCAATTATATTGGAAGTATTGCTACGCTCTGATCATCTTATGACAGATGAATTGTGGAAATGGTTGGAAGAGGTCCTGGAGGTTTACTCCCGACCAGAAGTCCTTGGTCGTGGAACCTGGGGCCTCCGCCGCTGTGTTTTTGGTGGAGGCTGGAACCTGGGCCGCCGTGCCTATTGCCGCCGTGGTCGTGCCCATGGTTTCGGACACCGTGGTCACGGTCGTGC…	22.595	8.1747	2.77726	2.94345	0.0032458	0.0365858	up
Trinity4567	CTCCCCCGTCACCTCCCTCCCCTCCCCACTGCCCGCGGCGCCTCGGCTCGATCCCCCTGCCCCCGCCCGCAGCCGCCGCCGCCGATCCCGGCTCCGGTCCTCCGCCACCCCGCACTTCACACATGATGGAAGCCGACGTCGCCATTGCCACCCCCGTGCTCCGCCCTCAGGAATCGTAGCTGATTGGATGCTTTCGAGCTGCAGATTCAGAGCACATAGTGGTCGTCGTGTGCTCGCGGAGACGTGGGTTTGAAGCATTGAAGTGTTAGGTGGATTTTCCATTGCGTAGTTGTAACCTGTAAAAACAAGTTGGTTTTTTGTCAAGAGCTGAAGATGAAGAGTTCTCAAGGAGCAATGTTATCTCCTCTCTGTCTCTGGGCAGTGGTTTGCCTCATGGCT…	67.5142	9.75383	2.7516	3.54478	0.000392939	0.00496104	up
Trinity4574	CTCCCCCGTCACCTCCCTCCCCTCCCCACTGCCCGCGGCGCCTCGGCTCGATCCCCCTGCCCCCGCCCGCAGCCGCCGCCGCCGATCCCGGCTCCGGTCCTCCGCCACCCCGCACTTCACACATGATGGAAGCCGACGTCGCCATTGCCACCCCCGTGCTCCGCCCTCAGGAATCGTAGCTGATTGGATGCTTTCGAGCTGCAGATTCAGAGCACATAGTGGTCGTCGTGTGCTCGCGGAGACGTGGGTTTGAAGCATTGAAGTGTTAGGTGGCTTTTTCATTGTGTAGCTTAACCTGTAAAACAAGTTGGGTTTGTCAGGAGCTGATAAGATGAAGAGCATTCGAGGAGCACTGTTATCTCCTTTCTGTCTCTGTGCAGTGGTATGCCTCATGGCTCA…	66.5335	-9.36039	2.75458	-3.39812	0.000678508	0.00840448	down
Trinity4576	AGCCCCGGACGTCAAGTCGATGCAGATCCACCACGAGGCGCGCCACCCCAAGCTCCCCTTCGACCCGGACAAGATCACCAACCTGCACGGCTCCACCGCCGCCGCGCCCGCCGCGGCGGCCGTCGCGTCCACCTCCAAGCCCAAGCCCGGCGTCCGCGGCAGCCTCAAGAAGACGGGCGATGAACAGAAATGAGGCCTCCACAGCTTCAAGCGCCTCTTCTAAGTCTCTGTTTGCCGT	134.802	-10.3791	2.75221	-3.7712	0.000162466	0.00209366	down
Trinity4598	TAGAAAAGCTGAAAACATTGTTGCACCAAAACTAAAATATCTCATGCAACAGTACATTGTTCAAAGCTTCTGCGTGTAACACCACTCAATTCATATAGACAGACAAAAAGCTTGCTCTCAAAGCTGTCCCTAACCAACAGAGTATTGTGTTTTATCCGACCAAACGACCGACCTAATCAGTAAATCTTCACTCATGACAAAGTTGCGCTGCCTCCCTACCAATCTATCTATCCAGTCTAGCTATTCATTCCTCCCTAACAGAAAAGAAGAAGAAAAAAAAAGGGCCTCATCAACAAGATTCCACACTCACTACTTTACTTCTTGTGCGGAAAGGCCCCGAGGTCGCTCATGGATGGCATCCCAAGGGACAAATCAGCCTCCTCTTCTGCCGCCACCGCC…	44.4542	9.15099	2.76513	3.30942	0.000934888	0.011425	up
Trinity4600	CCCCTACTCGGCGGCCAACCGCACCCAAACCCCCTCCCCTCCCAGCGCCGGCCTCGCCGGAACCCTAGCCGCGGCGCTCCGGCGATCGGCAGGCGATCGCATTGGCCGCGACGCCGATGGCGACCCACCCCTCCAAGAGGAGTTATCTGTGCGCGGGGAGCTCCTCGTTCGACGACCCCGACGTCGTCGAGGTGTCGCCGGCGGCCGCCGCCGCCGCCGGCGGGTGGAACCCCGGCCACCAGAAGAGGAAGCGGAGCCAGGTTGTTCCTCGTGAAATAATTGAAATTGATGATGATCCTGATGGTGTTGTGATTATTGGTGAGAAAGCACCAGTTGAAAAGAATAAACATTCAGTTGGATGTCCTCTTGTTTGGCCAAAGCATGTGAAGACTAGTGTGG…	26.4826	-8.03136	2.76295	-2.9068	0.00365144	0.0405907	down
Trinity4602	CCCGCCGCCGTCCAGGCGATCCACCTGCAGACGGATTCGATGGGAAAATAGAGAGATTGGTCGATCTGACAAACCCGGTGGAGATTAATCTGGAAGAAGTGAGATTGGTACTACTAATGTTCCTGATCATCATCTGTCCCGCGCGCGGTGCAATGGATCGATTCGCGTGCGTTTGCTAGATCTGTCCGTTCATGCAACGGCGTTGACGTATCTACTATATCCATTGC	29.2443	21.8544	3.68123	5.93672	2.91e-09	6.67e-08	up
Trinity4607	ATGGTTTTAGTTCAAAGGAACCTTTTATTTTGCATGCGTCATCATGATGATACATCAGTGTTCCACTTACACCACACACAAAAGTATGATCAAACAACATGAAAAACTCATGTGATCCTGTGATGACTCGAACAAATAAGAAAAAAATTAACTCCTGTGACGACAACAAATTCCATGCTTGTTATGCTCTTATCTATTAATCCCATCCCGATTGGTTGTTTCTAGATTTGTTCAGATACAAATGTACCTAACACTAAAACGTGTCTAGATACATCCATATCTAATACAACAAATTCGGGACGGGGGGTGTATATTTGAGGTTGAATATATGGGATCCTTTTGGCTACTGGTGACCTGACAAGCTTGCCAGCTCCTCCTTTGTCAGCGCCGACGGGGCGA…	80.1362	-9.62876	2.75684	-3.49268	0.000478205	0.00600173	down
Trinity4608	ATGGTTTTAGTTCAAAGGAACCTTTTATTTTGCATGCGTCATCATGATGATACATCAGTGTTCCACTTACACCACACACAAAAGTATGATCAAACAACATGAAAAACTCATGTGATCCTGTGATGACTCGAACAAATAAGAAAAAAATTAACTCCTGTGACGACAACAAATTCCATGCTTGTTATGCTCTTATCTATTAATCCCATCCCGATTGGTTGTTTCTAGATTTGTTCAGATACAAATGTACCTAACACTAAAACGTGTCTAGATACATCCATATCTAATACAACAAATTCGGGACGGGGGGTGTATATTTGAGGTTGAATATATGGGATCCTTTTGGCTACTGGTGACCTGACAAGCTTGCCAGCTCCTCCTTTGTCAGCGCCGACGGGGCGA…	315.137	-11.6042	2.76757	-4.19292	2.75e-05	0.000363622	down
Trinity4611	ATGGTTTTAGTTCAAAGGAACCTTTTATTTTGCATGCGTCATCATGATGATACATCAGTGTTCCACTTACACCACACACAAAAGTATGATCAAACAACATGAAAAACTCATGTGATCCTGTGATGACTCGAACAAATAAGAAAAAAATTAACTCCTGTGACGACAACAAATTCCATGCTTGTTATGCTCTTATCTATTAATCCCATCCCGATTGGTTGTTTCTAGATTTGTTCAGATACAAATGTACCTAACACTAAAACGTGTCTAGATACATCCATATCTAATACAACAAATTCGGGACGGGGGGTGTATATTTGAGGTTGAATATATGGGATCCTTTTGGCTACTGGTGACCTGACAAGCTTGCCAGCTCCTCCTTTGTCAGCGCCGACGGGGCGA…	172.374	-6.69708	2.06632	-3.24107	0.00119083	0.0143926	down
Trinity4643	GTCGCCCTCTCCCACCCGAAGCCCCCAACCAACCCCCGAGCTCCTCGTCTCCGGCGGCGGAAGGAAGCGGCAGTCATGGTGAAGGGACGCACTGGACAGCGCGTCAGGCTCTACGTCCGGGGCACCATCCTCGGCTTCAAGAGGTCGAAGTCGAACCAGTACGAGAGCACGTCGCTGGTGCAGGTCGAGGGGGTGAACACCAAGGAGGACGTGGCGTGGTACGCCGGGAAGCGCCTGGCGTATGTCTACAAGGCCAAGACCAAGAGCAACGGCACCCACTACCGCTGCCTCTGGGGCAAGATCACCCGCCCGCACGGCAACTCCGGCGTCGTCCGCGCCCAGTTCAAGTCCAACCTCCCCGCCGAGTCCATGGGGCGCAAGGTCAGGGTGTTCATGTAC…	35.0092	8.80641	2.76908	3.18027	0.0014714	0.0175646	up
Trinity4655	CCAAATTATTTTACGTGTTTTAAAAAAATTGCAAGATCAGCAGTATTTACTCTCATTTGCAGAAGCAAACACTGTACAAGGTAGGAACCAAAACTGCTGTGAATCCAGCAAATGAAAGCCTGCTATTGGCCGTTACCATTGAGAGTTTAAGCAGCTGTGGGAGACTACACATACAGTTATCACGAATTCCTGAGAATTATAGTAGCGGCACATTCACATAACAGGGGCCTGGCTTCTAAATGTGTTTCAAGGTTTACGACAATAGCTGGACAGCTGCGATTTTCGGGATCTTTTCTCGGAGCTTCTGAGTGAGGGCCACTCGGACAGTCATCACGCCAGCAGCTGGGCCTGTGAGCCTGACCTTCACGATAGGTTCCTCGATTGAAACAAACTCAAGCT…	75.2115	9.90959	2.75032	3.60307	0.000314481	0.00398997	up
Trinity4680	GTCGGTTTATCTTATGGACAATCCAGACTATAAAACAATGCTGAATTATTCTCCAAGTCTGAAGTACAAGCAGGGATTACAAACTATATTGCCACTTTATTTAGTCGATCATTCAGACGAGGAAAAACATGTTGAATGCTATTCCAGGTCCAAAGTACAAGCAGACATTACATACTATATGACCACTCTTTATTTGGTCGATCATTCAGACTAGAAAAGGGACGCTCAATATTTTTCTGTCTGAAGTATAAGCAGACATTAGTGAAGCTACATATCCCCCTTCTCCCAGCACCAGCCATCTCATTATCTCAAGGTGCCTTGCAGGCCAACTTCGACATCATATTTGCGGATTTCTGTTCAGTGTGAGGCAGATACTTCCCATCAAATGTGAGCACCACA…	129.938	7.2082	2.53946	2.83848	0.00453287	0.0491589	up
Trinity4704	GTTCTGGAAGAATCATTTTTTAGTGGACGGACTCAAAAAAAAATTTAGTACCACCTCGGATAGTATAAAAATCTCTAAAAAAATAATAATATGCGAGAATAGATAAAAATTCAGAGAAACACATCTTCCTTTATTACTAGGTAGATGTATAGATTGACGTGTGATTTGTTCATGTTGCTTATGAACTTACATGCATTGATCAATAGCCTATGCACTTCTGAAATTTTGAGGAACACTATCAGAAAATAGATTGTCCACTTTCGGAAAATATGTACATAGACTTTCAACACTAGGTAAGTCAGTTGCAAAAACAATTAGTTATTTTTCTTATTATTTCATGAAATTGGCCTATTCAACATTTTCTGTGACACTACAAATCGTCGCAGAATATGCACATGC…	558.473	-12.4297	2.80421	-4.43253	9.31e-06	0.00012358	down
Trinity4705	GTTCTGGAAGAATCATTTTTTAGTGGACGGACTCAAAAAAAAATTTAGTACCACCTCGGATAGTATAAAAATCTCTAAAAAAATAATAATATGCGAGAATAGATAAAAATTCAGAGAAACACATCTTCCTTTATTACTAGGTAGATGTATAGATTGACGTGTGATTTGTTCATGTTGCTTATGAACTTACATGCATTGATCAATAGCCTATGCACTTCTGAAATTTTGAGGAACACTATCAGAAAATAGATTGTCCACTTTCGGAAAATATGTACATAGACTTTCAACACTAGGTAAGTCAGTTGCAAAAACAATTAGTTATTTTTCTTATTATTTCATGAAATTGGCCTATTCAACATTTTCTGTGACACTACAAATCGTCGCAGAATATGCACATGC…	34.3432	-8.40651	2.83339	-2.96694	0.00300776	0.0341066	down
Trinity4707	TTGCTGTAGCGAAGTTGCATCACCAGTTTTTGATAGGGAGATTTGACAGAAAACTTACCATCAGGAGTAAGCATCCATCTTACACGATCTTTAGACATTGGATCCAAGCATCTTAAAGCACATGTTAGACAATACTTCGCACAAGAACACTTTGAAAGTCCCAAGAGAAAGTCTGACATCTGAGTATATCGAGTTCAGTACAGCTCACAGAAGAAGGGTCAATTTATTCTGCCCGAATCCTGTCTGATATATAGAGCACCAAGCCGCGCGCAAGCTCGGTGAGCAATCTCGAAACGAACGAAACACAATCCAGCTGGTACATATAAACTATAGAGGATAATGTAGTTGCTTCGTTGCATTTCCTGATCAGCCTCGATCGGTGACCTACTAGGTACGTAG…	217.932	11.4444	2.77577	4.12297	3.74e-05	0.000492394	up
Trinity4747	GGCGGTAATGAAATTGTATTGATGCAAGATTCCATTTCTTTTTACAATCACGACGGCCTTCTATAGAAGGAATGCTTCATCAGCATTTAACTTGTTTTTCTTCTCTCTCTGAAAAAGCAGTCGACTTCTTTCTAATACTCTATTTTAGATAGAAGAAAGGGACTGGAAATTGCAGAATATTTGCAATTTTATTGGTGTCATCTCGGATAAACTGTTTTGTGGATGCGCATTTAGGCCACGACCAGCAACATATACTCACTTATACACGATGCATACATAATGGAAGTTTCTACATACAGCAATATATACCACCTTGCTGCTCTCCTGCACCAACCTCAGTAATTTACAGTTGCTTTAATAGCATCCAGGATCTTGTTCTTTGTGGGCATGTAGAATGGT…	38.8174	8.95538	2.7671	3.23638	0.00121057	0.0146211	up
Trinity4750	GGCGGTAATGAAATTGTATTGATGCAAGATTCCATTTCTTTTTACAATCACGACGGCCTTCTATAGAAGGAATGCTTCATCAGCATTTAACTTGTTTTTCTTCTCTCTCTGAAAAAGCAGTCGACTTCTTTCTAATACTCTATTTTAGATAGAAGAAAGGGACTGGAAATTGCAGAATATTTGCAATTTTATTGGTGTCATCTCGGATAAACTGTTTTGTGGATGCGCATTTAGGCCACGACCAGCAACATATACTCACTTATACACGATGCATACATAATGGAAGTTTCTACATACAGCAATATATACCACCTTGCTGCTCTCCTGCACCAACCTCAGTAATTTACAGTTGCTTTAATAGCATCCAGGATCTTGTTCTTTGTGGGCATGTAGAATGGT…	23.7659	8.24757	2.77855	2.96829	0.00299458	0.0339709	up
Trinity4753	GGCGGTAATGAAATTGTATTGATGCAAGATTCCATTTCTTTTTACAATCACGACGGCCTTCTATAGAAGGAATGCTTCATCAGCATTTAACTTGTTTTTCTTCTCTCTCTGAAAAAGCAGTCGACTTCTTTCTAATACTCTATTTTAGATAGAAGAAAGGGACTGGAAATTGCAGAATATTTGCAATTTTATTGGTGTCATCTCGGATAAACTGTTTTGTGGATGCGCATTTAGGCCACGACCAGCAACATATACTCACTTATACACGATGCATACATAATGGAAGTTTCTACATACAGCAATATATACCACCTTGCTGCTCTCCTGCACCAACCTCAGTAATTTACAGTTGCTTTAATAGCATCCAGGATCTTGTTCTTTGTGGGCATGTAGAATGGT…	389.304	8.3858	2.04121	4.10825	3.99e-05	0.000524568	up
Trinity4757	CCAAGTTTGAACACTGTCAAGAGAATGCAGCAGGCTAGTAGTACATAACGAGAACTAAATCCTCAAAACGGAGCTTAGAGATCACCAGGTAGCCGGACAAACAGAAGAACCAACAAAAGGCGACTCAAAAGTGCATGACATAGAACACGTTGCTACAACGTTCAGGCTGGCAAACGGGCAAGCATAATTAACAAAATTTGACCAGTACACATCGGGGATAACTAGGAGTACTTGAAAAGTAACGTTCAGCAGGGCTTCATTTTTTCCCATAAACAGGCGTGCAACTTAGTCGCCCTTCCGGCGGAAGGAGCATCCCTCGGTGAGCCTCGCCTTTCCGCCGGTGGGTTGGCAGAGCACCGTCTGGCAGCCGGGGCACACCACCACGGTCTGAGAGTGGCT…	141.244	9.85539	2.58169	3.81741	0.000134859	0.00174595	up
Trinity4761	TGGTTGTTTTCGATTTTTGTATTAAGAGTCGCCCTTTGGTGTTTTTCTAATTCAATCAGTGAGGTGAAGAAAAATGTCTTGCTGTGGTGGAAACTGCGGTTGCGGCTCCGGTTGCAAGTGCGGCGGCGGCGGCGGCTGCGGCTGCGGCGGTTGCAAGATGTACCCTGAGATGAACTTTGCTGAGCAAACCACAACCGGGACACTTGTTCTTGGCGTGGCACCCCGGAAAGTGAACTTTGATGGAGCTGAAATGGAAACTGGGGCTGAAAATGGCTGCAAATGTGGAGATAACTGCACTTGCAACCCTTGCAATTGTAAATGAGGGGAAAAAAAAAACCGAAGCATATTATGGAAGCTGATCTAAATAATATATGATGTATTTGGGTTTTTATTATTAGA…	30.2454	21.8873	3.68451	5.94035	2.84e-09	6.63e-08	up
Trinity4794	CTCTGCATGCAATTTCTTATAGTGTATTTGTGGGAAAACAAAGCTTTGGAAATACTGAAATATGATTTAATTAACTGTATCTTGCCGTTGATAATACAGATTACAAGCCTAGTGATACAAGCTTATAAGCTACATATAAGAGTTCAGTCTTTGCCAACGTAAAATGCCATGCTTCTATGAAATTGCCGAACTATGGAGGGGAAGAGGATGCATAGATGAGATTGCCCTTTCTTCACCTGGAACTCAGGGCAGGTGGCTGCATGAAGCTTCTTTTGTTTCAGGATGAATGGCAGCAGTCTTTTGGATTGACCAATGGGGGTCAATTTTACATAGGGCCTTGGTACACCCTTTGTTATTGTTTGTTGGCTCATGTGCAGATTTGGATCCAGCAGAATCTCA…	235.117	11.5539	2.74596	4.20761	2.58e-05	0.000340871	up
Trinity4830	GGGTCGCCCACGCACATCGTCCTCTTCCCCTCTCCCCCCCAATCGCCGCCAGGCACAGCCACCTCTTCTCCTCTTCCTCCTCTCCACGCTTGTCTCCACGGGCCACTGCTCTGCCTCTTCTCCATCTTGGTGCTGAGCAAGAAGATTGGGAAGATCTGGGCGACGGCTCCCGTGGCACCTCCTGGAAGGAGGGATCTCGCCGGCGTGATCTCCCGCCACGGCGACGAGGAGGGGGAGGAGGATGTCGACCGCCGCCGCCGCCGCCGCCGGCCCATCACTTCTCCGGCGCTGGCCACCGAAGGAAGGCCCACAGCGAGTGGCGTCTAGGGTTGCCCCCCCC	54.67	9.44942	2.79289	3.38339	0.000715979	0.00884976	up
Trinity4836	GGACCAGGGCGTGCCGTTCCCGTCGTGGCAGCAGCAGCGGGTGTACGGGAGCCTGTGGAACGCCGACGACTGGGCGACGCAGGGCGGGCGCGTCAAGACGGACTGGTCGCTGGCGCCCTTCGTCTCCTACTACCGCAACTACAACATCACCTACTGCCGGCCGTCGCCGGGGGTGTCGTGGTGCGGCGCCGAGCCCGCCGGGTCCCCGCACTTCAACCTCTCCCCCAAGGCGCGCGCCGACCTGCAGTGGGTGCGCAACATGGGCTACGTCATCTACGACTACTGCACCGACATGAGCAACCGGTACACCGCCACCAGCAGGCCCAAGGAGTGCTCGCTCCCGCCCCGCCCGTGATGAGTTTGATCGCCGTCGGGTTTGGTCGAGCGAGAGGGTTGAGC…	247.444	-11.2554	2.77973	-4.04908	5.14e-05	0.000674518	down
Trinity4840	GGACCAGGGCGTGCCGTTCCCGTCGTGGCAGCAGCAGCGGGTGTACGGGAGCCTGTGGAACGCCGACGACTGGGCGACGCAGGGCGGGCGCGTCAAGACGGACTGGTCGCTGGCGCCCTTCGTCTCCTACTACCGCAACTACAACATCACCTACTGCCGGCCGTCGCCGGGGGTGTCGTGGTGCGGCGCCGAGCCCGCCGGGTCCCCGCACTTCAACCTCTCCCCCAAGGCGCGCGCCGACCTGCAGTGGGTGCGCAACATGGGCTACGTCATCTACGACTACTGCACCGACATGAGCAACCGGTACACCGCCACCAGCAGGCCCAAGGAGTGCTCGCTCCCGCCCCGCCCGTGATGAGTTTGATCGCCGTCGGGTTTGGTCGAGCGAGAGGGTTGAGC…	203.212	-9.11657	2.3771	-3.83517	0.00012548	0.00162649	down
Trinity4859	TTTTTTTATATAAAAGCAGTACAACCATCCTGGTATTTATTTATTGTCATACACCATCTTCCTAATTATTTCCGGCCACTGGGACTTGTAAGATATCAGAGGCTCACACACCCTTGACAATAGGTGTACGTAATAGTCAATGATAAAATTTCCAAGACTCTGGTAGAACACTTGCATGTGTCATATATATACATATCAATGTAGAATAGCCTGTTGCAGGGTCTTGCGGTGCGGTGTAAGGGCTGCTGTCGCCGGAGATGTGGTGTCCGGGCGCCCGTTATGGCATCTACCAACACAGTTGTGCGTGCTGGCAGCCTGCGGCGGCGGAGGACCAAAACTCGGACGGCTTCCATCCAGATGAACTTGTGTGGCCGTTGAGCATGGCAGGGAGCAGCATAT…	94.0134	8.49485	2.56508	3.31173	0.000927196	0.0113389	up
Trinity4892	AAAAAATAGAGCATTCCATACACAAATTAGGACTATGACAAAAACTACATGTACACGAATTTCATCTTATTTTATACAGTTTTGAACAGGTCACCTTTTTGCATCTTTTTTACAACCGCGCATGGTACGGAAATGATGTAATGTACACCTATATTTTGTTTATGCTTCCTAGGAACTTGGAAGTGTATTTGCAGGCACGACTAGCTAAAGATTTTAGTTTCCTGGTAGCATTGTGTCTTCACTGGGGCCTTTTCTCCGCGCCTCATCGTCACAGGAGTCACGTCTTCCCCTGGTAATACTTGTTCACCAGTCTCTCTGAGTACTCTCCAAACGTAAGCGCTCCGTTTGGTGGAATTAACTCTTGGTGATAGGGAATTTCACTTGGAAACTTCAGCGTCC…	606.716	12.9216	2.74589	4.70578	2.53e-06	3.36e-05	up
Trinity4894	AAAAAATAGAGCATTCCATACACAAATTAGGACTATGACAAAAACTACATGTACACGAATTTCATCTTATTTTATACAGTTTTGAACAGGTCACCTTTTTGCATCTTTTTTACAACCGCGCATGGTACGGAAATGATGTAATGTACACCTATATTTTGTTTATGCTTCCTAGGAACTTGGAAGTGTATTTGCAGGCACGACTAGCTAAAGATTTTAGTTTCCTGGTAGCATTGTGTCTTCACTGGGGCCTTTTCTCCGCGCCTCATCGTCACAGGAGTCACGTCTTCCCCTGGTAATACTTGTTCACCAGTCTCTCTGAGTACTCTCCAAACGTAAGCGCTCCGTTTGGTGGAATTAACTCTTGGTGATAGGGAATTTCACTTGGAAACTTCAGCGTCC…	102.149	9.38738	2.63148	3.56734	0.000360619	0.00456042	up
Trinity4941	AATGATACGGCCACCACACGCACACGCACACGCACACGTGCACGGCACACGCACCTGACCTTCCCCCCTACCGCGCCTCGGCTCGGCCAGTCAACCCAACGAACCCCGGCCGCGGCGCCATGGGCGACGCCACGGCCTCGGCGAGCACCAAGACGGCGGAGCTGGACGCGCCGCTCAACGCCCTCGGCTTTGAGATCGAAGAGGTCTCGCCGTCGCGGCTCACCGGCCGCCTCGTCGTCACGGACACCTGCTGCCAGCCGTTCAAGGTGCTGCACGACGGCGTGTCGGCGCTTGTAGCGGAGGGCCTGGCGAGCATGGGGGCGCACATGGCGTCGGGTTACCGCCGCGTCGCCGGCATGCAGCTCAGCATCAACCACTTCCGGAGCGCCGGCGCCGGCG…	130.68	7.2806	2.07718	3.50504	0.000456543	0.00573863	up
Trinity4969	AGCCAGAGGAACTATGGGATACATCGCACCGGAGCTATACTCTCGAAACTTTGGAGGGGTGTCATACAAGTCAGATGTGTACAGTTTTGGCATGCTGGTGTTGGAAATGGTGAGTGGACGGAGGAACTCAGATCCAAGTGTTGAGAACCAGGATGAGGTATATCTCCCAGAGTGGATCTACGAGAAAGTAATAAGTGGGCATGCATGGGAGCTTACTTTGGAAATGACAGCAGAAGACAAAGAAAAGATGAGGCAGCTGACTATTGTGGCCCTGTGGTGTATCCAGTGGAACCCAAAGAATCGGCCATCAATGACAAAGGTGGTAAACATGTTAACCGGGAGGTTGCAGAATCTACAAATGCCCCCTAAGCCATACATCTCATCTGAAAATCATCCTAC…	74.5853	-9.52524	2.75686	-3.45511	0.000550065	0.00686961	down
Trinity5035	TCCGAGTATGTCTATATTCTATTCAAACCTATGACCACACTATCCGACATGCTCTGCTACAACCATTTGAGAGTTTTGGAAAGCATATGCAAATCTACAGACAAATGTTAGCTAGAAGTGCCTCCCAGTACGTTGCTGCCTACAGGTTATGTTTTCGCATACACAAACAGGGCTAGGATTTTGGTGTTTGCAAACACAGGAACCATAATTAACATAGGACTGCCCAAGAACCCATCAAGGCAAAAGTGAAGTAGGCTTTAAGTACAAAATAATCAACACTGGGCGCTAATGCTATGGTGTTTCACAATGCTTCAGCCGGTGACCTTTGCTCGATGCCGTGACTGTTTCTTCTTGGCATCTGCTTTTTTGTCTTGATCCTCATCTTCCTGCTCTGATAAC…	24.4305	8.28732	2.77026	2.99153	0.00277579	0.0316537	up
Trinity5037	AATACCAGCCGTTTTGGAATCCTTGTGTTCTGCTGCCTTGGCTTTCTCATCTTCCTTTGCATTTGCGTCCTCTACAATAACCATTTTGGAGTCCTTGTGTTCTGCTGACTTGGTGTTGGCATCTTCCTTTGCAACTACATCCTCAATACCAGCCGTTTTGGAATCCTCGTGTTCTGCTGCCTTGGCTTTGTCATCTTCCTTTGCATCTGCATCCTCTACAATAACCATTTTGAAGTCCTTGTGTTCTGCTGAGGTCCTTGTGTTCTGCTGACTTGGTGTTGGCATCTTCCTTTGCAACTACATCCTCAATAGTCCTTGTGTTCTGCTGACTTGGTGTTGTCATCTTCCTTTGC	60.4242	9.59376	2.75245	3.48554	0.000491145	0.00615914	up
Trinity5068	GCATGGTCAATGTGAAGCCTTGCTCTCTGAAGGCCTGTCTATTGCCACATTACATCAAGGATCAAAATATGAGCTCCTGGACTCGCTTCGTGTATGATTGTGGTACTGAACTCATTCGTCTCCAGATAAGGGAGCACAAGGCCAAGAGTGGCATGGATCACATTCGAGAATTGGTCGGAGTAACAAAGTCATCAGAGCAGCCATTGCAGCTTGCACAATTCACGGAAAACAAATGGTCTTTTAACAACTCCAACTCATCCATCACTCTTGACCTGAAACCAAGCAAGGATGGCTGCATAAACGAGCTCAAATACGACAACAAACTGATCAAACTATACAGGGGAAGGAGACTAGCATATGAACTCAAATGCTGCAGTCAGCATGCTGAAGATACTGCAG…	43.3303	7.37269	2.5615	2.87827	0.00399861	0.0440323	up
Trinity5125	CTCGCATATCGCCTAATCCATCTCGCGCGAGGGAGGCGCCTGGTGGCGATGACGCCGGCGCGAGATTCTGGGAGACACCGGCGCCGGCGCGAGATTCTGGGAGACACCGGCGCCGGCGCAAGTACCTGGGCTACGACGCCGGCGCGAGGTCGTGTTGGCGAAACCCCGGCTCGGCTTGGTCGTAGTGATCGCTCCCCGACGCCCCGCGGATGCCAGCGCGAGGTCCTGGGAGACGCCGGCGACGCGCAAGGACCTGGGCGACGACACCGGCGCGAGGTCCTGGAGGCGAACCCCTGGCTGGGCTTGGTCGTAGTGGTCGACCAGTGGAGCAAGGAAGGCATGACCGATTTATGTGTGGAGACTCTATCTGAGTACCATGGCATTGACATCAAGACGTTT…	20.4662	8.03192	2.77748	2.89181	0.00383035	0.0423836	up
Trinity5145	CTGCCTTTTTGAATACGCCGGCCCTTCCTTGCTCATCGCCGGTTCCCTGAGCTCCCGCCCGCCGACGTTCGTCAGTCGGTCAGTGCCGGCCGGGTTGGAGTTGGATCCATGGCGGAGAAGAAGGTTGTGGTGAAGCTGGACGTGTACGACGACAGGCAGAAGCAGAAGGCCATCCAGGTCGTCTCCACCCTCCAAGGTATCGACCATATCTCCGTGGACACCAAGGACCAGAAGATGACGGTCATCGGCACCGTCGACCCCGTCGTCCTCGTCGAAAGGCTGCGCAGCAAGTTCCCCACGGCGCAGATGGTCACCGTCGGCCCGGCCAAGGAGGAGAAGAAGGACGGCGCCAAGAAGGAAGGCGAGAAGAAGGAGGGCGAGAAGAGCAAGCCGGTGGTG…	312.44	11.9641	2.75778	4.33832	1.44e-05	0.000190134	up
Trinity5189	CATGCATATACATAAGCTAAGCTGAAAGCGGAAACGTGGGAATATTTTAGCAATCCCTTGCCCAAATATACAATCTTACATTAATTATTTCTCGGTTACGACACAATCACAAATACAAATAGTGAGTTGTTCACATAAGTCAAATCGGGCGACCGTTACATGTTCTAATCATCTTTCTTCATTTCTGTGGTAGCACTCTGGGGTTCCACCAGAGGATTTGCACTAGCAACATGAGGATTTGCTACTGGTTTTGATTCACCCACCACACCTTCAGTCTTGTTTGCTGCAGGCTTGAACGGGCAGGCAGCTGGGACTCTCTCGGGCCTCCTGTATTCCCATCCAAGCATGCGATAAACCTTGCTGAGGAGGAGGTCGAAGAGGTAGGGGAGCGCGTTGACG…	107.963	5.82663	2.0052	2.90576	0.00366357	0.0407157	up
Trinity5217	TGCGGTGCGGGGGGCTGCCACCAGATCCCCTCCTTGGGGGACTACGCTGCGCGGGGCTGCCACCATCTCCCCTCCTTGGGGGACTACGATGCGCGGGGCTGCCGCCATCGCCCCTCCTCGGGGGACGACGGTGTGGGGGGCTGTACCTCCTCATAGTGTTGTTGCGCGTGTCCGGTGAGCGCCCGGGAAGGCTCCGCCGCCGCGGGGGTGCGAAGGGGAATGGGGGAAACCGAAATGAGGGCAGAGAGGTCGATGCC	112.032	10.4844	2.80812	3.73362	0.000188746	0.00242493	up
Trinity5220	GATCCGATAGCATTGCGTATCACAATCGACGCAAAAAAAATGAATACATTTCTATACTTATTCTAAAAAAATTACGAAGCCTAGGCATTCAAAATCACAATTGTGGCTCGGTTGTGGCTCGGTTCACATTAAAACACTACCATGGTACAAGGTTCAACAACACCAAGCAGAGAAAGAACAGCCAACCAGTCATATCTGCAACTAAAGAGGCACCGCAACACTAGCCAACACATCCCAGATGGGTTTTTACTCAAACAATGACGCTAGAGATAGAGTACATGGCCGCCCCGCTCTGGGAGACGCAGCAATATGGGAGGGCACCAATTTTATCAGTCGCTGCGGGCGGGAGAAGCTTCGGGGGACCTTGAGCGCGACCCCACAGGTGATCCTGAGGATTGC…	25.5929	7.38553	2.59682	2.84406	0.00445422	0.0484037	up
Trinity5231	AGAACAGTGAAGGCCCAGGAAGGCGCAACGAAACCCTAAGCTACCGAGCTATAAAAGCCGCCCGCGCCGCCCCTCGCGCAAATCCTTGCACCCCCTGCGCCTCCACCACAGCCACACACCACAGGTAGGGGAGGGAGGAGAGAAGAGGAAGCCGGGAGGCGGCGGCGGAGATGGTTTCCCTGAAGCTGCAGAAGCGGCTCGCCTCGAGCGTGCTCAAGTGCGGCAAGGGCAAGGTCTGGCTCGACCCCAATGAGGTCAACGAGATCTCCATGGCCAACTCTCGCCAGAACATTCGTAAGTTGGTGAAGGATGGGTTCATCATCAAGAAGCCCCAAAAGATCCACTCAAGGTCCCGTGCACGCAGAGCCCATGAGGCAAAACAGAAGGGCCGTCATTCTG…	229.658	6.71716	2.00664	3.34747	0.000815536	0.010035	up
Trinity5247	CAACAAGATTATCTATCAACCAGATTTGCACAGATGTCAGTTCATTTATCCAATCCACGCACGTGCTAGATTAGTGCCAGAATGTAATTTTTGTGCATTCTGCAAGAAAAAAAGATATGTACAGAAAAACATGGGAAGGAACTCATAGCAGCATTCAGATCACAACCAATATTCTCCCAGACCCTACATCGACCAAAGCTACATGGTGTCCACCATTCATCCAAAAGAAAACAAGCAACCGACCAGGCACCTATCGACAAAGCTACAAGGAATCGGCCAGGTCGTCGGCTTCGGCTTCACTAAACCCGTAGGAGCTGAAGTGCTTCACCCTGAACTTCCACTCGCCCTTGGCGCCGTCAAACGAGATAAACTCCACCCCCTGCTCATCAGCCTTCTTCA…	25.3001	8.33779	2.76508	3.01539	0.00256649	0.0294354	up
Trinity5276	CGCGGATCTGCCGCTGGCGGCAGCGGCGCGGCCTCCGCCGCCTCCGCCGCCGGAGGCGTCGGCCCCAACAGGCGCGCCTTCAAGAGGTCGGGGAACAGGGCGGCGCCCTACCAGCCGCCGAAGGCCCCGGAATCGGCGTGGCAGCACGACATGTACTCGGACGCCTCTGCGAGAGGCGGCGGCGGCGGGAGGGTCTCTGCTATCGAGACCGGCACCAAGCTCCTCATCACCAATTTGGACTTCGGCGTCTCAACCGAGGACCTCAAGGAGCTTTTCTCCGAGCTGGGTGATCTGAAGCGATGCTCGATTCACTTCGACCGAAGTGGGCGGTCTAAGGGAACAGCTGAAGTTATATTTGCAAGGCGTGGTGATGCTGTTGCAGCGATAAAGAAATATAAC…	41.8153	9.06267	2.75601	3.28833	0.00100784	0.0122809	up
Trinity5277	CGCGGATCTGCCGCTGGCGGCAGCGGCGCGGCCTCCGCCGCCTCCGCCGCCGGAGGCGTCGGCCCCAACAGGCGCGCCTTCAAGAGGTCGGGGAACAGGGCGGCGCCCTACCAGCCGCCGAAGGTACGAACGAATCGCACGGGCTAGGCTTTGCGCCGTCGGGCCTTCCGTTTTCGCCGAGGCGGGGAGGATGATCTGGTGGTTTTCTCACTCTGGTGTGACGCGATCCAGGCCCCGGAATCGGCGTGGCAGCACGACATGTACTCGGACGCCTCTGCGAGAGGCGGCGGCGGCGGGAGGGTCTCTGCTATCGAGACCGGCACCAAGCTCCTCATCACCAATTTGGACTTCGGCGTCTCAACCGAGGACCTCAAGGAGCTTTTCTCCGAGCTGGGTGAT…	27.2779	8.44639	2.76473	3.05505	0.0022502	0.0260607	up
Trinity5278	CGCGGATCTGCCGCTGGCGGCAGCGGCGCGGCCTCCGCCGCCTCCGCCGCCGGAGGCGTCGGCCCCAACAGGCGCGCCTTCAAGAGGTCGGGGAACAGGGCGGCGCCCTACCAGCCGCCGAAGGCCCCGGAATCGGCGTGGCAGCACGACATGTACTCGGACGCCTCTGCGAGAGGCGGCGGCGGCGGGAGGGTCTCTGCTATCGAGACCGGCACCAAGCTCCTCATCACCAATTTGGACTTCGGCGTCTCAACCGAGGACCTCAAGGAGCTTTTCTCCGAGCTGGGTGATCTGAAGCGATGCTCGATTCACTTCGACCGAAGTGGGCGGTCTAAGGGAACAGCTGAAGTTATATTTGCAAGGCGTGGTGATGCTGTTGCAGCGATAAAGAAATATAAC…	24.1817	8.27257	2.78293	2.97261	0.00295279	0.0335214	up
Trinity5327	TTGAGCGAGCCTAGCAACGTTGAGCGGATAGAGAGCAGCCATGAGTATGCAAGAGCTGTTGGTCCTGGAAACATTGGTGAGGACAGTAACCCACACGACAGGGAGGACAGTAACAGACCTTGGGCCCTTGTTCCTTGGTTTAATGGCCTATTCTCGACACCTGAGCCGCAAACTGTCAGAGCTACTTTGACTGATCAGCAGCTGCCTCCTGCTTCTGGAACCAACCCAAATGCAGGGCATAGTTGATCTT	16.4118	21.0515	3.65462	5.76024	8.4e-09	1.25e-07	up
Trinity5339	GTTTATCAAACTTCATTAGCACATATAAGATGGCAATCTTTTTGTGCTTTGTTCGGATCCCCTGCTTCTCGAGCTGCACACCTCATCTCATCATCGTCTCCCCCCATTGCCATCGAGCTCTCTCTCTCTCTCTCCCTCCTTGCGAGTAGCAGCAATGGCCAGCCTCGCCGACCTCGTTAACCTCGACCTCAGCGACTGCACCGACAAGGTCATCGTCGAGTACCTCTGGGTTGGAGGATCTGGTATCGACATCAGGAGCAAAGCAAGGACGGTGAACGGCCCCATCACCGACGCGAGCCAGCTGCCCAAGTGGAACTACGACGGCTCCAGCACCGGCCAGGCTCCCGGAGAGGACAGCGAAGTGATCCTCTACCCCCAGGCCATTTTCAAGGACCCGTT…	200.532	11.3244	2.74658	4.12308	3.74e-05	0.000492207	up
Trinity5357	CTTAACACACGAGAATGATTCTGAATGCGGGTTAATTGCTTTCAACCAGTATCAGATACTGTTATAGTGTTGTGTGCACGAAAAGACTACTCCATCTTTATACAGTACACCCAAGTATCCCACAAAACAATCACAAATTACACCACGACGCAATTGATGATACCATACAAACTAAGATCACACCCAAAGATAAATACACAAGTGATGCCATGGGCAGGAGACATTGCAACGGTCAAACAGAGAGAAGCTGAAGATGAAGCGATATCTATCCCCTGCCGAAGAGCAGCTTCTTCGGCGCCTCACCCTTGGCGCGGTACTTGGCGGCGGTCTCCTCCGCCGCGACGATCTCCTTGCCGTGCCGCGCTTCCGCCGCGGCACGCTTCTCCTCCGCCTCTTTGT…	51.2846	-8.98476	2.80734	-3.20045	0.00137212	0.0164512	down
Trinity5368	GCTCATTTTATCACTGGTCATAGCTATCCAAGCTGCTGGTTAATATGACATGCTCGGTATTTGGAATTTTACATATTGGTGGAAAATATAAGTGATTCCGTATGCATGGTACCGTCAAGTGAATCACATAGGTATCTATTCCATTTTTTTTTTCTTATACACGTGTTGCTAATTACAACCATCATATACAGTTTCCAATACCTAATTAACAGTGCGTAGATAATTAGATATGTGAAACGCACACAACAACACGGAAAATCGAATGAGTTGCTCTCGTCAAAATCAGGCGGCTCCAGGCCCTTCTCCATTCGCACCGTTGGCCGCGCCGGCCATGGCGCCCACGGCAGCGCTGCTACTAGGCGACTCGTCACTGGTGACAGCGGATGATACACCGTCCAT…	31.9259	-8.30106	2.75986	-3.00778	0.00263165	0.0301035	down
Trinity5371	GCTCATTTTATCACTGGTCATAGCTATCCAAGCTGCTGGTTAATATGACATGCTCGGTATTTGGAATTTTACATATTGGTGGAAAATATAAGTGATTCCGTATGCATGGTACCGTCAAGTGAATCACATAGGTATCTATTCCATTTTTTTTTTCTTATACACGTGTTGCTAATTACAACCATCATATACAGTTTCCAATACCTAATTAACAGTGCGTAGATAATTAGATATGTGAAACGCACACAACAACACGGAAAATCGAATGAGTTGCTCTCGTCAAAATCAGGCGGCTCCAGGCCCTTCTCCATTCGCACCGTTGGCCGCGCCGGCCATGGCGCCCACGGCAGCGCTGCTACTAGGCGACTCGTCACTGGTGACAGCGGATGATACACCGTCCAT…	74.2401	7.57924	2.51969	3.008	0.00262974	0.0300867	up
Trinity5412	CGGAGTTGGGGGTTCGTCTTGGGTTTCGGGTCCTCGGCGTTCGGGGGGAGAGAGCGAGGGGCGAGTTCGTCTAGGATATTCGGCCGCTTAGGAAATCTGGGGCGGAAATGAAACGACGAGCTGAGACTTGTATTCTTTACGGGTGTATTTGAGAAGAACACGACAATCCAAACGGGGCCTTAGGCTGCGGGGGGATTGGCTCCGATGGTCTTTTTTTTTATGTTTTGAGACCGGGAGATTGTGCATGGATC	15.5137	20.9721	3.65062	5.74479	9.2e-09	1.34e-07	up
Trinity5414	TCGCGACGAGAGAAGCAGAAAAAAAAATCCCCAATCTCTCCGCCCGCCCGCTCACCCACCACTGCTCCTCCACCTCGTTCTCCCCTCCCAGATCTGCCGGGCACGGCCCTCGCCGGCGGCGTTGGGTCCGCGATGCCTCGGACGGCGCAGGGGGCCTCGCCCCTGCTCCGCGACGACGCCGGCGCCCTTCTCCTCCCCTCTGCCCTCTGCTGCTCCCATCGCCTCAAGCCCTGGTCTTGGCACCCCAATATCCACTCCTCCTAGCGCGCCCCCGTCCCCTTCCTCCCCCCTCTCTTTCCTCCCCCTCCTCCCCTAGCTAGACTTTTCTTGTTCTGGTCACTGTCGTGCGAAGCTCGCGAGGTCGTGTGGGATTGGATCGCCGGCGCTGGGACCGTGGTG…	195.666	-9.06442	2.3794	-3.80953	0.000139229	0.00179986	down
Trinity5422	GTTCTCCCCAAGCATTTGCAATCCAGTACGAGTACAAAGCAACCACGCAATGCAAGCAACTCCAACGCCCTACACCACAACGACCCGCTATAAATAACCGGCGCAGGCAAACCGAACCCAAGCCACGCACGCACAACACAAGAAACCGCAGGAAAAATAATACCAAGCCGACCAATCATGGCTCGCCCCCGCCTCCGGCTGCTCCTCGTCGTCGCTGCCGTCCTCCTCCTCCTCCTCCTCCACCCGGCCCCCTCCTCGGCGGCAGAGCGGCTGGAGGACCCCCTCATCGAGCAGGTGGTCGGGGGCGACGCGGAGAACGAGCTGGAGCTCAACGCGGAGGCGCACTTCGCGACCTTCGTGCGGCGGTTCGGCAAGTCCTACAGGGACGCCGACGAGCAC…	177.79	11.1507	2.74708	4.05911	4.93e-05	0.000646434	up
Trinity5433	TCTGCATAGTTCTTGGGTTGTTGCTGCCCCATGGCTGGGCGTCATCCCGTGAGAGAAGCCTCACTCCTCCTCTCCCTACATCAAGTTGGTGCAGGTGCGTGGTGAGTTGGAGGCTGGCTGCATCCATTGGCGTGTTGAGGTCTCTTTTTCCTTGAGTGAGTGCTGCTAAAAATCCATGGCTAGGTGTCTTCATCCTCCTCGCTGTGCATAGAGTCCAGTTGGGTCAGGATCAGTAGGGCGGAACATGCGAATCTTGCCGCCCCAAGTGCGACTGTAGATCATAGCAACAGTGAACATGATAACCAAACCAAGGAGAAGACGAGAAAGGAGACATGTAAATAGCATCCAAGTAGATGTATCTATAGAATCCAAATAGACGTAAGAAATGTTATCATCACC…	116.01	6.97146	2.29766	3.03416	0.00241208	0.0277717	up
Trinity5451	ATAAAGATTAAAGTAAAGAAATATAAGAGCGTTTAGTACGTAGTAATTGTAGCACTTCCAATGTTATCTGCAAATTTTGCTGTGGCTAGACAGTGAAGTGGCCTGTTCTTTTGGCACGGTGCATGTATAGGACACATGTTCTGACTCTGCCTTTGGTTTGGGCAGGTTCTGAAGGCGTTCGTGCACGGCGACGGCAGCCTGTTCAGCCAGCACCCGGAGCTGGAGGAGGCCACGGTGTGGGTCTACTTCCACTCCAACAACCCCAACTTCAACCGCGTCGAGTGCTGGGGCCCGCTCCGCGACGCCGCCGCGCCCTACGACGACGAGAACGCCGACGCGGCCGTGGCGCCAACGGCGACGGACGCGGACGAGAAGGCGATGGGATCGGGTCAGTGGCCG…	391.32	-9.03786	2.31082	-3.9111	9.19e-05	0.0011959	down
Trinity5454	CTAAACGCTCTTATATTTCTTTACTTTAATCTTTATATCTGGAACTTCTGCTAAGGCATCAATCAGCTTGAGATCACAGTAGTATGATTAACTCAGGAGATTCTGTCCAAAATTTAGCCTTCCCAAGGCGGCAGACAAGAGTGCAAAGCAAAAGATGACCTAGTAGTTCAAAGCCCCCGGCTAGCACATGTTGAAACTGTACGAGGCCAAAATAATGGTGACACGGACATAAAGGAAATGTTTGTTCATCACGCTACGGGGAATAATGATGCTGAAGAAATTGGCCGTCGAGTTCGTGGTCCAAAATTCTCGCAAACTAAAGGAAATTCGTGGTCCAAGTCTACTACGTGGAACACCGTGTGTGGATGCGCGGGTGCACACGTAGCGCCGGTGTGGCGA…	303.924	-8.69874	2.14014	-4.06457	4.81e-05	0.000631847	down
Trinity5474	AGGGCGGTGTTGTACGTGGCGGCCGGGTGAGGATCGTTGGACCGACCGGAGGCAACTTCTCTGGCGCGTCCATGAACCCTGCCCGGTCCATAGGGCCCGCGTTGGCCACCGGAGTATGGACCAACCATTGGGTCTACTGGGTCGGCCCGCTGGTCGGTGGCCCCCTCGCCGGGTTCGTCTACGAGACGTTGTTCATGGTGAAGAAAACGCATGAACCTCTGCTTGGTTGCGACTTTTAGAGAAGCAGGTTGCTTGCATACTCGCATTTACATTTGCGACAAGCGAGGTTGCTGCTAGATTGATTGTTTGGGCAGAGTGCTTCTAGCTAGGGTGTCGAAATGGTT	33.0849	8.7248	2.76016	3.16098	0.00157238	0.0186884	up
Trinity5476	CTTAAGAGCTGAAATTTATTCGTTTGTATGAGAATCACAGGAAGGCACGCCAAACAGTGCAGATGGAAACACAAACACACAACCACACACACACACACACACACACACAAAAAAAAACAGCCACTGTAGTCGCTCCCTACAAACCATTTCGACACCCTAGCTAGATTTACTTCGCCTGAAAAATCTATCAGCAACATCGATTGCCTTATACACACGGGTATACATCGCAAAATATAAATGCATGTATGCGAGCAACCTGCTTGTCTAAAAGTCCCAACCGAGCAGAGGCTCGTGCGTCTTCTTCACCATGAACACCATCTCGTAGACGAACCCAGCCAGGGGGCCACCGACCAACGGGCCAACCCAGTAGACCCAGTGGTTGGTCCACACTCCGGTGGC…	326.629	12.0282	2.74571	4.38073	1.18e-05	0.000156728	up
Trinity5484	ATGGGGCGACAACAGCTTAATCTAACATTACCCAGACTGATATTATCACAATGTTAGCCGGTGACAATGGACGGAAAGAGTAACCATCTAGGTACAAGCAGGGGCACCCCGCGGAAGAGGACATACACCCTCCACCACTAGGGCATCCCCGCCGACGGCGGCGCCAACAGGGAGCGCTATCCGTTATAGCAGGACAATGACAGGAAAAAGGTAAAACAACATCACGATGTGAAGTGAAACTTGGGATAATTCTAGTGGAGATGGATAGGCTCCTTATGACACCACCGCACACAGCTCAGGTCGCTTCTCGCACAGCAGCTCCCGCATTGTCCGCTTCACTCGTCATCGTCCTCGTCCTCGTCGCTACCCTCATCGTCATCGTCATCATTGATCTCCGAC…	142.461	-5.76401	2.03325	-2.83487	0.00458439	0.0496481	down
Trinity5504	GTCGTCGGCCTCCGCCGCCGCCGCAGCAAGCAGATACCGAGACCCAGTCCGCCTGCTGCGCCCCCGCCGCCACCTCCGCGATGAGGGCCAAGTGGAAGAAGAAGAGGATGAGGAGGCTCAAGAGGAAGCGCCGAAAGATGAGGCAGCGATCCAAGTAGGTGAACAACAACGAGGAGAAAGCTTAACCTTGTATCACTGCACCAGTCTGTTGGGATGATAGGGTCTTTTGGTTCCTGATATGTCTGGGTTGTTGTGATATTTGGGGGATGCCAACCCTTGTAACATGAGGATAATTATATGCTTTCCTTCCAAGGCTGGATATTTGGCTTAAGAAATATTATCGTCTATTTTTGATCTGTTGCCCTGCCTGTTCCTTCTTTTCTGGC	119.346	7.26851	2.52541	2.87815	0.00400014	0.0440457	up
Trinity5505	GCCGCGATGAGGGCCAAGTGGAACAATCTACGGAGATCGGGTTCGTCCACACACTCCCACCGCTGCCATCCCCGCGAACCGGAGAGCGAGGCCGACACCGCCGCCGCGATGAGGGCCAAGTGGAAGAAGAAGAGGATGAGGAGGCTCAAGAGGAAGCGCCGAAAGATGAGGCAGCGATCCAAGTAGGCGCCTTGGAAGGAGGGGAAGCATCATCTTGCATCCAGGCTGCCAGGCATCGAGGGAGGACGGCATGGTCTAGTGATTCCTGGCGTGTTTGCTGCTATGGCTGTGGAAGCTGTTTAACCTGTGTTCTGTCCAATTTAGCTGTTTAATGCCTAGTCTGGTTATGTTCCAAGACTGAGTTTTATGTAATGTGAGGATTATATGTGTTTGTGACTG…	751.053	10.7519	2.51725	4.27128	1.94e-05	0.000257088	up
Trinity5514	TTTTTTTTTTTTTTTTTTTTTTTTTTTTTTTTTTTTTTTTTTTTTTTTTTTTTAGGAAAATTTATATAGTTTTATTCATATCGTGCCGCCCTCCACCCACTCTCCGGCTTACATACTGCCGTGAGCCACGATATTACAGGAAACAACTAGTACGGTGGCTTTGACTAAATGACCAGGGCTAGCTAACTGAAGAAACTGACAGCTAGCTAACTGAAGAAACTGACATTCCAGCACATCCCGCCTCTGACTTGATTACTTGTGGTAGCCTTGGCCTCCTCGACACCGGAACGTGCTCCGACATTAACAGAAAAAACAAGAGAAAACAAGTTATTCATATGGTCTAAAAAGAAGACTCTGCAATGCAATAGACACAAACAGGAGCAGAAACATCTGACCTTC…	36.488	8.86609	2.77516	3.1948	0.00139926	0.0167622	up
Trinity5521	TTTTTTTTTTTTTTTTTTTTTTTTTTTTTTTTTTTTTTTTTTTTTTTTTTTTTAGGAAAATTTATATAGTTTTATTCATATCGTGCCGCCCTCCACCCACTCTCCGGCTTACATACTGCCGTGAGCCACGATATTACAGGAAACAACTAGTAGTACTAAGTACTAACTGAAAATGACCAGGCTAGCTAACTGAAGAAACTGACTGACATGACCATGCTAGCTATCCAGCACATCCCGCCTTGACTTCTGACTTGATTACTTGTGGTAGCGTCGCCTCCTCGACACCGCAGTGTTCCGACATTACCAGAAAAAAAAAAGAGAAAACAGGTTATTCATATGATCTAGAAAGAATACTCTGCAATCCAATAGACACAAACAGGCTGACCTTCTTCGCAGACT…	81.0151	-8.67943	2.58366	-3.35935	0.000781266	0.00963112	down
Trinity5522	TTTTTTTTTTTTTTTTTTTTTTTTTTTTTTTTTTTTTTTTTTTTTTTTTTTTTAGGAAAATTTATATAGTTTTATTCATATCGTGCCGCCCTCCACCCACTCTCCGGCTTACATACTGCCGTGAGCCACGATATTACAGGAAACAACTAGTACGGTGGCTTTGATTAAATGACCAGGGCTGGCTAACTGAAGAAACTGACAGCTAGCTAACTGAAGAAACTGACATTCCAGCACATCCCGCCTCTGACTTGATTACTTGTGGTAGCCTTGGCCTCCTCGACACCGGAACGTGCTCCGACATTAACAGAAAAAACAAGAGAAAACAAGTTATTCATATGGTCTAAAAAGAAGACTCTGCAATGCAATAGACACAAACAGGAGCAGAAACATCTGACCTTC…	76.5631	9.9353	2.75728	3.6033	0.000314199	0.00398676	up
Trinity5539	ACAGCACACATTAGTAGCATTTTTCCATGGCATTCAGAGAGACATTATTATTGTAGCGGTAACTAGACTACCAGGTTTTAAACGGAGCTCACAACACTCTAAAGCAAGTCTCATACTACTAATAACAAACCACCGGCAGTGCAGCAAATACCATGAAAAGCATAGCTCATGTACACCTAAACTACCCTGCAAAAGCCTCCTCAGACTGTTGCCAACACGACAATGCCCTTCCTCCTGTGCTGCCCCTGCACTTCCAACTTCCTACTACTGCAGCTCGCCGACGCACCACAGGTCCTCGGGGTCCTCTCCCTCCGCGGGGTTCTGCAGGGCGAGCTCCTCCGAGACGTACGCCAGCCCCTGCATCAGCCTCACGACCTCCGCCGTGTCGTCGAGGTAGTA…	65.4202	6.53172	2.0918	3.12254	0.00179297	0.021107	up
Trinity5562	TTTTTTTTTTTCATAACTGCCTCAATTTCCTTCTCTTTATTCATATATAACACCACCTGGAATGGTTGCACTACTCTTGCATGCATTCTCGTTACACTTCACTGCTGCAATACATGCAGCTTATTTAGGCTGGCAATACGTCGACGTGTACATATATGGTATTCACGTGACACTTCACTCCTGCACTATACGCAGCTTATTTAGGTTGACAGTGCACGTGTGTACGTACGGGCCGGCGCATGTATGGACGACGCAGCCAGACTAATGGAACTCGATGGGGTACGCCGGCGACTTGTCCGGGTTGAACAGCCCGAAGTGCTTCTCGGTGAGCTCCCCGGTCTTGAAGTTCTCGTTGAACATGGCGAAGATGTACGTCTCCAGCAAGCCGGGCCTCTTGGG…	64.1768	-8.34259	2.58515	-3.22713	0.0012504	0.0150708	down
Trinity5568	CTCGACGGGGCTTGTTTGAACGCAGACTTGCAAAGATATTTGGGAAGTCTGCTCCATCAAGACTTGTTGGAGTAGAGTCAACTTGGCAGAGCCTTGTAGAATACGTGTATACATACTTCACGACCCTTCTTATCTTCTTACCCCGGCGCGCGGCTGTATCTAACACTCAACCTTCTCGCTCCCTCTCGTCCGCCTGGATGTTACTTCCCTGGGAAGCCAGTGCTCGGCCCAGCTCCTAGTCGGGATTTTCGTTACATCATTGGGAATCTACATTTTGCTCGTGGCATTCTCTTATAATATATTTGTTGGTGATTTATAGCCCACCTTACATAATGGGGGCTACACAAAGCACAACGATAGGTATTTGCACATGTGGGTACATATTATGTTAAAGAGGAA…	24.9891	8.31993	2.80586	2.9652	0.00302491	0.0342787	up
Trinity5570	CTCGACGGGGCTTGTTTGAACGCAGACTTGCAAAGATATTTGGGAAGTCTGCTCCATCAAGACTTGTTGGAGTAGAGTCAACTTGGCAGAGCCTTGTAGAATACGTGTATACATACTTCACGACCCTTCTTATCTTCTTACCCCGGCGCGCGGCTGTATCTAACACTCAACCTTCTCGCTCCCTCTCGTCCGCCTGGATGTTACTTCCCTGGGAAGCCAGTGCTCGGCCCAGCTCCTAGTCGGATGCCCATCTAATGGACGAGAAGACCATGCGAGGCAGCCAGCGAGAGTAGCACTCGAATTGCTATCAGAATATTCGCCTTCTTTCTAGGATTTTCGTTACATCATTGGGAATCTACATTTTGCTCGTGGCATTCTCTTATAATATATTTGTTGGTG…	51.4456	9.36168	2.76676	3.38363	0.000715339	0.00884341	up
Trinity5577	TGCCTCGTCCTCCCTCCCTCTTCTATTCCCCTCCCCTCTCCTCTTCTCTTCGGCGGCGGATTGAGACAGACAGAGTCGAGACCGAGCGAGCTAGGGTTTGTCGCGGCGGCGGAAGGAAGGAAGTCGGGAAGTCGGGAGGGAAGATGAGCCGCAGCCTGGGGATCCCGGTGAAGCTGCTGCACGAGGCGGCGGGGCACGTGGTGACGGTGGAGCTCAAGACCGGCGAGGTCTACCGGGGCTCCATGATCGAGTGCGAGGACAACTGGAACTGCCAGATCGAGAACATCACCTTCACAGCCAAGGACGGCAAGGTGTCGCAGCTGGAGCACGTGTTCATCAGGGGCAGCAGGGTCAGGTTCATGATCATCCCCGACATGCTCAAGAACGCGCCAATGTTCA…	177.177	10.1827	2.58121	3.94493	7.98e-05	0.00104147	up
Trinity5579	CCGCCTCGTCCCCTCTCTTCTTCTATTCCCCTCCCCCTCTCCTCTTCTCTTCCGCGGCGGCTTCAGACAGAGACCGAGCTAGGGTTTCGCGCAGCGCTCGCGAAGGAACTCAGAAGGAAGATGAGCCGCAGCCTGGGGATCCCGGTGAAGCTGCTGCACGAGGCGGCGGGGCACGTGGTGACGGTGGAGCTCAAGACCGGCGAGGTCTACCGGGGCTCCATGATCGAGTGCGAGGACAACTGGAACTGCCAGATCGAGAACATCACCTTCACAGCCAAGGACGGCAAGGTGTCGCAGCTGGAGCACGTGTTCATCAGGGGCAGCAGGGTCAGGTTCATGATCATCCCCGACATGCTCAAGAACGCGCCAATGTTCAAGCGCCTCGAGGCCAGGATAAGG…	33.3204	8.73503	2.76251	3.16199	0.00156695	0.0186286	up
Trinity5587	GCTGCGTGGATATTATTCTCCCGTGTCAGCTGCATGCGGCCGAATATCTACAAAGCCCTCCTGTGAGCTACACCCAGACAGCACCTGCATTACGAAGCAGTGGGACAAGCTTGCCGCCGAGATGAAGGGACATGACCTTGTCGGTGGATCCGACGAGCCGGCCGCCGATGAACACCGCCGGCACGGCAGGGTTCCGGCCGATGAGTCTCACCAGTGCCTTCTCCCCCGGTTCTCCGTCTTTCTGAACGACGGCACAATGTGCTCGACGGAAAGCCGCCTGAAATTTGGGCCGAGCGCCACCAC	18.6522	-21.6297	3.68157	-5.87513	4.23e-09	7.99e-08	down
Trinity5597	TTGCTCTGGCAAGAAGGAGGGGTCGTCAACTTCGTAGTCGAACTGGGCAGCAGCAGCGTCGGTCTCGGTGTCGGCGTTGCAGAGACGAGGGTCGGCGAGGCTCGGTGGAGCCTTTGGGGAGGAGGACGGGGACGACGAGAACGTAGAGGGGGAGGTCCGGCGCGGAGGAGTCGAAGAGGAGGACGGCAGGGCAGCTCCGACGACGGCGGGGTCCAGCGGCGTCGGGGGCGATGGGCGTCGCGGTCGGCTCGGGAGAAGGGCGACGGGGTCGGAAGTCGAGTGGCGCCGGCGAAAGGGCTTCGGCATCGAGAGATCGAGGGAGATGGGGTAGAGAGCGAGGTGGAGTGGGGGGGTTTTCCCCTTGATCCAGATTGGATCGGGAGGGGGAGAGGGAGTGGCG	58.0279	9.53539	2.77844	3.43192	0.000599323	0.0074574	up
Trinity5601	ACTACGAGACTGAAGCCGCTGCTGGTGCCCGATCGACTACGTTGTTGATGACCCCTCCTTCTTGCCAGAGCAACCAGACGTTGGAGCCCAGGATCCAGACGCCACCATCGACGACTACTATTACTCTGGAGGTGTCTACTACTACGCGCAGGCCGCTGATGACGACCAGGAGTAGTTTAGGAGGATCCCAGGCAGGAGGCCTACACCTCTTTCGATCTGTATCCCAGTTTGTGCTAGCCATCTTATGGCACCCTGTTTAA	28.0011	-22.185	3.6993	-5.99706	2.01e-09	5.83e-08	down
Trinity5610	CCACTCCCCCACTCGTCCCACTCCTCCCTCTGCTCCCCCGATCCAGATTGGATCGGGAGCTCGACGGCGCCTCTCGCCGCGCCGGCCACGTCGGCCATCGCCCCCGCCTCACCGTTGCCAGACATCCTCCCTGAACCCTCCTCCGCGCGGGTCTCCACCACGCCTCGCCGCAGCCACCCGGAGCGCCTCCGCCTCGACCTCCCCGTCGCCGGAGCCCCCACGCCGGACTGCCTCCCCATCGCCCCGTCCTCGTCTCCCCCTCGACGGCTCCACCGAGCCACGCCGATCCTCTGCCCGCCAACGCTGACGTTGGAATCCAGGAGCCAGACGCCACCGTTGATGATGACTACTACTACTCAGGAGGTGCCTACTACTACGTGTAGCCCGCTGACGACGACC…	40.8904	-8.65795	2.79398	-3.09878	0.00194318	0.0227485	down
Trinity5613	CAAACCGGGCAGCAGCAGCGTCGGTCTCGTAGTAGCGGGAAGTAGGGACTAGGCAGCGGGCGTGAGGAGGACGACGGGGACGAGCGACGTGGTGGTGGCGACGGGCGTCGGGGTGACTTCGGGGCTCGGCAACGGAGTGGCGGTGGGCGTCCAGCGAGGCGACACCGTGGAGGAGGACGAAGGCGCGCGGAAGGAAAATGCGAGGAGGAGGCCGGAGGTTGGTGCTCGGAGCCGGCGGGCGGCGACTATCTCCGGGCGCGGGCGCTGTGAGAGGAGGGGAGCGAGTAGCGAGGGGAAGTGGCGGTCTTCACCCCGATCCAGATTGGATCGGGAGGGGGGAAGAGGGAGTGGCGGCGTGGGGGGGGAGCGAGTAGCGAGGGGGAGGCCGGAGGTTGGTGC…	31.8885	8.67169	2.76158	3.14012	0.00168878	0.0199828	up
Trinity5616	TTTTAGAGTTGAAACATTATAAGCTGCATCAAACAGAATCGTCTGTGAACAGAGCCTGGAGAAGAGATTGGTATGGGTGCATGAAAAATATGATATTGTACCATTTATGTCAAGTGGATGTCCGTTTGGAACGTTCTCATGATATACAGTTTCCGGTAGTGAACACAACAGTATTGGCATCTGAGAGTTTGGGAATGTAAAAATAAAATTTCTCCAAAAGAATTTGAATAATGCCGTAGGCAGGAGGTGGCATGTCTGGGCAATTCTCACAAAAGCCCTACACGGTTTTTGTCATCTGCGAAGAAGGGCGTTGATGACTGATAATCATCTGTTCCAAAATATCTGTCCCCAAACTCACCCATCCCAGGGATGACACGGAAATCAGCATTCAGACCAAGC…	20.0731	8.00396	2.77511	2.88419	0.0039242	0.0433094	up
Trinity5622	TTTTAGAGTTGAAACATTATAAGCTGCATCAAACAGAATCGTCTGTGAACAGAGCCTGGAGAAGAGATTGGTATGGGTGCATGAAAAATATGATATTGTACCATTTATGTCAAGTGGATGTCCGTTTGGAACGTTCTCATGATATACAGTTTCCGGTAGTGAACACAACAGTATTGGCATCTGAGAGTTTGGGAATGTAAAAATAAAATTTCTCCAAAAGAATTTGAATAATGCCGTAGGCAGGAGGTGGCATGTCTGGGCAATTCTCACAAAAGCCCTACACGGTTTTTGTCATCTGCGAAGAAGGGCGTTGATGACTGATAATCATCTGTTCCAAAATATCTGTCCCCAAACTCACCCATCCCAGGGATGACACGGAAATCAGCATTCAGACCAAGC…	83.9985	10.069	2.75075	3.66046	0.000251767	0.00321417	up
Trinity5628	GGATGTATCTAACACTAACTTGATGCTAGATACATCCGGACGAGAAACAAGTTTTTTCGGACGGAGGGAGTACCAGGACCTAGCGCCACAAACTATCTCGATGGGTTTGAAATTTCCTTATCTATAAATTTATTTATGGTTAATGTTTTATCCCATGCCATTATTTAAGTAGGGTTTGTAATGGGTATCCATCGAGGATGGAGTTGGGAGGACGAGCGGTCGTGGGTGGCTCTGCCGAGGTCTACGACAATGGGAAGGAGGAGCGACAGTGAGTTGCTAAGTCGAGAAGCGAGGTGACTTGCGGGGTGTGGTGAACGGCTGCGGCCGGGGCATGCGGAGGATGGAAGAGGAGAAGAGAGGTCGCGATGGAAAAAAAACAAAAGATGGGTCAATTTGATG…	23.8591	8.25318	2.76682	2.98292	0.00285516	0.0324739	up
Trinity5635	GGCCTTTTTCTTTTCTTCTTTTGCATTATTGAATAGTTTCATCAAGCATTCCTTGGTACCACAAAAAGCGACTCAAAATCATGGTTGCTGCACAACTCATATTTCATCAGGAGTTGATCTCCCTTGAGTCCATTTATTTTTGTTTGGCCAGCACAATTTGTTTGCAATAGATGCAAGGTTTTTTACACACGCAGCACTGGTAACTAACTGTACATACAATTTATACAATCTCAAAGCAAGCCGGAGCAGTTTCTGTTGTTCCATCAGATGAAGTATGTGCTATCTGGAGTTGTCCCGCGTATCTGTTGTAGAGGAATCATCTAAGATCCTTGCTTCAGATTTCTCGTTCGAGTAAGTTGACAAGATGGTGACCCAGATTATCTCGACACAGTCGACCCA…	56.6813	9.50152	2.76156	3.44063	0.000580354	0.00723318	up
Trinity5691	CTTCTAACTACAAACTTTTCCCCGACTGTCAGAAAAAGAACTACGTACCATTTTTACTAACCTTGCATGGCATATCAAAGCTAATGTAGCGACACATTTAACCGAAGGACAGTCGACAGCGAGGGAAAAAACACATTAGCACGCTGAAACTCAAGTATCCTTTCCGGGACACTCCCAAGCTTTATTCTGCGTCTATCACCATCAGCTGAGATGGATGGTCTATACGCTCCAGAGACAAGCAAGCGGCGGCGCGCGCCGCCACAGCAATATACACTAAATAAGCGGAAAACATCACACACGCAAATTCAAGTTCAACGGCCATTGTCCGCGAAGAAACACGGCCTATTTCGTCATCATCACCCTGGTCGCGTTATTGGAGTTCATTCAAAGGGACGCCGC…	459.146	10.7855	2.55211	4.22612	2.38e-05	0.0003142	up
Trinity5694	ACGATGATTTTCCGGAGATAATCTGAAAAGGCAATTATCAGAATCAAGTGTTGCTACATACGTGAATCTTGCTTTACTGGCCAGGTTTGCTGTCCTGTTCTTTTGGTCATATGCATTGGTTCTATTCTAAGGAACATCTTCATATACCTTACCAGAGTGGGAGTCAGAGTGGGCACTGATGGTGGCTGATACTATTTATGGAGATAAGCAATAAGTCAATGACTCAATGAGATAATAGGTAAATGATATTTGCAACTTTGTGACTGATAATTGCAACTTGGTTTTATTCTCAAGCAGATCTTCATATGAGATTTTTTACGGTACATCATACTACCGATTTTAAGGTGTAGTATATAGTCGATCCAATGGTTAATATCGTTGGACCCAAAGTATGGCCGG…	23.9443	8.25835	2.77029	2.98104	0.00287271	0.0326549	up
Trinity5696	CTTCTAACTACAAACTTTTCCCCGACTGTCAGAAAAAGAACTACGTACCATTTTTACTAACCTTGCATGGCATATCAAAGCTAATGTAGCGACACATTTAACCGAAGGACAGTCGACAGCGAGGGAAAAAACACATTAGCACGCTGAAACTCAAGTATCCTTTCCGGGACACTCCCAAGCTTTATTCTGCGTCTATCACCATCAGCTGAGATGGATGGTCTATACGCTCCAGAGACAAGCAAGCGGCGGCGCGCGCCGCCACAGCAATATACACTAAATAAGCGGAAAACATCACACACGCAAATTCAAGTTCAACGGCCATTGTCCGCGAAGAAACACGGCCTATTTCGTCATCATCACCCTGGTCGCGTTATTGGAGTTCATTCAAAGGGACGCCGC…	112.296	10.4879	2.74863	3.81567	0.000135811	0.00175747	up
Trinity5704	CGCGTAAGTTCACCGGGCCACGTTACCATCGACACATAGCATTAGATATATGTATTATTCATAGATTTTTTTGTATCATTTATAAATAGATACTCACTGTAGATTTTATTTGGAGTACATATACCCCCTCCAGATTTTATACAGATTTTATTTGGAGTACGGATGTTTGGAAAAATCTAACATCCTTAACCGAATAAATGAACAATTTGCTCATTGCCCTTTCGCTTGGCAGGCCCGCCGCAGAGGCACCGGCGGGTCGGAGAGCGCGCCGTCCACGATCTGGTCGAAGATGAACTTGTAAGCCGCCTCCGTCAAGTGCACGCCATCCCAGCTCACGCTCTTGGAAGGGTCCTCGCACGACTTCCCTTCCCGGACCGTGCCGTTCACCTCCACCTTAAC…	228.724	7.88672	2.07943	3.79273	0.000148998	0.00192294	up
Trinity5705	GGGTGATTAACATGAGTAATACAAGATCACGAAGTCTCATAAGGTACTTGATCTCCCTAACTATCGACTGCCCAAATTCCTCGGCTGGATCAGCTTGACTCCAATAATGGAATCCATCTCAGTAATGATAGGTAAGTCACTCCTCTGGATTGGAAATGATAGCCCTTCCATGCACGCACCCAATTGGGCTTCCAAAGCTTCACAACAAGAGAATAATTCAGGCATAGCATTCGAGTGACAAAAAAAACGCATGACTCTACCATTCAGACATATCATCAAATATATTTATTATTCATAGATTTTTACATGATTTATAATATGAATTGTCACTGCAGATTTTATTTGGAGCGTGGATACTCATTGCAGGTTTTATTTGAAGTACGGATGTCTGGAAAAATC…	626.881	10.2563	2.50708	4.09092	4.3e-05	0.000564924	up
Trinity5719	CACACGCATACTAGATAACTTCCATCCTCTCCTTGCGGCCCTGCAGTTTGCGTACGCGTTTTGGTGAAGGATTGCCACAGACCGGATTGCTCCACTCTCGTGCTATTGCTCTGCTCTGCCCGCGCGCCCTCGTCTCTCGGTGTCCGAGCTACACCACACCCACTCTCGCGCTACTGCTCTGCTCCGCTCTGCTCGCCCCTACTCCTCGATCGCCGGCACGGTGCCCGGGTTACGACGTCGCTAGCCGTCTTCTGCTGCAGATAGAATCCCGCCAGAATTATCGACAGATCAAGCTCTAAGCAAGCAAGGATGCCGCGGGTCCGGTGAGAGTGGCGACGGATCCAGCTGCAACCGCACTGCTCCGAGTTGCAACTAGTGAAGAAATTCCAGACCCCGCTA…	22.5419	8.17126	2.76898	2.951	0.0031675	0.0357668	up
Trinity5738	ACGCAGCCGCAGGGCAACGGGGAGGCGGAGGAGGCTCGCGGGCCGCGGCTCGGGGAGGAGCACACGATCGCGGAGGCGCTGTCGTCGGTGGACTTCTGGGTGCTCTTCTCGTCGTTCCTGATGGGCGTGGGCACGGGGCTGGCGGTGATGAACAACCTGGGGCAGATGGGCGTGGCCATGGGCTACACCGACGTCTCGCTCTTCGTCTCCATGACCAGCATCTGGGGCTTCTTCGGCCGCCTCGCCTCCGGCACCATCTCCGAGCACTTCATCAAGACGAGGGCGCTGCCGCGGCCGGTGTGGAACGCGGCGTCGCAGGTGCTCATGTGCGCCGGGTACGTGGTGATGGCGTTCGGCATGCCGGGGTCCCTCTTCGTCGGCTCGGTGGTGGTGGGCGTC…	101.457	-6.79148	2.2928	-2.96209	0.00305553	0.0345921	down
Trinity5760	AGAGAGAGAGAGAAAGAGAGTGCACAGCAGAGCAGATCTTGCAGAGTAGCAGAGCAATGGAGTCTGACATGGACGACGTGAGCTTGGATTTCTCTTGGGAGGCCCTGGTGCTGGAGCTCGGCGACGCCGATAGCATGTACCTGCCGGCCGAGGACTCTCTGTCCGGCCTGTACGACGACTCGAGGAGCTCGCCGGAGCCGGACGGCACCAGCTCGCGGTCGACGGCGTCGACGAAGGCAACCAACTTGACGAGCAAGAACATAGTCAACGAGAGGGACAGGCGCAGGAAGCTCAACGAGAAGCTCTACGCCATCCGCAGAGTCGTCCCAAACATCACCAAGCTGGACAAGGCGTCCATCATCCAGGACGCCATCGCCTACATCGAGGAGCTGCAGGAGC…	30.4963	7.63811	2.61481	2.9211	0.00348796	0.0389721	up
Trinity5765	GAGAGAGAGAGAGAGAGAGAGAGAGAGAGAGAGCAATGGAGTCCGACATGGAGATAAGCTTGGATTTCTCTTGGGAGACGCCTAGCTTCTTCGAGCTCTGCGACGCAGATAGCATGCACCTGCCAGCTGAGGACTCTCTGTCCTGTCTGTACGAGCACGGCGACTCAACTAGCTCGCCGGACGGCGCCAACTCGGGGCTGACGAGGAGGTGGGCTGGCAGGAACATGCTCAACGAGAGGGGAAAGCAGAGCAATGGAGTCCGACATGGAGGTGAGCTTGGATTTCTCTTGGGAGACGCCTAGCTTCTTCGAGCTCTGCGACGCTGATAGCATGCACCTTCCGGCTGAGGACTCTCTGTCATGTCTGTACGAGGACTCGATGAGCTCGCCGGAGGGCGCC…	34.779	-8.42459	2.75807	-3.05452	0.00225418	0.0260981	down
Trinity5788	GACCTCACCATCCCCTCCCCCTCCCCTCCCCAGCAGCCAGCCTCCCCCGCGAACGAACCCTAGCCAGGCACGGCGGCGGATCCCTCGGGCGGCCCGGAGCCACGGCCGCCGCGATGATGGACGGCGGCGGCGACCCCGTCGACGAGTTCCTCATCGGGGGCGCCGGCGACGGCGGGGAGGGCCTCGCCGCCTTCCGCGACGGAGGACTTGGGATTGAGGATGTCAGCGGAGGTGACTCTGGTCTTGGGCACTCTAATTTGGGGAAAAGGGCCAGAGATGAACCATCTTCATCTGGTCCAAAGTCAAAGGCTTGCCGCGAGAAAATGCGGAGGGATAAACTGAATGACAGGTTTCTTGAATTATGTTCCGTTATGAATTCTGGCAAGCACAGTGGTCTTG…	135.722	10.7612	2.74942	3.914	9.08e-05	0.00118186	up
Trinity5904	CGTTCCTTTCAGAAAAGAGAAGAATTGAAGGATACGGCAAACACGTAACATTCCGACAAACAGCTAAAGCAAACAACAGATACATATAGTGACCTCGATGGAGAGGTGTCCTGTACAGAACCACAGACGTAGTACAAAATAAGGAGGAGGCTGGTCCTGACAGTTCACATATGCACCCCTCCACAATAATTACACAATGCAAGATACAACAATAGACAGACGTGATGAAAGAAACAAGGCGCCAGCCAGGCGTCGCAGCAAGCACAGCAAGGACCACCCCGGCCATCAGCAGACTCCGGCCTTCTTGTTCCCGGCCAGGCCCTTGAAGGCCTCGGTGACGGCGTCCACGGTGCTCTGCGAGGCGCCCTCGGCGGCGGCGGCGTTGGACAGCTTGATGGC…	179.552	11.165	2.75108	4.05838	4.94e-05	0.000648399	up
Trinity5906	TAGACAGACGTGATGAAAGAAACAAGGCGCCAGCCAGGCGTCGCAGCAAGCACAGCAAGGACCACCCCGGCCATCAGCAGACTCCGGCCTTCTTGTTCCCGGCCAGGCCCTTGAAGGCCTCGGTGACGGCGTCCACGGTGCTCTGCGAGGCGCCCTCGGCGGCGGCGGCGTTGGACAGCTTGATGGCGTGGACGGCGTGCGCGTCCAGCTCGCGCACGATCTTGTTGATGTCGGCGAGGAGCCGCTGCGCGAGGCTCCGGTTGAAGTCCTCCCGGATGACGATGCGGAGCACGGCGACGTGCTCCGCGTCGGCCGGCATGGTGTAGGCCGGCACGATCCACCCGAACCGCCTCAGGTTCTCCGAGATGTCGAACACGCTGAAGTTGGTGCTGTCCTTGA…	191.836	11.2604	2.74819	4.09739	4.18e-05	0.000549465	up
Trinity5907	GTACAGAACCACAGGCCTCGGCGCACCAATCGCCAGCAGGGCCGAATGGGAGAGTACAATCCGCGTACGTACAAAATAAGGAGGAGGCAGGTCTTGACAGTTCACATATGCACCCCTCCACAATAATTACACAATGCAAGATACAACATAGACAGACGTGATGAAAGAAACAAGGCGCCAGCCAGGCGTCGCAGCAAGCACAGCAAGGACCACCCCGGCCATCAGCAGACTCCGGCCTTCTTGTTCCCGGCCAGGCCCTTGAAGGCCTCGGTGACGGCGTCCACGGTGCTCTGCGAGGCGCCCTCGGCGGCGGCGGCGTTGGACAGCTTGATGGCGTGGACGGCGTGCGCGTCCAGCTCGCGCACGATCTTGTTGATGTCGGCGAGGAGCCGCTGCGCG…	35.2864	8.81774	2.76689	3.18688	0.00143819	0.0172034	up
Trinity5909	GTACAGAACCACAGGCCTCGGCGCACCAATCGCCAGCAGGGCCGAATGGGAGAGTACAATCCGCGTACGTACAAAATAAGGAGGAGGCAGGTCTTGACAGTTCACATATGCACCCCTCCACAATAATTACACAATGCAAGATACAACATAGACAGACGTGATGAAAGAAACAAGGCGCCAGCCAGGCGTCGCAGCAAGCACAGCAAGGACCACCCCGGCCATCAGCAGACTCCGGCCTTCTTGTTCCCGGCCAGGCCCTTGAAGGCCTCGGTGACGGCGTCCACGGTGCTCTGCGAGGCGCCCTCGGCGGCGGCGGCGTTGGACAGCTTGATGGCGTGGACGGCGTGCGCGTCCAGCTCGCGCACGATCTTGTTGATGTCGGCGAGGAGCCGCTGCGCG…	267.383	11.7395	2.74637	4.27454	1.92e-05	0.000253379	up
Trinity5927	TCCCTCTTGGCCTGCAGCAAGGTCCATGGGGGTCTCTTCTCATGAAGGGCTGCTTGCTTGGACCGTGCAGAAGCTTCCTTGATCGTTGATGATGTGCTCGTACGTAGCTGCTGCTGCTGCTGCTAGTCAAGGCAGCTAGATAGATAGTGCATGCCACACCCAAAGCCAGCGACGAAACCCAAAAGTCCATCTCCACTTCTTGGTCGGCGCCTACACGGGTTGGAAGGACGCTCGTAACGATCC	15.401	20.9634	3.65182	5.74052	9.44e-09	1.37e-07	up
Trinity5951	GCGGCACGCTCACTCCCTCGCTCATCATCATCATGGCTGTCTGCTCGCCGTCCGCCGCTACTCCCCTGCCTCCCCCAGAGCTCGTTAGGGTTTTCTCCTTTTTCGGGGGAGAAATCTCAAGAGGCGGCACCATGCTCGTGTACCAGGACAAGCTTTCCGGCGACGAGCTTCTGTCGGATTCGTTCCCGTACAGGGAGCTGGAGAACGGCGTGCTCTGGGAAGTCGATGGCCATTGGGTCGTTCAAGGAGCAGTTGATGTGGACATTGGAGCCAATCCCTCTGCTGAGGGTGGTGGTGACGATGAGGGTGTTGATGACCAGGCCGTGAAGGTGGTTGACATTGTTGACACCTTCCGTCTTCAGGAGCAACCTGCTTTTGACAAGAAGCAGTTTATCTCTC…	43.1987	-8.73726	2.76342	-3.16176	0.00156818	0.0186417	down
Trinity5957	CGTCCGCCGCTCTCCCCTGCCTCCCCCCAGAGCTCGTCAGGGTTTTCTCTTTTTTCGGGGGAGAAATCTCAAGAGGCGGCACCATGCTCGTGTACCAGGATAAGATTACAGGCGATGAGCTCCTGTCGGATTCGTTCCCGTACAAGGAGCTGGAGAACGGCGTGCTCTGGGAAGTCGATGGCCATTGGGTCGTTCAAGGAGCAGTTGATGTGGACATTGGTGCCAACCCCTCTGCTGAGGGTGGTGGTGAGGATGAGGGTGTTGATGACCAGGCCGTGAAGGTGGTTGACATTGTTGACACCTTCCGTCTTCAGGAGCAACCTACTTTTGACAAGAAGCAGTTTGTCACTTACATGAAGCGCTACATCAAGAACCTCTCTGCCAAGCTTGAAGCGGAGG…	5919.63	12.2383	2.31645	5.2832	1.27e-07	1.69e-06	up
Trinity5961	CTGAAGAGCATTTCCCTCCTCTCCCCATCACCGCGCTGTGCCCACCACACGACTCCTCTCCCTCTCTCTCCCCCGCACGGACGGAGCCAAGCAGAAGCAGGCAGGCGAGCAGCTCTCCGGCGACTCGGCGAGGATGGAAATGCTCTTCAGCAGCCTTTTCTGTGATTCAGCATCATCGGAGAACTTTTCTGGTCATCCCGGTGTTGAGAGATGCCCATTCCTGAGGAACATCAATGGAGCTACAACCTTTTCATTTTCTTCTGCTTTGCCTGTAGCTGCCCAAGGAGGCAAGGGTCCCATCTTTGAGGATGGACCAGGATTTGAGTCGGCATTCAAGCTTTTCCATGGACAGGATGGGATAGTTCCCCTTTCAGGAAGATCATATGTGCCTGATGAGAA…	265.965	11.7318	2.74706	4.27067	1.95e-05	0.00025776	up
Trinity5962	CTGAAGAGCATTTCCCTCCTCTCCCCATCACCGCGCTGTGCCCACCACACGACTCCTCTCCCTCTCTCTCCCCCACCGCACGGACGGAGACAAGCACGCAGGCGAGCAGCTCTCCGGCGACTCGGCGAGGATGGAAATGCTCTTCAGCAGCCTTTTCTGTGATTCAGCATCATCGGAGAACTTTTCTGGCCATCCGGGTGTTGAAAAATGCCCATTCCTGAGGAACATCAATGGAGCTACAACCTTTTCATTTTCTTCTGCTTTGCCTGTAGCTGCCCAAGGAGGCAAGGGTCCCATCTTTGAGGATGGACCAGGATTTGAGTCGGCATTCAAGCTTTTCCATGGACAGGATGGGATAGTTCCCCTTTCAGGAAGATCATATGTGCCTGATGAGAACCG…	126.507	6.08093	1.99829	3.04307	0.00234174	0.0270361	up
Trinity5963	CTGAAGAGCATTTCCCTCCTCTCCCCATCACCGCGCTGTGCCCACCACACGACTCCTCTCTCCCCCCACCGCACGGACGGAGCCAAGCACGCAGGCGAGCAGCTCTTCAGCGACTCGGCGAGGATGGAAATGCTCTTCAGCAGCCTTTTCTGTGATTCAGCATCATCGGAGAACTTTTCTGGTCATCCCGGTGTTGAGAGATGCCCATTCCTGAGGAACATCAATGGAGCTACAACCTTTTCATTTTCTTCTGCTTTGCCTGTAGCTGCCCAAGGAGGCAAAGGTCCGATCTTTGAGGATGGACCAGGCTTTGAGTCGGCATTCAAGCTTTTTCATGGACAGGATGGGATAGTTCCCCTTTCAGGAAGATCATATGTGCCTGATGAGAACCGCAGTGAG…	335.598	-11.695	2.74603	-4.25887	2.05e-05	0.000271671	down
Trinity5980	GGCAACCCAACACGCGACCTTTCCTCTCGCTCTCGTTTCCTCTCCCATGTAACCCGCGTCTCCCCTGTCAAGCCGCCGCCTCCTCTCCCTTCCCTCACAGCACCTTCTCTCTCTCGTCATCCTCGCCTTCGACAGCCGCACGCGGAGGAGGTCACCGGCGCCCGCATCCTCGGGTCCCCGCCGCCGATTTGCCCCGCAGACCTCCCCTTCTTCCTTTGCTGCCGCTAGCGGCGATCCCCAAGTGCGACCGTCGATTGGCGGGCGAGGAAGAGGACCGCGCCCAAATCGCTTCCATCGTGATTCACGTCCACCTCCAACGACCTGCAGGACCCATGTGGCCATGTCCCACGATATGGCGACTCCCAGGGCGCTGCCGCAGGGACCGACGAGGAAATCGAC…	29.6927	8.56876	2.77098	3.09232	0.00198601	0.0232188	up
Trinity5986	CCTCAAGCCGGACATCATCGGGCCGGGGGTCAACATCCTGGCGGCGTGGACCGGCAAGGCAGGGCCAACTGGTCTCGCCGCTGACACGCGCCGCGTCAACTTCAACATCATCTCCGGCACATCCATGTCGTGCCCGCACGTGAGCGGCCTCGCGGCGCTGCTCAGGAGCGCGCACCCGGAGTGGAGCCCCGCCGCCGTGCGCTCGGCTCTCATGACGACCGCCTACTCCACGTACACCGGCGGCGCCGGGTCGTCCATCCTCGACGCGGCGACCGGCGCAGCCGCCACGCCGTTCGACTACGGCGCCGGCCACGTGGACCCGACCCGCGCGGTGGAGCCGGGGCTAGTGTACGATCTGGGCACCAGCGACTACGTGGACTTCCTGTGCGCGCTCAAGTA…	24.573	8.29572	2.76429	3.00103	0.00269069	0.0307425	up
Trinity5994	CGGGGCGCCGGCGCGGCGGCGCGGCCGATGGCGGGCTCCGTCCGGTGCTCCGCCGCGGCCAGGAGCTACAGCATTACGCTCCTCCCCGGCGACGGCATCGGCCCCGAGGTCGTCGCCGTCGCCAAGGACGTCCTCTCCGTCGCCGGCTCCAAGGAAGGCGTGGAGCTCCGTTTCCAGGAGATGCTGATGGGCGGCGCGGCGCTGGACGCGGCCGGCGTGCCGCTCCCTGACGAGACGCTCGCGGCAGCGCGGGCCTCGGACGCCATCCTCCTCGGCGCCATAGGAGGGTATAAGTGGGATAACAATGAGAAGCATCTCAAGCCTGAGACCGGGCTGCTCAACATCCGAGCCGGGCTCGGCGTGTTTGCCAATCTGCGGCCAGCCTCCGTGTTACCGCAG…	27.4044	8.45304	2.76506	3.05709	0.00223495	0.0258969	up
Trinity5995	AAATCATAAGCTTGCGTATTCTGAATATCTACTTCCGCACACATACAGTACAACCTTATGCCATAATATTTCTGCAGGCATCTATGCTATGGAGGAAACGGGTAACTGCAATAGCTTCTGAATTTCCTGACGTTGAGCTGTCACACATGTACGTTGATAATGCTGCAATGCAGCTTGTTAGGAATCCTAAGCAGTTTGACACAATTGTGACAAACAACATTTTTGGTGACATATTATCGGACGAAGCATCAATGATCACAGGAAGCATTGGAATGCTGCCATCTGCCAGTGTTGGTGAATCGGGACCGGGTCTATTTGAACCTATCCATGGCTCTGCTCCTGACATTGCTGGCCAGGACAAGGCAAACCCGTTAGCTACAATTCTTAGTGCGGCGATGC…	30.1945	-8.22062	2.7602	-2.97827	0.00289885	0.0329466	down
Trinity6001	CCCACCCCCAATCTCCCTCCCCTTCTTCTTCTTCCTTCCCGCATCGTCCCCCACCCCCCACTTCCCAACCCTGGATCCAAATCCCAACCCATCCCAAAACCGAAACCGAGGCAAGCAAAAGCTTCGCGCAATTATTAACTAGATAGGGAGCAGCCTGGTAGCTCGCTCGCGGATCATGAAGCGCGAGTACCAAGACGCCGGCGGGAGCGGTGGCGGTGGCGACATGGGCTCCTCCGAGGACAAGATGATGGTGTCGGCGGCGGCGGCGGGGGAGGGCGAGGAGGTGGACGAGCTGCTGGCGGCGCTCGGGTACAAGGTGCGGGCCTCCGACATGGCGGACGTGGCGCAGAAGCTGGAGCAGCTCGAGATGGCCATGGGCATGGGCGGCGTGGGCGCCGG…	85.8182	10.0999	2.74956	3.67329	0.000239446	0.00305996	up
Trinity6023	CCGCTTCTCCCGGTACCGCGACACCCGCGCCTCCCGCTCGCCGCCGGTCACCGCCGGCACCGCAGGTCTCTCTCCCTCCCCCTTCGCCTCTCGCTCTGTATTTCTCCTCTCCGACGGAAACAGCCATCTCTGATCCTCCTGTGTGGCCGCCGAGATGATTGCGCGCGGCCTGCTCCGATCCAATTCCTCAACGCAGGCAAGCAAATTAGTGAAGTATTTAACCAGCGCCGGGAGCTTACAAGGGCATGCAGACAGCTTGTCAGATGCATCAGTCAGACATTTCAGTTCAGCATCGTCTCCTCAGACGAACTCAACTGAAGAAAATGGGTTTAAGGGGCATGGCATGTTGGCACCATTCACAGCTGGATGGCAGAGCAATGATGTGCATCCGCTGGTTAT…	89.4556	-8.82278	2.62754	-3.3578	0.000785645	0.00968169	down
Trinity6025	GATCTGCCTCCACCGGACCAGATCCGTCCGGATCCGGCTGCCCTCGACCATCCTCGACCTTATATTCTCCTCCAGTCGCCTGATTGATGCGCCGCCGACGGATCTGCCTCCACCGGACCGGATCCGTCCGGACCCGGATGCCCTCGACCGCCCTCGGCCTCGTCTGCGACTCTTCCGTCCGGATTCGGCTGCCCTCGACCGTCCTCGACCTCATATTCTCCTCCAGACGCCTGATTGATGCGCCGCCGAC	14.1446	-21.2581	3.67019	-5.7921	6.95e-09	1.06e-07	down
Trinity6032	CATCCACATCTCGTCTCTCCTTCTCCCTCACCCAGCGCCTCCTCCATCTCCCGGCTCGTCCCCAAGCAACTGCCCTCGAGGAGTTCCCCGTCCCCGTCGCCGGCCATGCTGCTACGCTGTCTCCCTCTCCTTCCTTCTTTTCCCTGTGGTTCTCCTTCCACTAACATCTGTCTCTCTCTTGTTTGCTGCTGAACGTAGGACGCTGCCGCTCCTACCAAATCCAGCCGCCGCCGGATCTGCCTCCACCGGACCAGATCCGTCCGGATCCGGCTGCCCTCGACCGTCCTCGACCTCATATTCTCCTCCAGACGCCTGATTGATGCGCCGCCGACGGATCTGCCTCCACCGGACCGGATCCGTCCGGACCCGGATGCCCTCGACCGCCCTCGGCCTCGTCTG…	54.1153	9.43469	2.75488	3.42472	0.000615435	0.00764765	up
Trinity6038	AAGAAGGATAGTACGACAGTGCGCACTAGGTGGACACGAGCGTTTCGCTGGAAACATGGATGCATGACATGTGCTGATACTATATCTCTGAAACAAATGTAGATGAAAGAAAAAACAGCATACCTGTTTTGTAAGGTGCGGGCATGGCCAGGGGAGTTCTGATCTAAATAGTACTCCCTCTGTCCTATAATATAAGGTGTTATTACAACCAAAACCGCGGAGGGGCGACCCTCTAGGGTTCCTCCTCCGCCGCCGGCACTTCAACCCACTGTACCTCCACCGACACGTCCCCCTCCGCCAAGCTCCTCAGGCGCCTCCTCCGGTCCCGGCGCCCCAAACCGGCCAACGACGATCGCACTGAAAACGCCCGCCTTTTCCCTGGGCGACTTGGCGGCACTG…	45.0872	-8.79904	2.7557	-3.19303	0.0014079	0.0168613	down
Trinity6055	TCCACGAAGAGTTGTCCGATGTAGAGCCGTTTGAGCCGCCGGCCGTCCGCGGCGAATCCAACGGACGGCGGCGACGCCGTATACCACCCGAGCGCCGAAACCGCCGCGTCGTCCGCACGCGCGTCAGCCCCTCGTCGGCCGCCGCATTCCCTCGATTCGCGAGCGTCGGCGGCGATAACTCCCGCTTACGCGCGCGCGGGATGGCGTCCACGCTTTGCTCTCCCCGCCACCACCACCGCTCACATCTCTGCCGCCGCCTCCGCCCCTCCCCTCCCAGCCACGCCCGTCCCCGGAGCGGCGCCGGCGGCCCACCAGGATTGAACAGCACGAAATACCTCTGTTCCCACCCAATGTCCACCGGTAGGGGTTCTCCTGTATCGTGTTCATCCATGGAAGCAT…	110.728	-8.23841	2.37983	-3.46176	0.000536656	0.00670876	down
Trinity6070	CAAAATTGTTGGGCCGGTCATCATCTGCAAATCGACGTTGACATCGCCGCCGGTTACCCACCCACCATCCCTAACCACCGAGACGCCGACCGGGACCGAGGAAGAAGATACATACGCAGATCGACCCCCCTCGCGCGCGAGAGAAAAAGGGAGAGGAGCAGGAGGAGCCGCCATGGGTTTCATCATGGAGTTCGCGGAGAACCTGATCCTGCGGCTGATGGAGGACCCGAACCAGCGGGACGAGGCGCAGCGGGCGCACGTCTACCGGATGAAGGAGCGCTGCGAGCGCACTAAAGCGGCCTGGGCCCTCCCGCTCCGCCCCTACGGCTTCTGGACCTTTGAGCGCTTCAACTCCCAGCTCTCCTGGGACCCCCAGATCAGCCAGGCCGCCGGCCGCCG…	43.5813	9.12232	2.76875	3.29474	0.000985112	0.0120166	up
Trinity6075	CCCGACCGAGCGCTGGGCGCCGTCCCAGCCGCGCCAGCTCATCGCCCGCGTCGCTACAGACGCGGCGGGGTGGATAAGAACGCCAGCGTCGACGCGTTGGATATTGCCGAGATCTTTTTCCCCTTCCCCATGAGCTGTTGCATCTTCTCCCGCCGTGGACGCTGCTGCCGTCATCGCCGCCATGCCGCACGCGTAGCCACAGAGCACCCCGAATCAAGCCACCGCGTCCGTCAGCTGCACCGTTGGCTGCTTCGTCATCCACATCGACCTGTTGGAGCCGGGAACCCCTGCATCAAGCCCTGTGACGTCGTCTTCTTCCTCGACCCCAACGAACTTCGTCATCGATTCCGGCAACGTCGACCCCTCCCCGAGCCCACCTTGCTCATCTACAGGCTCACT…	327.713	-9.83094	2.57846	-3.81272	0.000137448	0.00177799	down
Trinity6076	TCTCCCTCTTCCACACCCTCGTTCGATTTGGAGCTCGCCCGAGCTCGCACTCATCGTGGCCGTCCTTGTAGCCGCGGCCACCGTGCGCATCGTCGCCTGAGAAGACATCCAGGAGAACCGTCACGGCCCACTTTGTCCACCTCGAGCATCGAATCGAGCAGAGCCGTCCCTTGCGCTCGCCATCGATGACATCTTCGCCGCGTACATCGTCGTCGTCCGTCGTCGATTGCCGCCGCTCCGGTCCACCTCCGGCCTCCCCGGCCATGCCCCCGAGTTCGCAATTCCGACACTGCCGGCGACCCCCAGTTCGACTACGGTGTTGACGATCCCTCCTTCTTACCAGAGCAACCAGATGCTGGAGTCCAGGAGTCAGGCGTCATCGTCGACGACAAATCCTAC…	154.837	-10.579	2.76138	-3.83105	0.000127598	0.00165349	down
Trinity6077	ACTTAGCCCTCTCCTCTTCGTCGCCCCCATCGTTTTGGTGCACACCTAACGGAGTCGTCTCCACCTTGCCGACGTTCTCGTGCCCCGAGGCCTCCCCGTGCCACAGGAGGTTGTTCGGGAGCTTCGCCGCGTCAACACACGCCGCCCCTGCCCTTCTACGCGAGCCCGGATCAACTACATCGTCGGGATCGACGCATCTACCTCGCCAATGGTCGCCGCTGCCCCGCGCCCGATCTACCTCGCCGGAGCTCCTCTGCCCCGTCGGACGCGTCCTCCGCCTTCCCCTACCCCGAGACTGCCGGCGACCCCCAGTTCGACTACGGAGTTGACGACCCCTCCTTGCCAGAGCAACCAGATGCTGGATTCCAGGAGCCAGACGCCACCGTGGACGACGACTCC…	28.7984	-8.15216	2.78341	-2.92883	0.00340236	0.0381458	down
Trinity6091	GTTTGGAGCACGGCATCAACCCCCAATCGAGCACACCGTCCACTTCCGAGGTCGCGTGCGTGGATAGGGTTTGCTTCGCCGTCGTCCTGCCGATTGCCCCTCCCCTCATCGTCGCGCCAGCGCCGGGGAGACCAGGCCACCAGCCGAGCTACCGATCGGTCGATCGATCGAGGCGGTGATGGCGATGGCCGCGGCGCATCAGATCCCCAAGGTCGCACACACCCTCGTCGAGATCGCCGAGGTCGCGCGATACGCCTACGAGCACCGTTCCGGCCATACCCCGGACCACGAGAGCGCCACGGCCCCGCCCACGGTGGCCGCCGACGGGGCGGAGGCCGCGCGGCTGCGGGCGGAGAACGCCATCCTCCGCGCCCGCCTCGCAGACGACCTCGCCCTCCT…	59.536	9.5724	2.75237	3.47788	0.000505391	0.00632925	up
Trinity6131	CCGCCTGGATCGGAACTTCACAATGGAGATGTTTCGTTATCATGATGAAATTCATACAAAAGGACAAACTGGCCAAATTGCGTGGTGCCGTGAGAACGTGACCCAATAGGTTTCGCATCCGTAGTGCAATCCTTGGCTTGTTCCGGGAGCGGCAACACTGTTTCAGAACGTGTTGGTACCTGATGCAGGCGTGCTGATCTCTGCTCTAAAATGCTCAAAATTGATCTTTGGACTAGAAACAACTGGTTTACGCTGCCCTAAAATGCTCAAAATTGATCTTTGGACTAGAAACAACTGGTTTACGCTGCACTAAAATTTGATTTACAAAATTAACGGCTCTAGATGTACTATTTTCTACGTATATCTCTACAGATATTTTCCCGTACTGGATGATTTTGC…	546.239	-12.3978	2.75329	-4.5029	6.7e-06	8.9e-05	down
Trinity6143	TTCCCATCATTTCCTGTCTTTTTGTTTACACGATTTTCGATTTTTTATGACGACGACGACAATGAAGATGATGGCAACAACAGCCAAATTTATTCCATATGTACTACACTAGCTTGGAATCAATCAATAATAGGATGGATGAATTAACATTAACAGCTGCTCTGAGATTATGTACTGCTGCTATACACTCTTCCTACTTCACTCCACACCTCCAAACTGAAACACCTCTCAATCCTAAGCATCCGGTTTACCGTCGTCACCTGCTTGTTCAGTTTGTTACTAAATTCGGTATAACTAGACTACGATCGACATGTTCTGCGTCTTTGAGTTCCTGGCAAGGATTCATTTCTTTGTTTCGAGCTGCTTCGCAGATGCACAGACTGCTCCAGCTTTCAGACG…	102.195	-9.97955	2.75563	-3.62151	0.000292889	0.00372246	down
Trinity6150	TTCGTTTCATCTGAAAACGAACTCATGCCATAAATGAAAACAGGGACTACCATACTCTGTCAACATTCAAGGTTGTACTTTGTGTACGCATGTGTTGTAACAATAGCAACCACTGTATTTTGATGCTTTCAGTCCATTAGGTCTGAAGATGTATGAATAATCACCGGTCACTAGTCACTACCATGTAATAGTGCTACTAGTTGTTTGCAAGATGCTACTACAATCTACTTACATATATATGTCCAAAAACTTGCAATAGAGCCGTGTACAACACAATAATAATCTGTCGATTGCCTTACTCGGTTGTTACGTCGATTAATCTCCACTCTAATATTTCTGCTGCTGCAATGCAGTCAGACCTCACTGAATCTCCTCTTCCGAGTTAGTACTGGTATCTTT…	29.0765	-8.16631	2.76687	-2.95147	0.00316268	0.0357181	down
Trinity6154	CCACCCAATCCACCTCTCTCTCTCTCTCTCTCTCTCTCGTGCAGCTCAGGCACCAGCCACGTACATCCCTCTCTCTCACACCTCTTGTGCCAAGCACGCGGCACCTCAGCCACCGGAGGAGGAGCTTGAATCCGGCGAGGAGGAGTAGGAGGCGCCCGCAGGATGCCACAGCGAGAAGGGCCTTGCTGTTGATGCGAGATTCCCAATGGCGTCGCGCAGCGCCGCGCTCTGCTTCTCCGCCGCCGTCACCAGCACCACGGCCACCGGCGGCGGCGGCAGGGGCAGGAGCCGGAGGCGCTTCTTGGTCGTCTGCTGCGACGGCGGCCGGAGATCCGACTTGCTCTCTTCCTCCCTGGCGGCCAAGGTGCTGGGCGCGCCGACGACCTTCGATGCGGCGAA…	56.7634	9.50359	2.75919	3.44434	0.000572445	0.00713888	up
Trinity6156	CCACCCAATCCACCTCTCTCTCTCTCTCTCTCTCTCTCGTGCAGCTCAGGCACCAGCCACGTACATCCCTCTCTCTCACACCTCTTGTGCCAAGCACGCGGCACCACCGGCCACCGGAGGAGGAGCTCGAATCCGGCGGCCGGCCGGAGCAGCAGCAGGAGGTGGCGGCTGCAGGATGCCACGGCGAGCAGGGGCTTGCTGTTGATGCGAGATTCCCAATGGCGTCGCGCAGCGCCGCGCTCTGCTTCTCCGCCGCCGTCACCAGCACCACGGCCACCGGCGGCAGGGGCAGGAGCCGGAGGCGCTTCTTGGTCGTCTGCTGCGACGGCGGCCGGAGATCCGACTTGCTCTCTTCCTCCCTGGCGGCCAAGGTGCTGGGCGCGCCGACGACCTTCGACG…	33.322	6.90988	2.40155	2.87726	0.00401144	0.0441597	up
Trinity6158	ATCCACCTCTCTGCTTTCTCTCTCTCTCTCTCCCTCGTGCAGCTCAGGCACCTGCCACGTACATCTCTCTCTCACACACACCTCTTGTGCCAAGCACGCGGCACCACCGGCCACCGGAGGAGGAGCTCGAATCCGGCGGCCGGCCGGCCTGAGCAGGAGGGGTAGGAGGCGCCTGCGAGATGCCACGGCGAGCAGGGCCTTGCTGTTGATGCGAGATTCCCAATGGCGTCGCGCAGCGCCGCGCTCTGCTTCTCCGCCGCCGTAGCCACCGTTAACGCCACCGGCGGCGGCAGGGGCGGGAGCCGGAGGCGCTTCTTGGTCGTCTGCTGCGACGGCGGCCGGAGATCCGACTTGCTCTCTTCCTCCCTGGCGGCCAAGGTGCTGGGCGCGCCGACGACC…	96.6937	-9.8998	2.78037	-3.5606	0.000370003	0.00467613	down
Trinity6167	TGAATGTTAAATTACTGTATCAGTCGTCGTTGCCATGTATTTTATATACCTATGCCATCACAGATAACACATTTCCGATAATTTCCAAGCATGCTCCCGGTCTTTATCAAATATATAGCAGTACAAAGTTCACAGACATGACCCCCCAAACATTAGGCTCGCTTGGTTTAAACAAATTTTGTAGCGCATTTTCTAAACCGAAGGCTTGAATAGTGCCACCATAGGAAAATTTCCAATTCCTATGTGTTTCCACTTTCCATTGATCCAAAAGAGTACTAGGTTTCCGCAGGTTTTGTCAGATCAGCAACAAACAGGATAAAAACATGTATGACTGCTTAGCATGACACACTTATTATCATCAGGAAAATAACCAAAAAGTTCAAAAAACATGCATTAATT…	45.1597	-8.80135	2.7626	-3.1859	0.00144305	0.0172557	down
Trinity6189	AGGCTCATCTCCTCCCTCGCATTGGTTATCGGACTTTCCATCGGCACCACCTTGTCTGGTTGCTGGAAGGAGTTCTCATCCCGTAGAGAACCAGATGTAAGTACCGTCTTTATGGATCCAAATGTCTGAATCTCATTCTCCAGCCCAGTTATAGAGATACTAAGATCTACAGCTTTGTTGCCGAAATTGAGAACCTTTATTTTTAGGTAAGTATTTCCATCTTTAGAATTCTGCCAAGTGATAGCCGATGCAACCAATTGGTTATAGTCCGATATGTGAATGGTAGACGGATGAAGTGCTGCACCACTTGAGTCCTTGAAGAAGTGTAACATCCAGTAGTTTGGACATCCATAGTGCTGCCATGAGTTGAAGACTATGGCATCTGGACTCCACCTGCGA…	244.521	11.6105	2.74609	4.22802	2.36e-05	0.000311616	up
Trinity6197	TTTCGACATGTTTGTCAGCACTGTCGTTTCAAGGACGTAGTACGTCCTTGCAAAAATATACGAAATCTTTTTCGCCAAGAACGGTATGAAGCCCCCCAAAAAATTCCGTCGCCGGGACTTGAACCCGGGTCTCTCGGGTGAGAGCCGAGTATCCTAACCACCTAGACTACGACGGAGGACCTATGTTAAGAGTTAGAATCTGAACCATAATTATAATCATAAGCACTTGCCATTTAACCTGTGTATTCATGTACATCCACACACGGCCATATTAAGTTTATGTTTAATCCAAATTCATGTTTTGCATTGAGAGGCGACTCTCTCGTCTATCACATTCCTTTCTGTATTCACATACTTGAATCCAAGCTTGACTCTGGGACTGAATGCATCATCGTGCTA…	193.367	5.9848	1.97484	3.03053	0.00244123	0.0280843	up
Trinity6241	GCCTCGATCTGCTGCTCCAGCTGCATCATGGTCTGGAACTTGTTGCGCACATCACAGAACTCGCTCCTAACAAGAGCCAGCGCCATGAGGCACCCTTCTTTGCTTTTTGCCTCATAAAACTGGCGGAAGTGCATGCAGGCGAGCTTCACTTTCTGAGCACCAACACTCGAGCTGCTCCCCTTTAGCTGATGCACGTGGGCGTCCACCTTGTCGAAATCCACCACGGGCTGGTCCAGCAGAGCGGCGATGTCGGCGATGATCCTGTCGGCATCTTCGATGAAGAGGGTGGCGACCTCGGCGACGAAGCCCGACGCGGTGCCCCCCTCCTCCAGCGACTGCAGCTGCTGGAACTGCTCGTCCACCATACCCGTGGCGAACATGGAAGCGAGGAGGGCGTTG…	188.213	11.2329	2.74731	4.0887	4.34e-05	0.000570304	up
Trinity6243	GTTCAAGCGACCCCAACAACATACAACAACAAAAAAGTCACCAGTAAGAGTTTACACGCAGCTTGAGGGCGGGCACGACACAAACAGGTATAGCGTTGACACGTACATTGACACAGGACAAGCAAGTTCCATTTCAAAGGGTCGTGAGCCCGGAGTTCCGCCGTGGGAATCAGTCAGTCCGGTTCCACACACACGCCCTCCAAAGCCCCCGACACCCATTACACTGCCTACAAGCTTAAGAGATACATACACACTGCCCCCCATCATGTAAGGGGTCACATGGAGCTAAGCTCCTTTTGCTTCAGTTACTGCTACTCTACTTAGGACTGCAGGCCTCGATCTGCTGCTCCAGCTGCATCATGGTCTGGAACTTGTTGCGCACATCACAGAACTCGCTCC…	130.052	8.21802	2.52156	3.25911	0.00111764	0.0135585	up
Trinity6246	CATGAAGCCACATCGCAGAGTTGTCGCCCTGCTGCTGGAGAGCCATGTATTGATTGGCCTGCCCTTCTTTGCTTTTTGCCTCATAAAACTGGCGGAAGTGCATGCAGGCGAGCTTCACTTTCTGAGCACCAACACTCGAGCTGCTCCCCTTTAGCTGATGCACGTGGGCGTCCACCTTGTCGAAATCCACCACGGGCTGGTCCAGCAGAGCGGCGATGTCGGCGATGATCCTGTCGGCATCTTCGATGAAGAGGGTGGCGACCTCGGCGACGAAGCCCGACGCGGTGCCCCCCTCCTCCAGCGACTGCAGCTGCTGGAACTGCTCGTCCACCATACCCGTGGCGAACATGGAAGCGAGGAGGGCGTTGAGCTGAGCCCTGAGCGCAGCGGCCGCCATGG…	43.5705	9.122	2.79062	3.26881	0.00108001	0.013127	up
Trinity6279	AGAGATGCCCGCTTTGCTTGTTCTCACGTTCACCATAACTTTTCTCCGTCCATCCAGAAAGACGCGTTGCCTGCCCGCTCGCCGGATCCCGGCGAAATCTTGATTGCTTTTGCCGCCGCTGGATGAGATCACTATAGCCAAAGTGCAAACAACTCGATTGATCTCCTTCGACCTCTCTCCAGCAAGATTAACATCATCTTCTCTGGTAAGCGCTTGCCTGGGTGTGAGATAACTCCTACATGGATTTTACATTCGCTTTGCTTGATACTATCACGAAGAGTTTCTCAGAGGAACAAAAAATTGCCAGTGGTGGGTATGGAGATATTTACAGGGCGGTGCATAATGGGGAAGAGATTGCTGTGAAGAGGCTTCATCATTTCCAAGGACTTGATGATCAGC…	21.6811	8.11514	2.78053	2.91856	0.00351649	0.0392569	up
Trinity6320	GCTGATAGAGTGCTGAACCAGCTGCTGACTGAGATGGATGGCATGAACGCCAAGAAAACCGTCTTCATCATTGGTGCTACCAACAGGCCAGACATTATAGACCCTGCTCTGCTTAGGCCAGGGCGTCTTGATCAGCTTATCTACATCCCTCTTCCTGATGTCGAGTCGAGGCACCAGATCTTCAAAGCTTGCCTCAGGAAGTCTCCTTTGGCCAAGGATATTGATCTGAGTGCTCTGGCCAAGTACACCCAAGGGTTCAGCGGTGCTGATATCACGGAAATTTGCCAGCGTGCTTGCAAGTACGCCATCAGGGAGAACATCGAGAAGGACATTGAGAGGGAGAGGCGGAGGAAGGACAACCCTGAAGCCATGGAGGAGGACGAGGTGGACGAGGTGGCT…	652.546	6.86404	1.98028	3.46619	0.000527884	0.00660205	up
Trinity6321	CCTCCTCATCACTTCGCCTGCTGCCCACCCAGCGACCCGGAGAGAGACGCACGCAGGCGCCGAAACCTAGCGACGCCGCCGACGACCCCCGGATCCGCCCGCCATGGCGACCCCCAACCCGCCGCCCCAGCAGGGCGAGCCCTCCTCCTCCGCCGATCCCAAGTCGAAGAAGGACTACTCGACGGCGATCCTGGAGCGGAAGAAGTCCCCCAACCGCCTCGTGGTCGACGAGGCCACAAATGACGACAACTCCGTCGTAGCCCTGCACCCTGACACCATGGAGAGGCTCCAGCTCTTCCGCGGCGACACCGTCCTGCTGAAGGGCAAGAAGAGAAAAGACACAATCTGCATTGTTCTTGCTGATGACACATGTGAGGAGCCGAAGGTCAGAATGAACAA…	194.631	11.2813	2.7482	4.10498	4.04e-05	0.000531927	up
Trinity6326	AACCAGGTTTATTTATGTAAAATCAACTTAACTTACATCCAGAAATCCGATAATAGTCCCATATTTTACACCTGTTGAACACACTCGCGCACTGACGCTTTGCAGTGCAGAAGTGCACCACATCACCCTCATGAACATGAGCAATCCTGCTATGCTGTACTGGAGAAGGGAGGGGGCTCAAACTCAGCTAACGCTTCTCCCTTGGGAACCCCAGGAGCGCAAGGATCAGCGCAAAGAAGCTGCCGTTGATGAGGCCCCTCAGGATCCTCTGCTTCTCTGCCGTGTAGGGCGGGTACCTTGCGTTCGCCTCGCCACCGAACCCGCGGATCAGCACCGCCTTTCTGTGGGTGAAGCAGTCGAAGCTGAACTTGCCGTGGTACGACCCCGTGCCGCTGTCGC…	169.744	11.0839	2.74747	4.03423	5.48e-05	0.000718173	up
Trinity6330	AACCAGGTTTATTTATGTAAAATCAACTTAACTTACATCCAGAAATCCGATAATAGTCCCATATTTTACACCTGTTGAACACACTCGCGCACTGACGCTTTGCAGTGCAGAAGTGCACCACATCACCCTCATGAACATGAGCAATCCTGCTATGCTGTACTGGAGAAGGGAGGGGGCTCAAACTCAGCTAACGCTTCTCCCTTGGGAACCCCAGGAGCGCAAGGATCAGCGCAAAGAAGCTGCCGTTGATGAGGCCCCTCAGGATCCTCTGCTTCTCTGCCGTGTAGGGCGGGTACCTTGCGTTCGCCTCGCCACCGAACCCGCGGATCAGCACCGCCTTTCTGTGGGTGAAGCAGTCGAAGCTGAACTTGCCGTGGTACGACCCCGTGCCGCTGTCGC…	337.747	12.0765	2.74569	4.39834	1.09e-05	0.000144591	up
Trinity6344	TCCATGTCAACTACTCGTAGTATAAACATATGAAATGCCAAGATGACAAGTGGAAAGTATACATGAATGAACTGTCACAGAATAAACCACCCAGACAACAGCAAGAGTGATTGAAGTACCAACCCAGAAAACAGCCGTATCATCAACAGGAAGAGTGGGCAAATACTGATCCAAGACACTAAACTAGGCACTGCCAAAACAGGGAGGTTCTATGTGTGTATCCAACACAGCAATGCAAATTGAGGAATGGTTTTCTCAAAACTGCGGCTTACTGGTACTCACAGCTGACCCTCCCTCCCATCTACTCGAGCGCTGGGAACTCAAGGAAATGACGGGGCATGGCATAACCACCAGGAACAAACTGGTCAAAGTCATCGATTTTAGCTTGAAGATGAGCTT…	62.2718	-9.2649	2.75472	-3.36329	0.000770208	0.00949984	down
Trinity6345	TCCATGTCAACTACTCGTAGTATAAACATATGAAATGCCAAGATGACAAGTGGAAAGTATACATGAATGAACTGTCACAGAATAAACCACCCAGACAACAGCAAGAGTGATTGAAGTACCAACCCAGAAAACAGCCGTATCATCAACAGGAAGAGTGGGCAAATACTGATCCAAGACACTAAACTAGGCACTGCCAAAACAGGGAGGTTCTATGTGTGTATCCAACACAGCAATGCAAATTGAGGAATGGTTTTCTCAAAACTGCGGCTTACTGGTACTCACAGCTGACCCTCCCTCCCATCTACTCGAGCGCTGGGAACTCAAGGAAATGACGGGGCATGGCATAACCACCAGGAACAAACTGGTCAAAGTCATCGATTTTAGCTTGAAGATGAGCTT…	23.1688	-7.83857	2.76754	-2.83232	0.00462113	0.0499917	down
Trinity6348	TCCATGTCAACTACTCGTAGTATAAACATATGAAATGCCAAGATGACAAGTGGAAAGTATACATGAATGAACTGTCACAGAATAAACCACCCAGACAACAGCAAGAGTGATTGAAGTACCAACCCAGAAAACAGCCGTATCATCAACAGGAAGAGTGGGCAAATACTGATCCAAGACACTAAACTAGGCACTGCCAAAACAGGGAGGTTCTATGTGTGTATCCAACACAGCAATGCAAATTGAGGAATGGTTTTCTCAAAACTGCGGCTTACTGGTACTCACAGCTGACCCTCCCTCCCATCTACTCGAGCGCTGGGAACTCAAGGAAATGACGGGGCATGGCATAACCACCAGGAACAAACTGGTCAAAGTCATCGATTTTAGCTTGAAGATGAGCTT…	47.641	-8.87848	2.76646	-3.20933	0.00133044	0.0159762	down
Trinity6350	ACCTCCCACCCCTCCCCCCCCCCCCCCCGGCAACGTCGCCGCCAATGCGAGCCCGCCCATTGCAGCATCGGGTGTTGTTGCTTGCCATCTGCAGCGGTGGTTGCCGGCCTTGCAGCTTGTAGCACGATAGTGGCTCGCGTTCGCGTGGTCTTCTCCGGCTAGCAGCAGCGGCAGCAATAGCCTAGAAAAAGCACGCCTGCTGCACGCGGTGGTCGAAGGTCCACGATCGACGAGCAACATCAGGGAGTTTCAGCGCCCGCCGGCTGCCCGTCGCGGTCACCACCGCAGCGCCTGCGACACTCATTGCAGCACCGGCGGCCACACGCGACGCTCCATCGCAGCACCGGCGGCCACACGCGACGCTCAATCGCAGCACCGGCGGGCATGCGCGGATGCTCC…	79.4666	9.98899	2.75297	3.62844	0.000285134	0.00362621	up
Trinity6363	CGATTCCTTCAGATCCCGTTTCTTCTCCCCTTTCTCATTCATACTCAAAGCAAAATCCCCTTTTCTCTTCATCTGGTTGAGAGCATCCGCCCCGTGCTGCCTCCCTGCCACCTCCAACCCCGCCGGGAGAGGAGCTCCTCTGCCCCGAGCTGCCTCAAAAGCAGGCCAGCCAGCTGCCGCCCCTCTCCTCCTCTCTCTCGGCTTTCCCTTGTCCTTCTTCTCTCTCTCTCGCACGTTTTCTCCAGGGAGCCGCCATGGAACAACCGCAGCACCCCGCCTTGGAGTTCGCCGCCTCCGGGCACCTCTCCGTCTCGATCCGTCCGCCGCCGCCGGATACACGCTGGAGCAGCCGGATCCGCCACCCAGACTACCGAGCGCCGCCTCCTGCCTCGCCTGCCG…	480.412	12.5848	2.74642	4.58226	4.6e-06	6.11e-05	up
Trinity6365	CGATTCCTTCAGATCCCGTTTCTTCTCCCCTTTCTCATTCATACTCAAAGCAAAATCCCCTTTTCTCTTCATCTGGTTGAGAGCATCCGCCCCGTGCTGCCTCCCTGCCACCTCCAACCCCGCCGGGAGAGGAGCTCCTCTGCCCCGAGACGCCTCAAAAGCAGGCCAGCCAGCTGCCGCCTCTCTCCTCCTCTCTCTCTCTCGGCTTTCCCTTCTCCTTCTTCTCACTCTCTAATCTCTCTCTCTCTCTCTCGCACGTTTTCTCCAGGGAGCCGCCATGGAACAACCGCAGCACCCCGCCTTGGAGTTCGCCGCCTCCGGGCACCTCTCCGTCTCGATCCGTCCGCTGCCGCCTCGCCGGATCTGCTCCGCCTCCTGCCTCGCCTGCCGTCGGGAGGA…	114.39	10.5145	2.75441	3.81735	0.000134894	0.00174625	up
Trinity6366	CGATTCCTTCAGATCCCGTTTCTTCTCCCCTTTCTCATTCATACTCAAAGCAAAATCCCCTTTTCTCTTCATCTGGTTGAGAGCATCCGCCCCGTGCTGCCTCCCTGCCACCTCCAACCCCGCCGGGAGAGGAGCTCCTCTGCCCCGAGACGCCTCAAAAGCAGGCCAGCCAGCTGCCGCCTCTCTCCTCCTCTCTCTCTCTCGGCTTTCCCTTCTCCTTCTTCTCACTCTCTAATCTCTCTCTCTCTCTCTCGCACGTTTTCTCCAGGGAGCCGCCATGGAACAACCGCAGCACCCCGCCTTGGAGTTCGCCGCCTCCGGGCACCTCTCCGTCTCGATCCGTCCGCCGCCGCCGGATACACGCTGGAGCAGCCGGATCCGCCACCCAGACTACCGAGC…	59.5489	9.57272	2.75264	3.47764	0.000505843	0.00633434	up
Trinity6367	AAGCAGGCCAGCCAGCTGCCGCCCCTCTCCTCCTCTCTCTCGGATTTTCCCTTCTCCTTCTTCTCTCTCTCTCTAATCTCTGTTTTCTCCAAGGAAGGGAGTCGCCATGGAACGAACAACCGCACCCCGCCCACCTTAGAGCTCGCCGCCTCCGGCCACTTCTCCATCGGCCTTATGCTCTTGCGCCTCGATTCGTCCGCCCCGCGTTGGATCCACGCCGGAGCAGCTGGATCCGCCGCCCAGACCACCAACCGCCGCCTCCTCTGCGACGGCCTCGTGCTCCTCCGCCTTGATCCGTCCGCCCTGCCGCCGGATCCACCCCAGAGCAGCCGGATCCGCCGCCTCCTGCCTCGCTTGCCGTCTGGAGGAAGACGATCGAGTGGAGCACCCGTTCGTCCG…	60.3483	9.59196	2.75568	3.4808	0.000499926	0.00626373	up
Trinity6369	AAGCAGGCCAGCCAGCTGCCGCCCCTCTCCTCCTCTCTCTCGGATTTTCCCTTCTCCTTCTTCTCTCTCTCTCTAATCTCTGTTTTCTCCAAGGAAGGGAGTCGCCATGGAACGAACAACCGCACCCCGCCCACCTTAGAGCTCGCCGCCTCCGGCCACTTCTCCATCGGCCTTATGCTCTTGCGCCTCGATTCGTCCGCCCCGCGTTGGATCCACGCCGGAGCAGCTGGATCCGCCGCCCAGACCACCAACCGCCGCCTCCTCTGCGACGGCCTCGTGCTCCTCCGCCTTGATCCGTCCGCCCTGCCGCCGGATCCACCCCAGAGCAGCCGGATCCGCCGCCTCCTGCCTCGCTTGCCGTCTGGAGGAAGACGATCGAGTGGAGCACCCGTTCGTCCG…	43.8592	9.13154	2.75763	3.31137	0.000928415	0.0113508	up
Trinity6371	AAGCAGGCCAGCCAGCTGCCGCCCCTCTCCTCCTCTCTCTCGGATTTTCCCTTCTCCTTCTTCTCTCTCTCTCTAATCTCTGTTTTCTCCAAGGAAGGGAGTCGCCATGGAACGAACAACCGCACCCCGCCCACCTTAGAGCTCGCCGCCTCCGGCCACTTCTCCATCGGCCTTATGCTCTTGCGCCTCGATTCGTCCGCCCCGCGTTGGATCCACGCCGGAGCAGCTGGATCCGCCGCCCAGACCACCAACCGCCGCCTCCTCTGCGACGGCCTCGTGCTCCTCCGCCTTGATCCGTCCGCCCTGCCGCCGGATCCACCCCAGAGCAGCCGGATCCGCCGCCTCCTGCCTCGCTTGCCGTCTGGAGGAAGACGATCGAGTGGAGCACCCGTTCGTCCG…	417.818	12.3834	2.74469	4.51177	6.43e-06	8.54e-05	up
Trinity6377	TTTTGATACACCATGTCACCACACGTGGATAGACTTCCTGTCTGGATTCGACAGGTTTGAAACTTGGCTTATTTCGTATATTAATAAATCATGAATACATCGATAGACAGCAAAAAGAAATTTCCGTAAACTGGGCATTATTTTCACTTGTGTGGTTGTGCGACGTGACCACACAGATAAGCCTAAGTTCCACACGCTGGAATAGTTTCTTCTTTGCTCACAAAAGCTAAGCCTACACTACACTTCTCAGTCCGAAGTCCGAACTCCGAAGCTGAGCGCCGCAAAATTTCTCGGAGCGGTGCTCATAGGGAACATGAAGATGTTCTATTCCCTGTAGGCGATGAACTTCGCAATGTCGTGGATCCCGGCCTCTCTGTAGCACTCGGCGATCCTGTCCAC…	54.2056	8.47195	2.58966	3.27145	0.00106997	0.0130085	up
Trinity6384	GCGTCGGGCTCCTGCGCCGGGGCGGGGCCCAGCCTCGCCACCTCCGTCTACGAGACCCGCCTCGGCCTTGCGGCGCTCTCCTGGTCGCGCGCCGCGTTCGGCCTCAGCCTCCGGGCCGTGCTCCGCGTCGGGGCGCTCGCCTCTTCATCCTCGGCCTCCGACTACGGCTGCTACGACGACGGCCCGGAGTTCGACGAGGAGGCCACCATCGCCGTGCGCGTCCGGCCCTGGCTCTTCTGGCGGCGCCGGGGGTCCAAGCGTTTCCACGTGCACGACCGCCGGATCGACCTGGCGTGGGACCTCACGCGCGCGCGGTTCGCCTCCCCCGGCTCGCCCGAGCCGTCGTCCGGGTATTTCGTCGCCGTCGTGGTCGACGGCGAGATGGCGGTCGTGGCCGGG…	31.0328	8.63243	2.76048	3.12715	0.00176509	0.0208192	up
Trinity6398	TTGCAGCGTGTGCCTCGTGTGTGCGCCCCCGTGCTCCTCGAGCACCGCGTCCCCGCTCCCCGGACGATGCTTCGGTGCCGAAGCTGCGTCCCCGCTCCCCATCCCCAACTCTGCGCAGCCGCCGCCTCTCCCCCGCTCCCGCAGTCCTCTCCGCCCCCCGGGGAGCGCCCAGCCCCACGCAAGAGTTCAAGGGCAGAGCCCCAGCACGGCGCCGGAGTTCAGCGGCAGGGCCGGAGCGAATAGCCAGGCCGACGCCCTGGTTCGGCCCCGGTCCACAGGGGAGTTGGCGACGGCCTCGTGAGAGGCCAGGACCTCCTCCCCGTAAAGCCGCCGAGCACCCGGATCTCCGTCGCCGGGTGCCCCACCGAGCCGCGCCGCCTCTCTGCTCGCCCGGCGTGG…	28.9476	8.5321	2.76195	3.08915	0.00200727	0.0234457	up
Trinity6405	GAAGGACGATGGTCTTGACCGGATCCCGTCCTTCGACAAAGGAAAAAGACTTTCCTCTGTTGATATGGAGGTTCCCTTTTGTTGACTTACGATACTGCCCCTTGCCTCAGTCTCATCCTCCCGGCTCTCTCGGTCCTCTCGCGATAGAGCCCCGGCCGCCCCCCAAATCGGAAGCCGCCGAGCCCCCGGATCTCCGCCGCCGGGCGCCCCACCGAGCCGCGCCGCCTCGAACCCTCCGCCGGCCCTGCTCTGCTCGCCCGGCGTGGGGCGGAGCGGAGGAGATCCGAGCCCGGGCGGTTCCTTCCGCTGCGGGGGGTCCTGCGCCCCCGTAGGCTAGGTTTACAGCCAAGTTGCATCCGCCCCCCCTGGGTGGGTGAGGAGTCGGGGAAGCGAGGATGT…	72.0615	9.84787	2.7532	3.57688	0.000347722	0.00440251	up
Trinity6433	AGTAAACAGGATTTTACTCATACAGGGTCTTGGATTGACCAGGTGGCAAAAGAAGAAGAAAAATATACTACATAACATGCAGGTGGCAAACGGGTTTAAGCAAGTTATAGGGTCGTGGAATTATAACATCAACACCAAAACATAATAGAGATAGAACCAAGCATTATTCAAATGGCCAAAACTAATTAAAATAACAAGTTCAATGAGTAGAGTGCCTGCCACGTTGGCCAGAGCTGGTTCTCCAAGAAACAATATAAACACTTCATGTTCGTTCATACCCGCTGAAAAGCAAAACAAAGGAAACCTCAATACAGTCGTCATGGCCAAACATCAACCAAATCCCACACGCAGAGACAGAGAGGGAGAGACCTCCCCGGTCCAGAGCTCAGATCAGATCAG…	59.5153	-9.1996	2.75173	-3.34321	0.000828157	0.0101822	down
Trinity6434	AGTAAACAGGATTTTACTCATACAGGGTCTTGGATTGACCAGGTGGCAAAAGAAGAAGAAAAATATACTACATAACATGCAGGTGGCAAACGGGTTTAAGCAAGTTATAGGGTCGTGGAATTATAACATCAACACCAAAACATAATAGAGATAGAACCAAGCATTATTCAAATGGCCAAAACTAATTAAAATAACAAGTTCAATGAGTAGAGTGCCTGCCACGTTGGCCAGAGCTGGTTCTCCAAGAAACAATATAAACACTTCATGTTCGTTCATACCCGCTGAAAAGCAAAACAAAGGAAACCTCAATACAGTCGTCATGGCCAAACATCAACCAAATCCCACACGCAGAGACAGAGAGGGAGAGACCTCCCCGGTCCAGAGCTCAGATCAGATCAG…	26.2309	7.42008	2.59843	2.8556	0.00429561	0.0468957	up
Trinity6436	TCCCAATTCAAAAGCCCAAGGGTACAACCAAACCAACCAACCAATGTACGTGTATAAATATGCCTGAAGCCACACTTTTTTTTCACGTAGCATGCCTTACTATGATGGTAGTGCCACTAAATTTACAGTACTGACGGACGGTGAAGACAAATGGTCCACGCATGATCCATGATGTCGTCATCGTCGCCATGGATGATGGAGAAGTGGATGGTGCTCGTCCCGCGCGTCCACTGCCATATGCGCGCGCACACACGCAAAACTTTCATCAGGCAACAACCTCCACATCTGAGATGCTTGATCTTAATCGCTTTCTTTCTTTCGGGTGCTTGATCGATGGCAGCTTACACATCTTCTGGAGCCTGGTGAACGCCCCCAAGGCGACGGCGGCCGAGGCGGACA…	36.4531	8.86469	2.75816	3.21399	0.00130907	0.0157344	up
Trinity6437	CAGAGTGTTTGTCTGTCATGGCGGCGTCCAAATCAGAAGATAGCGGAACAACAAAAGTGTGTTTTACACGAGCTGGTGGTCAATCCATCCGAGAAAGAATATATACACTTCCCATGTTCCCAAAGCAACAAAAGAAATCTCAAGTTACAGCACCAGAAATACAGCCAAGCATCGCAACCAAATCCCCACACGCACCGAGACAAAGAGAGGGAGGGATCGATCCGGTCCAAAGCTCAGATAAGATCAGCGACGTTCATGGGCATCTCGTCGATCTGCGTGCTGTAGTACTGCTCAATGTCCCTCAGGATGCGGATGTCGTCCTTGCGCACAAAGTTGATCGCCACACCCTTGCGCCCAAAACGCCCAGAGCGACCAATACGATGGATGTAAAGCTCACGG…	107.29	8.57205	2.3772	3.60595	0.000311014	0.00394778	up
Trinity6440	GGCGGGATGGTTATCATCATCAGCCCAACCGAGCATTTCCGTGAGTAGCCGGACTCGGGTGGTTGCCAGCGACAAGAATGTCCTTGATTCGGTTAAGCGGTACGGTGGCCTGGTTGATTCTCTCCTTGCTGCTGGCAGGTTGCAATTTGACCTGCTGAAGCTGCAGCTTGCCCTTCTGCCAGCGCCGCCGGAAATACGCCATCCCCATCAAAGCTGCAGCAGCCACAACGATAGGCCAGAGCTTGTTGCTCTCCTTAGCGCTCCTGTACAGCGATATAAGTTGCTTCTGCCACCACGCGTTGTGTGGGGCTCCAGAACCGTCAGGCTTGCTCTCTTCACCGGAAGCAACAACGTTGGACGAATCAGTGACGGGCTCGATATTTTGGAGAGTTGGTTCTT…	299.896	8.74047	2.08772	4.1866	2.83e-05	0.000373777	up
Trinity6444	GGCGGGATGGTTATCATCATCAGCCCAACCGAGCATTTCCGTGAGTAGCCGGACTCGGGTGGTTGCCAGCGACAAGAATGTCCTTGATTCGGTTAAGCGGTACGGTGGCCTGGTTGATTCTCTCCTTGCTGCTGGCAGGTTGCAATTTGACCTGCTGAAGCTGCAGCTTGCCCTTCTGCCAGCGCCGCCGGAAATACGCCATCCCCATCAAAGCTGCAGCAGCCACAACGATAGGCCAGAGCTTGTTGCTCTCCTTAGCGCTCCTGTACAGCGATATAAGTTGCTTCTGCCACCACGCGTTGTGTGGGGCTCCAGAACCGTCAGGCTTGCTCTCCTCACCGGAAGCAACAACATTGGACGAATCAGTGACAGGGTCGATATTTTGGAGAGTTGGATTTT…	192.176	6.41734	1.99107	3.22306	0.00126829	0.0152706	up
Trinity6446	AAGTAAACAAGTGTTTGATGCTTATTAGAACTCTGCTACCAGTTGGAACAGTAAATCCGGACATGATAGTGCAAAATTGACAGTAACAAAAGTTGCTGAAATAGAAATGTCTGCAAAATTCTGATAGGCTGCAGACTAACTCGGACAGGAGTTACTGAAGTCAAAATATCTTGGAAATTCTGGCAATATTGGATGGTCAACAAAACGTAACAGGCACAGCTTTTAAGCACAGATAAAATGAACATATGAATATGGATGATCCAACAACCCGTAACACTATCGGAATTAGAAAGGCAAGAATCTGATGTTTCCTCGCAATACTATCCGAATAATATTGGACGGCCAACAGAAGAGAAGATAACAAGCAGAGCTTTTTAAGCACAGGGAAAAGAACATGCA…	60.3041	7.27766	2.52262	2.88496	0.00391461	0.0432097	up
Trinity6488	AAACAATTCGGCCGGAGATAGCACCGGACGACCCCGGCCGTATTGAGCTACACACATGCAGACCAGCAAAAGCCACACGCACGCGCACGTAGTTACCGCGCTATTAGATATACTCCCTCACAATTCGATCACACACACACAGACAATACATCCGGCCGCTTGGAAGACGACGACCTCGAAGTAGAGTGCACAAGGCAGGCATGCAAGCTTAGATTACACAAGGCAGGGATGCAAGCTATGGTTGGCTAGCTCAGGCGTCGCGGACCTGGAAGACGTTGCGGGTCTTGACGACGACGTCGTGCATGTGGACGAGCTTGAGGCGGGTGAAGTCGCGCGGGACGGAGATGAGGTGCACCGTGGAGCGCTGGTGGAACTGGAGGAGGCAGGGGTCGTTGAGGT…	117.682	10.5555	2.76116	3.82283	0.000131929	0.00170834	up
Trinity6510	GCCGCATGCAGGCGTCTAAGAAAATTAATATATCTGACGAACAGCGGTAGCTTTCATTATGCATACTCAACAAACCAACAGCATAGTCTGGAATATACGACAACAAAGACTAACACATTATGCATGGAGTACTGTAACTCTCAAAACATCAAACATGACTGGGAAACAGTGCAAGGTTCCAATTCGAAAATTTAGGCGCGCAACAAGCAAATTCAAGTAACCGTGCTTCCAGATATCATCAGCAGACTACCATTGTGTATGAAGCTCCCAGACTTGGAAGGAGGACGGCAAAAATCTCAGCCTGCAGGCAGAGCACGGCGCATTTCATGCCAGGCAGCTTCAGCGCCTCCAACCGGTGGACGAAGAGGTGGATGAGGAATTTGCAGAGGTCCTAGATCC…	51.4481	8.39562	2.58955	3.24212	0.00118646	0.0143422	up
Trinity6540	TTGTGGTTGAAGATGCTCTAAGCTAGTGGTATCTGCACCACTTCAACGATGCTCGCTACACGCTGGCAATGTATCAGTTTCACCCTCACAACACAGACATAAAAGTGTACAAATGAATTTGCAACATGGAATCACTTAAGGCATACATGCAGGGGCGTTCGTGAGAGCAGACATAATACAAATTCTCTCGGCATTTGAGTTATCGTCAAAGCAGTTGCAAGAGGATTAATAAGTAAATTCATAGCCCGAGTGTAAAAGCAGCTAATGCAGGCGATTCTTGACTTCTTCATGCGCATGAAGCAACAAAGGAGCTTTAGTTCTTCCCATCTTCAGGCTTGTCTGGTTTGTCCGATTTATCTTTCTTCTCCTCCTGCTCTCCTTGGCCATGCAAAGATGCCA…	178.772	11.1587	2.74711	4.06198	4.87e-05	0.000638796	up
Trinity6541	TTGTGGTTGAAGATGCTCTAAGCTAGTGGTATCTGCACCACTTCAACGATGCTCGCTACACGCTGGCAATGTATCAGTTTCACCCTCACAACACAGACATAAAAGTGTACAAATGAATTTGCAACATGGAATCACTTAAGGCATACATGCAGGGGCGTTCGTGAGAGCAGACATAATACAAATTCTCTCGGCATTTGAGTTATCGTCAAAGCAGTTGCAAGAGGATTAATAAGTAAATTCATAGCCCGAGTGTAAAAGCAGCTAATGCAGGCGATTCTTGACTTCTTCATGCGCATGAAGCAACAAAGGAGCTTTAGTTCTTCCCATCTTCAGGCTTGTCTGGTTTGTCCGATTTATCTTTCTTCTCCTCCTCTCCTTGGCCATGCAAAGATGCCAGTA…	94.9415	10.2457	2.75011	3.72555	0.000194891	0.00250134	up
Trinity6564	GCTTATCCAGCATCTTGTGCACAAGTTAGATCTGATCGGTGCAAGAACTTGTGTCACTAGCTTCTACTACCGCCGAAAAGGCCACTACCTGACGGCCACTTGTGCGGTGGTGCACGCCATGGCCGCCCCCGCTGCCGCTTCTTCTCGCCATGGCTTCCTTCGGCTTCTCGCCGCCGCCGCCGTCCTCGCCGCATTCGGGCTTGGGGCTGCCCGTGCGGCGGGGAGCTCGGATGATCGCGCG	14.7297	-21.3138	3.66936	-5.8086	6.3e-09	1e-07	down
Trinity6588	TCGTCACATCCATCTTCACCGCAAGCTATTTACATGGTGGAAAATGCCATCAACTTGTTTTGTTTTAGATAACAACTACTGTCATCTTGTCGACTTATTCATGTCTTCTTGGTTGCATCACGGCGTCTGAGTTTTCGTTTTTTCATTCGATACATGAGATGAGAGGAAGAATACAGTGGCAAACAATGGCCAGAAAAGCATAAGAAGGAGAAATACAACCAGCTCCTCTCCTCTCCTTTCCTCACAAAAAAAATAAAATACAACGTCAATACATCTTGCTGCCTGATTCGCGTCGAAACCCAGGCACTTCAAAACTGCTTGCTGCATTTATGTAAACCATCTGCTTGCCCTGGGAAGTGGGAAAATCTCAATCGTCGAGAGCCCCGGCTTGGGGTCACA…	25.363	8.34136	2.76687	3.01473	0.00257208	0.0294923	up
Trinity6591	TCGTCACATCCATCTTCACCGCAAGCTATTTACATGGTGGAAAATGCCATCAACTTGTTTTGTTTTAGATAACAACTACTGTCATCTTGTCGACTTATTCATGTCTTCTTGGTTGCATCACGGCGTCTGAGTTTTCGTTTTTTCATTCGATACATGAGATGAGAGGAAGAATACAGTGGCAAACAATGGCCAGAAAAGCATAAGAAGGAGAAATACAACCAGCTCCTCTCCTCTCCTTTCCTCACAAAAAAAATAAAATACAACGTCAATACATCTTGCTGCCTGATTCGCGTCGAAACCCAGGCACTTCAAAACTGCTTGCTGCATTTATGTAAACCATCTGCTTGCCCTGGGAAGTGGGAAAATCTCAATCGTCGAGAGCCCCGGCTTGGGGTCACA…	25.1111	8.32697	2.76841	3.00785	0.00263103	0.0300989	up
Trinity6595	GCCCCCTCGGCCTCCATGTCCGCCGAGGCGCGGGCGGCCCCGTCGCCCGTGCCGCCGCCGGCGCACCCCACCTACGACCTCAGCGCCGTCATCGCCCTCGCCCTCTCCGAGGACGCCGGCGACCGAGGGGATGTGTCATGTTTGGCTACGATCCCAACAGATGTAAAAGCTGAAGCCACTTTTATCGCTAAGGAGGATGGTGTCATTGCAGGCATAAGCCTAGCTGAGATGATATTTAACCAGGTTGATCCGTCGTTGAAGGTTGAATGGTTTGAGGCTGATGGAAATTATGTCCATAAGGGATTGCAGTTTGGCAAAGTATATGGGTGTGCTCAGAGTATCATTGTTGCTGAGAGGGTTGTGCTAAATTTCATGCAAAGAATGAGTGGAATCGCTACA…	93.9231	10.2301	2.75041	3.71948	0.00019963	0.00256147	up
Trinity6683	GCCCGCGCACTCCACACTATATGCACGTCCAACGGCTTGGCTAACCCAGCTGCTCCACTTACGGCGGCATGGCACGAACGACCCGGCCGAGTCTTCGCATGAACCATCCAGCCACGAACGGCCAGCTCCGCGAGTCCAACCACGAGCGCACCCGTCAAGACTAATGCTATCAATTTCCTTCCTAATACTGACATGCCTTGTTGTTGACCGTGTCTTGAACGCCTTCGCTCGACATCATCACGCGCCTCCGCGCCTGCTGCGACGTGTCATGTGCCTGCCTTCGTCAGAGTTGATGCAGCTTGCGTCGTTGTCGTCGTCACAGCCATGAGCCAGCCCGTGGACCCGACCTGGCGCACCAACGCCAGCCGCACCGTGCTCCGTCACGCCTCCGGCGGCATA…	32.3181	-8.31872	2.84291	-2.92613	0.00343203	0.0384361	down
Trinity6701	GTCATCATCATCATCGCTGTCATCATCCTTGTTAGATTTTCCCCCATCCTTAGCAGCAGGCTTGGACTTTTAAGGAGCAGCAGCGGTCATTCATCGCTGATCACCAGCACAGCCGCGCATCCACCGTTGCTAGCAAGGTCGACCAAGCAGCACCGAGATGGCTGCTGCCTTCTCCTCCACCGTCGGTGCCCCGGCTTCTACGCCGACCAACTTCCTCGGGAAGAAGCTCAAGAAGCAGGTGACCTCGGCCGTGAACTACCATGGCAAGAGCTCCAAGGCCAACAGGTTCACAGTCATGGCAGGGGACCTCAACGAGAAGAAGCAGACCGACACGGACAAGTGGAAGGGCCTTGCCTACGATATCTCCGACGACCAGCAGGACATCACCAGAGGGAAGGG…	10345.8	10.1778	2.12996	4.77841	1.77e-06	2.35e-05	up
Trinity6702	ACAATGAAGAGAAGAGATTCAAGGATACACAGGATGAAATGGATGCAAAGTACAAGGAGCAGCAGCAGTCATTCATCACCGATCACCAGCACAGCCGCGCATCCACCGTTGCTAGCAAGGTCGACCAAGCAGCACCGAGATGGCTGCTGCCTTCTCCTCCACCGTCGGTGCCCCGGCTTCTACGCCGACCAACTTCCTCGGGAAGAAGCTCAAGAAGCAGGTGACCTCGGCCGTGAACTACCATGGCAAGAGCTCCAAGGCCAACAGGTTCACAGTCATGGCAGCGGAAAACCTCGACGAGAAGAGGAACACGGACAAGTGGAAGGGTCTTGCGTACGATATCTCCGACGACCAGCAGGACATCACCAGAGGGAAGGGCATCGTGGACTCACTCTTCCA…	98.6491	6.48489	2.07503	3.1252	0.00177682	0.0209451	up
Trinity6703	ACAATGAAGAGAAGAGATTCAAGGATACACAGGATGAAATGGATGCAAAGTACAAGGAGCAGCAGCAGTCATTCATCACCGATCACCAGCACAGCCGCGCATCCACCGTTGCTAGCAAGGTCGACCAAGCAGCACCGAGATGGCTGCTGCCTTCTCCTCCACCGTCGGTGCCCCGGCTTCTACGCCGACCAACTTCCTCGGGAAGAAGCTCAAGAAGCAGGTGACCTCGGCCGTGAACTACCATGGCAAGAGCTCCAAGGCCAACAGGTTCACAGTCATGGCAGCGGAAAACCTCGACGAGAAGAGGAACACGGACAAGTGGAAGGGTCTTGCGTACGATATCTCCGACGACCAGCAGGACATCACCAGAGGGAAGGGCATCGTGGACTCACTCTTCCA…	495.785	12.6303	2.74643	4.59879	4.25e-06	5.65e-05	up
Trinity6707	GTCATCATCATCATCGCTGTCATCATCCTTGTTAGATTTTCCCCCATCCTTAGCAGCAGGCTTGGACTTTTAAGGAGCAGCAGCGGTCATTCATCGCTGATCACCAGCACAGCCGCGCATCCACCGTTGCTAGCAAGGTCGACCAAGCAGCACCGAGATGGCTGCTGCCTTCTCCTCCACCGTCGGTGCCCCGGCTTCTACGCCGACCAACTTCCTCGGGAAGAAGCTCAAGAAGCAGGTGACCTCGGCCGTGAACTACCATGGCAAGAGCTCCAAGGCCAACAGGTTCACAGTCATGGCAGCGGAAAACCTCGACGAGAAGAGGAACACGGACAAGTGGAAGGGTCTTGCGTACGATATCTCCGACGACCAGCAGGACATCACCAGAGGGAAGGGCAT…	45.3987	6.72219	2.17169	3.09537	0.00196565	0.023	up
Trinity6708	GTCATCATCATCATCGCTGTCATCATCCTTGTTAGATTTTCCCCCATCCTTAGCAGCAGGCTTGGACTTTTAAGGAGCAGCAGCGGTCATTCATCGCTGATCACCAGCACAGCCGCGCATCCACCGCTGCTAGCAAGGTCGAGCAAGCAGCACAGAGATGGCTGCTGCCTTCTCCTCCACCGTCGGTGCCCCGGCTTCTACGCCGACCAACTTCCTCGGGAAGAAGCTCAAGAAGCAGGTGACCTCGGCCGTGAACTACCATGGCAAGAGCTCCAAGGCCAACAGGTTCACGGTCATGGCAGCGGAAAACATCGACGAGAAGAGGAACACCGACAAGTGGAAGGGTCTTGCGTACGATATCTCCGACGACCAGCAGGACATCACCAGAGGGAAGGGCAT…	258.912	-7.86464	2.12913	-3.69383	0.000220902	0.00282816	down
Trinity6733	GTCATTTGAATATACAAGTCAATATCTGTCTGTCTTGAGATTACACAAAATGTTAGTCAGAACAACACAAAGTCAACCTTCGCGATCGAATTCACAATAGGGGTACCAAAAGTCACGGCTGGCTGTAACTGGTGTACTTTTTTTTTTTTGGTACATATACTCTACCCTTTCCCTCCAGTGGCAAGATTACACAAAATAGTCATTTGAATATACAAGTCAATGTCAATATCTGTCTTTGTTTTGAGATTACACAAAATGTTGGTGTCACGAACGAATTCACAATAGGAGTACCAACAGTCAAGGCTGGCTGGTTAACTGGTGTACATTTTTTTTGCTTGCAGCTGACTAACGATTAAAACCGTACATACCATACCATATCGGATAAACATTTATCTGTCT…	21.8888	8.12881	2.82157	2.88095	0.00396475	0.0437009	up
Trinity6818	CTGTGCCGTACCTTTAGCGTCAACGCCGACGCCTCCCTTCCCACACACAGCCCCCTCCGCGGCTCCGCCCGTCGCCATCGTCGTCGCCGTTCCACCTCGTCGCCTCCACCCCGTCCGCAATCTCCGCCTTTTTGAGGTGAACTGTGCACCCAACTTTTGTCAAGATGTCTGATAGTCATGAAACCGACAAGAATATTGAGATGTGGAAGATTAAGAAGCTGATCAAGGGACTTGAGTCTGCCAGAGGCAATGGCACAAGCATGATCTCTCTGATTATGCCTCCACGTGATCAAGTCTCGCGTGTGACCAAGATGTTGGGTGATGAATATGGTACTGCTTCAAACATAAAGAGTAGAGTCAATCGTCAATCTGTTTTGGGAGCCATCACCTCAGCTCAGC…	65.647	9.71337	2.75127	3.5305	0.000414777	0.00522966	up
Trinity6821	TGGGATTTGGTTCCTTGAAGTTTTTGACGGTTGTTTAGTTTGAGAATTTGTTCTGCTGATTACTCCAAGCTGTATTGGATTACGTAGTTGATTGTTTTTATGTAGATCTCAGGTTATTAGTCTAGATGATGCTGGGAGCTGGTCTGTCGATGGCTGAGAAACTAGAAGAGAGAACTGTGAGGTTTCGTAAACCGATTTTGTACATGAACCATTGGGATTT	24.3551	-21.9962	3.69206	-5.95771	2.56e-09	6.33e-08	down
Trinity6845	GGTGGCGGCCTTCCCGGGGAGCTGGGACGGCGGGGGCGCATCTTGGAGGCGGCGCGGGTGGACGTTGCGCCGCGGGCGGAGGGGGGGGGAGCGGGGGGGGGCGTTGCCGGTGGCGGCGGGGAGGCGTGCCCCTCCGAGGAGGGCCACGGAGTACGCCGTGGCAGCCATTGATCTGTCAGTGCCTTATCGCTTCCTCGGCCTCTCGCTCTGTGTATCACCAAACAACAAAAGCTGGAACGGTTGTTGGCAGCCTC	77.7843	-9.5857	3.26318	-2.93754	0.00330829	0.037221	down
Trinity6848	TTCAAGGACTCCACGTCGTCGGCCAGCTCTTTCCTGCGTTCCTTGAAGAGGAGGTAGCGGTACACGAACCACCCGGTGTAGCCGAGCCCAACCAGCTCCAGGAGCTTGGGGAGCAACGGCACGGAGTTGATGGCGCCGACGACGACGGTGGTGAGCCAGAGAGCCACGACGGCGCCGCCGCTGTAGAGGAGGAAGGTGGGCTTGTCCTCAATCGCCTCCCACTTCCCCTTGAGGTCCTCGATGATCTCGTCGCCGCTCGCCGACGTGTCGTCGGAGGCGGCCTTCACGCGGAGCAGGGACGGCCTGGGCGCATCTTGGAGGCGGAGCGGGTGGAGGTTGCGCCGCGGGAGGAAGGCGGAGGAGCGGGGGGCGGCGTTGCCGGTGGCGGCGGGGAGGCGC…	333.399	-11.6855	2.79026	-4.18796	2.81e-05	0.000371588	down
Trinity6865	GAATAAAAGAGCAGGATGAACAGCAAACGGTGCAAGTGAATAAGTCAGAAGTGGCACCTCTTATTTCTGAATCTGGAATAAAAGAGCAGGATGAACAGAAAGCAGGATGGACAGCAAACGGTGCAACATGATCAGGTCAATAAGTCAGAAATGGCACCTATTCCTGAATCTGAAATAAAAGATCAGGATGAACTGCAAATGGTGCAACATGATCAGGTCGATAAGCCAGAAATGGCACCTCCCATTGCTGAAACCGAAATAAAAGAGCAGGAGGAACAGCAAACTGTACAACATGATCAGGTCAATAAGCCAGAAGTGGCACCTCCTATCTCTGAATCTTGCATAGAAGAGCAGGAGAAACGGCAAATGGTACAACCAGATCAAGTCGATAAGTCAGAA…	30.2571	-8.22354	2.76479	-2.97438	0.00293581	0.0333368	down
Trinity6867	CTCCTATTGCTGAATCTGGAATAAAAGAGCGGGATGAACAACAAACGGTGCAAGTGAATAAGCCAGAAGTGGCACCTCCTATTGCTGAATCTGGAATAAAAGAGCGGGATGAACAACAAACGGTGCAAGTGAATAAGCCAGAAGTGGCACCTCCTATTGCTGAATCTGGAATAAAAGAGCGGGATGAACAACAAACGGTGCAAGTGAATAAGCCAGAT	37.6253	22.206	3.69537	6.00913	1.87e-09	5.63e-08	up
Trinity6888	TTTTAGTTCAAACTTGCCTTTTATACGAGAAAAAACCTGGCTGATTTCCATAAATGTAGACACTTCAGCCGACCGAGATAATCGTTTGCCCCTCGAACTGAATTCAATGGCTATCTTGGGCAAAGACAGTTTCTCATGACATGTGTCACAGCCTCAGCAGCGACAGCAGGACATCACACCGAGGTTACAGTACAAGGCTAGAGCAATGAAGGTACTACACAAGATACACGTACACATGGGTTTTACTGAGCAGCAGACTGGACAAGATCACAAAGATTCTTGTTTCGATTGCGCGAGCACAAATCGGGGTGGCTCTACTTGCGCCTTGCCAATATCGGCACGGCAATCCCTGCACTTCCAGAACCGGCGCTCTGCCGCGACCATGACGACGGCTTTGCC…	82.2887	-9.667	2.76114	-3.50109	0.000463366	0.00582125	down
Trinity6891	TTTTAGTTCAAACTTGCCTTTTATACGAGAAAAAACCTGGCTGATTTCCATAAATGTAGACACTTCAGCCGACCGAGATAATCGTTTGCCCCTCGAACTGAATTCAATGGCTATCTTGGGCAAAGACAGTTTCTCATGACATGTGTCACAGCCTCAGCAGCGACAGCAGGACATCACACCGAGGTTACAGTACAAGGCTAGAGCAATGAAGGTACTACACAAGATACACGTACACATGGGTTTTACTGAGCAGCAGACTGGACAAGATCACAAAGATTCTTGTTTCGATTGCGCGAGCACAAATCGGGGTGGCTCTACTTGCGCCTTGCCAATATCGGCACGGCAATCCCTGCACTTCCAGAACCGGCGCTCTGCCGCGACCATGACGACGGCTTTGCC…	84.2854	10.0739	2.74968	3.66367	0.000248629	0.00317469	up
Trinity6893	TTTTAGTTCAAACTTGCCTTTTATACGAGAAAAAACCTGGCTGATTTCCATAAATGTAGACACTTCAGCCGACCGAGATAATCGTTTGCCCCTCGAACTGAATTCAATGGCTATCTTGGGCAAAGACAGTTTCTCATGACATGTGTCACAGCCTCAGCAGCGACAGCAGGACATCACACCGAGGTTACAGTACAAGGCTAGAGCAATGAAGGTACTACACAAGATACACGTACACATGGGTTTTACTGAGCAGCAGACTGGACAAGATCACAAAGATTCTTGTTTCGATTGCGCGAGCACAAATCGGGGTGGCTCTACTTGCGCCTTGCCAATATCGGCACGGCAATCCCTGCACTTCCAGAACCGGCGCTCTGCCGCGACCATGACGACGGCTTTGCC…	52.6097	-9.02169	2.80133	-3.2205	0.00127968	0.0154024	down
Trinity6924	CGAATGTACTGACAACCATACGATTAACGTCGCAAAGCTCAGCTCCAAAAAATAAATCATGGTATCTACTGTACTGTCCAACAAAGTGCCAAGCTCATAGTGGCGCTGCGGCGCAAGAACACCGAAGAATTATTGCCTCTGCCATTTCTAGGTGTTCACAATATACAATTACATGATATCTCTGATTTTCTTTCTTGCTGTATTTTACACTCACCGTGATCCGACACAAGCTCAACACCAACATCAGACAAAAATTAATTTAATTAGGCCATGTATGTACAGGAAGAGAAAGAATGTCATCATCTGACAGCCGTTGGTTGGGGATCACCGTGCCTTCGTGGCGTGGCCATTGGTGGGCCTCGAGCCACGGCGCCCATCACCGTTGCCGCGTGGAGATGA…	51.1146	-8.9801	2.75774	-3.25633	0.00112862	0.0136869	down
Trinity6925	GTGCCTATTAATCCCCAGAATGTACTGACAACCATACAATCAACCTCGCAAAGCTCAGCTCCAAAAATCCATTGTATCTACTGCCCAACAAAGTGCCAAACGAATCATAGTGGCGCAAGAACACCGAAGAATTATTGCCTCTGCCATTTCTAGGTGTTCACAATATACAATTACATGATATCTCTGATTTTCTTGCTGTATTTTACACTCACCGTGATCCGACACAAGCTCAACACCAACATCAGACAAAAATTAATTTAATTAGGCCATGTATGTACAGGAAGAGGAAGAATGTCATCAGCAGCAGCAGATCATCCGCCAGCCGGTAGGGGATCACCGTGCCTTAGTGGCGTGGCCGTTGGTGGGCCTCGAACCACGGCGCGCATCGCTGCCTCCACG…	39.2811	8.97247	2.75682	3.25465	0.00113531	0.0137658	up
Trinity6934	GAAATTCCTCATCAAGCAGAAGTGTAAGAAAAAAATCATTGACACCATAGCAACGGCAGATCCTACAGCAACCAAAACACCCGACTGTGAAGACCTGCAAACACCATAAAATAACACAGAGAAGCACCCAGGTGAGCAGATCTAGCAAAGTTAGGCGCATGACGGCATGAGGGGACTAAAGAGAAAAGAGCAAGATGAACTAAGGCAAAGGATGCAGCAAAAAAAAACCCTGGAAAAGAATAAGATGCCAGCAAATCCAATCCAACAGCAACCAAACCGCCCGATTAGAAACACCTAGCAACAAACCCCAAGAACCCTAGCTCATGACAGGAAGAGGAAGAACAGAAGCCATGGACTGAAGCAGTAGGAGCAGATGAGGCAGTGGGAGAAGATCTAGCA…	31.7709	-8.29422	2.77692	-2.98684	0.00281876	0.0321096	down
Trinity6939	GGCCGGAACATTGGCATTGGCAGTGGCCGGAACATTGGCATTGGCAGTGGCCGGAACATTGGCATTGGCAGATACCAAATACATACATGATTCACAGTACCAAGACGAGTATATTTCCAAAAAGAACCAGCTACTGCCATCCAATAACAGAAACGCCTCTTTACCAATACGCAGGACTACCTACTCCAGCACTCCAAAAGGCAAAATCAAAGGGAAATAAGCATTTTTTGACTTTTAAACCCGACAATATCAGAGCATATTATCACATAGTCAAGCAGTCATTAACATTACATCATAAATGGCATAGTGGCATATACTGGCGTAGACTTGAGATTCATTAAGTTATAACATAGGACAAAACAGCCATTTGAAAATTAAGAGGCATATAAACTGGCGTAG…	24.5417	-7.9215	2.7695	-2.86026	0.00423292	0.0462946	down
Trinity6940	GGCCGGAACATTGGCATTGGCAGTGGCCGGAACATTGGCATTGGCAGTGGCCGGAACATTGGCATTGGCAGATACCAAATACATACATGATTCACAGTACCAAGACGAGTATATTTCCAAAAAGAACCAGCTACTGCCATCCAATAACAGAAACGCCTCTTTACCAATACGCAGGACTACCTACTCCAGCACTCCAAAAGGCAAAATCAAAGGGAAATAAGCATTTTTTGACTTTTAAACCCGACAATATCAGAGCATATTATCACATAGTCAAGCAGTCATTAACATTACATCATAAATGGCATAGTGGCATATACTGGCGTAGACTTGAGATTCATTAAGTTATAACATAGGACAAAACAGCCATTTGAAAATTAAGAGGCATATAAACTGGCGTAG…	119.779	-10.2086	2.75679	-3.70307	0.000213002	0.00273053	down
Trinity6943	TCCCCGTTCGTAGCCCCGTTGTGTCGATAGATCCGAGGTTCTAGGTCGTTCCCTTCCCCGTTCGTAGCCCCGTTGTGCCGATAGATTCGAGGTTCTAGGTCGTTCCCTTCCCCGTTCGTAGCCCCGTTGTGTCGATAGATCCGAGGTTCTAGGTCGTTCCCTTCCCCGTTCGTCGCCCCGTGGTGTCGATAGATCCGAGGTTATAGGTCTTTCCATTACCCCGTTCGTCGCCCTGACCTAACTTCCATGTGTCTGCTGGTCTGTTCGTCCGTTCAGGACAACCAGGGCGAAATGATTGTTGAGATCTGTTAGTTAGAGTTCCTGTTTAGCTTCTGTGATTTTTTGTATGAGACCTGCAATTTGTTCTCAGCATCATCGTTAGACAGATCGTCATGTTGA…	32.7409	-8.33735	2.76893	-3.01104	0.00260352	0.0298038	down
Trinity6952	GGCCGGAACATTGGCATTGGCAGTGGCCGGAACATTGGCATTGGCAGTGGCCGGAACATTGGCATTGGCAGATACCAAATACATACATGATTCACAGTACCAAGACGAGTATATTTCCAAAAAGAACCAGCTACTGCCATCCAATAACAGAAACGCCTCTTTACCAATACGCAGGACTACCTACTCCAGCACTCCAAAAGGCAAAATCAAAGGGAAATAAGCATTTTTTGACTTTTAAACCCGACAATATCAGAGCATATTATCACATAGTCAAGCAGTCATTAACATTACATCATAAATGGCATAGTGGCATATACTGGCGTAGACTTGAGATTCATTAAGTTATAACATAGGACAAAACAGCCATTTGAAAATTAAGAGGCATATAAACTGGCGTAG…	44.4005	-7.80901	2.59447	-3.00987	0.0026136	0.0299093	down
Trinity6954	ATCAAAAGAGACTGAAATTTAAAGAGACAAACTAATTAGATGTTAGTACAGCGGCATCTCTCCACATAAGAAAAGAAGGACCCAAAATTAACCTTCTGCTGCCATGACAATTGCGTCTGCAGTGACCTCTCTGATGTCCACTGGCCTTGTCCTCCGGGTATGGGCTGGCCTGTCAGTAGGCAACTGCCTATCCCCCCGCCTCAGCTGCTTCCTCCTGGACATACCT	19.2507	-21.6743	3.68067	-5.88867	3.89e-09	7.66e-08	down
Trinity6964	TTTGACATTCCAATCCTATGTTTTCCTATTCCAGCGTTTCTAGAATGTTGTGAATCAAAAAGGGCTTTACTCGACCTGTTTACAAGGGGATCTGATTCAGTAGGCTATTACGCCAACATATCACAAAATGGAAATTTAAATGCAGAGACGACCAGGCCACGCATAACTACTTTCTTTTGATGCTGATCCAGAAAAGTGTGGCTGGCTCAAGTTGAGATCGAACGCTCTGATCTGAGGTATCTACAGCTTGCTGCTGGAGATCTCTACAGAATATATCTGTACCATTCCTTCAAGTTTTTACAGAAAACATCTTCACATTATTGCATCAGTTTAAGGGCACATGATAAATACATCTGGGGAGCTTCCGGAGACCCTTGGTGGGCTCGCCTGCATGGTCTC…	152.918	6.6405	2.27513	2.91873	0.00351464	0.0392451	up
Trinity6969	TTTGACATTCCAATCCTATGTTTTCCTATTCCAGCGTTTCTAGAATGTTGTGAATCAAAAAGGGCTTTACTCGACCTGTTTACAAGGGGATCTGATTCAGTAGGCTATTACGCCAACATATCACAAAATGGAAATTTAAATGCAGAGACGACCAGGCCACGCATAACTACTTTCTTTTGATGCTGATCCAGAAAAGTGTGGCTGGCTCAAGTTGAGATCGAACGCTCTGATCTGAGGTATCTACAGCTTGCTGCTGGAGATCTCTACAGAATATATCTGTACCATTCCTTCAAGTTTTTACAGAAAACATCTTCACATTATTGCATCAGTTTAAGGGCACATGATAAATACATCTGGGGAGCTTCCGGAGACCCTTGGTGGGCTCGCCTGCATGGTCTC…	35.8301	8.83983	2.76939	3.19198	0.00141302	0.0169183	up
Trinity7004	TTTTTTTCTCTTCCAGCAGGGGAAGCAATAAAGAGTGGCATGTATATATATGCAAAAGAACGACAGTCATTTGGGGTTTGATGATATCGCCGACATAATTTGATTTATTTCCAACGAGTTTTACACAAAGACATTTACTGCAGAAATACTAGACAGCAACAAGCCCTGAACTTGCCAAACATATCCAACTACGTTATTTCATGACACGGGAACGATGCAACACATGTAACACACTAACATGTCGATCACGACAACTCGCAAACAGAGCTAAGCAGTGACAGTGGTCTTCGAAGAAGAACCCGAGATCGCTCCAGCCTCCGTCAGCAGAGCAACCAGCTTCCCTCCCTTGTTCAGTGCAATAGTATCGTCACAGCCACCAATGTGTTTTCCATTGATGAA…	35.6593	-7.49129	2.60625	-2.87435	0.00404859	0.044523	down
Trinity7007	TTTTTTTCTCTTCCAGCAGGGGAAGCAATAAAGAGTGGCATGTATATATATGCAAAAGAACGACAGTCATTTGGGGTTTGATGATATCGCCGACATAATTTGATTTATTTCCAACGAGTTTTACACAAAGACATTTACTGCAGAAATACTAGACAGCAACAAGCCCTGAACTTGCCAAACATATCCAACTACGTTATTTCATGACACGGGAACGATGCAACACATGTAACACACTAACATGTCGATCACGACAACTCGCAAACAGAGCTAAGCAGTGACAGTGGTCTTCGAAGAAGAACCCGAGATCGCTCCAGCCTCCGTCAGCAGAGCAACCAGCTTCCCTCCCTTGTTCAGTGCAATAGTATCGTCACAGCCACCAATGTGTTTTCCATTGATGAA…	251.947	-8.81617	2.5174	-3.5021	0.000461611	0.00579972	down
Trinity7069	AATTGAACAAATCAACATCATTTTCATTTCACATGGACGGATTGCAGTTTCGTCGAGTTTACGTTTGTCGGCATTACACGAATGAATACGCAGGAATCAAATGCTAGAGAAAGCAAGAAAAACAGAGCAGAGCTTCCAAAGATGAAGAGAACTCGCACAGTTCCAATACAGAATTGAGATTCCACTTCAAATCCTCCCGTGGTCACGCGCACGGCGCACGGCTGCTGGGCCGGTCGGTCTAGCTGGTAGCTCCACCGCCGGCGAGGCATGGACAGAATTTGGCCAAGAAGCTCGGTTTAGCCGGCGGCGCTGCCGTGTTCTGCTCGTGGTTTGACGGGCGGCCGACGAAGTAATCACCAGGGGTATTCAGCGCAGCTGGAGCAGGCTCAGGGACGGCCT…	27.4013	-8.08058	2.77082	-2.91632	0.00354191	0.0395053	down
Trinity7071	AATTGAACAAATCAACATCATTTTCATTTCACATGGACGGATTGCAGTTTCGTCGAGTTTACGTTTGTCGGCATTACACGAATGAATACGTAGGAATCAAATGCTAGAGAAAGAAAGAAAAACAGAGCAGAGCCTCCAAAGATGAAGAGAACTCGCACAGTTCCAATACAGAATTGAGACTTATGGACTCGATTCCACTTCAACTGCGCACGGCGGCTGGGCTTGTCGGTCTAGCTGGTGGCTCCACCGCCGGCGAGGCATGGACAGAATTTTGCAAGGAAGCTCGGTTTAGGCGCCGTCGCTGCCGTGTTCTGCGGTTGGTTTGACGGGCGGCCGACGAAGTAATCACCAGGAAGATTGTTCACAGCTGGAGCAGGCTCAGGGACGGGCTGCGGCGCT…	369.753	12.2071	2.75784	4.42633	9.58e-06	0.000127148	up
Trinity7076	AATTGAACAAATCAACATCATTTTCATTTCACATGGACGGATTGCAGTTTCGTCGAGTTTACGTTTGTCGGCATTACACGAATGAATACGCAGGAATCAAATGCTAGAGAAAGCAAGAAAAACAGAGCAGAGCTTCCAAAGATGAAGAGAACTCGCACAGTTCCAATACAGAATTGAGATTCCACTTCAAATCCTCCCGTGGTCACGCGCACGGCGCACGGCTGCTGGGCCGGTCGGTCTAGCTGGTAGCTCCACCGCCGGCGAGGCATGGACAGAATTTTGCAAGGAAGCTCGGTTTAGGCGCCGTCGCTGCCGTGTTCTGCGGTTGGTTTGACGGGCGGCCGACGAAGTAATCACCAGGAAGATTGTTCACAGCTGGAGCAGGCTCAGGGACGGGCT…	56.5955	9.49931	2.76986	3.42953	0.000604637	0.00752017	up
Trinity7117	GCACATCTCAGCCAGCTAGAGAAGGGATGTCTGGTTCGGGCTCGGGCTCCGGCGTGTGGGTGTTCAAGAACGGCGTGATGCAGCTGCAGCCGGAGCAGCCGGCGGCGGGCCGGAAGGCGCTGCTCCACGTGCCCACCGGCGAGAGGATGTCCTCGCTAGAGCTGCTGGAGCGGCGCCTCGGCGCGCACGGCTGGGAGCGCTACTACGAGAACCGCGACATCGTGCAGCTCCACCGCCGCGACGGCGGCATCGACCTCATCTCGCTCCCGCGGGACTTCACCAAGTTCCGCTCCACCCACATGTACGACGTCGTCCTCAAGAACCGCGACACCTTCAAGGTCGTCGACGTCCCAAGTTAACTGACCAGCTCCACTCCATCATCAACGTCGCATTTGATCT…	78.6175	9.97349	2.75027	3.62637	0.000287437	0.00365483	up
Trinity7127	CCTCCATATATTTAATAGACCCTTGTCTCATTTCTTTCACATAAAGTAAATGCCAACTAAGGGCCAGCCAAACAAATTACACCTGTCCATAGTACAGCCCATAAGAGACACAAGTGGAGGTATGCATGCAAGACTAACCACGCATGCATGCCAGATGTAATGTGTCTTCAAACCGACATAGCTATTCACCCCACTATAAATAGGAGCCATCCCTTTCACTG	24.1221	21.3345	3.6725	5.80926	6.27e-09	1e-07	up
Trinity7147	CCGGAATAGACATGAGCGAGCATGCATCAAATTCACAGGTTTTGCGACATCAACTCTAAAAGCGAAATATATCCGATGATCTGACCTGTTAGCTCCTCTGAACAAGATGAACCCTGCGACAGTGGCACATCCAATTGCCTCCGCTTGATGCTTGCTCGCAAGAACCAGTGCATCCGAAATAGTAACTTTAGCCCTCTCCACTAACACATCCTCGTAGGCTTTGTACTGTGACAACAGCCCTGGCGCAAAGCTCTGGAGCTTGCGGAGAGGCCAGGGGGAGGCGGAGGCGGCTTCCGCGCCTTGCGACGGCGTGCGGCCGGTTTCCGATGACGCCATCGACTGGGCTCCTGCAGTTTCTCCGGTGACCGTGCGTTCGCGGATCTCTCGGGCTTTCTCTCT…	66.0499	9.72219	2.75128	3.53369	0.000409795	0.00517059	up
Trinity7152	AGCCCTCTCCACAAACACATCCTCATAGGCTTTGTACTGTGAGCACAGCCCTGGCGTGAAGCTCTTGAGCTTGCGGAGAGGCCAGGGGGAGGAGGAGGCGGCTTCCGCGCCTTGCGCCGGCGTGCGGCCGGTGTCCGATGACGCCATCGACTGGGCTCCTGCAGTTTCTCCGGCGACCGTGCGTTCGCGGATCTCACGGGCTCTCTCTCTCCTCTTCGCCTCCTCAGAACGTTCGATAGTGGCTCTAAAAAAAAAACGTT	76.2646	9.9296	3.27116	3.0355	0.00240141	0.0276695	up
Trinity7160	TATTTTCATATTTTATATATTTGACATTGTATATATAAATAGTCTTCTCTATAAACTTGGTTAAAGTTTGTAAAGTTTGACTTTATAAAAAATCTATAGGCACTACATTATGGAACGGAAGGAGTACTAAATTAAGCTTGGCAAATTATGTTGTGATGTATGCTAGATATTATATATGCTGTGATGTATGATAGATATATTATGCTCCAAGGGGG	17.7196	-21.5634	3.6793	-5.86075	4.61e-09	8.31e-08	down
Trinity7189	TGACAACAGCCTTATGTTTTTATTAATATTATTATTCCCTTTTGTGTGTGAACAAGTGTTGTTTCAACAACATATCGGCGTTTGCGCTAGCGTACAGGATACACTGTCCTGGAACCATCAAAGCCAATTTACTGGCTTCATTTGACATGCAAACAGCTAATTTCAACCGCGTTTGTGACCAAGGCGCTGCTCAAAGTATGGCCGTTCCAAAGGCGGCATCATTGTTTCTGCCGGTGTTCTTTGTCGAGGGCATACCGGCAGTAACATCTTCTTCGATGCCACATTCATTCTTGCCCCTTATGATCTTGAAGTACCCGTCATCACCCCAGCCTCTGTTCCACTGATTTGCAAGAAGCCAGTAATCCTCGCCAGCATCACTAGTTCCCCAACCAATCAACT…	181.703	10.2194	2.58852	3.94796	7.88e-05	0.00102847	up
Trinity7190	CGCCAGTTGAAACGGATAATTATTTCTCATTCACAGATACCTTAATAATAAAACTGTTTCATTGTCATCAACGGACACATTAGTAGCTAGTGCACAGAATACAGAATCCTGGAACCATCAATGCTAATTTGCATGCTTAATTTGACAGGCAAATAGCTAATTCCAACTGCATCAGAGGACAAGGCGCTGCTCAAACTTCAAATTGCAAAGGCGCTACCGGCGATGTTCTTTATCGAGGGTATACCGGCAGTAACATCTTCTTCAATGCCACATTCATTCTTGCCCCTTATGATCTTGAAGTACCCGTCATCACCCCAGCCTCTGTTCCACTGATTTGCAAGAAGCCAGTAATCCTCGCCAGCATCACTAGTTCCCCAACCAATCAACTTGACGGCATGC…	738.083	11.3575	2.37447	4.78318	1.73e-06	2.3e-05	up
Trinity7202	CAGTAATGCTAGTTCCTGTTGATATCTATTTAAAGACCTGACCGCAGCTGAAACCTCATTGCCATCGTTAGACGCACTGGTCTGGAAATCAAAAACCTGTGTTGTGTTTATCTGAGCTTTGCAGGACATCATGGGTGGGAGGAATATTGGAGTTGCTGTGGACTTCTCATCGTGCAGCAAAGCGGCTCTGCGATGGGCGTCAACCAACCTTGCCAGGAGCGGTGATCAACTCGTGCTGATCCATGTCAACAACTCCTACCAGAATGAGCAAGGAGCGATGCATCTCTGGGAACAGGTCGTGAACCACGCGGCCTGCCCGGTCACGGTCGTGAAGGAGAACATGTAGTCGCAGCTTGCTACCGATGATGATACATATGCCGTCTGCAGTCTTGAAAGGAG…	27.31	8.44812	2.80361	3.0133	0.0025842	0.0296069	up
Trinity7216	GCGCAGTTCTGGCCCAACGTGCATCTACGCATAATCGTAGCCTTGATCGCATCGCAGCTGCTTCTCCTTGGGCTCTTAAGCACAAAAGGTTTGGAGGAGGCGACGCCAGTTCTCCTCGTTCTTCCCATATTAACCTTTTGGTTCCACAAGTACTGCACGCACCGGTACAAACCCGCGTTTGTGAGGAACCCGCTGCAGGAGGCGATGAGGAAGGACACGCTGGAGCACGCGAGGGAGCCCAACTTCGACCTCAAGTCGTACCTGGCGGACTCGTACCTGCACCCGGTGTTCAAGAGCGACGACGTCGACAAGTTCTACGTCGCGGACGACCCCGGCGCGGAGGAGGTGATCGTGGCGACCAAGCGGCAGTCGAGGAGGACCACGCCCGTGCAGAGCAAG…	78.2828	-6.71877	2.13175	-3.15176	0.00162291	0.0192431	down
Trinity7217	CTCCGTCCCTTTTAAACGGAACGGAACGGAAGCAACCACAGTTCCATCCAGACAGATGTACTGCTAGTGGTGGTAGCACCAGCGGCAGAGAGTTTGAGACCGAAGCAGAGCATCGAATCCGGCGTGGCGTGGCGTGGCTGCTCGCCGACGCAACCGACCGCCCGCCGCCCGGCATCCGCCACGCCAGGGCAAGCAAGGAGGGCTGCGGCGGAAGCAAGGAACGAAGCAGAGGAGCCAGGGGAGGATCATCCCTACCCTACCCTACCCTAGGCGCAAAGCCGAAGCTACTGCCCCCCGAGCACACCGGTGGCTTTTGGGGGGAAAGGAACACCCCGCCGCCGCCGCCGCCGCCGGCCCCGGACGCGAGGGAGATCGACAGCCCAGGCCGTGTTCTCTGCC…	52.1371	-9.00876	2.77568	-3.2456	0.00117203	0.0141826	down
Trinity7227	ATAGAGAGTTCATTCAAATCAAAAAAGAGAGAAAAGAAGGGCAAAGGAGCAGAGGGAAGGCAAAAGCTGCTCTTCTCTTCTTTTGAGGCGCCAACCCCTCTTCCTCTTTTTATTGCCCCCATTCCTTCCTTCCTCTCTGTGTGTGTGACAGCACTTGTGACAGAAGAAGGGGTCCGTCGTCTTTGCTCGCGGTGGTGCCGGTGCTGGGTGGTTGCATCCACCCGTCAGCCAACCATGGCGCCGGACCACGGCTCCAAGGTCGACATCTCCTTCGCCGGCCGCTTCACCGCCAGCGCCATCGCCGCGTGCTTCGCCGAGATCACCACGATCCCCCTCGACACGGCCAAGGTCAGGCTGCAGCTGCAGAAGAAGGCCATCGCCGGGGATCTCGCTGGGCCC…	121.584	8.15199	2.16937	3.75777	0.000171438	0.00220622	up
Trinity7232	GCCAAACAAACTAGGCCACCCGGCCCGGACGGTCGAGACAAGCCCGTGTGCCGCCGCCCTGCACCGTTCCCACCCTCCTCCTCTCGTTGCCGCACCACCACGCCCACGCCACGCCACGCCACGGAAAGGGAAGCTTCCAGAGCTCACGCACGCAACCAAAACCCGAATTCCCCTTCCCCTCTCGCTGCGCCCGCCCGCCCGCCCACGGGATTTCCTCCGCCTCCGCCCTCCCTCCATCGTCAGATCTATCCATCCGTAAGCGCCCCACCTGTTCTCCACTCGATCCGCGCGTCCCTCCTGCCGTTCATCCCCTTCTCGCTCGCAGGGCTTGAGCGATTCGACCCGGTTCGGGTCCATGGCGTCCACGGCTGCGGCGGCGCTCGCGGTGACGGACGAGCT…	42.7042	9.09299	2.77636	3.27515	0.00105606	0.0128495	up
Trinity7234	GCCAAACAAACTAGGCCACCCGGCCCGGACGGTCGAGACAAGCCCGTGTGCCGCCGCCCTGCACCGTTCCCACCCTCCTCCTCTCGTTGCCGCACCACCACGCCCACGCCACGCCACGCCACGGAAAGGGAAGCTTCCAGAGCTCACGCACGCAACCAAAACCCGAATTCCCCTTCCCCTCTCGCTGCGCCCGCCCGCCCGCCCACGGGATTTCCTCCGCCTCCGCCCTCCCTCCATCGTCAGATCTATCCATCCGGCTTGAGCGATTCGACCCGGTTCGGGTCCATGGCGTCCACGGCTGCGGCGGCGCTCGCGGTGACGGACGAGCTGGCCCTGCCGCTCCGCGCGGTGGGGGACCTGGCGGCGGCCGCCGGGGTCTCGCGGGAGGAGGTCGTCGTC…	18.3843	7.8771	2.77392	2.8397	0.00451555	0.0489991	up
Trinity7236	AAGAGTCCCCCCAACCCTTCTTCCTCTTTCCCTCGCCGCCACGGCACCGCACCGCGCCGCGCGGAAGCTTCGAGAGACAGACCGACCTCCCTCTCCACAAGCGTCCGTCTCCCATCCACCCATAGTCAGCGCAAGAGCGAGCCGGAACCAAAGCCCGAATTCCCCTTCCCTAGCTCCTCCTCCTCCTTTCCCTTCTCCGCCCCCGTGCGTCCTCGTCAGATCCGGCCCGTTTGAATCCCCTCCTCCCGCCGATCGTTCCTCTTCCTCCCTCTGATCAGAGGCTCTCTGGGTTTTCGCTCGCGGTTGCAGGTGAATCGATTAGGGTCCATGGCTGCGGCGGCGCTCGCGGTGACGGACGAGCTGGCCCTGCCGCTCCGCGCGGTGGGGGACCTGGCGGCG…	19.7932	7.98366	2.77052	2.88164	0.00395607	0.0436224	up
Trinity7241	GCCAAACAAACTAGGCCACCCGGCCCGGACGGTCGAGACAAGCCCGTGTGCCGCCGCCCTGCACCGTTCCCACCCTCCTCCTCTCGTTGCCGCACCACCACGCCCACGCCACGCCACGCCACGGAAAGGGAAGCTTCCAGAGCTCACGCACGCAACCAAAACCCGAATTCCCCTTCCCCTCTCGCTGCGCCCGCCCGCCCGCCCACGGGATTTCCTCCGCCTCCGCCCTCCCTCCATCGTCAGATCTATCCATCCGGCTTGAGCGATTCGACCCGGTTCGGGTCCATGGCGTCCACGGCTGCGGCGGCGCTCGCGGTGACGGACGAGCTGGCCCTGCCGCTCCGCGCGGTGGGGGACCTGGCGGCGGCCGCCGGGGTCTCGCGGGAGGAGGTCGTCGTC…	154.756	8.99166	2.55269	3.52243	0.000427612	0.00538468	up
Trinity7249	TTGGTGATAAGATTAGTTTCAAGTACGAGCTGAGATATGGAAAAACAAAAGTAAACAAGAACTGGATCATCCTATCACGGTTATCAAAGACTGATTTTACTCCACATGATAGATGTTTCGCCATTACAAACCGCTCAGCAATTCAACTATTTAAAGGTAGCAGGCATTCAAGACCAGGGCATCACTCAAAAACAAAACCAGTAGCATTTCTGTAAGAGGGGTAACTAAATGGGACGACATAATGTTTCCAGAACGACAGATCCCGGTACCAAGAATCCAGCAGCAACAGGTGCGCGAACAAAGATTCTATATCTTGTTGAAGGCAACGATGTCACACGACTGGACATATTCGTTGATGGGCGCCTCGCAAAGCACTTCCTCAATAAGAGTGTCGACGGA…	75.4325	-7.66454	2.55402	-3.00097	0.00269119	0.0307425	down
Trinity7254	GCCCAACCCGAAACAGCACTTCTCCCCAAAGCCGCCGAGCTTTGCCTGCGCGCACACAACCGAGCAACCCAGCCAAGGCACGACCCGACCACCTCCGCCGCCCGGGAAGCCCAAAACAAACCCTAAAGCCTCCGCGACCGGCCGCCGGCGATGGCCCGCTACGACCGCGCGATCACCGTCTTCTCCCCCGACGGCCACCTCTTCCAGGTTGAGTACGCCCTCGAGGCCGTCCGCAAGGGCAACGCCGCCGTCGGCGTCCGCGGCACCGACACCGTCGTCCTCGGCGTCGAGAAGAAGTCCACCCCCAAGCTCCAAGACTCCAGGTCCGTGCGGAAGATCGCGAGCCTGGACACGCACGTCGCGCTGGCGTGCGCGGGGCTCAAGGCGGACGCGCGGGTG…	52.0511	-9.00633	2.76812	-3.25359	0.00113956	0.0138088	down
Trinity7303	CCTATATTTCCCTGGTTCCAGTCGACAAGTGGCATTACATCATCGTCAAGTTCCAAACAGTCGAAAAAACATGCTTGCAGTAGTCGCAAACTAACATGCACCGGACTATATTGTTGTAAACAAACTCCAAAATTAGTCGTTAACTTATATTCCTGCTAATTTCACTGGTTGTTGTCTTCAGATGAGCAGGTTCCACCTCCAGCCAATGCCGATGCCAATGCCACTTCCAGTTGCCTCTTCGCGATGAGCCTTGTGCTCCCACTCGGCATGGCTGTCAAGGATTTGGACTTGGGATGGGTTCCTATTGCAGTTGGAGCTGCAGCTGCAGCTACGGGTTTGGATGCTCCACCTCCAACCATAGTTGATAGTCCGGCGCCCGTGTCGATCTTGTCGCAGTTG…	44.5474	-8.78169	2.77237	-3.16757	0.00153717	0.0182933	down
Trinity7305	CCTATATTTCCCTGGTTCCAGTCGACAAGTGGCATTACATCATCGTCAAGTTCCAAACAGTCGAAAAAACATGCTTGCAGTAGTCGCAAACTAACATGCACCGGACTATATTGTTGTAAACAAACTCCAAAATTAGTCGTTAACTTATATTCCTGCTAATTTCACTGGTTGTTGTCTTCAGATGAGCAGGTTCCACCTCCAGCCAATGCCGATGCCAATGCCACTTCCAGTTGCCTCTTCGCGATGAGCCTTGTGCTCCCACTCGGCATGGCTGTCAAGGATTTGGACTTGGGATGGGTTCCTATTGCAGTTGGAGCTGCAGCTGCAGCTACGGGTTTGGATGCTCCACCTCCAACCATAGTTGATAGTCTATACACCATCAATAAATTAGGGGGGTAA…	25.1363	-7.95605	2.77046	-2.87174	0.00408215	0.0448323	down
Trinity7322	GCACAAATTAATACAAAAGCTTTCGAGGCATCAGAAGTAGGACCACAGTAAAGAAGTCAAATATAAGAAAATACTTCTCAAATTTGATAGCATAGTCAGCTTAACAACCACATTTTCCTCACCAAAACTTTAACAAGTTTACTAGCACAGTACTCCAAACAAACCGCTAAAGCACATAAATTAAGCCTTGTGTGAAGGATCCATTTCTCTGATGCAGGTGAAGATCAGCAGCGAGACGAATAAGTCTTCAACGGTACTTAATGAAGCCAATATCCTTGGCGTTGCTGCGGAAGCACTGCCTGCAGCACATGAGCCCATACTTCCTGATCAGCCCATGGGAGTTGCCACAGACCCGGCAGACGCGGGATCCGGGGCCGTAGTTCTTGGGGTGGGAGTTCC…	127.652	10.6728	2.75244	3.87756	0.00010551	0.00137121	up
Trinity7338	GGAGGAGACTCTTTTGTGTTAAGGACCTGAAAAATCGAGCCAACTTGGGATTTGCTCTCGAGAGTAGCACGCTTTAGTGCCGAAGCGAAAGGTAATCCCAATCCCCACAGAAATCCCCATCTCAAAACCCTAGCCCTCATCCCCGATCCCGGCGAGCGAGATGGCCAACCCGAGGGTGTTCTTCGACATGACCGTCGGCGGCGCGCCGGCCGGGCGCATCGTGATGGAGCTGTACAAGGACGCGGTGCCGCGGACGGTGGAGAACTTCCGCGCGCTCTGCACCGGCGAGAAGGGCGTCGGCAAGAGCGGCAAGCCGCTGCACTACAAGGGCAGCGCCTTCCACCGCGTGATCCCCGACTTCATGTGCCAGGGCGGCGACTTCACCAGGGGCAACGGCAC…	1354.74	-6.24571	1.95001	-3.20291	0.00136044	0.0163196	down
Trinity7392	TTTTTTTTTTTTTTTTTTTTTTTGAATAAAATAGCTCATCGATTGGATATATTGCTTGCTCCAGAGTGAGATCTCACTCAGCCATAATACACCAGATCAACCAGCAACAAAGAAAGTAAGAAAGAATAGCAGTAGTACCAACCGAGCGAAAGGAATCGATCGGCAGCCATGGCGGGAGGCAAGAACCTACGGTTCATGTCCCATTTTCCTATCTCCATCCATCCATTAATGGTGTACCATCCTGCTGTCTACTATGTGAAGCAGCCTAGCCTAGTACTGCTTCGTCCCTTTGGTGGTGAGCCCGTAGCCGAGCGGGAAGAGCGGGTCGTAGTGCGCGTCGCCCACGTTCATCGGCAGCTGGTCCACCGACTTGAACCACGTCCGCGGCAGCTTCCCGGT…	150.323	6.41394	2.01345	3.18554	0.00144482	0.0172723	up
Trinity7393	TTTTTTTTTTTTTTTTTTTTTTTGAATAAAATAGCTCATCGATTGGATATATTGCTTGCTCCAGAGTGAGATCTCACTCAGCCATAATACACCAGATCAACCAGCAACAAAGAAAGTAAGAAAGAATAGCAGTAGTACCAACCGAGCGAAAGGAATCGATCGGCAGCCATGGCGGGAGGCAAGAACCTACGGTTCATGTCCCATTTTCCTATCTCCATCCATCCATTAATGGTGTACCATCCTGCTGTCTACTATGTGAAGCAGCCTAGCCTAGTACTGCTTCGTCCCTTTGGTGGTGAGCCCGTAGCCGAGCGGGAAGAGCGGGTCGTAGTGCGCGTCGCCCACGTTCATCGGCAGCTGGTCCACCGACTTGAACCACGTCCGCGGCAGCTTCCCGGT…	150.323	6.41394	2.01345	3.18554	0.00144482	0.0172723	up
Trinity7394	CGGAAGCCTTGACCGAGTAGGGGTAGTCCGCCCCATAAGGGGTCGTGAGCTTGTCAATGCCCATCCAATCTGAGATCACGAAGCCCTGGAATTTGAGCGTGTCCTTGAGGTATCCGGTGACCAGATCTTGGTTGGCGTGCATCTTGACCCCGTTCCAGCTGGAGTAGGAGATCATGACGGTGGAGACGCCCTTGTCCATGGCGTTCTTGTACGCCGGCATGTGGATGTTCATCAGGCCCTCGCGGTTGATGATGGTGTTGTTCTCGTTGATGCCGTCCACCGTGCCGCCGTCGCCCACAAAGTGCTTCGCGCAGGCTGCCACCTTGTTCTTTCCGGCGACGAAGGGCATGCCGCTGGTGAAGCCCTTGGGCACGTCGCCCTGAAGGCCCGGGATGAGCT…	1400.24	5.74267	1.9759	2.90636	0.00365658	0.0406446	up
Trinity7398	TCGCGGCCCTCCTGCTCTTCTGGGGCGTGCTCGGCGGCACCGACGCCGACTACCTGCTGTACAAGGACGCCGCCAAGCCCGTGGAGGACCGCGTCGCTGATCTTCTGGGCAGGATGACGCTCGCGGAGAATATCGGGCAGATGACCCAGATCGTGCGGCTCGTGGCCACGCCGGTCGTGCTCCGGGTCAACTTCATCGGCAGACTGCTCATCGGCGGCGGCAGCGTGACGCGGAAGGGCGCCACGTCCAAGTAG	16.9451	-21.5013	3.66949	-5.85949	4.64e-09	8.36e-08	down
Trinity7436	TTTTTTTTGATCACATAATGTTTATATATATTATTCTCATCTCCAGGCGAGAAGATCGTTAATTAACTCGATCGGCGTTCCTTCTTAATAGTAGTAATTTACATAGATATGCACGCTCCATTAAATCGCGTGCGTAGTACAATACAAAAGGGAGGGAGAGTACAACAGGTACTGAAGCTCGCAGACTTGAACAGGTGACGCTGCCGACAGGCACACACACCGAGGAGGGGAGGAACAGCACGGTAGATATAGATGATTACAGCGTGCGCGGCCGAGACATGATCCACGTACTACGCGCGCGCCAGCAACCACCACCACCACCACCACCACATGATCGATCGACCGACGATGAACAGCGATAAGATTCCATTCGCGACTGGTTGATTGGTGGACTAGTCG…	31.587	8.65793	2.77485	3.12014	0.00180764	0.0212635	up
Trinity7437	TTTTTTTTGATCACATAATGTTTATATATATTATTCTCATCTCCAGGCGAGAAGATCGTTAATTAACTCGATCGGCGTTCCTTCTTAATAGTAGTAATTTACATAGATATGCACGCTCCATTAAATCGCGTGCGTAGTACAATACAAAAGGGAGGGAGAGTACAACAGGTACTGAAGCTCGCAGACTTGAACAGGTGACGCTGCCGACAGGCACACACACCGAGGAGAGGAACAGCACGGCGGATGGAGGATTATTACAGCGTGCGCGGCCGAGAGATGATCCACGTACGCGCGCACCAGCAACCACCACCACCACCACATGATCGATCGACCGACGATGAACAGCGATAAGATTCCATTCGCAGCTGCTGGATTGACTAGTCGCGGCTCTTGAAGGGG…	299.94	10.0152	2.55108	3.92589	8.64e-05	0.00112603	up
Trinity7438	CTTCAAAATCAGGTTGGCACTAAATTTATCACCATGTTATAAAACCCCATATAGACCTTTAAAATTTTCAGGAATTATTCCTTGTATGGGCATAGAGCCCTCTGCAATCCACACACATTTTACATCTATTTTACCGTGCTTTGCAAATTTGCACCGGAAATAAGCTATACGATGAAAAATACATTTCAGGAGCAAGGAGAAAAATACAACAAAAACAAGAAGACTCCATCCACATTCGGCAGACTGATTGGCTGACTAGTCGCGGCTCTTGAAGGGGATGGCCCTGATCACCACCACGTGGTAGATGGCCGCCAGCGCCGCGCCGATGAACGGGCCCACCCAGAAGATCCAGTGGTCGTCCCACGCCTGCTTCTTGTTGTAGATGATGGCGGCGCCGAG…	40.5367	9.01783	2.78821	3.23428	0.00121951	0.014724	up
Trinity7442	CTCGCATACATCAGAGTTTTTATTATCTTTTTGACTAACGTCATGAGCATAAAAAAAATTTCAGCACATCACTGTTATATTATACCTGTGTTCATAATGTTTGCGAGTACATTCAATGTACTCACTGGCTTGCCCCTGGCTATTGTCCTGGTCAGATTTTCTTGCGCGGAGAGGAGCGACCGTGGCGACAGTCCCGGAACCTAAGCAACGGTGATAGCAGCCTCGCGAAGATAGGAGTTAACCTGGTCAGCTGTTCCTGTGGAAAATGGAGTCCCATAGACGCTGATGATCCACAAACCGCTTCCGCCATCAACCACTAGAAACCATATTGTTGTACTCATAGGCCAGAATGGGATTGTACTACATATTTTGCATTTTTTCTTGGAATTTCAAGGGGAT…	23.8339	8.25166	2.7718	2.97701	0.00291078	0.0330741	up
Trinity7443	GCAGCGCATGGGAATTGACAATGCAATTGTCAGCATAGGCTTGTACTGAGGGTGTAGATTAGAGTGGCCGGAAGAGGATACAGCAGCACGCACACACCACCAGATAAGTCTAGTGTCTCCAGAACATATGTATACATGCTCACATCTCCATCTCTCCCTCCTGGACTTCTTCTTCTGCTCCAGCTGCCGCCACGGCCAGGCCG	123.648	23.7502	3.7703	6.29929	2.99e-10	4.93e-08	up
Trinity7495	CATAAGCCTGTTTCCAGTAGCCTTATCTCCTAAAAAACCAGTCGATTCCCTTCGTCTTCGCACGTGTATCGCCATGGCTCCGTCCAAGTGCGACCACCATGGTCTGCTTCTCAAGCTTCACATGCTGTCGTTCAAGGTCCACAACGTTGTGACGCGGTGATTTTTGTTGACGAAACAGCCGGCCCTGCAACACAACCTCGTTGTTGACTTGATTGCTGCCGGCGCTACGACTCGACGGTGCTGCCGGTGTTGCTATGCGACACTCGTCGACGCGGCGTTCGCCGGCGCTGCAACATAGCACACGGGAGGAGAGGTTGAGCTGCTCGCGCGGCTTTGTTGCAACACAGCACGAAGGCTGGAGTCGGGCGCCGCTCGCTGCCGGTGATGCAACGTAGCACA…	32.2376	-8.31522	2.78135	-2.98963	0.00279312	0.0318435	down
Trinity7496	GTTTCCACACGCACACATAGCCGCCTTCGCACAACGGTTCTCCTAGCCGCTAATGGCATAAGAGAGTCGGAATATTGCAATCATTTCAGTCACCAGTTCATCTCCCACACGAACAGAAGAAATTCACAGGTTCCAAAGGGGGGCCACACATCTACAACACTCCTCAAGACTGCTACAACATGTGCAAGATCACTCAAGCTACATTCAACAGTAGCTTCCCAGACAAGCGAGGCGCTGCTCAGCACAATGGTATCAGACGATTACGGACGACCGAGTGCATACCTCCTAGCACAAGGACCATATGTATCTCACCTGCCCTTGCGCTTCTTTTGGAACGCGCTGCAACTCAGGCAATACCACTTCCCCCTCGGCTGCTCTTTCAAGCCCACGCATCCAAAG…	21.8356	8.12526	2.79489	2.90719	0.00364694	0.0405472	up
Trinity7530	ATTGCCATATAATAAAAGAGGGTTTACACCAACAGCCAGCAGGTTACTTATTCTTGCTATGCCATCGAGCACTGTCTAGTGTCCACCACAGTTCGTTCACTTGTAATTAGCACTAGCCGCCTTCACAGCGCCGCCATTCTTGACGCTGAACTCCACGAACCTGTCCACCTCAGGCATGGCGTCCGCGCCGTGGACGCCTTCTACACGGCCATGGCCAAGCACGGCGGCTCCAACGTGAAGCTGGTGGTGTCGGAGAGCGGGTGGCCGTCG	19.6151	21.2993	3.66088	5.81807	5.95e-09	9.71e-08	up
Trinity7560	TACAGGCTGGTGCACGTGGTGCGCACGCACAAGGGCGCCGACGACCGCGCGTACCGGTGCGTGTACGAGGAGGAGGACGACGAGGGGCACTCGGGCATCTCGCTCTCCAAGGAGCTCATGGCCATCGCCGGCGAGGCGCTCAAGTCCAACATCACGACCATGGGCCCGCTGGTGCTGCCCATGTCGGAGCAGCTGCTCTTCTTCTTCCGCCTGGTGGGGCGCAAGGTGATGAACAAGAGGTGGAAGCCCTACATCCCGGACTTCAAGCTGGCGTTCGAGCACTTCTGCATCCACGCGGGCGGGCGCGCCGTCATCGACGAGCTGCAGAAGAACCTGGAGCTGTCGGCGCGGCACGTGGAGGCGTCGCGGATGACGCTGCACCGGTTCGGCAACACGTCC…	20.6216	8.04278	2.77379	2.89956	0.00373684	0.0414475	up
Trinity7599	CGCTTACTTCATAACTTACGAACAAACACCAGTGATAAGTTTAACCCGGAGAAATGAAGTTGTTCTAAACATAACCCGGTAACTTTGATCCGGAGAAATAAAGTTGTTAAAACATAGGCCCGATAACTTCTTTGTAAATAGCATTGTATTTTTATGCACCACAATCATAGGTCGCCGACGGGGTGGTCTGGCCGTCCGGCACACGCGGGTCTGGCCTCACACAAACGCAAACTGCAAAGTTTTATTTATAAGCAGGCCCTTCTGAGCTTGCACGTGGACCTCACCTGTGGCACTGCTACTCCTGCCTCCTGCACTTGGGGACAAGGCGCAGCGGAGCCAGCGGCGGTGTGATCAGCCCCGGCGCCTCGTTCATGTCCAAGCGTGCCCCGGCGGGGAGTT…	61.2876	-9.24194	2.75383	-3.35603	0.000790707	0.00974234	down
Trinity7622	ATCAAGAATTCGTGTTGCTCCCTGGATGGATCAGTGGAACACATATATACTTGCTGTATAAACCTTTTGATCAGTTCATCCACAAAAAAATATGTAAATTAATAGGAATAAATTAGAAGAAATGGAACGGCTCTAAGCTAGTGCGTATCATCAGCAACCAACGTGTGTAGGCTGCAGCTTGAACGGAGCGTATCCGGAGGGAGCGTCTACTCTCTGAGCATGGCCATGGCCTTGAGGAGCACGGGCTCGAACCGCTGGAGGTCGAGCTTCACGTCCTGCTTGCCGAGGTAGTACTCCGCCACCTTGCTCCACCCGCTGCGGTGGATCGACTCCGGGTCCTTGACGGCCGGGTGGTCACGCCCGAGCGTGTCCACCAGCGTGCTCTCCTCCATGCCGCAC…	19.447	7.95819	2.77159	2.87134	0.00408734	0.0448783	up
Trinity7659	CCGGGGTAACAGGATCCATCGCTCTTGCGTTATCCATCACACGGATGCAGCACCAAGAACATAGAACGGACCACAGCTTATCAGAACCACCAAGATTAACCAAAGTCGCAAACCATGACTTTAAACTCTTTAAACCCTGTCTGTACCCACGACCACGACAAGTTCACAACAGCTGTCTGTATACCCTCAACTATATATGTTCATATAAGGGTTCACAAGTCCACTAGTTCACAACAACAAACGGTCTCTGCATCAGCTGCGGCAGCCTCAGCAATGCCTAGGCGAAGGGGTCGTTGTCCGACACGCCGCCGCCGTCCGCATCGTCTTCTTCCATGGCCTGTAGACCATCTTGCAGGAAACCATCATCTTGCAGTAAATACAGGAGCTGCGCATCTACTT…	55.0279	9.45881	2.75514	3.43316	0.000596599	0.00742682	up
Trinity7676	TCTCGTTCGACCGAAAGCTTCTTTCCTTTCTCTTTTCCCATCCTTATCTCTTCACCGCTCATTCCTGGCCACACAACTCTGGTGTTCCCACGCTCTGTCCTCTCTCTTCCACCTCTCCGCATAACTCGGTTCCATGGCCTTCTCCTTTCAAGCTGCTGCACTGCTACTCCTTCCCGCATCTGACGGTGCCGCGCTGATGGGCAAGCTACAGCCAGCTGCTACCGGAGCTTCAACCACTGGTGGCGGAGCTGCAACTCGCGGGGGCCGTCGGTGCTGGATCCAGATGGTGGCGAGCTTGAACGGGCGCCCCGTTTTGCTGCAACCGGACATCCTAGAGCTGGAACCGTTGCCCTCCGCTGCCTCAACCGGAGAAAGTCTTCACGTCGTGGAGACGGACGG…	25.8102	8.3666	2.76427	3.02669	0.00247246	0.0284255	up
Trinity7681	CGGACCGGTTGGGAACTTCGACGGAGACAGCCGGCCAGCCTGTCCCGGCACACCGCCGCTATTAATAAGTTGGCGCATCAAAGACACACGGAAATCCTCTCTCTCTCTCTTTCTCTCTCTTCTTCTTCTAAAGAAACACGATAAAATTCGACAGAGGATTCGGGAGGACTTCCGCCGTCCGGGAGGCGAAGAGAGGGCGAGATGGGGGCGTCCGAATCTGTGCCGGAGACCTCCGTACACGAATTCACCGTTAAGGATTGCAACGGCAAGGAGGTGTGCCTGGACACGTACAAGGGGAAGGTCCTCCTCATCGTCAACGTCGCCTCCAAATGCGGGTTCACGGAGACTAATTACACGCAGCTGACGGAGCTTTATCAGAAGTACAGGGAGAAAGACTTT…	178.578	11.1571	2.74808	4.05996	4.91e-05	0.000644152	up
Trinity7687	CCCAGGACTGGGAGCCGGTGGTCGTGCGCAAGAAGCTGCCCAACGCCGCCGCCAAGAAGGACGAGAAGGCCGTCAACGCTAATATCATTAATCACCAAGTCAGCAAAACAAGAACCAGCTGCTGCCTGGCTAATCCACAACGGCTGTAATTGCTAGGAGATCTACTACTGGTAGGTAGGTAGCAGCTGCCGCTGTACAGATTAAGCTGCTGCGTCTTCTCCCCTCTCCTTGCGCATTGCCACCTCTGGTTTAGCTGAGTGACCAAAAGATTGAGGTAGCCCCGGCCGGACTAGTGAGTCAAGGAAAAAGGAAAACATAATAACATCCATATGGATTTACAGGGACGATGATGGATGATCATCGTAGTAGCTAGTAGTAGCCGGTAATAGTTACTACTAG…	43.5377	-8.74855	2.76482	-3.16424	0.00155488	0.018493	down
Trinity7688	CCCAGGACTGGGAGCCGGTGGTCGTGCGCAAGAAGCTGCCCAACGCCGCCGCCAAGAAGGACGAGAAGGCCGTCAACGCTAATATCATTAATCACCAAGTCAGCAAAACAAGAACCAGCTGCTGCCTGGCTAATCCACAACGGCTGTAATTGCTAGGAGATCTACTACTGGTAGGTAGGTAGCAGCTGCCGCTGTACAGATTAAGCTGCTGCGTCTTCTCCCCTCTCCTTGCGCATTGCCACCTCTGGTTTAGCTGAGTGACCAAAAGATTGAGGTAGCCCCGGCCGGACTAGTGAGTCAAGGAAAAAGGAAAACATAATAACATCCATATGGATTTACAGGGACGATGATGGATGATCATCGTAGTAGCTAGTAGTAGCCGGTAATAGTTACTACTAG…	33.0137	-8.34918	2.81943	-2.9613	0.0030634	0.0346783	down
Trinity7690	AGGAGCCGGACGGCGGCGGCTGCGACGACGCGGCCATCACCCGCGACGATGCCATGCGCTGGCGGCCCGCAGCCCGGCGAGGACCCGGCGGCCGGCGCCGGGGGGCTGTCGCAGTCTCTCTGTGTGTTGTTGGCTCGAATTTTTTAGGCTCTCGGGGTCGAAGGTTTCGGGGGAGGTGGAAAGGGAAAGAGGAAGGGGGGAAAGCTCTGGAGGCGAGGCGAGACGTGGGGGAACGATGGAAGCGGGAGGGCTCTCTGTGTGCGAGAC	21.0416	21.3975	3.66423	5.83956	5.23e-09	8.94e-08	up
Trinity7692	GTCGTCGCCCTCCGGCCACGCCCTGGCCTGTGCCTCCAGTTCTGCGATGTAAGCCTGCTTCCTCTCCCTGGACCTGGCCGCAGATTCGCGGTTCTTGATCATGCGCTTCTGGCGCTGCGTGGCCGCGCGGTCCATGGGATCCATCAGCGCCCTCTTCCTTGCCCTTCCGGCGCCGCCGGCACCGCCACCTCGTCGTCGCCCTCCGGCCACACCCTGGCCTGTGCCTCCAGTTCTGCGATGTAAGCCTGCTTCCTCTCCCTGGACCTGGCCGCAGA	19.3966	-21.46	3.68102	-5.82991	5.55e-09	9.31e-08	down
Trinity7708	CATTCTTTCTTTCCCGAGCATCCATCTCATCCTCAAATCGCATCTCCGGCAGCAGCACCGTCGAGGGCCACCACCTCCGCGCGCCCCGCGCACTCGGAGCTTCTCAGCCGCTTCCCATCCATTTTATGCCGCCGTCGGCTTTCTCCGGCGAACTCATCCCCTTCTCTCCTTACAAGTCATGCCCAACCCACTATTCCACTCCTCCGTGTCAGCAGTGGAGGGGGTTGGTTGCCCAAAGCGACTGGAGACAGGGGGCTGTGCGTGCACGCGATGGGCGGCGAGCTCTCCAGCTTCAACCTCGAAAAAAAAAGCTTCAACCAGAGAGGGTGGGGAAAAGCTTGGACTGGCGTGGAAAAAAGCTTCAGTCCGACGCGCGCGAGTGCGTGATGCCAGCGAGCT…	26.4411	8.40138	2.78313	3.01868	0.00253877	0.0291366	up
Trinity7710	CATTCTTTCTTTCCCGAGCATCCATCTCATCCTCAAATCGCATCTCCGGCAGCAGCACCGTCGAGGGCCACCACCTCCGCGCGCCCCGCGCACTCGGAGCTTCTCAGCCGCTTCCCATCCATTTTATGCCGCCGTCGGCTTTCTCCGGCGAACTCATCCCCTTCTCTCCTTACAAGTCATGCCCAACCCACTATTCCACTCCTCCGTGTCAGCAGTGGAGGGGGTTGGTTGCCCAAAGCGACTGGAGACAGGGGGCTGTGCGTGCACGCGATGGGCGGCGAGCTCTCCAGGTACCTTTTTTTTTGCTGGATCTGGAATTCATTGTTGCTGGAACAAGCTGTCTTTTTTGCTACAATCAAGTTTCCTTGGAGTTTGCTATTTCTGGGATTTTTGCTGGAA…	51.5839	9.36556	2.75945	3.39399	0.000688814	0.00852683	up
Trinity7712	GCTTCAACTGACCACCATAGCTTTTTTGTTTTGCTGAGATTTTTGCTGGATGCCCGCGGTGCTAGGTTTTTGAGTTTTGCTACAAGCAGGGGGTTTTGCTGGAACCAAGTATTTTTTTTGCTGGATCCACCCATTTTTATTGCTACAACCCCTTTCTTTTTTTGCTACCATCTCGTTTGATTTTTTTGATGAACATCTTTTGTTTTTTGTTGGAACCTCTTTTGGTTTTTGCTGGAGCCACTTCTTTTTTTTGCTGGAACCTTCTCCTGATTTTGCTACAAATTGAGAGGATGTGGCGTTGTCCTCGCCATTTTTTAGTACATCAAATTTTTGCTGGAACCT	17.6277	20.178	3.65751	5.51686	3.45e-08	4.67e-07	up
Trinity7715	GATGACCGCCGTTGATGTCGGGAGCAGCCGTCGTCCACCAGCCCGGTGCTGCTCCGGTGAGTGGCCGCCATCCACCCGCCCCGCGCTGCTCCGGCGGGCATCTGCCCATCCACCACCGCAGCCATGTGGCAACCCAGCTTGCGGCGCGGAGTGGGGTGCTTCAACCAGCGGCGAGCGGGAGTGGCAGCCGTTGGCGACCGAGGATGACCGCAGGCTGCCACCGGGTGCTGCAACCGACAAGCAATTTTGCTGGAACCACGGCAACAAGTGTGGCAGATCCGATGAACAAGGGAAGGCCATGGAGTTGATTTGCTGGGACGGTGGACGGCGGTGGCGGCGGAGCTGCAACGGCGGTTGGTGGTAGGGATGCGATTGTGTGCCCCCGTGCTGCAACCACGG…	24.0408	-7.89182	2.77972	-2.83907	0.00452446	0.049083	down
Trinity7773	GCAGCAGCAGGAAGCAGAGTCGTGGCTAGCTCAAGCTCAAGCACGACAAGAGAAGAGCAGCTTCTTCTCCATGGGCGCGCGCGACACGGATCTGAGTCGTATCTCGCCGGCTCTACTCTAGTCCGGTGGGATTGGATTCGATTTTGGATTGGAGCCTCCCTCCCCAACCCAATTGAGCGAGGAGGAGGAGGAGGAGGAGGAGAGAAGCGAGAGAGATTGGGGAAATTTTGGGGGAAGACAAGAAGAGAGAAGGATGGGTTGGATTTTTA	19.9717	21.324	3.66173	5.82347	5.76e-09	9.53e-08	up
Trinity7788	GGCGACGGCAACGGCGGCGGCGGTGGGGGCGGGGGAGGCGAGCCGGGATTGGAGACCGAGGCCAGAAGGCAACAACAAAGTGCGCGTGAGAAATAAGCGGTGCTTGCCCAGTAGAGAGAGAGAGAGAGAGAGAGAGAGAGATGGCGGCGGCGGCGACGGCGACGACTACAGCGGCGGCGACGGCGGCGGCGGTGGGGCCGGGGGAGGTGATCTCCGTCCACAGCCTGGAGCAGTGGACCATGCAGATCGAGGAGGCCAACGCCGCCAAGAAGCTGGTGGTGATTGACTTCACTGCATCATGGTGCGGACCATGCCGCATTATGGCTCCAATTTTTGCTGATCTCGCCAAGAAGGTCCCAGCTGCTGTTTTCCTCAAGGTCGACGTTGATGAACTGAAGC…	35.8455	-8.46807	2.76754	-3.05979	0.00221495	0.0256899	down
Trinity7791	GTGAGTGACTTCTCTGCATCATGGTGCGGACCAGGCCGCATTATGGCTCCAATTTTTTCTGATCTCGCCAAGAAGTTCCCAAATGCTGTTTTCCTCAAGGTCGATGTCGATGAACTGAAGCCCATTGCGGAGCAATTCAGCGTTGAGGCCATGCCAACCTTCCTGTTCATTAAGGAAGGAGATGTCAAGGACAGGTTTGTCGGAGCTATCAAGGAGGAA	31.7087	-22.3533	3.70829	-6.02794	1.66e-09	5.61e-08	down
Trinity7804	GCTTGGATTGGGGGCTGCAGCTCCGAAAGGGGGAGCTGCTTATTTGGGCGCCTCTGCTCAAGCACAGGTGGATCCTCATTCGAGGCATCCGACGGCGACGGCGACGGCGAGATGGTGGAGATGGGCGCACGGCAGGCGGCGGCGCATTACTGACACCCGATCCCCTTTCCTCTCTTGTGGAAGGAAGGAACCCTAAGGGCC	127.532	10.6714	3.26468	3.26874	0.00108028	0.0131281	up
Trinity7812	CTCGTGACGTACCCCATAAGCAATAGCCGTTTTATTATTAGATAAAGATTGGGTAATAGATAGATACTTTAATATTATTTTTTTGCATCGACCATAATATTATTTCTTACTATTTTTCAAGACCACGCAATCCATACACGCGTAAATACTCTCGACCCGTATTGTACCACACGCAAGTTACACCACAGAGCACGTGACTGGTAGCACGAACGTACGCATGCAGCTAGCTTATTGTAGATGAGCCGAAATTAACAATACTTAAGCAACACATGCATGCAGTGATGCAGCATGCCTGCCTGCATGATGCTCCGTCGATTTTATTATTGGAGTCTATACGACGATCGATCGACGTTGGTAGCGTGCACTTAGTTGCAGTAGCCGTTGTGGACGGGCATCCTG…	202.863	11.3411	2.75322	4.1192	3.8e-05	0.000500293	up
Trinity7845	AGTACTCCCACCGTTTTGAATTACTTGTCACAGGTATGGATGTATCTAGATGTATTTTAGTTCTAGATACATCCATTTCTGCGATTGAGTAATTTGGAACGGAGGGAGTAGATCTGAATATGGACTGATGTTCTGTGATGTTTGGGTGTGCAGACTTAACCGTGAGAAGCTCCAGGTTATGTTTGACACGGCGGTTGGAAGGGCTACAGGTGCCGCGGAGCTGACTTATTTCCACGATCCAGTTGCGGAGAAGAGGTCAGTCTGTCTGACGGGCGGCCTGTCCTACAACTATGACAATACCCTGACTCTCAAGGGGCGCTTCAACTCGGATCTTCATGTGGGCGGGATGATACAGTTTGAAGAAAGGTTGGCTAGTATTGTGTTGCGGGCAACAGGTGA…	45.5653	-8.81412	2.80206	-3.14559	0.00165753	0.0196285	down
Trinity7849	CCTGGATTCATTCATTCATTCATTCTCCCCCTTTCCCCTCCTCCCTTCCTTCCTACCTACCAAATCCTTCCTTCCTTCCTTCCTAATCCTCCCATCCATCCCCATCCCCATCCCCATCCAAAGCTAGCTAGGGTTCCGCCCTCCCAACCCCAAACCCATCCCCCCACCCGTCCCCACCACATCTCTAATCTCCCCGCCCCCGGCCC	23.0044	-21.9065	3.6915	-5.93431	2.95e-09	6.71e-08	down
Trinity7880	CCCGCCCCGCCCCACCCCGCCACCACGGCAGCGACGCAGCACCATTCTGAACCAACACATTTCCTCCTTGCCGCAGCAGCACGCACACCCAGAGACGATCCGTCGAGCTACTAGCTTCTTGGCGGCGGCGATGGCGATCCACCTGCTGGCGTTCATGGCGGCCAAGGGCTTCGTGCAGGTGTTCCAGGTCTCGGCGCCGCTGCTGTGGCCGCTCAACCTCTGGCTGCCGCTCCCGCGCAACCTGCCGGAGGTCTGCATCGTCGTCTGCAGCGCGCTCGCCTCCCACGTCGCCTGGCTGCGCCGCGCCTACGCCCGCCGCCGCTCCCGAAGCCGCGACGACGACGACAACGAGCTCCACCGCCAGGCGATAGTCGACGCCTCCGCATACTGAGAGATGCT…	237.666	-6.85609	2.28834	-2.9961	0.00273455	0.0312166	down
Trinity7892	CTCATCTCTCATCTCCCTCAACTCCGGCCAGCCAGTCTCTTCTTCTTCTCTAGCGAGCCAGCTAGCTAGCTAGGCTTGGAGGTGAGCGAAAATGCCGGTCAGCAGGATCGCCGTGGGGAGCCACCATGAGGTGTACGAGACCGGCGCCCTCAAGGCGGCGCTCGCCGAGTTCATCTCCACGCTCATCTTCGTCTTCGCCGGCCAGGGCTCCGGCATGGCCTTCAGCAAGCTGAACCCCGACGGCGCCACTCCCGCCGGCCTGATCTCAGCGGCGATAGCGCACGCCTTCGCGCTGTTCGTGGCGGTCTCGGTGGGCGCCAACATCTCCGGCGGGCACGTGAACCCGGCCGTGACCTTCGGCGCCTTCGTGGGCGGCAACATCACCCTCGTCCGCGGCCT…	141.016	10.8164	2.74844	3.93547	8.3e-05	0.00108285	up
Trinity7896	CTCATCTCTCATCTCCCTCAACTCCGGCCAGCCAGTCTCTTCTTCTTCTCTAGCGAGCCAGCTAGCTAGCTAGGCTTGGAGGTGAGCGAAAATGCCGGTCAGCAGGATCGCCGTGGGGAGCCACCATGAGGTGTACGAGACCGGCGCCCTCAAGGCGGCGCTCGCCGAGTTCATCTCCACGCTCATCTTCGTCTTCGCCGGCCAGGGCTCCGGCATGGCCTTCAGCAAGCTGAACCCCGACGGCGCCACTCCCGCCGGCCTGATCTCAGCGGCGATAGCGCACGCCTTCGCGCTGTTCGTGGCGGTCTCGGTGGGCGCCAACATCTCCGGCGGGCACGTGAACCCGGCCGTGACCTTCGGCGCCTTCGTGGGCGGCAACATCACCCTCGTCCGCGGCCT…	32.0524	8.67905	2.76935	3.13396	0.00172462	0.0203694	up
Trinity7909	GTCGGGTCGCAGTCGTACAAAACCTTCTTTGCTCTCGTTCGTGGTCCAAGCCTAACCCTAGCCGTCACCCCCTTTCTTCCTCGCACGCGAACCCTCCCGGCAGATATCAGCCGGGCGCTAGGGGGCGGAGGGAGACGTCCGTCGCGAGCTTCCTGCGCGCTCTTCTCTCCCCTGTGACGGCCGGCGCGCGCGCGGAAGGTTCTCCTCCCCGCGGACCCCCCCCCCCCCCCCCATAAAAGGTGTTGAGATTTATCAGGAAAATACTTATACAATATGGCTGGGGGTAGCACAGATGCAGCAACCAAGGAGATGGAGGCATTGCATGTTGGGCAAACCAAGGAAACAGATGAAATTCTGAAAAAAGCGTCAGATAGCAATGGCGGGGCTCCCGAAGCTCAG…	76.6667	9.93724	2.75073	3.61259	0.000303159	0.00385018	up
Trinity7913	GTCGGGTCGCAGTCGTACAAAACCTTCTTTGCTCTCGTTCGTGGTCCAAGCCTAACCCTAGCCGTCACCCCCTTTCTTCCTCGCACGCGAACCCTCCCGGCAGATATCAGCCGGGCGCTAGGGGGCGGAGGGAGACGTCCGTCGCGAGCTTCCTGCGCGCTCTTCTCTCCCCTGTGACGGCCGGCGCGCGCGCGGAAGGTGTTGAGATTTATCAGGAAAATACTTATACAATATGGCTGGGGGTAGCACAGATGCAGCAACCAAGGAGATGGAGGCATTGCATGTTGGGCAAACCAAGGAAACAGATGAAATTCTGAAAAAAGCGTCAGATAGCAATGGCGGGGCTCCCGAAGCTCAGTCCCCACCACCACCAGCAGATGATGATG	39.3737	-8.6038	2.84665	-3.02243	0.00250753	0.0288042	down
Trinity7914	GGTTGAACCAACAACCTGATTGTATGGTTATTCTGAATGCAGATAGAAAGTCTTCGGTCATTAGACTCACCTCAGCTACCCTACCTTTCTTTCCGGACTTTATATACACAAAAAACCTCACCGTAAGAGTTAAACCCTATTGCCACATCATGGTAAATTTCCATATTGCAACAACAAACATGCAGTTTCATAGCCTACAAGATTGACACTGCTGCTATGCATTCTTACTTTTGCTAATTTTGAATGTACTATACTCATGATCAAAGCATGAATTGAATATTCACATAGACTGCACCTCCCCTCCACAAATCACACACTCGAGTGCAAACATGTGTATTAATGACCATTATCTAAAACAGAGAAATAGGAAAGCACCATCGGCCACCCATCAGCAATGAA…	26.6902	-8.04263	2.77835	-2.89475	0.00379456	0.0420176	down
Trinity7915	GGTTGAACCAACAACCTGATTGTATGGTTATTCTGAATGCAGATAGAAAGTCTTCGGTCATTAGACTCACCTCAGCTACCCTACCTTTCTTTCCGGACTTTATATACACAAAAAACCTCACCGTAAGAGTTAAACCCTATTGCCACATCATGGTAAATTTCCATATTGCAACAACAAACATGCAGTTTCATAGCCTACAAGATTGACACTGCTGCTATGCATTCTTACTTTTGCTAATTTTGAATGTACTATACTCATGATCAAAGCATGAATTGAATATTCACATAGACTGCACCTCCCCTCCACAAATCACACACTCGAGTGCAAACATGTGTATTAATGACCATTATCTAAAACAGAGAAATAGGAAAGCACCATCGGCCACCCATCAGCAATGAA…	106.916	-10.0447	2.75407	-3.64724	0.000265072	0.00337908	down
Trinity7919	GGTTGAACCAACAACCTGATTGTATGGTTATTCTGAATGCAGATAGAAAGTCTTCGGTCATTAGACTCACCTCAGCTACCCTACCTTTCTTTCCGGACTTTATATACACAAAAAACCTCACCGTAAGAGTTAAACCCTATTGCCACATCATGGTAAATTTCCATATTGCAACAACAAACATGCAGTTTCATAGCCTACAAGATTGACACTGCTGCTATGCATTCTTACTTTTGCTAATTTTGAATGTACTATACTCATGATCAAAGCATGAATTGAATATTCACATAGACTGCACCTCCCCTCCACAAATCACACACTCGAGTGCAAACATGTGTATTAATGACCATTATCTAAAACAGAGAAATAGGAAAGCACCATCGGCCACCCATCAGCAATGAA…	39.7112	-8.61591	2.76362	-3.11762	0.00182317	0.0214299	down
Trinity7924	GGTTGAACCAACAACCTGATTGTATGGTTATTCTGAATGCAGATAGAAAGTCTTCGGTCATTAGACTCACCTCAGCTACCCTACCTTTCTTTCCGGACTTTATATACACAAAAAACCTCACCGTAAGAGTTAAACCCTATTGCCACATCATGGTAAATTTCCATATTGCAACAACAAACATGCAGTTTCATAGCCTACAAGATTGACACTGCTGCTATGCATTCTTACTTTTGCTAATTTTGAATGTACTATACTCATGATCAAAGCATGAATTGAATATTCACATAGACTGCACCTCCCCTCCACAAATCACACACTCGAGTGCAAACATGTGTATTAATGACCATTATCTAAAACAGAGAAATAGGAAAGCACCATCGGCCACCCATCAGCAATGAA…	348.059	-11.7476	2.75093	-4.2704	1.95e-05	0.000258053	down
Trinity7926	GGTTGAACCAACAACCTGATTGTATGGTTATTCTGAATGCAGATAGAAAGTCTTCGGTCATTAGACTCACCTCAGCTACCCTACCTTTCTTTCCGGACTTTATATACACAAAAAACCTCACCGTAAGAGTTAAACCCTATTGCCACATCATGGTAAATTTCCATATTGCAACAACAAACATGCAGTTTCATAGCCTACAAGATTGACACTGCTGCTATGCATTCTTACTTTTGCTAATTTTGAATGTACTATACTCATGATCAAAGCATGAATTGAATATTCACATAGACTGCACCTCCCCTCCACAAATCACACACTCGAGTGCAAACATGTGTATTAATGACCATTATCTAAAACAGAGAAATAGGAAAGCACCATCGGCCACCCATCAGCAATGAA…	143.069	-10.4649	2.7555	-3.79784	0.000145963	0.00188481	down
Trinity7929	GGTTGAACCAACAACCTGATTGTATGGTTATTCTGAATGCAGATAGAAAGTCTTCGGTCATTAGACTCACCTCAGCTACCCTACCTTTCTTTCCGGACTTTATATACACAAAAAACCTCACCGTAAGAGTTAAACCCTATTGCCACATCATGGTAAATTTCCATATTGCAACAACAAACATGCAGTTTCATAGCCTACAAGATTGACACTGCTGCTATGCATTCTTACTTTTGCTAATTTTGAATGTACTATACTCATGATCAAAGCATGAATTGAATATTCACATAGACTGCACCTCCCCTCCACAAATCACACACTCGAGTGCAAACATGTGTATTAATGACCATTATCTAAAACAGAGAAATAGGAAAGCACCATCGGCCACCCATCAGCAATGAA…	40.8623	-8.65711	2.75658	-3.14053	0.00168642	0.0199588	down
Trinity7932	GGTTGAACCAACAACCTGATTGTATGGTTATTCTGAATGCAGATAGAAAGTCTTCGGTCATTAGACTCACCTCAGCTACCCTACCTTTCTTTCCGGACTTTATATACACAAAAAACCTCACCGTAAGAGTTAAACCCTATTGCCACATCATGGTAAATTTCCATATTGCAACAACAAACATGCAGTTTCATAGCCTACAAGATTGACACTGCTGCTATGCATTCTTACTTTTGCTAATTTTGAATGTACTATACTCATGATCAAAGCATGAATTGAATATTCACATAGACTGCACCTCCCCTCCACAAATCACACACTCGAGTGCAAACATGTGTATTAATGACCATTATCTAAAACAGAGAAATAGGAAAGCACCATCGGCCACCCATCAGCAATGAA…	27.145	-8.06717	2.78997	-2.89149	0.00383422	0.0424197	down
Trinity7936	GGTTGAACCAACAACCTGATTGTATGGTTATTCTGAATGCAGATAGAAAGTCTTCGGTCATTAGACTCACCTCAGCTACCCTACCTTTCTTTCCGGACTTTATATACACAAAAAACCTCACCGTAAGAGTTAAACCCTATTGCCACATCATGGTAAATTTCCATATTGCAACAACAAACATGCAGTTTCATAGCCTACAAGATTGACACTGCTGCTATGCATTCTTACTTTTGCTAATTTTGAATGTACTATACTCATGATCAAAGCATGAATTGAATATTCACATAGACTGCACCTCCCCTCCACAAATCACACACTCGAGTGCAAACATGTGTATTAATGACCATTATCTAAAACAGAGAAATAGGAAAGCACCATCGGCCACCCATCAGCAATGAA…	30.659	-8.24274	2.76348	-2.98274	0.00285683	0.0324902	down
Trinity7937	GGTTGAACCAACAACCTGATTGTATGGTTATTCTGAATGCAGATAGAAAGTCTTCGGTCATTAGACTCACCTCAGCTACCCTACCTTTCTTTCCGGACTTTATATACACAAAAAACCTCACCGTAAGAGTTAAACCCTATTGCCACATCATGGTAAATTTCCATATTGCAACAACAAACATGCAGTTTCATAGCCTACAAGATTGACACTGCTGCTATGCATTCTTACTTTTGCTAATTTTGAATGTACTATACTCATGATCAAAGCATGAATTGAATATTCACATAGACTGCACCTCCCCTCCACAAATCACACACTCGAGTGCAAACATGTGTATTAATGACCATTATCTAAAACAGAGAAATAGGAAAGCACCATCGGCCACCCATCAGCAATGAA…	119.72	-10.2079	2.75417	-3.70634	0.000210273	0.00269628	down
Trinity7968	GATGGTACATGTGAGAAGCTGTGAATCCAAAACAAAAAACTAAACTAACTTCCAAACAAACATTTCAAGTTTGAAAGCCACAAAGAAGCAGCCCAGATCTCTCGTTGTAGTAGTGCAGGTACATGTCCTTAATCGTCTTCGAGAAGGACTTCTTGGCATTCTTGTGCAGGTTGGACACAACAATCCTCGCCGCGAACCTCGACCGAAGCAACGGTTGATCAACAACAGGAACCTGAACCTCGTGATGCTAGACCATATATCTATGGTTACCCTTTTTATTTCTCCCGCCTAACCTGAAGTAGTTATCTGAAACCTGACGGAGTTTGCTTCGGCCTCCCTCTCAATGGCCAACCCAGAACATAATCATCAACC	56.4142	9.49472	2.76842	3.42966	0.000604346	0.00751723	up
Trinity8004	CACCCACCCACCCAACCTAATCGCCCCGTCCCTCCCCTCTCGCGAGGCAGACAGATCTCGCCTCGAGCAGCAGCGGCAGTCAGATCCATCCGCCCGGCCGCCTCGCGAGGTTCCATCCGCCGATTCCCCTCGACCCTGCCGACCGGTGGCTCGTCTGATCGGAGAGTGCGTGTGCTCGCGTTCGGCAGCCGTTAGGGACGGTGGAGAGAAGCGCGGAGTCGATCTGAGAGGGAGGGGCGAACCCCTTTCTGCTTCTGTGGGTTTCGATCTGTTCATCGGGTGTAGATCCGGAAGGGATTAATTCGATCTGCCACTCACGACTGGGCGCCATGGAGACTCTGGTCATCTCGCAGCAGCGCAGCCACCACCACCACCACCACTCTGGTCGCCGGAGGAAGC…	57.9196	8.56777	2.58951	3.30864	0.000937503	0.0114539	up
Trinity8009	GACCATATCTGAGCCCTCAGCTGCAACAGGAAACAAAGCCGAAACGAATATAGCAGCAGAACAGGATAAGACTCAAAAACCTTGACGACTGCGCAGCTCGCAGGCTGCGGCAATGGCGGCGACACTGCAGTTCATCAGCCTGCTCGGCACCTCCTCCGCCCATCCAGCCCCTTCCTGCAGCAGCAGCAACGAGAAGCAGCACCGCTCTGTCCACCTGCCGCAGCAGCAGCAGGGGAGGAGGCTCCGCGCCGTCCGCGCCGTCGAGACGGGCGCCGAGCCTGCCACCGCCGACTCTGAGACGACGGTGGAGCCGCCGTCCGTCGACTTTGCGTTCGTCAGCCCTCGGCTGCTGCCGGACGGGACGCCGGACGTGCACTACCGGACGGCGTGCGGCGGGCA…	27.8552	-8.10427	2.76184	-2.93437	0.00334228	0.0375398	down
Trinity8025	TTGCTCCCGTGGTCCACGAACCATTTCCCAAATTTTCCCCACTCGCGAACCCTAACTTCGACCAGCCTCTCGTTCCAGATCCCCTCCCCTCCCCTCGCCAGGAGCAGAACCCACCCGCTCGGACCGCGTAATCGCCATGGCGGATGAGGAACCTGTTGATCCCAAGAAGTATCTTGAGGAGCGGTGCAAGCCACAGTGTGTAAAGCCACTGTATGAGTATGAGAAATGTATCAAGAGAGTTGAGGCCGATGATACCGGGCACAAGCACTGCACTGGGCAATATTTTGACTATTGGTCATGCATCGATAAGTGTGTAGCACCAAAGCTCTTCGAAAAGCTGAAATGATATTGGGGCGCTACTTTCAGTGAGTGAGCCTGGTCATTGACCAGAAGTCCAGA…	143.005	8.87762	2.54724	3.4852	0.00049177	0.00616641	up
Trinity8066	GGACCTCCTAACTACTCCTGGTCATCGGCGGTCTCCATGTATTAGCATCCATCGGCGGTGGCATCTGGCTCCAGGGATCCACCATGGGCCCCTGTAGTTGTGCTAAAGTGAGCTCGGGGAGGCGCCGGAGCTCGGGGCAGCAGTGTTCGACGACGAGGACGGCGTGATGGAGCCGCTGGGGAGGAGGACGGGGACGATCCGGCGAGGGGGGAAGGTGCGGTGACGGCGCAGTTGTGGATGGAGCGTTGAGGTGGCGGGGAGGCGACGGAGCGACGCCGGGCGTCGGTGAGGTCGCGCCGGCGTGGTGGCGCCAGGGATGGACGGCGGCGGCGTCGGGGCCAACCGCCCCGAACAGAACCATTTGAGGGGGAGAGAGGAGAGATGAGGATCATGCGGG	98.9195	10.3049	2.77133	3.71838	0.000200505	0.00257221	up
Trinity8071	CCTTAATAAGTCTAGCACAAAATCAACATGATCGAAGAGTCAAGGCCTCCTGCCTAGGACCTCCTAAACTACTCTTGGTCGTCGACGGTCTCCACGTAGTATCATCCATCGGCGGTGGCATATGGCTCCAGGGATCCATCATCTGGTTGCTCAGAAGAGAAGGAGGGTCGTCGTCGACGTAGTCGATCACGGTGGCATCAGCATCGGTCTCAGGGTATCGGAGTCGTAGGAAGGTGGCAGCGAGCTTGAGGGAGGCTCGGGGTGGCGATGGTCGACGACGAGGACGGTGACAGCGCGATGGAGCCGCTAGGGAGGAGGACAGAGACGATCCGGCGAGGGGGAGAAGGTCCGGCGACGGCGTGGCGTCGGTTGGTGGCGGGGTCGAGGCAGCTGTGCCTG…	82.6208	-9.67278	2.76682	-3.49599	0.000472312	0.00593042	down
Trinity8092	GCGGGCAATGCATTCACAGTTGGCGGCCACGAAACCACATGTAATCGTCATTTCAACTACAGTAAGTACTTGAAATAGCTTGCAGAGAAGATGGCCCTGGCCATAGCCGCAAACTGCTACTTGATACAACGGTAATTAAGGTGTCTAGCCGCCAGTGTACCCATGACCTCCATGAAGTACAAGCTCTAGTGTGTCTGGTCGATCACTGCTTGTTTTTTTTTTTGACTATGCAAGGTCTCTTCCGGTGCTGCTTTGGAGCCGCCGGGCTTTGGTGATAGACTCTGTGTCACGAACAGAGACTCAACAGTGATGAGCGCCCAAACCAGCGGCAGTATTCCTGAGTACATCAAGGCGAACTCGGAGTCACGGAACACCATTGGTGAGGACCCATTGCCATTT…	40.0941	9.00202	2.75825	3.26368	0.00109977	0.0133545	up
Trinity8129	CGGCAAGGCGCCCCGCAAGCAGCTCGCCACCAAGGCGGCGAGGAAGTCTGCGCCGACGACCGGCGGCGTGAAGAAGCCCCACCGCTACAGGCCCGGGACCGTCGCCCTCCGGGAGATCCGCAAGTACCAGAAGAGCACGGAGCTGCTGATCCGCAAGCTGCCTTTCCAGCGCCTGGTCCGCGAGATCGCGCAGGACTTCAAGACGGACCTCCGCTTCCAGTCCCACGCCGTGCTGGC	52.467	-23.0361	3.72974	-6.17633	6.56e-10	4.93e-08	down
Trinity8137	GCCTCCTCTTCCTCCCGGTCATCCAGGTCTCATCTTGGCTGCCAAGTAGTAGCGAGGCCTAAACTTGACGGCATCTGGCTGGCGTTACCTGCAGCTACACGGAACTTTGCAGTATATCTTTGTTCATGGACGGGAGGTGCTTTATCTTCTAGTTACTTCCCCAGGTTAGGTTTTTGTACTGCTGGTCAAAGGTATGTATATGACTGACTTAGATTTGTTTTTCTTCATGTGCATTGTTAGAGTAATATCCATGCGCTTTATTTTTTCCCTTCTGATTTTCCTTCATGCATCAGTGTATATGTTTCTTGTGATTTTCCACAACTTTTGTTCTTGATATTTTTAGTTCTTGATCTGGATAATTGAAGTGGTTAAAATCCTGTACATGGAGTTTATGTTGTC…	21.8677	8.12743	2.77013	2.93396	0.00334671	0.0375835	up
Trinity8142	TTTTTTTGAGCTGAACACGCAAACATTTTTATTTCCTTGAAATTGGTTGGTCCAAAGTCCAAGTCCAATATACGTACATACATACATAATGCTTTGTTTTTCCTTTGAAATTAAATCCTTCCCAGCTGTCCACCTCAGCTGAATGGACTTGCTGCTTCTTCTCTTCTTTATAAGACGATGGATGATAGATACATAGTACACAAACAGGTCACTAACGAGCTTTTGCTCAATTCGAAAGAATCAATTGATGGATCCTTGGTGGCTCGCTGCTTGCGGCTGCGGATAACTGGCACTCTTGAGCAAGGAGAGGTAGCCGCCTTCGAGGTTCTTCACGTTCGTGAAACCCTGCAACGAAAACCAAAACGAATCCACAACTCAATCAAAGATGGGGAACCGTCA…	157.51	10.976	2.75155	3.98903	6.63e-05	0.000867873	up
Trinity8143	AGTAGAGTGTCCATGGACCTATAATGTCTGGCTTGATGCGGGTCATTGGAGTTGCCCTTAGAAAACAATGCACAACTATATTGTGTGATGGTGGGAGTAATTAATTAACCTCGATTCCACATGGCCACATGTTAATGCCATGCATTAATAACCTTAAAATTATTTAGGAGGTTAGTCCATCTTATGGAAGTCTATACCTCATCGTAGCGACGTATTTATATGTGCACCATACGTCTGCATTGAAGAACTGAATAGGAAAAAACATATTTTTCGCTTGTAGAAGAAAAAGTAGATAAGGCCAACAGGAATGGGGAGAGGGAGACACTATCCTCGAGATGAGAAAGTTATGGATGCGGCTAACCGCGAGTGAACAAGGCAGACACGCACTTCACATGATTG…	477.543	12.5762	2.75552	4.564	5.02e-06	6.67e-05	up
Trinity8145	TTTTTTTGAGCTGAACACGCAAACATTTTTATTTCCTTGAAATTGGTTGGTCCAAAGTCCAAGTCCAATATACGTACATACATACATAATGCTTTGTTTTTCCTTTGAAATTAAATCCTTCCCAGCTGTCCACCTCAGCTGAATGGACTTGCTGCTTCTTCTCTTCTTTATAAGACGATGGATGATAGATACATAGTACACAAACAGGTCACTAACGAGCTTTTGCTCAATTCGAAAGAATCAATTGATGGATCCTTGGTGGCTCGCTGCTTGCGGCTGCGGATAACTGGCACTCTTGAGCAAGGAGAGGTAGCCGCCTTCGAGGTTCTTCACGTTCGTGAAACCAGCAGCGATGAGGTCTGCGGTGGCGAGCCTGGACCGGACCCCAGAGCGGCAGCC…	1137.82	13.8287	2.74488	5.038	4.7e-07	6.27e-06	up
Trinity8148	GCAAAAATGAAATTCTTCCAAATCAATTAATTGTATGACAAAGGAAAAAACAAGTATAATTTAGCTGACTCGGCGAAACAGTGAAACAGGTACTCAGCTGTACACGCAAACATTTTTTTTTTGCGGGGAACAAACATTTTTATTTCTTGGGAATTGGTTGGTCCAAAGTCCAAGTCCAATATACGTACCTACATACATACGGCTTTGTTTTCCCTTTGATAGTAATTAAATCCCAGATGTCCGCCTCAGCTGAAGGACTTGCTTCTTCTTCTTATTCTTCTTCTTCAGAAGAAGAAGAAGACGAAGGGTGATAGAAACACAGTACACAAACAGGTCACTAACGAACTTTTTCCAAACTCTCACAAGAATCAATTGATGGATCATTGGTGGCTTGCTGCT…	39.8124	-7.65091	2.64577	-2.89175	0.00383102	0.0423877	down
Trinity8176	TTGCTGGTAGCATCTTTGCTGAGCAGGAAAATTAAGACAAGGCTGCTCCTAAGAAACCCTGAAAAGGCAGCGTCCTTATTTGGCAAGCAGGATGGGAGTGTTTTGCAGGTTTATGAAGCGGACACGAGAAATGCTGACGATTTGAATCCAGAAATGTTTGAGGGAGTTACACATGTGATCTGTACTACTGGGACTACAGCATTTCCATCAAAACGCTGGGATGGGGATAACACTCCTGAACGTGTAGATTGGGATGGCGTCCGAAATTTTGTGAGTGCCATGCCACAGACGATCAAGAGACTGGTTTTGGTGTCATCGATTGGTGTTACAAAATACAATGAAATACCATGGAGTATCATGAACCTCTTTGGTGTGCTTAAATACAAGAAGATGGCAGAG…	53.2976	9.4127	2.75427	3.4175	0.000631988	0.00784706	up
Trinity8209	TCTCATTCGCAGCTCCGTTCCCACCTGAGCCCAGCCGGTCGGTGGCTGCCGGCAGCAACCTACTACTTCCGTTGCTCTCCTCAGCAGCTCCTCCTCCCTCTCCTCCCACTCCCTCGCAGCCCCAGCTCGAGCGAGAGAGCATCTTCCTCCCGCGCGACCGCGTCCGCCTCACTCCCCTCCCCCCGTGCGGTTCTTGGTGCCGGGCTGACGGCGTGGCGGCTTGGCTGGCCTCGCCTCCAGTTGACCCGACTGACTCTCCCCCCATTCGGTCAGCTCGGGGGAGGATGCGGAGGGGATTTGCTTGACTTTTTGAAGGTTCTCGCTTGTTTCTCTCCTGGCGTTGCGGCTGCCGGCCAACGGCCTCGCGGATTTTTCTCCAGTCAGTCTCATCCCCCCTTC…	22.7272	8.18307	2.76607	2.95838	0.00309262	0.0349751	up
Trinity8240	CCTGACCGTGGTGGTGATCGCTATTCTGGAAGTCGTGATGGAGGAAGCCGCGGCAGTGGTGGCGGTGATCGATACAGCCGTGACAGGTCTGGACCGTATGATCGTCGCAGCCGAGATGAATACTGATCCTGACCGTGGTGGTGATCGCTATTCTGGAAGTCGTGATGGAGGAAGCCGCGGCAGTGGTGGCGGTGATCGATACAGCCGTGACAGGTCTGGACCGTATGATCGTCGCAGCCGAGATGAATACTGATCTTGATGG	29.8743	21.8745	3.68384	5.93797	2.89e-09	6.65e-08	up
Trinity8258	AATATAGCATGTTCAACACATATTACCAATAGTCATGAACACATACATATCAAACACATATCCAACACATGTTACCAATAGTAGCAAGTTTCATCCATACATATACATAGTTTCATCAATATTACACAATTTCATCATAGGCAGCAAGTTTCGCAAACTCAAAACAAAAACTAAAGACAAGCACTCCATCAACCCAAGCTTCCGTGATCTGAAGCAAATATATGATCCATATGGCAAGGGTGACTTGACGCCATTACGAAGACCTCGCCGTACACCCGCTCGGTGCCGCACAGCCTCCCTGGAGGAGGGAGACACGCATGCCGCAGTAGCCCTGAAGCGGAGGAGCCGCCGTCGTTGGCGAGTCACTGAAGACGGCATGGTGCTGCAGCAGCGAAGCCA…	36.0711	-7.50786	2.59462	-2.89363	0.00380822	0.0421621	down
Trinity8285	GTTCGTGTACGTTGTCCGGAAGCGGATCAAGCTCAGTGCTGAGAAGGCCATCTTCATCTTTGTGAAGAACACTCTTCCACCGACAGTGTTTTTGTTATGCAGGTTGGAAGAAAAGAAGAAGATCCAGAGAAGATCTTAGTAATAAGATAGTTTTTAGGAAAATAGATATTTAGTTTTAGGTCATTTCTTGTAATTTCAGATATGGAGTGCTTGTCTTTAGTTTTT	31.0275	21.9354	3.68448	5.95348	2.63e-09	6.38e-08	up
Trinity8295	TGATTACATTCTGAGTTGTCATTAGCAGTTGGCCTCTGATTACACAAACCTTATATTCTGAATTGCAGTGTCCTCCTTTGCAGGTGTCTCACAGAATACAGACAGCAAGATGTGCTCTGCTTTCTTGATTAACGCGGCCACAGAGTGAGAGCATAACACGCAGTAGCTTGATGCTTTTCTTGATGAAATATCAGCAGTACAACAAAATATAAGGGGCACGCATGTCTAGTAGATAGACAGAGGCGTACAGTT	20.2065	-21.7359	3.68525	-5.89808	3.68e-09	7.52e-08	down
Trinity8314	ATCAGACTAACCAAGTTGTCGGTCAACATCCAATCCAATTGAGATTTTTCTTGCACAGGAAAACAAAATCAAAGTGCAGTATACTACTAATCCAGTATTTTTTTTTATAACATGCTCTTCTCTTGTCCCCAAAGTTCCTACAGCAATCAATCATCATCATGCTTGCTTCTTCTACAAAACTCCCCAAAGCTAAATGTTTCACCACCACCATCAATTCCTTCATATGAATGACAATGACTAGTTTGCAGTTACTCCTTCAGGAGGAGGCCTGTGATTTCGCGATGGAAAGATCCGTGTGAAGATAGACAATGCACGCGGCGAAGAAGAGCAGCACTGCGGTTACCAGCATCAGCGGCTCCGCCAGCATGAAGATGGGGCTGAACTCATAGTACACCTGGA…	114.882	8.78445	2.55567	3.43723	0.000587688	0.00732111	up
Trinity8321	CTTGGTTCCTTTTTGTGGTCTTCTTTTTATTTCTCAAATGAATGTGTAGTTTAGCCAGGCTAACATCAACCAACAGGTGTTACAGTACAAACAATCTGCTTTGCAAAACCTACCCAGATCAGGTTTTATTGGGGGCGACCGCGCCTGTATCTATGGATAATTGTACAACGTTGAGATACATTGTACATTCTGTTATTCAACTCACAGCTATGCTGCAAGGCAGCCTGCCTTACACTAGAAATACACACATGATGTTCTCGACCCCCAAGTATAGGTATCTCTGAAGGCAGCCCACTACACAATACACATAAGCCACACTGACCCATGGATGGTTTACAAAGAGCAGCACATCTCGATACTCGAGCGTCGGTACTCAGTCCTGATAACGATCAAACGAGG…	99.9246	-6.75802	2.12552	-3.17946	0.00147549	0.0176089	down
Trinity8331	CCCCAAAAAATATGTAGTGTACCTCATGCACAAAGTTTGAATTCTCTATATCGTATAGTTCAGCACATTCAAAATTGTACAATCTCAATATGCTAGCCCGTGCGAATGCACGGGTTTACGACTAGTAATATTAAATCAGGAACTTGTAATAGTCTTCATAAAAAAATAACAAAATTGCTACAAGTGTTTATGAACAAATTACAAACTGATCTGGACTATTATGTAAAAAGAACCACCCTGACACTTTAGCAAAGTGGATTCATTGTACACAAAAGAATCCCCCAAGATGAAGTTATGTGACAGTCATCTCTAATTCTTTCTCTCTTCTTCAACTGGCAAGTCGGTGGCAGAAGCTATCCAGTATGGATGATGCTAATCAATCAGCTGAACTCTTCGCAA…	74.0242	-9.51434	2.75096	-3.45855	0.000543094	0.0067862	down
Trinity8332	CGGCTTGGCTACCTCTGGATGTCAGACGGTCATCCAAGATGAGGCACAACTTGAAAAGAACAGAGTAAGTTGCACCTGCTGTCCCGTATTCAACCTGGCTGCTTGTCCTCTAGTTCTTGATTAAGTCGATAGCTCTACGGATATCAGCTACGCCCAGGCTCTTGCGCCACGAGTAACCGCAGGACCTCTGTATGAGCGCGCACCCTGTCTCTGGTCTGACAGCACAAGCAAGAGCGTCCCAGTCAAGGCCACCACCTGCTGCGAGCGGAACTTCTTGGTAGGTAACTCCGAAGTCCTTGAGTGATTCTCTGATCCCAATGACCTCCTCCAAGGTGTCGCAGGGAGGCCCAGCGACCGCCAAGAGCTCGTGTCCAGGCCGCAGCAGCGCGAACAGAGCGC…	25.255	-7.96298	2.77138	-2.87329	0.00406224	0.0446555	down
Trinity8334	CCCCAAAAAATATGTAGTGTACCTCATGCACAAAGTTTGAATTCTCTATATCGTATAGTTCAGCACATTCAAAATTGTACAATCTCAATATGCTAGCCCGTGCGAATGCACGGGTTTACGACTAGTAATATTAAATCAGGAACTTGTAATAGTCTTCATAAAAAAATAACAAAATTGCTACAAGTGTTTATGAACAAATTACAAACTGATCTGGACTATTATGTAAAAAGAACCACCCTGACACTTTAGCAAAGTGGATTCATTGTACACAAAAGAATCCCCCAAGATGAAGTTATGTGACAGTCATCTCTAATTCTTTCTCTCTTCTTCAACTGGCAAGTCGGTGGCAGAAGCTATCCAGTATGGATGATGCTAATCAATCAGCTGAACTCTTCGCAA…	24.8797	-7.94108	2.79931	-2.8368	0.00455678	0.0493875	down
Trinity8354	GACAGGTATTCGATCATATTTCAATTACTGGATAGAGGTAAGCAAAGTAGTAGCAATACAAACACATCTTAATTCTTAAGTACACACAATAGTTGCGTTCTGCACTGGTCAAGCTCAAACAATTGAAACTTCAACCATGAAAGGCGTAGAAATGTAGAACTAGAAAACTACAATACTTACAAACGAAGCACAAGATTAGGTCATCAGATACAGATAACAGACACAACTTGAAGCTTCTCAAATCTCATGCTGCTTAATAGTCTGTCTTGGTGGGCACAAGCTGATATGCTTTAGCCAACTTCCCCTCACCAGAATCCATTGACTGGCTGAACCAAAGCGTGCCATTATTTTTCAGCTCAGTCCTCAACCTCAGCACCAGCATGACCAAAACCAAAAACA…	43.895	-8.76047	2.76243	-3.17129	0.00151764	0.0180809	down
Trinity8362	GACAGGTATTCGATCATATTTCAATTACTGGATAGAGGTAAGCAAAGTAGTAGCAATACAAACACATCTTAATTCTTAAGTACACACAATAGTTGCGTTCTGCACTGGTCAAGCTCAAACAATTGAAACTTCAACCATGAAAGGCGTAGAAATGTAAAACTAGTAAACTACGATACTTACAACCGAAGCACAAGATTAGGTCATCAGATACAGATAACAGACACAACTTGAAGCTTCTCAAATCTCATGCTGCTTAATAGTCTGTCTTGGTGGGCACAAGCTGATATGCTTTAGCCAACTTCCCCTCACCAGAATCCATTGACTGGCTGAACCAAAGTGTACCATTATTTTTCAGCTCGGCCCTCAACCTCAGCACCAGCATGACCAAAACCAAAAACA…	87.9395	10.1351	2.75066	3.68463	0.000229036	0.00292988	up
Trinity8384	CTGCAACAGTAGTAACGACTTTGTCGGGCAACCACCGCTCTACCCTCTATATATGCATGTGGGATGTGGCCTCTCCCCAACCACACTCTGTTCACTGACCGGTGTTGTGGAACGCCGAATTTGTCGCTGGGATGCATGAGCAGGTGCACATGCAATGCAAAATTTATTTTATTTAGACTGAACGGGTCACAAAGTGTGGTACAATATGATACAGAAACGTGCCGGCCCGCCTGCTCCGCCGCCGTCACTCTGTCTCTGGCCGTGCATCATCTCCGGCCGTTAATTACCCCGAGACTTCTTCCTCCTCCTCCTTGGTGTGACGGCTCCTACTCCTACAGCCGGCCTCCTCCATTATCCGCACCTGAAGACAGTGATGAGGGGATGTGTTTGAGCAGCACG…	320.182	-7.74595	2.27647	-3.40261	0.000667452	0.00827414	down
Trinity8385	ACAGAACAAAAAAAAAAAAAAAACAAGTACTAATACGAGTTTATCATCTGCACAACCGTGTCATCTCTTAGGAGCATATATAGTTTACAACGGAAACCATCCACTTTTCAGACCACCACAGTTAACTAATCAGAGCACCGATTAAAAAGTATGATCCTCACAGCACTTACAATGATGAGGGGATGTGTTTGAGCAGCACGTATCCGGAAAGCACGGCGCGGTCACGCTCCTTCGCCTTGGTCTGGTACTGCACCCTCTGGCCGTCGACCCACATCTCGGTGACCAGCGTTTCGCCGGGGTAGACGTGCAGCAGAAACCGGCCAAAGATGTTTCGCACCGCCGCAGGGTCCCCGTGGCAGAACGACTTGATGACCGCCCGGGCCGCGAACCCCAGGGTGC…	21.6019	8.10982	2.76798	2.92987	0.00339099	0.0380349	up
Trinity8387	ACAGAACAAAAAAAAAAAAAAAACAAGTACTAATACGAGTTTATCATCTGCACAACCGTGTCATCTCTTAGGAGCATATATAGTTTACAACGGAAACCATCCACTTTTCAGACCACCACAGTTAACTAATCAGAGCACCGATTAAAAAGTATGATCCTCACAGCACTTACAATGATGAGGGGATGTGTTTGAGCAGCACGTATCCGGAAAGCACGGCGCGGTCACGCTCCTTCGCCTTGGTCTGGTACTGCACCCTCTGGCCGTCGACCCACATCTCGGTGACCAGCGTTTCGCCGGGGTAGACGTGCAGCAGGAACCGGCCAAAGATGTTTCGCACTGCCGCTGGATCCCCGTTGCAGAATGACTTGATGACCGCCCGGGCCGCGAACCCCAGGGTGC…	337.032	-6.30906	1.9996	-3.15516	0.00160409	0.0190441	down
Trinity8390	CACAAAGGTAGGAATCGCCTTGATGTGGCGCTGGCCGTCCCTGTGGTGCACGAGGTGGAGCTCCTTGTCGTCGACGGCGTCCGCGCCGCAGGCCCCCACGCCGAGCGCGTACAGCGCCACGTCCCTCTCGTCGTAGGCGAAGGAGGCCTGCGCGGATCAGCAGAGAAGAGTGAGGCGCGGGCTCGGAGGAGGCGGAAGGGGGAGAGGGGCCGCGCGAGCGGGTGGGTCAGTTAGTTTACCTCGGGGAACTTGTAGGCGAGC	43.5218	-22.7753	3.72619	-6.11223	9.82e-10	5.07e-08	down
Trinity8419	ATTAAGGACTGAATTTATCAGTGTTCAGCAAGCATTTCAGTACTTGAGTACATGAGAACACATCACAAGAGGCAAGTAGGACCACACGTACATGTCAAACTGGAAGTAGAACAAATTAAGGACTGAATTTATCAGTGTTCAGCAAGCATTTCAGTACTTGAGTACATGAGAACACATCACAAGAGGCAAGTAGGACCACACGTACATGTCAAACTGGAAGTAGAACAAATTAAGGACTGAATTTATCAGTGCTCAGCAAGCATTTAAGTACTTGAGTACATGAAACATACATATCATTTTTAGTATATGGCCGGCAAGACCAAGTGGTAAAGACTGAAATTATCATCGCCCAACAAGCTACTTGCTGGTACAAGACCAAAAATATCTATTGTTTTGCCT…	21.4692	8.10091	2.76835	2.92626	0.00343069	0.0384245	up
Trinity8428	AAACGCTTCGGATTTTCCACCGCTCTTCGCCAATGGCTTCCTCCACTCTGGCCTCCGCCCCCTTCCTCCCGTCGCTCCCCAGTCCGAATCATAAGCGCCTCTCCCTCCGCTTCCCTGCTCGCCGTCTCCCGGTGGCCGCCTCCGCGGCTCCTAAGGGAGCGGCGGCGGCGGAGGCGGCGAGGGAGCGCCGGCGTTTCCTGGAGCGTTACGGCCTCAACCCCGATGACTTCGAGGAAGACGCCGAGCCGGATCCCAGGGAAGAGAGGAGGAGGGAGAGGCGGATGCGGCGGTCGGGTAGAGGGGAGGAGGAGGCCGCTGTTGCTCCTGCCAGGCCGGTGGAGCGCCGGGAGACTCATAAGATGCTTCAGGTACTAGCTGGGAAAGTACGCAGAAGAAAAT…	41.6999	8.09257	2.59004	3.12449	0.00178113	0.0209907	up
Trinity8440	GGAGATCCGCCGCCACTGCACCTCACAATTCGACAGGAACCTCTCTGGATGATTCTGTCAATTCGGGTGTTATGCATTTTTTAAAGTGTTGTGCAATGGCAGAAATTGGCAAGAGGACACCTCAAGTTGGTATGAGGTTCATAGATTCGGATGAGGCTTGGGTGTTTTGGGTAGAATATGGTGAGGAAAAGATGCAAGTTTGATGGAAAAGCGACTTCACACAGATTTGTGTGTT	17.3548	-21.5328	3.67605	-5.85758	4.7e-09	8.4e-08	down
Trinity8510	GGAAGTGGGAGGTGGGTATCCCTCCTCCACTACCCGGCACCTTCATTTCTCTTTCTCTCTCTTAAAGACTTAACCAATCGGTCTTTCTCTCTATCTATCCATCTCTGCTTTTCCCTTTCAGCTGGAGGAGATCTTGGGAGGAAAGATATATAGTCCAGTGTCTTCTCTGTAGAGAGCAAAAGGGAAAGGAACTCGCAGCAGGTACTTAAGCACTGACATGAGTGATCTCATGGTCCAGAGATACCCTCCTCCTCCTCCTTGTTCCTCTTTCCTCTCTCCTCCCGCCTCTCTCTAGGATCTTCACTTCTCATGCTCTTTTAGAGAGAGAGAGAGAGAGAAAGAGAGAGAGGGGAGAGAGATTTTTTATATGCAAGCTATAGGCACGGCTAGCACGTGTGC…	33.1418	8.7273	2.7679	3.15304	0.00161577	0.0191698	up
Trinity8511	GGAAGTGGGAGGTGGGTATCCCTCCTCCACTACCCGGCACCTTCATTTCTCTTTCTCTCTCTTAAAGACTTAACCAATCGGTCTTTCTCTCTATCTATCCATCTCTGCTTTTCCCTTTCAGCTGGAGGAGATCTTGGGAGGAAAGATATATAGTCCAGTGTCTTCTCTGTAGAGAGCAAAAGGGAAAGGAACTCGCAGCAGGTCAAAGCCACAACAAGCTCCACGGAAAGAAGATAATTGAAGAGAGAGAGACAGAGAGAGAGAGAGAGAGAGAGATTTCAAGGAGAATTTCAGTTAGTGCACAAGTGCACATTCGTACATAGCCAAGATATTGCCATCGGTCGATCTACATAGGTGCCGGCGACCGCGATGGCAGCGTACTACCACGGCGGCGCCGGC…	21.4516	8.09973	2.78575	2.90756	0.00364259	0.0405084	up
Trinity8517	TTCGATCGAGCTGGGTGGACTTTTCGGTGGTGTGATTGGGGAGGATGGCGCATGATCCCAGCCTGGGGTTCGCGGACTACTTCTCGGCGGCCGACGCGGCGGCGTCGGCGTCGCTCATGCCGCAGATGGACGAGGGCGCGCCGGAGCTGTATGGCTTGCAGTCCGGGATGGAGCTGCTCGGCATGCGCGGCCTGCACGTCGCCGCGATGTCCGAGCCAGGCGACGGAGGAGGAGACGGCCACGATGGCTCCACCATGCGCTTCTTCCTCGAGCAGCAGCAGCATCAACATCAACATCACCATCCGAGCCAGGCGCCGCTGTCCCTGTCTCTGTGCCGGCCGGAAGGCGTCGCGCAGCTGCACCAGCAGCAGCAGCAGCACGAGGCGCCCGCGGCGGCGT…	70.131	8.84391	2.58803	3.41724	0.0006326	0.00785325	up
Trinity8520	CTAGCAAATACATATATCCAGATATTTTTGGGATACGGCAGCAGGGAGAGACCGAGAGAGAATCTCATATCATATCAGAGAAGCAAGTAGAAGTGGCAGCAGCTAGCGAGCGGGAGGGCGAGGCGAAAGCTTGACGGGGCAACTACCAGACCACCACCAGACACCCCGGCCGGTCCAGCCGACGACGACGAAGCGAGCCATAGCCATTTCGATCGAGCTGGGTGGACTTTTCGGTGGTGTGATTGGGGAGGATGGCGCATGATCCCAGCCTGGGGTTCGCGGACTACTTCTCGGCGGCCGACGCGGCGGCGTCGGCGTCGCTCATGCCGCAGATGGACGAGGGCGCGCCGGAGCTGTATGGCTTGCAGTCCGGGATGGAGCTGCTCGGCATGCGCGGCC…	30.6663	8.61533	2.76604	3.11468	0.00184147	0.0216377	up
Trinity8580	GGCGATGAACACCGAAACATTTAGCTACAACCGGACTAGACAGAGAGATGAACGCTGTGTGATCTATCTAAATTATGTTGAAACCGAAGTACCAGAAGGCCGGACGCCGCCCCTGCCCGTCGACGCGCTTGCAGCGGCACCAGAATGCGGTGCCGCCGCCCTTGCCCTGCGCCACGGCGATCTCCTCGTCCACGTAGAACCACAGGAAGAAGGGGTCCTTGGTGCTCGGCTCCCTGCTCATGTCGCCGCCGCCGAGAGGGATCTCGAGGGGCCCCAGCGGGCCGAGCTTGAGGCGCACCCGCTCGAAGACAAAGGCCAGGATCTTCTTCCTCCACGACAGCCGCCCCTCGAAGCTCAGGCTCCCCGCCCGGCCCAGGTACACCCCGTTCTCGATCCTCT…	185.741	11.2138	2.76094	4.06161	4.87e-05	0.000639753	up
Trinity8590	GTCCCACGAGTTGGTGTTGACTGGGTCGGCGACGTGGTCGAAGAGGTTCTCAACTGGCCCCTTCCCGGTGACGATGGCCTGCACGAAGAAGCCGAACATGGAGAACATGGCGAGGCGGCCGTTCTTGAGCTCCTTCACCTTGAGCTCAGCTGCGGTGTCAGGGTCGTCGGCGAGGCCAAGCGGGTCGAAGGCGCCGCCCGGGTAGATGATGTCGAGGCCCTCGCCGAGGGGGCCGCCACCAACGCGGTAGCCCTCGATGAAGCCCATGAGCACCACCTGAACCGCCCAGATGGCGAGAATGCTCTGCGCGTGCACCAGGTTG	18686.4	-12.2204	2.64639	-4.61775	3.88e-06	5.16e-05	down
Trinity8612	TGCTCAAAACTAGCAAGAAAGAACGAGCTACGTAGGTGAAGTGTATTTTATTAGCGGATTATCGTTCGAGCGGCGGCGAGGACGACGCATGCACAGGCATGCATGCATGCGGCTTCATCCACGGACGAACGATCGAGCGCTTGCTTTCAAAAACCCGTACATCCAGAAACAAGGAACTGAAACGGGGAACCAGATTGCACTCTATTATGTACCCAAAAAATTCAGCCGAGCACCAAGCCACCACCAAACCAACGCAAA	29.0663	-20.5542	3.70358	-5.54983	2.86e-08	3.91e-07	down
Trinity8617	TAGCCTCGAACCAGGGCACAATCTATGAATCACAATCACAATGTGCTTATTTACAAGTCTACATATATATATGGTGTTTTCTACTGGTGTAAAACACCATATATATATGTAGACTTGTAAATAAGCACATTGTGATTGTGATTCATAGATTGTGCCCTGGTTCGAGGCTACCCAACACATCAGGAATGGAAGGCTGGAAGGCATGCATTGACATACACCAACTAGGCTTGCTATCCCTCTACCATTCTCAGTTACAAGTCCTTACCCTAACTCTATCGTACCATGAATGTATCTCCTACGTTTTGAGATCAACATCTACAGTACAACCTTTGTAATCGGTACACCTTTCTTACAAAAACGACGAAAGTAACAACAACCCTATACCATAGAACATATATA…	27.3044	8.44774	2.77176	3.04779	0.00230532	0.0266393	up
Trinity8618	TAGCCTCGAACCAGGGCACAATCTATGAATCACAATCACAATGTGCTTATTTACAAGTCTACATATATATATGGTGTTTTCTACTGGTGTAAAACACCATATATATATGTAGACTTGTAAATAAGCACATTGTGATTGTGATTCATAGATTGTGCCCTGGTTCGAGGCTACCCAACACATCAGGAATGGAAGGCTGGAAGGCATGCATTGACATACACCAACTAGGCTTGCTATCCCTCTACCATTCTCAGTTACAAGTCCTTACCCTAACTCTATCGTACCATGAATGTATCTCCTACGTTTTGAGATCAACATCTACAGTACAACCTTTGTAATCGGTACACCTTTCTTACAAAAACGACGAAAGTAACAACAACCCTATACCATAGAACATATATA…	418.503	12.3858	2.74617	4.51021	6.48e-06	8.6e-05	up
Trinity8627	GCGTCATGCCAGATGCAAGAAGAGATCGGCAAGAAAACCCAACTCTGTTGCCGCCTTCTCCGGTTCTCCTCCGTCGTCTCCGGCCGGCATTGTCCTCTCGCACCACTCAATGGCTCCTCCTCTGCACTCGCCGGCGCTGATCTCCACCACCTCGCCCTTAACGCTCCGCATCGTTTCGCCCGTGCCGTCTTCGCCCTGGTGCCGCCGCGCTCGGCCGTTGGCCTCCGCTGGGCTGGGGGGAGCCGCGCGCAGAGACCGGCGCCGGAGGCGGAGCACGCGGGGGCGGAGGGGCATGAGGATCTGCGCCTACACGGCCGAAGCTGAACACGGGAGTTCGGAGGAGGACGTGGCCGACGATTTCTACTCTGTTCTTGGCGTCATGCCAGATGCAACCTCTGA…	240.265	-8.33204	2.46259	-3.38345	0.000715812	0.00884848	down
Trinity8636	CTCCGCGATATTGATCACACGAACAGATCAGCCCAAGTCAGAGCAAAATCGTGTACTGGTACCTGACCGTGTTTAATTCAGTTACATACATGTTATTTATACATCCCTCAGTGATGTAAACCTCCAGAAGTTGCATGATTCAAATGTCTCGGGATGAACCATGAACTCAATGCAGTCATCCAACTGCCGCCGACAGATCGGAATCAACAATGCATGCAGATCTACAAAATTAGCTCACACGAGTTGGGGGATACAATTATGCGATTCGGTACATTTTTTCTGGACAAGGAACAAAGAAGAAGGCCAAGAAACAAAACTTGCATTTGTGCTTAGGCGTTTGCCGCCATGGATGATGATCTGTAGCAAGCTCGCTTTGCTGCACGGACGATGTCCTCAACC…	40.6021	-7.67946	2.59182	-2.96296	0.00304698	0.0345037	down
Trinity8649	GTGCTTGCATCTTGATTCTTCTTCCAGGAACTACTGGGGCTTAAACTTCAGAGACGCACTGTTGATGCAGTATCTCTTCCCCGTCGGCGGTGGCCCGTCGTCAAAACCGTGGCCCAGATGAGCGTCGCAGACGGCGCACAGGGACTCGGTCCGGGGCATGAAGAAGATCGACATATCAAGCTTGCTTTTCACATTGTCGCCAACCGGCTGGTAATATGACGGCCATCCAGTGCCACTATCAAACTTGGTTGATGACTCAAACAGAGGGGTGTCACAGCAGATGCAATGGTAGATGCCTGGGGTTTTAGTGTTCCAGTATTCCCCTGTGAATGCCCTCTCAGTTCCCTTCTGCCGAGTGACGTAATACTGTTCTTTCGTGAGGCGCTTCTTCAACTCCTC…	80.7858	-9.6404	2.75889	-3.49431	0.000475297	0.00596577	down
Trinity8672	CGCTGTTATAAAGAAAACTATGCAAGTATGGCACGATTACAGACCACGTTGATTCCATTCTGAAACACCAAAAATGAAATCAGATTACAATATAATTTCTTAGTTCAACAAGAACCTATCTGCAACTCCAAGTTCAGAAATCAGAAAATGCAGGCTACTTGTTCTGCCACCCGTACCGGCCGTCTGCTTGAGCGACAATAGAAGATGACACCACTGATTACTGATACACAAAACACAAACGGGTTACAAGATAAGCCTATCGATTTTACATGAGTACTCTCCATTATTGAAAAAAGGATTTTGCCATGCTCCTTGCAAGGCACTAGTGCCATCTTTTAGTTTCTTGATTGGTTCAGTAGCTGCTGACGATGAGGAGGCCGATGGCGGTGACGATGATGG…	81.0621	10.0177	2.75109	3.64135	0.000271216	0.00345536	up
Trinity8676	TTTTTTTTTTTTTTTTTTTTTTTTGAAAAAAGGTTATCTGATATATCGGCCTCATATACATACTACATGAACATGATACAGTTAAGTACACACTAACACACGTATAAATACTACGTATACACTGTATATTGGCGTGCTGCCATCCTGCCTGCATATGTACATCTTGTCTTGTACCACTAGAGTCTCCTCTCTATCTGTATCGTAGACTAACAGCTGTATCAAAACTTGGTCCCTAGCTGCCTAGCTAGATATTGGTGACTAGCTAGAGTCTGTCTGAGCCTCGTCTAATTTCCTGGACCCTTTGTCGCAACCTTCTCCTGTGGTCTTGGATTTTCCATAGCCCATGGCCAAGGACCACGGCGGAGTATATGCCGTGGGTGATCATCGGTGCCAGGATGT…	49.7402	6.83003	2.34188	2.91648	0.0035401	0.0394883	up
Trinity8677	GTGATGCCATCCTGTTGGTACTAGACTAACTTTACCAAAACCTCATTGAGAGGCTAAACAAGGCACACACAGAAGAAAGGTCATCTATATATCGGCTTCATACATACATTGAACATGATACAGTTAAGTACACACTAACACACGTATAAGTACTATGTATACACTGTATATTGACGAGATCCCATCCTGCCTGCATATGTACATCTTGTCTTGTACTACAGTCTCCTCTCTATCTTTATCGTAGACTAACTGTATCAAAACTTGGTCCCTAGCTGGCTAGATATTGGTGACTAGAGTCCGTCCGAGCTTCGTCTAATTTCCTGGACCCTTTGTCGCAACCTTCTCCTGTGGTCTTGGATTTTCCATAGCCCATGGCCAAGGACCACGGCGGAGTATATG…	45.7722	6.78935	2.33426	2.90856	0.00363094	0.0404014	up
Trinity8680	GTGATGCCATCCTGTTGGTACTAGACTAACTTTACCAAAACCTCATTGAGAGGCTAAACAAGGCACACACAGAAGAAAGGTCATCTATATATCGGCTTCATACATACATTGAACATGATACAGTTAAGTACACACTAACACACGTATAAGTACTATGTATACACTGTATATTGACGAGATCCCATCCTGCCTGCATATGTACATCTTGTCTTGTACTACAGTCTCCTCTCTATCTTTATCGTAGACTAACTGTATCAAAACTTGGTCCCTAGCTGGCTAGATATTGGTGACTAGAGTCCGTCCGAGCTTCGTCTAATTTCCTGGACCCTTTGTCGCAACCTTCTCCTGTGGTCTTGGATTTTCCATAGCCCATGGCCAAGGACCACGGCGGAGTATATG…	437.296	12.4492	2.76607	4.50066	6.77e-06	8.99e-05	up
Trinity8683	TTTTTTTTTTTTTTTTTTTTTTTTGAAAAAAGGTTATCTGATATATCGGCCTCATATACATACTACATGAACATGATACAGTTAAGTACACACTAACACACGTATAAATACTACGTATACACTGTATATTGGCGTGCTGCCATCCTGCCTGCATATGTACATCTTGTCTTGTACTACAGTCTCCTCTCTATCTTTATCGTAGACTAACTGTATCAAAACTTGGTCCCTAGCTGGCTAGATATTGGTGACTAGAGTCCGTCCGAGCTTCGTCTAATTTCCTGGACCCTTTGTCGCAACCTTCTCCTGTGGTCTTGGATTTTCCATAGCCCATGGCCAAGGACCACGGCGGAGTATATGCCGTGGGTGATCATCGGTGCCAGGATGTTGCCCGTCTGGATC…	107.562	7.8679	2.53602	3.10246	0.00191916	0.02249	up
Trinity8692	CGGCTCTACAAATTGCAATCTCAACAAAGATTTTCTCAATAAAAAACGACGAAAAACGATGGCAGGCATGAACCGGCCCTGAAACGAGCATGATGGTGCTACAAATACAAATCCATCTCCTTTGGATGGTGATGCGCTGGAGCAGGCCATGTCTGCTGTGCTCTTGTTGACCTGCCACAAGGCATCAACCAGATTTGCATCCCTCCGTTGCTC	32.0846	-20.7189	3.70666	-5.58964	2.28e-08	3.12e-07	down
Trinity8695	AGTTCAGCAAGCGGTTTGGCCGCCGTGTTTGGCACAAATCTCTCTTATACTTTACAACAACGACGGCAACAAATGTCCCAATAGGCCAACACAGCAGCGGCAACAACCAAAGAAATTTAACTAATAAATAGTAGCAGTAGTAGTATACTAGTGGCACCGCTTAAAGAACAGCACGAGAAGCAGCTTATTTTTTAACCGAGAGGACGTGATCTCTGGGCGCGGATGTCCCCGTGGCTTAGCCGCGGCAGCGGGTGATGCGTGAGCAGCCGCGGTGGTAGGGGTTGGCCTGGGCGCCGGGGCGGCAGTTGTAGTAGCTGGCGCCGCGGCGGTTGCAGGGGACGGTGCCCCTGCGCAGCGCGCCGTAGCTGATGTAGCCGCGCCCCTGCAGCACGCGGCGGT…	21.2626	8.08697	2.76758	2.92204	0.00347748	0.0388706	up
Trinity8697	GTTCATGTGCAGTCTTCTAGCGGAGAATCCTTCCATAGTCGCTGGCAAAAGGGTGCTGGAAATGGGCTGTGGTTCAGCTGGCATCTGCTCAATGGTTGCTGCCAGTTCTGCTCAGTTTGTTGTAGCCACCGATGGGGATGAAGAATCACTTGATCTTCTCAGACAGAACACTTCCTCAAATTTGGCCAACGCCAACGTTTTGGTTCCTTCCTTCCTTCCTTGCCTGCTATCCACGCCCGCCGATCCCACACGGAACGATGGTCGACACCAGGCGGAGCGCCGCGGCCAAGCGCCCCTCGGACGACGACGACAAGGGCTCGCCGCCGCCGCCGTCTCCGTCCGACCAGGCGCCGGGGGCCGAGGCCCAGTCGTCGGGCGCCCGCAGGCCCGGCAAGCGCG…	56.6715	9.50126	2.75299	3.45125	0.000557992	0.00696425	up
Trinity8701	CCTTGGCTAAATTGATGACCAAACTTGAATCTCAAAATCCGTTGCGGCACCACATAATCTGAGACAGGTTAAGACGATAGAAATAGCCGTAGCAAATTCAACCACACAAAGGATGATCCAACTAATACATGGCAGAGTGGATGCCCGTCCTTCTTGCTACACATGAAATGATTCACTGAATGTTTCTTGGCTGGCTGTGAAACAAAATAACAGTTTATGGTGCATTGACAGCTACAGTCTCATAGCTCAGTCGCGCTCGCTAATGGCTGTTAGGTGCTGATCAATCTCCTCTGTCGTGAGTGACCGGAAGACACGGTCTTCTTTCCTCACAACACCGACTTCGATCTCGGTAGCCTTGAAATCTTCCTGCAGAACAGATTGCAATGCAGAAACTGCAAT…	33.606	-8.37506	2.76279	-3.03138	0.00243439	0.0280125	down
Trinity8740	GCGCCGCACCCGCCGGATGTATCGGTGACCACGAGGTGGGTGGGGCTGAGCGCCGCACCCGCCGGATGTATCGGTGACCACGAGGTGGGTGGGGCTGAGCGCGGCGGCGACGGCGGCCTCCACGTCCTCCTTGGTCACGCCCATGGCTGCTCTGTTCGCGATTGCCTCCTCTTCGCCCTCTCTTCTCGGTCTCTCTGTTCCGGCGGAGCCAAGGCAAGGCAAACAAGAAGACACAGCAAGCATGTTGCAGTAATTCTTCAGCTGGTGACATGAACCACCGCAGGTTTAGGAACATTTCAAGC	18.9631	-21.6538	3.68232	-5.88047	4.09e-09	7.85e-08	down
Trinity8790	GGCGTCCTTCAAAAGTTTGATCAACCCTTCATACTAATCGGACCAAATCTAATAGCATACAAGGTTTTGAGTAGAGAAGGCACCTTTGGGAATGATAACTTTGGTGGAGCTTCGACAACTTCACCAAATTTAACCTTTTCACGTCCAAGGAATTCAAGATGAGTCTCGACCTTACCAACCTTGCACTTCTTTTTCTTCTCGTCCAGATGTCCTTTTAGGTATTGATGTAGTTCCAGCTAGCATACTTAGTCCTGATGCTGATATGGCTTAAGAGTATCAGCTTTTGGACTCCGATCCAATCTTTTACTGAACTCACATAACTCATGTATTCCTCGTGTTGTGTGATCTTGAGTATATGCAAGGCGTCCAAGCTTTGTCTCCAGAGTGCGGACAACATGG…	26.1513	-8.01326	2.76234	-2.90089	0.00372103	0.0412952	down
Trinity8806	CATGGCCATATGTGCTAGTTATTAAAAATAAGAACTGCCCAACTCTTGACACGTCAGGAATACATATGTTCTACATTGGTGCTATATATAGCCGGCGACCCGGAGCGTTAACAGCGGCGAAGGATAGTAAATTACTAATTGCGATGTTGGACTAGTAATAACAAAAGAAAAGGCCCTGGTGAGGCTTCATCTACCATATACGTATATATATTAGGAAGGAGGAGGGTGTTGTAGTCCCTTTCATCGCCGGCATACTTGCTTCATACAGTCATCACTCAGTAGTACATGAGCTGCTGCTGTTGCTGCTGCTGCTGCTGCTGAGGGTTGACACTCTGGAAGCCCCCGTCATAGATGGCCTGGCTGGCGCCGGCGCCCATACCCATACCGGCCTGCCTCAGG…	168.71	11.0751	2.74789	4.03041	5.57e-05	0.000729668	up
Trinity8807	CATGGCCATATGTGCTAGTTATTAAAAATAAGAACTGCCCAACTCTTGACACGTCAGGAATACATATGTTCTACATTGGTGCTATATATAGCCGGCGACCCGGAGCGTTAACAGCGGCGAAGGATAGTAAATTACTAATTGCGATGTTGGACTAGTAATAACAAAAGAAAAGGCCCTGGTGAGGCTTCATCAACCATATATGTATATATATTAGGAAGGAGGGTGTTGTAGTCCCCTCCGTCGCCAGCATACTTGCTTCATACACTCAGTAGTACATGAGCTGCTGCTGTTGCTGCTGCTGCTGCTGCTGAGGGTTGACACTCTGGAAGCCCCCGTCAAAGATGGCCTTGCGGGCGCCGGCGCCCATATCCATCGCGGCCTGCCTCAGGGCGGCGTGCT…	29.8946	-8.20614	2.76854	-2.96407	0.00303603	0.034388	down
Trinity8838	CGCTGCTCGGCCTGCCACACTCTTCAACAACCAACCAACCCACTCCACCCCCCAAATCTCTCGCCCCCAATCACCTCCACTCCATCCATCCTCTCCGTCTCCGGTCAGTTCGCTAGATCGTAGCGCCACGTGCTAGGGTTTGCGCGGCCGGCCGTCGTCACCAGCCAGCCATGGCGTCCGGGAAGCACTTCAAGTACATCGTCCTCGGCGGCGGCGTCTCGGGGGGCTACGCGGCGCGGGAGTTCGCCAAGCAGGGCGTGCAGCCAGGGGAGCTCGCCATCATCTCCAAGGAGGCCGTGGCTCCTTACGAGCGCCCTGCCCTCAGCAAGGCATACCTGTTCCCCCGGAATCCTGCAAGATTGCCAGGATTCCATGTGTGCGTGGGAAGTGGAGGCGAGA…	123.621	6.57771	2.07994	3.16244	0.00156451	0.0186044	up
Trinity8869	AAAAAAAAGATCTCCTCTCTGAGCTTTGACTCATCCTCTGTCTCTCACACCCGGGGAAGAGAGGAACGGCCGAAGGGAGATGGGCGGCTACGAGAACGGTGACTCGCCGGCGGCCGCCGCCAGGGAGGGCGGCGTGATACTGGGCGTGGACGGGGGCACCACCACCACCGTCTGCGTGGGCCAGCCGGCCGCAATGCCACCACCCGAGGCGCCCCGCTCAGTCGCCGTGCTCTCCCG	18.5452	21.2186	3.6583	5.80014	6.63e-09	1.03e-07	up
Trinity8896	TTGACATTCACAACAGTTGGCATATATAGCAGTTCCAGTGCACAAAATGAGAGATCTATTATTTCTTTGTACAGTTCCTGATAGCATACAACAGAAATCCGCAACACAGCGTCTAGTGCATGCCGTGCTGAATACAGATACAGTCGTTAGCTTCGTCTCTATGCGAAAACAACACACATTCTAAGGTCCCTGCAACGATACATTTAGCCCGGCCACTAAGGCTAAAGCTAATTCAAGCTCCCAGCGCGGAAGAAATGTTTATAACAGCAACCGAAGCAATTTACACTCCGAGTTTCTGACATTTATTTGTCGGTGGCTCCATCGTAATTGCATGTTGGAACCACTCCTGAAGAGTCATGGTTGTTGTTGTGGCTATGATCCACTCCATGAGTCTGGGAA…	24.4343	8.28754	2.7667	2.99546	0.0027403	0.0312695	up
Trinity8912	TTTTTTTTTGAAACAAGGGAATCAATTAGGAAAGCATCGGTACGGTGTTACACTGCTTCTTGGTGATGATGGATCACTTGAGTCATATAGAGTGTCAAAAACACTTATTACAGCAGCAGCCAGGCAACTCGACTCGACTCGATCTCACCACACCACAACACGACACATATCATCCTCCTCCTCTATGTTAAACCCGGAGGCATGCAGCAGCTGTCAGACGATTACTAAAACAAACACGGCACAATTACGGTAGAAAATAAATAATCCAGCCAGCCATACGCAGGCAAGGATTAATAATTATGGTAAATAAGTAGCCACGTCCATCCATCCATGCATGAGGACAAACGGATTATTACCATGCATGTATCGGTCGCAGATTAATCGGGCAAATATTAATCG…	44.7297	-7.81972	2.60156	-3.00578	0.00264904	0.03029	down
Trinity8914	TTTTTTTTTGAAACAAGGGAATCAATTAGGAAAGCATCGGTACGGTGTTACACTGCTTCTTGGTGATGATGGATCACTTGAGTCATATAGAGTGTCAAAAACACTTATTACAGCAGCAGCCAGGCAACTCGACTCGACTCGATCTCACCACAACACAACACAACACATATCATCCTCCCCCTCTATGTTAAACCCGGAGGCATGCAGCAGCTGTCAGACGATTACTAAAACAAACACGGCACAATTACGGTAGAAAATAAATAATCCAGCCAGCCATACGCAGGCAAGGATTAATAATTATGGTAAATAAGTAGCCACATCCATCCATGCATGAGGACAAACGGATTATTACCATGCATGTATCGGTCGCAGATTAATCGGGCAAATATTAATCGGTCG…	261.206	6.04852	1.98799	3.04252	0.00234605	0.0270808	up
Trinity8915	TTTTTTTTTGAAACAAGGGAATCAATTAGGAAAGCATCGGTACGGTGTTACACTGCTTCTTGGTGATGATGGATCACTTGAGTCATATAGAGTGTCAAAAACACTTATTACAGCAGCAGCCAGGCAACTCGACTCGACTCGATCTCACCACAACACAACACAACACATATCATCCTCCCCCTCTATGTTAAACCCGGAGGCATGCAGCAGCTGTCAGACGATTACTAAAACAAACACGGCACAATTACGGTAGAAAATAAATAATCCAGCCAGCCATACGCAGGCAAGGATTAATAATTATGGTAAATAAGTAGCCACATCCATCCATGCATGAGGACAAACGGATTATTACCATGCATGTATCGGTCGCAGATTAATCGGGCAAATATTAATCGGTCG…	105.711	5.95362	2.01059	2.96113	0.00306517	0.0346956	up
Trinity8930	GTTTTGCTCTAGATTTCAAATTTGAAAGCGTGTCTCGGTGCTTATTCAGCTCCTTGTCCGTGATGGATTTGGGGGGCCACCTGGTGTTGGAAAGACATCTTTGGCTACATCCATAGCAAAGGCCCTAAATAGGAAGTTCATAAGAATCTCTCTTGGTGGTGTAAAGGATGAGGCTGATATTAGGGGCCATCGAAGAACATACATTGGAAGCATGCCAGGGCGCCTCATTGATGGACTAAAGAGGGTATCTGTCAACAACCCAGTGATGCTCCTTGACGAAATTGACAAGACTGGTTCTGATGTACGTGGGGATCCAGCATCAGCACTGCTAGAAGTACTTGACCCTGAGCAGAACAAAACATTCAATGACCACTATTTGAATGTTCCATTTGACCTGTC…	97.5166	-6.71172	2.10209	-3.19288	0.00140862	0.0168685	down
Trinity8946	GCTGCCGGTACCTAAAACAAGACGCCGCCAAGATGTACATAAAGGAGTCATAACTTCTTCTGATCTGCCTGGTATTCTTCTGCTGGTAAGATTTAGTAGTGTTTTATTGTGCAGCATGCACCTCATTTTTGAACTAGCAAGTGCGGCTTTCTTCAACTTGTACCCAGAAAATGTAATCTTGGTTCACCTACGCGGGCTTTAGTTAATCAATATTGTGGATCTTTTTTTTTACTTTATATTGTGTGATTTGTCAAGATAGG	49.751	22.5946	3.71184	6.08717	1.15e-09	5.13e-08	up
Trinity8953	AAAAAAGTAACTAGAATTTCTTCTCTCATTTCTGCAAAAATAACAAACTTATACACACTTTCTGATCCTCATTACTCGTCCAATATTACTATGTTACTTCAAAATTACCATTGAGAAGAGGAAAACAGTAATCTTGCTATATTACAAGGGTAGGATGAGATTACATGACTTGAAACATTTAGTCGTCGTAATCATCGTTATCCCTGCGGTTGAGGAACCGCCGGACGGCGCCTACGACCGCCCCGCCCACTATGAATAGGACGAGCGTGTCGAAGCCGCCACCGACCCCAAGGGCGACGCTCGGGCCACCGTAGAAGCCGAACGGTGACAAGCCGTACCCGCCGTAGCCACCGTACCCGTAGCCGCCGACCAGCGGGGGCGCCACGCCGGGGTTGACGT…	219.52	10.4923	2.58213	4.06342	4.84e-05	0.00063491	up
Trinity8996	CAGCAGTTAGGGTGTGTATGTGGTGTATCTATGGACCCAAAGCCAAAGGCTAAGCACGTGGAAAGGAGTAAACAAATTTGGAAGAGTTCAGTCACACCAACCGGACCACGTCTCGCCTCGCCTCGTCTCTTCTTTCTCTGTTTTATTTATTGTTAGAAGAAGAGGACTCTCCTTCACTGCCTCATCTTTTTCCTCCCCGGCACAAATTTCTACCACAAAACATATGCGTTTCTTGCCGTATCTTTCTGCATCGTATCATAGAAACTAGTTAATCCTCACATTTTTTTGGAAATCGAGGGGTACTAGTTTCTATTTTAGTGATACATGAAGAACAGATCAGATCAGGACCTCTGCGAGGGATGCTAGTTTCCACCTCTTCTGACATGCAGCAAGCTCTAT…	220.964	11.4644	2.74654	4.17412	2.99e-05	0.000394498	up
Trinity8999	CAGCAGTTAGGGTGTGTATGTGGTGTATCTATGGACCCAAAGCCAAAGGCTAAGCACGTGGAAAGGAGTAAACAAATTTGGAAGAGTTCAGTCACACCAACCGGACCACGTCTCGCCTCGCCTCGTCTCTTCTTTCTCTGTTTTATTTATTGTTAGAAGAAGAGGACTCTCCTTCACTGCCTCATCTTTTTCCTCCCCGGCACAAATTTCTACCACAAAACATATGCGTTTCTTGCCGTATCTTTCTGCATCGTATCATAGAAACTAGTTAATCCTCACATTTTTTTGGAAATCGAGGGGTACTAGTTTCTATTTTAGTGATACATGAAGAACAGATCAGATCAGGACCTCTGCGAGGGATGCTAGTTTCCACCTCTTCTGACATGCAGCAAGCTCTAT…	20.9021	8.0623	2.76877	2.91187	0.00359267	0.040017	up
Trinity9021	GAGGAGATCGAACTGGTTGGACGACAGCTCCAGCAGCACAGCACAGAGCGGCTTCTTCTCCGTTGGCGGCGGCGGCTAGGGTTTTACCACCTCCGGCCCTCCAAAACCCTAATCTTTCCATCCAATCCGTTGCCCATGCCGGCGGCCTCCTGCTAGATTCGAATCGCGCCGGAGTTGTACTTAGTTTGAGTGCTCGGTTGGTGCTGTGCGGCGGAGATGACGTCCAACCAGTTCGATCTCCTCGGCGACGTCGACAACGACGACCCCTC	181.036	11.1768	2.76126	4.04773	5.17e-05	0.000678314	up
Trinity9027	ATCCGTTGTTTGTTTGTTTGGGTTCTCATCAATCATCATCACTGTGCCAGGGATTATGAAAATATATAATACCCCAAAGACGCAATTAATTCTTGCTGAAAGAAGAAGATAAAAGGTACTGAATAATATCGCAGTTGATTCAGTCTACGATACAGGGGAGCAAGAACAACAGAAATAGCGAAGGGAACAACGATTAATTAACGGAGAAGAGAATGGGGGAAAGCATCACTAGGCAGCGGTCTCTTCGGCGGCGGCGGAGTCATCGCCGGCCTGGGACTGGGACTCGAGCGGGGGCAGGAGCTGGGCCTTGCGGCGGGTGTCGCGGGGCGGGACGGGGACGGCGAGGAAGTGCTTGGTCTTGGAGATGGGGCGGGAGCGGACGAGCTCGACGACGTCGCC…	243.585	8.09282	2.52453	3.20567	0.00134747	0.0161695	up
Trinity9028	CGGCAATACATAAATACTCCAAGAATGCAATCAAGTAGTACCAAGATTAATTCTTGGTGCAGGAAGAACAGAAAATACAAATTTCAGAGCCAAGTGGTACCGAGTAGTATCAAAGTTCAGTCTACAGGGGAGCAAGAACAGCAGCAGCAAATGGAACGACGATTAATTAACAGAGAAGAGAATGGGGGAAACAAAAGCAAGAAGCATCACTAGGCAGCGGTCTCTTCGGCGGCGGCGGAGTCGTCGCCGGACTGGGACTCGAGCGGGGGGAGGAGCTGGGCCTTGCGGCGGGTGTCGCGGGGCGGGACGGGGACGGCGAGGAAGTGCTTGGTCTTGGAGATGGGGCGGGAGCGGACGAGCTCGACGACGTCGCCGACCTTGAACTGGTTGTCGGGGTCG…	50.9271	7.38182	2.57042	2.87183	0.00408104	0.0448287	up
Trinity9029	CGGCAATACATAAATACTCCAAGAATGCAATCAAGTAGTACCAAGATTAATTCTTGGTGCAGGAAGAACAGAAAATACAAATTTCAGAGCCAAGTGGTACCGAGTAGTATCAAAGTTCAGTCTACAGGGGAGCAAGAACAGCAGCAGCAAATGGAACGACGATTAATTAACAGAGAAGAGAACGGCGGAAAAGCAAAAGCAGGAAGCATCACTAGGCGGCGGTCTCCTCGGCGGCGGCGGCGGCGGAGTCGTCGGCGGACTGGGACTCGAGCGGGGGCAGGAGCTGGGCCTTGCGGCGGGTGTCGCGGGGCGGGACGGGGACGGCGAGGAAGTGCTTGGTCTTGGAGATGGGGCGGGAGCGGACGAGCTCGACGACGTCGCCGACCTTGAACTGGTTGT…	53.4631	-8.07796	2.60625	-3.09945	0.0019388	0.0227068	down
Trinity9034	CCTCGATCCGATCTGGATCGGGGATGAAACCGCCCCCCTCTCTCTCGCGACGCCCTGCCCACACGCCGTCGCCGGACCACCCCCATCACTGCGCGCCCGCGCCGTCCCGCACCCGACGTGCCCGCGACCGTGCCCCGACGCCCGGCGCTCGCCGTTGCCCGGGACCACCTCGCCTGACGCCATCGTCTTCGACCTCTCCGTCCACCGAACTGCCGCCCGACGCCGTCCATCGCCGGAGCTCCTCCTCGCCGGCCTGCTTCCACCTCCCCACCGGAATGCCTCCCCTGCGACGTGTCGTCCCCGTCCTCCTCCCCGAGCCCTGCTGCCTCGAACCCTACGGCCCCCACTACGAGACCGACGCTGCTGCTGCCCAGTTCGACTACGGAGTTGACGACCCCT…	86.2565	-9.73492	2.77694	-3.50562	0.000455541	0.00572655	down
Trinity9039	GTTCGACCCCGACCACCTCGTCGGCCTCGCCCGAGAGGATAAGGCCGCAATCCCCCCCTCGGTCCCTCGTCGCCCAGATCCCCCCTCGCCTCCCAGATCCCCCTCGCTTCCTCTCCCTTCTCCAGCGCCAGGGAGAAGCGCCCGAAGCCGCCACCGTCTCCGAGCGTCACCATGGCCTGTCGACGCCGCGGCCACTGGCCTCGCCGCACCCCATCGCCGTGCCCATCCGCACCGTGGGCCTCGTCTTCTTCGTCTGCAGAACCAGGTCGGCGCTGGGGAGCCTCAACCACGCCGGCAGCGCCCGTTCCCCTCGCTGGTGCTTGCCTCGGCTACCTCATCGATCTGCCAGCTCTGGTCCTCCCCGCGTCCACGCGAGCTCGTCATCGTCTACCTCGCTAC…	26.7348	-22.122	3.69916	-5.9803	2.23e-09	6.03e-08	down
Trinity9040	CTCGCACAAATATCTCCCTCGCCTCCCTCCTCCATATCCCCTTCTTCCCCTCCTTTCCTTCCTCCCCTGTGCCCACCCGACGCGGCCGCCGCTGCCGCCTCGTCGTGGTCGTGACCGACGACCTCCCCGGGCCACGCGAAGACGTCGACGAGTACCTCCGTCATCACCTGCGTCGACCACGGCAAGCAGCGCGAGCTGGGAGGCGCTGCAGCCTCGGATCCCCGTCGTCTTCAACCTCGGGCACTGCCGCCTCGCCGTCGAATTCCGGCATCTGCGAGCCTCCCTCGAGCCACCTTTTGCACACCTATAGGCTCCCGACCCCGAGACTGATGCTGCCCCTGTGATCGACTATGTCACTGACGACCCTCCTTCTTGTCTGAGCAACCAGATGGTGGATCC…	138.29	10.7883	2.75393	3.91741	8.95e-05	0.0011656	up
Trinity9042	TCCTCCGATCCCGGCGTCTTCTCCGTCTGCGACGAGCTCTGCAGCTCCTAAACCTCCCGCCGAGCCTTCGTGTGCTCCTAGACCTCGAGACCGCTGCTGATGCCCCTGTGATCGACTACGTCGATGACGACCCTCCTTCTTGTCTGAGCAACCAGATGGTGGATCCCTGGAGCCAGATGTCACCGCCGATGGATGCTGCTACGTGAAGACCGCCGACGACCAGGAGTAGTTAGGAGGTCCCAGGCAGGAGGCCTTGTCTCTTCGACCGTGTTGCTTTTGTGCTAGCCTTCTTAAGGCATCCTTGTTAACTTATGTCTGTACTCAGATATTGTTGATTCCGCTGC	64.4526	9.68686	2.7679	3.49971	0.000465765	0.00585032	up
Trinity9051	TAGTAGGCACCTCCGGTGTAGTAGGGGTCGTTGTCGACGGTGGCGTCTGGCTCCTGGACTCCAACATTTCGAGGGAGGTCGTGGACGTGCCTGGAACCGCCGGGAGGCGCCGGTGATGGAGATCGACGGCGATGGCGCCATGGCCGTGGCGGGGAAGACGACCAGATGGCGAGGTTGTGGAGGGCTTCAGCTCGAACCGAAGGTTGTAGGCGATGCAGACGAGGTCAACGGAGCTGCAGAGCATAACCTCAC	17.8237	-21.5694	3.67168	-5.87453	4.24e-09	8e-08	down
Trinity9060	GAAAATATAACGCCGTGCATCGGGTGCGCGCACCCAACAAAAACAGAGGGAGCAAAGACCCCGAGCGGAAAAGGAGCGAGGGCCTCTCTCTCCATCCCGACCTCTCGTGGCCGCCGCGAAGAAAAGGTAGCACCTCCGCCCCCGATCCCTCCCGCCTTTCCCCCTCGCCGCCCCTCCTTCGATTCCGTCAGATCGGCGCCAGTAACGCCGGGGTCCGATCCCGATCTGTCTCCTTCCCGACCTTCGCGAGCTTATCATGGCTTCAAAACGTATCCTGAAGGAACTGAAGGACTTGCAGAAAGATCCTCCGACATCATGCAGTGCAGGTCCTTCTGGCGAGGATATGTTCCATTGGCAGGCAACCATTATGGGTCCTCCTGATAGTCCCTATGCTGGAGG…	47.451	-7.90528	2.59008	-3.05213	0.00227221	0.0262916	down
Trinity9065	GTCGACCAAAATTCAAGGCATTTCAAATAAATTTCCAACTTCAAACTCGAAAGTCTGCTCTGTTCAAACCCAGGCACACCATTTCAGAGTTTTGACGCCCTTTTCTGCTCTGTTCCTGGGCCACAGTAGGAACTTACACTGCCTACTTTCCAACAAAATCGTTGTTCACATCCCAAAAAGTTAAATACAATTCGAACCATTATTCAGATCAGTTAGTTTCGCCGGCGGGGGACTCATACCCGATTTATTTTACCCCACGCGTATTACAAAACGCATAGAATTTTCGGCAAATTTTTATTCACCTAACAAAACTTCGCTCATCTTGATCTTACTGATGACTCTACAGCGGCTGTGGCCTGCTCTGCACTATGTAGATGTCCTCCCCGACCATGCAGCCCT…	33.8554	8.75801	2.76136	3.17163	0.00151584	0.0180626	up
Trinity9067	TTTTTTTTTTTTTTTTTTTTTTTTTTTTTTTTTTTTTTTTTTTTTTTTTAAACCCGTTGAATCAATTGCGTGGAATATTTGTGTGTTTGATTTCAACAAAACCGACAAGTGCCCAGCTGATCACAGTCCAACAGATGATACAGCTGATAAGATCTGGTCGCGCTTCACTTTTGAGTTTTGATTGATACAGCAACAAGATCTGATCCCAGCCAAGCTGTTAAGTCCAGTAACGACAGATTCCTGCTACTAACCACACAATACATCCATCGCAACCTAGTTTAGTTTACTAAACCCATATATGAGACAAGGCAAGCACAATGGTGGAACATCACATTTTCTACTGAATGAACCCGAATGGATGGACGATGGATTCATCATGTCAACCGCACAGTTTTCCGG…	162.502	7.92791	2.29257	3.45809	0.000544011	0.00679643	up
Trinity9075	GTACGATAACATGACCAGCATCGATAGCAAGATGTTCAACAGCGTCGGATCCTCGAGGCGAACAGAGAAGAAAACTCCAGATTCGGCATTAAGTCTACTACAGGGAACGGAACAAAATGATCCAAAAGCGCTACTGTTTGAAACATTTCACTCATCCTCCTGGCTGCGGAGCCTGGCGAGCTTGTTGGTGACCACGACGTCG	44.6267	-22.817	3.72542	-6.12468	9.09e-10	5.01e-08	down
Trinity9098	AGGGGTAGATGGATCGGGAGTTGCGGTGGCTGGAGTATGGTGGGTTCCACTTGTCGCCGCAGGCTGCCATGTCCGACCCCGCGCTGCTAGAGAGAAAGAGCGCTGGTGTTGTGGTGCGCTCGGGAGAGAGAGAGGGGTGTGTGTAAGTGTAAGCGACCGGAGGGAGAGATGTGGCGGTGCTGAAGAAGCAACGGGTGATCAACCACCTATATATACGTGTTC	39.162	-22.6352	3.71254	-6.09695	1.08e-09	5.1e-08	down
Trinity9100	GTGTGCTGGCTCGCCTCCGGGTGCGCGGCCAGCGCGCCGGCGAGGATGTCCCGGAGCGCGTCCTGCGGCAGCGCGTCCTGGATGCAGAGCTTGGCGGACAGGTGCGCGGCGAGGGCGGCCTCCAGCGATGGGTGCGACAGGACGAGCCCGGAGTAGAACATGCCCAGCAGCGGCTCGGCCTCCGCGTCGGCCTGCGCCTCGGCACACATCTCGTCCCAGACGTCGTCGCCGCTGTTGCAGGAGCTGCCGTTCCCGTTAACGGCCGCGGGCGCCGGTGCGGTGATGGTGCAGTCCGGCATGAACCGGTAGATGGATTGGGAGATGCGGTGGCAGGAGTATGCTGGGTTCCACTTGTCGACGCAGGCTGCCATGTCCGACCACGCGCAGCTAGAGAGAAAG…	50.4952	9.33484	2.82978	3.29879	0.000971039	0.0118491	up
Trinity9117	GGTCATCACGCCGCGGGGCGGTGCCGAGGAAGCTGGTCGTCTGGTGCAGCGCCGACGCGGCCCTGCTCCTCCACCACCTCAAGGAACAGGACAGTGCGGGTCTCTTCCTCCTTTTCCTTCCGTCGGATCTAAGGCGTGCGGCCGCGGAGGCAAGCCTCTCCGGTGGCGGCGGCAAAGGGTGAGCACATGGATCGAGGAGGAGGCGGCGGTTGTAGTAGGTCGATGGAGAATTGGATAGAGAAAGGGAAACTGAAGGCGCCCAGGGCTCGCGAGATATTTTGCCACTCGATCTCCT	16.9403	21.0952	3.65429	5.77271	7.8e-09	1.18e-07	up
Trinity9119	CTGCTCCTCCACCACCTCAAGGAACAGGACAGTGCGGGTCTCTTCCTCCTTTTCGTCCGTGTGCTCGGCCAAGGACGCCGTCGTCGCCCTCGGCTGCTCCTCCACCACCTCAAGGAACAGGACAGTGCGGGTCTCTTCCTCCTTTTCCTTCCGTCGGATCTAAGGCGTGCGGCCGCGGAGGCAAGCCTCTCCGGTGGCGGCGGCAAAGGGTGAGCACATGGATCGAGGAGGAGGCGGCGGTTGTAGTAGGTCGATGGAGAATTGGATAGAGAAAGGGAAACTGAAGGCGCCCAGGGCTCGCGAGATATTTTGCCACTCGATCTCCT	27.3565	-22.1533	3.70036	-5.9868	2.14e-09	5.95e-08	down
Trinity9123	AACACCTAGATCTACAAAAGAAATCACACTATAACAATAAAAGAATCAATTCAGATAAAATGTATGACATGCTTGATGAGCATGCATATCTATATGGTTTTGTGGACACTGATTTAGTTCCATGCCAGTTTATTTCCAGCAGTTGGTCTGCTTCTTCATAGAGATTTTATTAGTACTAAATTAAATTAGAAACTGAATGTGTGCTTCTTTCACCTTCAGTCTGAACATGACATTGCCTTATTTGTGACACATGTGGAAATTAGCAAGCAAGATACAGTCGGTGCATGGATGACCAAGAT	15.0772	-21.3472	3.67262	-5.81254	6.15e-09	9.92e-08	down
Trinity9136	CCCGCCACCGCTGCCTCAAGTCTCCCCGAGCTGCCATTCTTTCCTCAATAACGGACAACTCCAGCCGCCTCCCTGCTCTACGGTGACTGCTCTAGCCCTCCTCTCCAGGAACATCATGACGAGCACCGTCCGGCGCAGCCGTTTCTCCTCTCCACCCTCTCTAAGTTCTCTCCAACCCTAGAACATTTAGTAATGCAGTCCAATATCATGAACCACCACCAGATCCTTGCTCCTGCTGCTACACCTGCTCTACGGTGACTGCTCTAGCCCTCCTCTCCAGGAACATCATGACGAGCACCG	24.5587	-22.0073	3.69478	-5.95632	2.58e-09	6.33e-08	down
Trinity9193	ACAGTCTACCGCAGTAAAACAATCTGATTTGAGAATAATATACTGCTTGTGCATATCAAGACAATATGCGTTAGGGCTTTAGAAAGTACTCCCTCCGTTTGGAATTACTTGTCGTTGAAATCGATGTATATAGATGTAATTTAGTTCTAGATACATCCATTTCTGAGACAAGTAATTCCGAACGGAGGGAGTAGCTGATCTGGAGATGGCGAT	32.472	21.9966	3.68845	5.96366	2.47e-09	6.24e-08	up
Trinity9198	ATGCTTTCCATTTTCCCCAAACTCTCCAAGCGAATCCCATTTCCGCCGGTCCTCCCTTCGCCAAGCCGTCGGCGACTGCTGCAGCACAGCCTCCTCCCCCTCCTCATGGCCGTCCCCTCCCCCTCCCCCCCCCCGGCGGCCGCCGCCCGCGACGCCCGCCCCGCCCCCGCGGCGTCCGCCGCGCCCGCGGTGACCCTCCCCCC	100.995	10.3348	3.25653	3.17357	0.00150578	0.0179519	up
Trinity9244	CTCAATTCAGTAAATCCAAGCCTTGGGCATTTCCAGATACCCACTCATTAGTCTTTTTGCTGAAATAATTCGGACCATCGCATCAGAGCTCCCAGCTGCGAGAATGTCGAGGAGAGAGTTTTGGGGCTCCATCTCTTCATGCCAGAGTGGCAGTTTGTCACCAGGGTGGAAGCTCCTCTTAACACCCGCCTCGTTAATAGTAACAGTGCGGACAACCCCTCCACTAGCACCATCAAGGGCAATAGCAAGGGAAACCACCTTC	13.9326	-21.2415	3.66168	-5.80104	6.59e-09	1.03e-07	down
Trinity9269	CTTATCTCTATAAGGCTCAGTCCATCTTATCTCTAAGGCTCAACGCAGCGAAATCCCCCTTCTCTCTTCATCTCCTCTACTTCTTCGCCATTGGCCTTCGTTGGGAGCAGCCGTGGGGCTTGCAGCAGCAGCGCACGGCGGCGACCTCTCCAGCAGCCGGCCTGCAGCTCCCCCAAAGATCGATCCCGTGCGCCCGAGGCCGCCTCCCCGCGCTGCCTCGCCCTGCCTCCAACCGCGTCGGGAGAGGAGCTCCTCTGCCCCGAGCTGCCTCAAAAGCAGGCCAGCCAGCTGCCGCCCCTCTCCTCCTCTCTCTCGGCTTTCCCTGGTCCTTCTTCTATCTCTC	1503.19	14.2305	2.74954	5.17558	2.27e-07	3.03e-06	up
Trinity9283	GCTTAAGAAAACAGAACTACTCTCTCCCGAGCTCCCCTCGTTCCACCGGCCCCGACCTCGACCACACTCTTCTGCTTCTCCAAATCTTCCAATCCACCTGCCTCTCCGCCGCGAAACCCTAGCCCCTCAGCCACCCCCCCGTCGAGGCCGCTGGCGGATGGCGAAGGCGTGATCGGCGCGGACAACACCCCGTTCCCGCCTTCAGCCCCGCATCTGATGTTCCTCTCCCGCATCGTCCTGCGCGACCTGGACTCCATCGACTCCCCCGCCTCCATGGCGTCCTCGAAGAAGGTGGTGACGCGCGACGAGTGGGAGCGCAAGCTCCGCGACGTCAAGATCCGCAAGGAGGACATGAACCGCCTCGTCATGAATTTCCTCGTCACCGAGGGCTTCGTCGAC…	37.8338	8.91831	2.75786	3.23378	0.00122165	0.0147459	up
Trinity9291	ACTAACTCTCTCGGGTTCGTGTGGCCTCTCACCCTCCACTCAAAACCAGAGGGAGGGCAGAGAAGACTACCAAAGGACTCCATGGCCACCATGGACGTCCTCTCCGCCAAGCTCCTCCGCTCCTCCCTCCACCCGCACGCCCCCTGTCTTCCCTGCCCAGACTAACTCTCTCGGGTTCGTGTGGCCTCTCACCCTCCACTCAAAACCAGAGGGAGGGCAGAGAAGACTACCAAAGGACTCCATGGCCACCATGGACGTCCTCTCCGCCAAGTTCCTCCGCTCCTGCCTCCACCCGCACGCCCCCTTTCTTCCCTGCCCATCCCTCCCGTCCCGACGCTACCGCCGCCCCTCCTCAATCTACTGCCGCCTCATCACATCTTCCCTCTCGTCCTCCTCCGC…	36.8626	8.8808	2.75961	3.21814	0.00129025	0.0155229	up
Trinity9294	TTCGAGCACCAGTTAAAGTAGCGAGGAGGAGGCCACTAGCCCCGGTCTCTGTTTGTCTTCTCCCTCCACCACCTCCACCTCCCTCCCCCCTCCTCGCCGAGTCGCCGTCCCCTCGCTTTCAACCCCCCGGACGAAAGCAAGAATTCCACGCTAGAATCCCACCCCGGGCCGTTTTGCGTGGATTGCGAGGCGCCCGAACTCCGCCAAGCACAACTGATAC	71.1492	23.0919	3.73373	6.18468	6.22e-10	4.93e-08	up
Trinity9315	CTTCTCAGAAAAGTACCAAGGTATAGGAGCTGGCTACTGGGTGCCTGTTTTCAACACTCTCTGGTCTTCTTCTTCACCAGCAAACTGAGAGAAGATGATGCTCTGTAGTGGCGTGGGTCAGGTGGCCAACATAGCGCAGCTTGCCGGGGTGGACGTATATGGGCTCATCACGATGATCGTGGAGGCGGCAAGGACAGTTAGAAGGAACCGGGAGACCTGCCAGCTGCTGGCGCGGCGTGTGAAGATGATTGGAGACCTTCTCCAGCAGCTCGAGAGCACACAGCTGATGCAGCATACAGAGACAAGGAACCCAGTTGAGCAGCTGGAGGAGACACTCCGGCATACATACATGCTCATCAGATCCTGTCAGGACGGCAGCTACCTCTACAGCTGGTTTAT…	27.3075	8.44795	2.78193	3.03672	0.00239168	0.027571	up
Trinity9343	TACCGCAAGCAGCTTCGCGGGGGGGGGCGGGCGGAGCAGCTAGGAATGTCGGGGGTGCGGCACGTGGTTGGGGCCGGCGCGTATTTGTGGGGGGTGGTGGGGGGTGGGGGCGTAAGTCGTGGGGCGCGGCAACGGCGTGCGACGGCGAGAGGGAGAGGGAGAGGGGGAGGGGGAGTCCAACCAACCGCACAAACAGAACAACCCAAGCAGGGGAAAGCAGAGGAAGTTTCAC	89.8717	-23.7483	3.76271	-6.31149	2.76e-10	4.93e-08	down
Trinity9344	CCCTGACTAACTGGTGCTCGTTACTATTATGCAATATGGTTCAGTAGTATTATATATATCATATATGCAGGTACAATCCGAAAAGACAAGGTTTCTCGAAATTCTCGAGCCAATTCTCTCATGAGATCGACAGTCAGAAAGGACCAGGAGTCGACAACTGCACTGTAATGTTGGTTGATACATAACACCATCATGTAACTCTACATGCATCTAAAACCTATACATTCATCATTGTCATCATCGTCATCGTCATCATCATCTCCATCATCCGAGTAGAGGAGTCAGGGCTGTCATTTCATCCACCGAGAGGAAACATGGAGACGAGGAGGACCGAGGCGAGTCATCAGCTAAGCTAGACAAGTGTGGAGTTTGGAGGGGTGATGCCCATCATCTTGTAGT…	25.9626	-8.00269	2.77016	-2.88889	0.00386599	0.0427406	down
Trinity9366	GGGGGGGCGGCGGGTATGGGGCCCCGGGTGCGGGGGCGGGGGGCGGGGGGGGGGGGGGGGGAGTCGGCGAAGCTGAGGAAGGGGTCGTCGTGGAAGGGCGCGGCCGCCGGGGAGGAGGTCGGGGAGTCGAAGGCGGTCGCCATGGGCTCGGGATCTGGAGGTCGAGGGTGGTGATCTGTGATGTCGCGTGGGGAGAGGGGGAGGTGGAATGGTGGTGGCGGTGCGGGTGGTATATGGTGGTGGAACTGAGCCTCGAATCTCCCAGTTA	21.0743	21.3977	3.66596	5.83684	5.32e-09	9.04e-08	up
Trinity9444	GCCGTGAAAACTTAAACCAAGATACATAATACATTCTCTCCTCCAACGACCAAGTGAGCTAGGTGAACTAGACTCAATCAACTTATACACGGTGGGGTTATTATTCTGCAAGGGTAGCGGCCGCGGGCAGACCGGGCTCAGTGCTGTCCAGGCAGCTTATCCTTGATCTTGTCCATGAGGCTCTTCTTCTCGCCGACCCCGTCGGTGCCGTGTGTCCCAGTGCCAGTAGTTCCCGTGTGTCCGTGCTGCCCATGGGTGCCGCCGGTGGCCGTGGTGCCATGCGTCTCCGTGCCGATCACTCCAGCGTGTCCATGCTGCCCGTAGGTGCCGCCGCCGGCAGGGGTGCCATGTGTCGCCGTGCCGGTGTGTCCCTGCTGCCCGTAGGTGCCACCGGTCTGC…	225.312	-11.1201	2.82526	-3.93597	8.29e-05	0.00108067	down
Trinity9449	CATGACGCCCTTCTTCACGCCGGTGCCGTGGGTCCCCGTGCCGGTCAGGCCGGCGTGGCCATGCTGCCCCTAGGTGCCGCCGGCGGCCGGGGTGCCATGTGTCGCCGTGCCGGTGTGTCCCTGCTGCCCGTAGGTGCCACCGGTCTGCTGGTGATCTCCGTGGCCACCAGGGAGCTTGTCCTTGATGTTCTCCATGACGCCTTTCTTCTCGCCAGTGCCGTGTGTCCCTGTGCCGGTCATCCCGGTGTGTCCGTGCTGCTCATAGGTCTGCTGCCCGTAGGTGCCACCGGTCTGCTGGTGATCTCCGTGGCCACCAGGGAGCTTGTCCTTGATGTTCTCCATGACGCCTTTCTTCTCGCCAGTGCCGTGTGT	161.203	-10.6371	2.84038	-3.74495	0.000180432	0.00232046	down
Trinity9513	CTTGAGCATGTTAGAGGATCTGGCTCCTCTTATATTATGGGACGGAGGGAGTAGCTTCCAAGAAATGACATACAAAATCTGATTGTTCACACGTCAGAGTACTGTGTTACAATTTATTGGCCCCTTGATAAGGAAGGCAGTATTCGATCATCAACTCAAAAAAAAAGAAACTCACTTGGGTGGACTGTGAAAATGTCCATCTCCTATCGCTACAAAGATGATTCCTACGGTTCAAGCCTTCAAAAGGATCATCGATCTAAGTCTCTACTGCTGGTGGCTGATGAAGCACAGAGTTCTCTGATGATAATGTCTCCATAATCTTATTTTGACACTTGGACAGCATCCCAAGGAACTCATGAAGAAACAAGACGAAGAAACTACTTCAGAGCTTTTAAGAAA…	42.0398	7.14072	2.38149	2.99843	0.00271374	0.0309867	up
Trinity9524	GTCGCGTTCCTCGTATATTCATGTACAAAAGAATTGATGAATAAGAACAGACTTCGTATATCCAACTATACTCTTCTACACTGTCACTTATGCTCTACTGACGGCGGGCGCCTAATTGGCTCTATGCAGCGCGTCGTCGACGACCCGCTGAAAGTGTCCCGCGTCGCATGGGATCCGCAGCACACCTGCCTGACCGTAGCCGTACTGCTGCGCCGCCATGTCTAGGAGATTCGCGATGCATGGGTCCCGGAGCAGCCTGACCGGCACCACCACGCGCTCGCCGCAGCCGGTGACCATCGGGACGTGCCCTCTCGGGACCTTCTGCCACTCGTCGTCATGGCTCGGCGTGGCGCCGGGCGATAACGACTCGCCGCCGTTCTTCTTTCTCCATGCCATGGT…	26.8785	8.42512	2.8	3.00897	0.00262133	0.0299928	up
Trinity9525	GTCGCGTTCCTCGTATATTCATGTACAAAAGAATTGATGAATAAGAACAGACTTCGTATATCCAACTATACTCTTCTACACTGTCACTTATGCTCTACTGACGGCGGGCGCCTAATTGGCTCTATGCAGCGCGTCGTCGACGACCCGCTGAAAGTGTCCCGCGTCGCATGGGATCCGCAGCACACCTGCCTGACCGTAGCCGTACTGCTGCGCCGCCATGTCTAGGAGATTCGCGATGCATGGGTCCCGGAGCAGCCTGACCGGCACCACCACGCGCTCGCCGCAGCCGGTGACCATCGGGACGTGCCCTCTCGGGACCTTCTGCCACTCGTCGTCATGGCTCGGCGTGGCGCCGGGCGATAACGACTCGCCGCCGTTCTTCTTTCTCCATGCCATGGT…	25.7435	8.36289	2.77018	3.0189	0.00253694	0.0291204	up
Trinity9527	GGCGTGAGCACTTCAAATTTGACACAGATTTGTCACGTTCCTTGTATATTCATGTATAAAAGAACAACAGATGAATCAAAGAACATACTTCGTACATCCAACTATACTCTTCTACACTGGCACTGCATATGTATTCACACATGCTCTATTGACGCCGGACGCCTAATTGGCTCTGTGCAGCGCGCTGTCGACGACCCGCCAGAAGTGTCCAGCGTCGCATGGGATCTGCAGCACGCCCGGCTGGCCGTAGCCGTACTGCTGCGCCGCCATGTCAAGCAGCTCCGCTATGCATGGGTCCCGGAGCAGCCTCACCGGCACCACCACGCGCTCGCCGCAGCCGGTGACCATCGGGACATGCCCTCTCGGGACCTTCTCGCGCTCGTCGTCGTGGCACGGTGA…	19.1089	7.93288	2.78706	2.84633	0.00442269	0.0481173	up
Trinity9552	AAGATGTTTGGTTGGATTTGAAGGTTTGTAGCCTTGGCTCCAAAGCTTCAAGCTCTTATAGAAATTAGAACTGAGGGCCTTTTAAAATGAGTCTTGCATAATAGTGTTTTTTCAGTGGGATGCAGAATTTTTGTTTGTCTGATCGGCTATCCTTGGTGCTGATTTACGTACTGATTTCATCATCATATGACTACAATAAAGAAGCTATGTGTATACATATTACGAACTGCTGATACTTTGCATCAGCAGTTCGTAATATGTATACACATAGCTTCTTTATTGTAGTCATATGATGATGAAATCAGTACGTAAATCAGCACCAAGGATAGCCGATCAGACAAACAAAAATTCTGCATCCCACTGAAAAAACACTATTATGCAAGACTCATTTTAAAAGGC…	38.0305	-8.55349	2.76099	-3.09798	0.00194842	0.022808	down
Trinity9606	CCTGGTTATATTTCAAGTCGCTCAAGCGTCGTGTGTCCCAGTGAGAAATGTGGAACATCAATCGGGTTTGCTACTTATCATCGTCGTGTGGTGCACCTACATAGTGCAAAACATACTCTCAAGTCTGAACATGATGCCAGGCCGCAACAAAGCGTTAGACCAAGCACCATCTTGACGTCTCAGTCGTACCAAAGGATGCAGAGAGACTAGTGAAAGATTATTTTTTGCTTGTTTAACCGACTATAAGTTCCCTTCCGGTAAAAATTGGACTACAAAAGCGCTACAAAGACCCCACGGTGATGTTGTTCTTCTACACACAGTAACTTGTCAAGTTTCTGATCACAAAAAGGGGAACATCATAATGAGAGACAACTAATAAATCCTGGCGGAGGCGCGAAG…	300.106	-6.96322	2.00118	-3.47955	0.00050225	0.00629161	down
Trinity9608	GCCGCGGCGACATGCGACTTCTCAACTCTGAATCATGTTTTTTGCACGAGAACAAGTTTTTTAGATCGTCTAGAATGATGAACTACAGGTACAATAATAACAGCGGAGGCTTTATTGGCGCTAAATATGTGACTATACAGCTAGAATTCTGAGCTAGTGATTGATCATGGAAACCCAGGCGCAGTATGTGCACACGATCTTCTGGGAGATGTAGACGTAGACGGCGAAGGAGAGGCTCATGAGCGCCACGTCCTTCCAGTCCCCCTTCTGCTTCGGGCTCAGGCTCTCCCGCACGTCCATCCCCGCCTTCACCACGCCGCTGTGCGCCCTCTCGGCCATGGTCACCCACCACGCCCTCTTCTTTCCTCCTCCTCCTCCTCCGTCGCCGATCGGCGTCTC…	99.3337	6.19928	2.07787	2.98348	0.00284995	0.0324172	up
Trinity9612	CTTGTCCCGGAGGTTCCGCACGTCGTCGTCCACCGCTGCCATCGCCTGCGCCTCCTTCATCACCAGCTCCTGCAGCGCCCCCAGCAGCGGCCCCATCACCGCCTCCGCCATGATCGACCCCCTCTCTCTCTCTCTCTCTCTCTTGTGCTGGATGAAGAGCAATTGGTTAAAGAAGGACCTACGGTTGGGAGACCAATGGCTTCTTTTGCTGCCTGGTCATATAGTAGTTTATATATCACTCAATTTATAGTATGGGCCTG	72.2772	-23.4735	3.75655	-6.24867	4.14e-10	4.93e-08	down
Trinity9630	CTCAGCTGAGCTGCTGCGTAGAAGGAACAGTGGAGTGAAGCACCCTCTCGTGTAGGAAGAGCGCTGCGCGGTCGTGATGGTTCATCCGTTGCATTTGCATGCCCTCCATGAGCTGCTGCTGCAAGCGAGGTCTCCACATGCAGCGTTAGGACTGGTCTTTGTCCTGCTCGTCTGCCCTCTTCTTCTCCTCCTGCTCGTGCGCCACCTCGCAACGCCGTCGACGGCCGCGGCCGCCGCGAGAGCCAGAGAAGAGCTACTGGGCAGGCTGCCCTCTCCTCCCAGTAGGCTCCCTATCATCGGCCACCTGCACCTCGTCGGCTCCCTCCCGCACGTCTCCCTCCGCGACCTCGCCGCCAAGCATGGCCGCGACGGCCTCATGCTCCTCCGCCTCGGCGCCGT…	20.6659	8.04593	2.76977	2.90491	0.00367363	0.040808	up
Trinity9648	CGCGAAGGCGTGCGCTATCGCCGCTGAGATCAGGCCGGCGGGAGTGGCGCCGTCGGGGTTCAGCTTGCCTGCAGCCACAATCGAATTAAGACGGAAAAACAGTCAGATACGTACTGGTATGCATGCATACTACAGAATTACTATTAGTGAAAGCTGGGCTGTTAATTCAGGTGCAAATCATTTGTTGCTACTTGTGGGCAGAAGCACATGGTGGCAGGCTCGATAGGAACAGAAGCTACTGATTCACCTCATGGGATTCTCCACGTAATCCCAAGGGCAAACCAGTCATTCTGCCTAAAAAGCCTGTATCAATCAAACCCTACTCCTTTGTGAGACAGATTTCTCTAGGCTTCTGGTAACGCCTCATAAAGCGTTTCTTACTTTCTTTCTTGTCATTTA…	27.7337	8.47028	2.76715	3.06101	0.00220592	0.0256073	up
Trinity9663	GCCTGGCTTCTGAACAACAAGAAGATAGCTCTTAGGATAATCTAAAATAGGATACTTTTTCACTACTTATGATAATAGAAACAACAAGTCTTAACGAAGTAGGAAAATGGATTCTAGCAAAGCCAGGAAAACCCGCTGTCCATGCCTGCTGATGACCATAGAAACACAGACCAAATATCATTTAGGAATAACAAGCAGTTTCAATAGCAAATCCTAAGTAAAGTAGTACTGCACTTCAACCGACCACTGAGCACAGCAACGCTATCAGTCAGGGTTGGGCAGGCTCATTATCATCCTCTGCTGCTGCCTGAACCATCTCCTGTCCTCAAGCGCCTCATTGGTGTGAACCTGCTGCGGCAGGTGTAGAGGAACTGCTGCTGCCTTAGTTCAGGCAAGCAA…	41.9662	9.06789	2.77178	3.27151	0.00106975	0.013007	up
Trinity9682	GAAAAGGAACCAACTTATTTTCTCATCTTATACAACATGGACTGACTTTACAGTTGGAAAAACTTAGTCACATATCTTCTGGATTTGATCGCCCAAATCTAATATTTATAAACTCATGTTTACAGACAAGTCAACTTTGCAATGTGCCACGAGCTATTGACTACACATCTATACCTACTATTAAAGGTAGAAACGTTTCTTGCTCCCAAGATTTCGTATGTCATAGTTTTCGTCCGTCCTCCATATCGAACAGGTTTCGTCCGTCGCTGAATTGCACCTTTTTTTAGACTGGGCCATTTCGTCCGTCCCCTGTCACCCGCGTGGGCCGAACTGGACCTGGTCCGCACCTTTTCTTTAAAAAAAACGATGATTTGGGAAGCAGCAAAAAATTCTTCCTTT…	109.09	10.4461	2.7495	3.79927	0.000145124	0.00187433	up
Trinity9750	CTACACTACACCACGCCACCGTCCCCCGATGAGAGCCGCAGCCACATCCACAGCCTTCTCCCTCCTCTCACCCTCCCGCCTCCGGACCTCCGCTCCCGCCAGCCTCCCCTACTGCCGTCGCCCCCGCATCGCCGCGATGGCCACCGCCGCCTCCTCCTTCCGCCCGGAGGCCGCGCGCTCGCCCCCCGCCGTCGAGCCCCCGGCCCCGCCGCTCTCCAAGTTCAAGGTGGCGCTGTGCCAGCTCTCGGTGACGGCGGACAAGGCTCGCAACATCGCGCGCGCCCGCGCCGCCATCGAGTCGGCCGCGGCCGACGGTGCCAAGCTCGTGCTCCTCCCGGAGATATGGAATGGTCCATATTCAAATGACAGCTTTCCGGAGTACGCTGAGGACATTGAGGC…	40.7184	9.0243	2.76272	3.26646	0.00108902	0.0132275	up
Trinity9755	TCACAGTTTTATTTGCTTACATAAATGGATGGAGGAGATTTATTTTTTTCGTGAATTCGCCCTACCAAGTTGGTTAGGCTTGTGCACTGTACGAGTAGGATCCGCAGTATCAAGTCCCTACATTATTACATCGCCTAACAAAGAGTGGTTAACTCCCTGTAAATTTGGTGATGCGTGGAGGGGATTCCCCGTGCAAAACGGCATGCCCTTGGATGAATCCTACTCCGTGACCTTGCGCCGACACCGGTCGAGGATGTCAGTTACGTCGTCGTCCATGGCATGCTTCAGTTCCTCCACCCACCTCCGCATGCTCTCGTCAGCGATGTCCCTCCTATTAGCATCTGCAAGGAAGTTCTTGAGGTACATGAGCTGGCCAAGGTCGTCGATCTCGCCGGAGAC…	56.7704	-8.1651	2.60158	-3.13852	0.00169806	0.0200744	down
Trinity9780	ACACAATCATCTCATCCAATCTGTTCAAGAACTCTGGCCGGAAATACTGCTTCAACTCCTCGGGAAGCAAGTAGATGAGACTGAAAAGACCGCTCCATTCCGCCGCCCCGCTCCCTCGTCGGCGTCGAGGTCTGCTGAATCTCGAGCAATGGAGCGGTCTTTTCAGTTGAATCCGCATGCCACTCCTTTCGTGCCTGCCTCCAACAAGTCTCTGTTTGCGGAAAGCTTGAAAGGAAAGAAGGACCCCGAGAAGCAAGTAGATGAGACTGAAAAGAATGAGACCGCTGACAAGTCTG	31.7087	-22.3533	3.70829	-6.02794	1.66e-09	5.61e-08	down
Trinity9813	AGCTCCACCGTCCCCTGTTTCCCACTCACCTCCCTTCCCTGTCCCATTCGACAAAACACGCCAAGCACGCGCACCGAATCCATCGCCCGAGCGAGCAAGCAGACACCACCTGCCCCGCCCCGGCGCCCCGCCCTGCCCAGACTGCCGCCCACCGTCTCCCAGGAGCTCAAAGGCGCCACCAAGAACCGCACGGAAGCGGCCGGAGCAAGCGGCGCCTGAGCCACCGGATCGATGGCGATGGCCGGCGGAGCCCCGCCGGCGCCGCTGCCGGTGGTGGGGCACCAGTTCTGCGCGCCCTACGTGGTGCCGCTGACGGTGACCAAGAAGGCGCTCAGCCTCTCCGACGGCGACTTCGCCATCACCGACGCCAACGGCGCCGTCGTGCTCAAGGTCAAGGGC…	37.4413	8.90325	2.76605	3.21876	0.00128747	0.0154922	up
Trinity9836	GTCCCCTCCTTCCTTCCTTGCTCCACCTCCCTCCACTCCCAAAGAGAAATCTCAAGTCTTTCTCCACGCGCACCGCACCGGCGCATCACCACCCCGCCGCGGCCGGGGCCCTCCGTCTGCTCCAGCGAGCCAGAGAGCCAGCGTCCAGCGAGGGAGAAGAGGGTGGGCCGACCGAGCTGCACAAAGAAATTCCCCATCCCCAACAAACAAAGAAAGAAACGCGCGTATAAATCCATCTATCCATCCGGCCAACAAGGCGCACGCAGGCAGCGCCGCGCCGAA	27.8552	-22.178	3.69903	-5.99562	2.03e-09	5.83e-08	down
Trinity9838	AGCGGGCCGAGCAGACTACCACACGCGCGTATAAATCCATCCGGCCCGTAGGTGGTCTTAGCCAGGCCAAAGGCGCAGCACGCAGGCAGCGCCGCGCCGAATCCCCTCTCTCCTTCCCCAACCCGATCCCCTCTCCCTCCTCTGTTCCGTCCCGGCGGGCGCGCAGGGAGCGAGAGCGGCGGCCATGGAGGTTTTCTACTACCTGGTGTTCGGCGGTCTGTCGGCGGTGGTGGCGGGGCTGGAGCTGGGCAAGAGCGGCAAGGACCGCGTCGCCACGCCCACCGCCTTCAACGCCTTCAAGAACAACTACGTCCTCGTCTACTCCCTAATGATGTCCGGTGACTGGCTGCAGGGCCCCTACGTGTACTACCTCTACAGCCAGTACGGGTTCGACAAGGG…	60.4901	9.59535	2.75541	3.48236	0.00049701	0.00623045	up
Trinity9840	GCTCTCTCTCTCCCTTCTCCTCTCTCTCTCTCGCTCGTTGGCTTGGGCCGAAGAAGGCTGCCGGCTCCGCCTACCCAGCAGCAGCCCTCGTCCGCCTCCGGTGGTAGCGACGCCGGCAGCAACAGAAGCAGATTGGTGGTGCGAGCCCTCGTCGAGCGGCAGCAGCACAGCCCCGACCGTCGAGCATCTCTTCAACACCCTTCTTCATCCCGAGCGGCAGCAGCAGTAGCGCTCCGGGCAAGCAGGCCCGCGCGTCACCGGCTACGCGGCCAGGCTCACCTCGCGCACACACATCGATAGAGGTTGCGCTCACCCAACGCGCGGCAGCATTGAGGTAGGCTCGTGTCCTACAACGCCGAAGGAGGCAGCTGCTCCGTGCCCAGCTCTGGGATTTGACCA…	76.9892	-9.57097	2.75272	-3.47692	0.000507215	0.00635039	down
Trinity9872	ACTTGCTTCAGGGCAACAAAACCATGTAGCAGGGCTGCAGAGGCAATCCTCAGGAGGGTTTTGCGACTTGAGGGTTTTGCGACTCCGCTTGCTGGAGGGCAACACCACCATGTAGCAGGGCTGCAGAGGCAATACTCGGAGGGTTTTGCGACTACGCTTGCTGGAGGGCAACACCACCATGTAGCAGGGCTGCAGAGGCAATCCTCGGAGGGTTTTGCGACTCCGCTTGCTGGAGGGCAACACCACCATGTAGCAGGGCTGCAGAGGCAATCCTCGGAGGGTTTTGCGACTCCGCTTGC	61.1278	-23.2388	3.73896	-6.21529	5.12e-10	4.93e-08	down
Trinity9879	TGTAGCAGGGCTGCAGAGGCAATCCTCGGAGGGTTTTGCGACTTTCCGCTTGCTGGAGGGCAACACCACCATGTAGCAGGGCTGCAGAGGCAATACTCGGAGGGTTTTGCGACTACGCTTGCTGGAGGGCAACACCACCATGTAGCAGGGCTGCAGAGGCAATCCTCGGAGGGTTTTGCGACTCCGCTTGCTGGAGGGCAACACCACCATGTAGCAGGGCTGCAGAGGCAATCCTCGGAGGGTTTTGCGACTCCGCTTGC	1154.73	-13.4777	3.01192	-4.47478	7.65e-06	0.000101544	down
Trinity9892	CTGCATAAACAGGTCAGGCCAACACGGGCCATGTGCAAAATATATTCAGATGATTACGTCAATGCGCCAGACAAATCAATCTCTGAAGCTTGTTTCGTTCCTTGTATGTTCTCCAACGTCCAAGGGGTAGCAACAAACAAAAACCCCTTGAAAGTGAAATCTCCTAACCGGCTGAAAGAAACTGTCACAGTTTACATTTAACACTTCATCCTCCGATGCTGGAGCTCTTGCAAGAATCAGAGCAGCTCCCGGGGTGCCGGTTTATACATCTACTCTGGTTACGGATAGCTCAGCACAAAACCTTCCCGGTGCGGTCAATTCTGCTTTTCATGATCTCCTCGGTGCAAAGTAGTGGCAGCATGACAACTAGAGCTGACTCCCCCGGTGGTTGGTAGTCCA…	88.6574	9.18273	2.58353	3.55433	0.000378946	0.00478741	up
Trinity9911	CAATGCAAAACAGACAGAACCATGGCCTGGAGCGGCAGAGATAGTACTGGTTATTTATGCATCAGAAGCAGGTCAAACTTAGGTCGCTTACACATCTCAACTGAGTGGGAAAAGAATGATCCTCGGAATATCTTATGTACATCGCCGTGTTATTTTAAATTTAGAAACACATGCATTGCTTGATTTATAATGCTATTTTCCATTCTATGTACCATGATAACAAGCATTTTACACAGCCGTG	14.7297	-21.3138	3.66936	-5.8086	6.3e-09	1e-07	down
Trinity9951	TTTTTTTTTTTTTTTTTTTTTTTCCAACCAGAAACCATTCCATTCACTATAACACCTTTACAGGGTGACAACTACAGGCAACATGTTAAGCATGGTTCGTTCAGACTTCAGGCCAAGGCATGCATGAACCCCAAAAGAAAAAGAGCGATGATCAACTGCAGACACACACAGATGAATTTTCTTGATTAATGGTACAAAGAACATCTAGCTACCCTACGAATGATTCATGTGCATACAGTATACATCAGTTATCTTTACAGCTACCGAACTATGGTCGGTATGCGCCCCGAGGTTGCCCAGAGACTCCTCACATGAAATCCATGGAGTCGCTTAAAGACTGACCACTGAGCGACTGGCCTCCATTCGAAGAATTCTGGGGGTGGTGATGCTGATGACCTT…	72.0284	9.84721	2.75257	3.57746	0.000346945	0.00439307	up
Trinity9975	CCTTTTCCTCCAGGTGCCCCTGAAATTTGTCACGCCATGAACGAACGAACGAACACCCACCCGCTCTCCTTCTGTCAGGATCGCATGTCTTCGCCTGACCAACCAACCTTTTCCTCCAGGTGCCCCTGAAATTTGTCACGCCATGAACGAACGAACGAACACCCACCCGCTCTCCTTCTGTCAGGATCGCATGTCTTCGCTACCACGGTCTGT	93.8827	-23.8239	3.77296	-6.31437	2.71e-10	4.93e-08	down
Trinity9981	CAGACGCGTAGCAAATATGATGTGGGAAAAATGTGATTGGTTCGGTGTCAAATAGAGTAATTAGGAAATGAAGTATGGATTTTTCATTAGACTAGAACAATGCCCGTGCGTTACAACGGAGTATAAATATTCGAATACATTAACTTGTGATTTATCTGTCAATAATAATATAATTGTCATTAGACTAGAACAATATCAAAA	26.8902	-22.13	3.69946	-5.98195	2.2e-09	6.01e-08	down
Trinity10000	CGTGCCATCCTCTTCTTGGGCGGGCCGGCGACGACCCTCGGCGACGGCGACCTCAGCGGTGCCCCGCAGGCATCCCTCGGGCTCTGCAGCTTCTGGGAGTGGAGAAAACTTGGCTCCGTGTTGAGCGGCCTCAGCGAGGACATCTCACCCCTTTTGTGGAGGAGACTTGTTGTCTCTGCAACCGCTGTGGCCCAGCCAGAGGGTCAACTTGATGTTTCAAGGATGGATGGGCGGGGCGCAGCAGATGAAGTGGAGCAGAGAGCGGGAAGGTGGAAGAAGCAGCA	16.6315	-21.479	3.67659	-5.84211	5.15e-09	8.84e-08	down
Trinity10001	GGGTGTTCTCCTGGCTTTTCTTTATTAATAATTTTAGCTCTTAACTAACTTCAAATCTTGATTGTATTTTATGAGTGCGGTGTGAGCACACAACACCCACAAACCAATTTCAGTAATCTCCGTAAGCCACGTAAGTGCGGTGTGAGCACCCCACTTTAATATCTGACCCGCCTAATATACAACCAGTGTTTACTCCACCACACAATCCTTGTGTTCCAGCTTCTAATCTTCAAATCATACATCAGATGTAGCATCATCCACGACTTTGGTGTTCCTTTAGTAGCTGTAAACATCTACAAAGGTTAGATGCCAATACTTGATGTGTTGGCGATATTTAAAGGCTCACACAGCCATCATTCTGTTTAAATGGGTTCCCTGGTTCTTATCAAGGGCATGTCC…	144.228	10.8489	2.75181	3.94247	8.06e-05	0.00105212	up
Trinity10004	GGGTGTTCTCCTGGCTTTTCTTTATTAATAATTTTAGCTCTTAACTAACTTCAAATCTTGATTGTATTTTATGAGTGCGGTGTGAGCACACAACACCCACAAACCAATTTCAGTAATCTCCGTAAGCCACGTAAGTGCGGTGTGAGCACCCCACTTTAATATCTGACCCGCCTAATATACAACCAGTGTTTACTCCACCACACAATCCTTGTGTTCCAGCTTCTAATCTTCAAATCATACATCAGATGTAGCATCATCCACGACTTTGGTGTTCCTTTAGTAGCTGTAAACATCTACAAAGGTTAGATGCCAATACTTGATGTGTTGGCGATATTTAAAGGCTCACACAGCCATCATTCTGTTTAAATGGGTTCCCTGGTTCTTATCAAGGGCATGTCC…	80.6371	9.04569	2.59767	3.48224	0.000497242	0.0062328	up
Trinity10063	GCTCTTTTCATATACAACAAATAATTTTTAAATCCTATCTTTCGAGCGTGGCAGTCAAGGCCTGATTCTCCACGCTTCCAGGTTTGTGTTCGGATCATGTGGATTTGAACTGTTTCTTCAAAGTTTGCCGTCGGATCAGGTGTGTGAGGCTTGTTTCTTCAAACTTTGCCCCCGGTGCCGGGCGCGGCTGCCAGCTAGACACGGGTGTCGGCCTGGCTTCCAGCGATCCACGGGTGCCGGCGCGGCT	22.6935	-21.8993	3.69083	-5.93345	2.97e-09	6.72e-08	down
Trinity10065	CCTTCCACATCACAACTTTCCTTAGATATATATTCATATCGTGGCCAAAATCAATCTATTCAATTAAACACTCTTTCCTTCTATCCACTCTTTCCTTCCACAATCAATCTATTCAATTAAAAATAATTAAAGCCTTATATGAATCATCAATCTTTCCATATACAAAACCAATCATCGTAAAGGTTCAAAGACGACGGTGAGTATTCCCAATTCAAATCGGGACTCCTGGGCTGGGCGGCGAACCCTGCTTCAGCGTGGTTCCAATGCTCGGCGAGTATCCCTGAAGACGCACACCTGAAACTGCGAAGTGAGAGGGAGGCGCTGTTGTCCTTCCTGCAACTTCTATCGAAAGTTGCAATATCAACCACATGATTCTTCAAGTTCTCCTCGATCTTCCTC…	49.5582	9.30776	2.75553	3.37785	0.000730555	0.00902593	up
Trinity10076	AGCCCGCCGCCGACGCCAAGAATCCCCTGCCGCGGCCTGGTCGGACACCACCCTCCTCAGCATCATCCTCCCTTCCCCGCCCCACACGGCACAACAGCACCAAGCGCTCACCTCCAAAGGCCCCTATCCTGCCGCTCACGCCCCACGAACCCATCAAACCCTAGCGTCACCACCCCCCTCGAGATGGACGGCCGGGACGCCACGGCGGACCTGCAGGAGTGGGAGCTCCTCCTCGCCTCCCCCACCGCCGCGGCGGCGCCCGGGCCGTACA	22.4679	-21.8869	3.68256	-5.94341	2.79e-09	6.6e-08	down
Trinity10077	AGCCCGCCGCCGACGCCAAGAATCCCCTGCCGCGGCCTGGTCGGACACCACCCTCCTCAGCATCATCCTCCCTTCCCCGCCCCACACGGCACAACAGCACCAAGCGCTCACCTCCAAAGTCCCCAATCCTGCCGCTCACGCCCCACGAACCCATCAAACCCTAGCTAGCGTCACCACCCCCCTCGAGATGGACGGCCGGGACGCCACGGCGGACCTGCAGGAGTGGGAGCTCCTCCTCGCCTCCCCGACCGCCACCGCGGCGCCGAGCTCCTCCTCGCCTCCCCGACCGCCACCGCGGCGCCG	14.7333	20.9015	3.65027	5.72601	1.03e-08	1.46e-07	up
Trinity10115	GAATGACTGATAAATTATCACTTTTAAGTTAAACATCGATGTAATGTTGAGGGGATTAAATACAGGCCTTCCAAATTATTCCCTAGCAAACCATGTTCCCTTCTTCAGGTCCCCCAATTGCTAAGTCAAAGTTTGTGCTTGAGTTCATCATGCTTTCTTGGTCTTGGGCTTAGGGGCCGGTGGCGGGAACACGGCCCTGAAGGTCCACGCAGCGAGAATGGCACCGATAAAGGGGCATATCCAGTACACGTACAGCTGCTCCCAGGTGTTGTGCAGATTGTTAACATACGCCCAACCAAACGCGTTGGCAGGGTTCATGGAGGGGCCGGTGTACGCGGCGCCGGTGAGGACGAGGCTGACGGTGGAGACGGAGAGCATCGCTGTCTTGACGATGGGGTT…	83.0026	7.741	2.52074	3.07093	0.00213396	0.0248381	up
Trinity10147	CCTAGCCGCTCCCTCACACGGCGCATCTAGGTCTTGTTCGTCCTCTCGCAAGAACACCACCTCGAGATCTCTCATCAGGATGTCCAAGTGAAGAATCTCCAAGCATCCCTCGGAGTCAACCATCCATCTTCACGGTGGGAACGCTTATCGTCGACAAGATGAAGATCTGTAGATCATCGAATGGCCAGCACAACCAAAGCTCGTGCCGTGCAAGCAGGATGGTGATTTGAAGGCCTCGACGGATCCTAGCCGCATGTGCCTGGCCTTCGAGTTGCAATAACTCGCAAGACCAGTTTCATGGCGCTGTGGTTCGTTGGTATGCCACCCCCCAAAGTCGCTTTGGTCTGCCGGATCCTTTTGCTCAATTTACTTCTTGATGAGCGAGATGACTGCAGACTT…	88.0049	10.1362	2.7508	3.68483	0.000228858	0.00292787	up
Trinity10173	CAATCCTCCCTGCCAAGCGAGCCCCAGAAAGTTTCCGATCGAATCGAAGCCAAGGCTTTCTCGTCCTCCGAGATGCAGATCTTTGTGAAGACCCTCACCGGCAAGACCATCACGCTTGAGGTGGAGTCCTCGGACACCATAGAGGAAGTGAACACCAATAAACTCCAGAAACAGGGAAAACACCCGGACCAGCAGCGCCTCATCT	90.7643	23.4281	3.74896	6.24924	4.12e-10	4.93e-08	up
Trinity10301	ATCAGTTGCATGATACCACTCTTTTGTTTCCGGGGGCGCAGCCGGCCGGTGTACAGCAGCAACGCAAGTCTACAACACAGGTTCACCTTGCTTCTTTATCTCGCTCAGGGAGTTTCTTCCTCCTCTGTGCACGCCGGCCATGCACGGCTACTACTCGATTCAGGCTGTTCTGCTCCTGGCGGCTCTCGCACTTGGGCTTGCCGCAGCGCAGCCGTGGCCGAATTGCGACAGCACCAGCGGCAACTACTCTCTAGGTAGCAAATACGAAACCAACCTCCTAGATCTCATCAGCACCCTCCAATCAAAGGCCTACTCCTCGCCCTCCCTCTTCGCCTCCGGCCGACTCGGTGTCGCCCCGGACACTGTCTACGGCTTGTTGCTTTGCCGCGGAGACGTCGG…	34.5146	8.78584	2.76077	3.18239	0.00146065	0.0174437	up
Trinity10326	GAATCAATTCTTCGAGGAGAGGACGGCGGCACAAAATCAATTCTTCAAGGAGCGGATGGCGGCACAGAGTCAAGCCTTTGAGGAGAGGATGAGTCAAGCTATCAAGGAGAGCAGGGCGGCACAGAATCAATTCTTCGAGGAGAGGATGGCGGCACAGAATCAATTCTTCGAGGAGAGGATGGCGGCACAGAATCAATTCTTCGAGGAGAGGATGAGTCAAGCCATCAAGGAGAGCAGGGCGGCACAGAATCAATTCTTCGAGGAGAGGATGGCGGCACAGAATCAATTCTTCGAGGAGAGGATGAGTCAAGCCATCAAGGAGAGGATGGCGGCACAGCTTCAATTCTTCAAGGAGAGGATGGTGGCACAGAGTCAAGCCTTTGAGGAGAGGCTGGCGGC…	51.971	9.37636	2.75757	3.40023	0.000673297	0.00834141	up
Trinity10334	CCAGCGACGAACACCCGCCGCAAAAATCCCAAATCACCAACCAAATCCCCTCCTCTCCCGCGTCCCGACGAGCACCAGCCACCAGACATGGACGCCTCAGCCACCGGAGCCGGAGCGAAGGCGAAGAAGGGCGCGGCCGGGCGCAAGGCCGGCGGCCCCAGGAAGAAGTCGGTGACGAGGTCCGTCAAGGCCGGGCTCCAGTTCCCTGTCGGCCGCATCGGGCGCTACCTCAAGAAGGGCCGGTACGCCAAGCGCGTCGGCACGGGCGCCCCCGTCTACCTCGCCGCCGTCCTCGAGTACCTCGCCGCGGAGCTGCTGGAGCTCGCCGGGAACGCCGCCAAGGACAACAAGAAGTCCCGCATCGTGCCCAG	460.613	6.85414	2.29267	2.9896	0.00279347	0.0318449	up
Trinity10399	GATGTCGTCATTCAAAATTAGGTTGGATCATAAAAGCTCATATATTAACCTTACAAAATTCTTTACATTTACAAACATCTCAAATAAATCATTATATAGTCGCTTCCCATCCACTGATCCGACCTAATTTTGAATGACGACATCTTCTGGACATGCTTAAGTTACATCATCTGCATCTTGATACAGCGATGCCATAAACCTTTATATCAGTATTATCCTAACTGATCGACCAGACACGCTACTCCTTCATTACGCATGAAAGCATTCTTTGTTGGTCTCTCCGCCTCTCTTTCTTTCCTTCACACGCCATGCACTTCTTTGAATCTTTCTTCTCTCTTTCACGCTCTCACTCTCGGTGATGAGGATGTGCAAAGCGAGCACCAGTAGCTATTTATAGAT…	190.859	11.2531	2.76071	4.07615	4.58e-05	0.000601605	up
Trinity10404	GATGTCGTCATTCAAAATTAGGTTGGATCATAAAAGCTCATATATTAACCTTACAAAATTCTTTACATTTACAAACATCTCAAATAAATCATTATATAGTCGCTTCCCATCCACTGATCCGACCTAATTTTGAATGACGACATCTTCTGGACATGCTTAAGTTACATCATCTGCATCTTGATACAGCGATGCCATAAACCTTTATATCAGTATTATCCTAACTGATCGACCAGGCACGGTACTCCTTCATTACGCATGAAAGCATTCTTTGTTGGTCTCTCCGCCTCTCTTTCTTTCCTTCACACGCCATGCACTTCTTTGAATCTTTCTTCTCTCTTTCACGCTCTCACTCTCGGTGATGAGGATGTGCAAAGCGAGCACCAGTAGCTATTTATAGAT…	95.595	-9.88334	2.77174	-3.56575	0.000362824	0.00458747	down
Trinity10436	TTTTTTTTTTTTTTTTTTTTTTTTTTTTTTTTTTTTTTTTTTTTTTTTTTTTTTTTTTTTTTTTTTTTTTTTTTTTTTTTTAGTAACACACCACCGCTCATATTTATTCAGAGAACAACATACTCGGAATGCAAAGAGCATAGTTCACAGTTTTAACACCCAGAGGAACTACAGATGTAATGCAGTTCATAGTTAACCAATGACCACCCAGAAGAAATCCAGAGACAGTTCACCACCCAGAGGAGACCCAAATGCGGTTCCCAGTTCAGCACCCAGACCAATATCGACGAGTACCTTAACATCACCTATATATCACTACAATAATCCTACTGTTTACATGTTCACGATACTTCTGTTGCCTCACCAAGGAATATCACTCCGATGATTGCCGCAAGCACT…	32.4993	8.69905	2.75985	3.152	0.00162156	0.0192316	up
Trinity10472	CACCAGAGGAGAACCGTTATCTTTACCGTGCCCCCCGCTCCCCATAATCCCAAATCGCGCAAGGAGGAACTCAAATCCAGAGCCCTCTCCTCCCCAAACCCACCCCACCCCACCCCAAGCGGATACACACCACTCCCACGCGGCGGCGGCGGCGGCCCCAGCGGGGAGCCAAAAAACGACGCCGCCCCCCCGCGGCGCGCAAGGGCCCCGAACGCGAGG	36.5554	22.1645	3.69371	6.00061	1.97e-09	5.79e-08	up
Trinity10479	AACCACCGGGTTTTACAGGTCCGCAAACCAAACACTTGTCTGCCCCCCGAATCTCCCTCGACGCACGCAGATCTCATCCAAGACAGGCAGGTACAAGATGGCTCTCACCAGAATTGGTCTTGCTGGCCTCGCCGTCATGGGGCAGAATCTCGCCCTCAACATTGCAGAGAAAGGCTTCCCCATCTCTGTATACAACAGGACCACCTCCAAGGTCGACGAGACCGTTCAGCGCGCCAAGCTAGAAGGAAACCTTCCTCTCTACGGTTTCCATGACCCTGCATCCTTCGTCAACTCCATTCAGAAGCCACGTGTCGTCATCATGCTTGTCAAGGCCGGCGCTCCGGTTGACCAGACCATCGCAACGCTCGCGGCACACCTGGAGCAGGGCGACTGCATCGT…	21.2553	8.08648	2.76768	2.92176	0.00348064	0.0389028	up
Trinity10496	TTTGGGGAAAAACCAGCCATGCAAGAACATTCAAGCTGCCGGCAGGATGTAAAGAGATAGTTCGCAAGTGAAAGAATCACAGCACGCCCTAAGCTAGGCTTATTATTTCATGTGCAAGTTACAGCCTGTTAAAATCAGATTAAATAATGTACAGTCCACAAGCATTCTCTTCCTATGTTACATGTAACAGAACCCGGAAGTAATAACCAGACAAAAAAAAAACTATTGGCTGTGGCCGATGAGTGGAACTACAGCTGAAAAGTTGCCATCCGGCCCAGTTCACTGTCCATCTCAATGTACTGGCACTGGGTATGCTGACAAACAGGCGCTGATCTTCGCTCAGGCCCGTCCAAATGGATTGCAAGCCATGTACACCTGCGCCACCTTAGTGTCCTCGCC…	145.262	-10.4869	2.7474	-3.81704	0.000135065	0.0017483	down
Trinity10504	CGCCTGCCCTTCCATTCGCTCCCGTGATTTAAATTATTAAGGATTCTAATTTATTTGTCCCCTTCCTCGTCTACCCAGTAGCTTCCACGGCTCGCTTTTCTACTTTGTTTGCACCAATTAGGCAATAAAATTCCGGCGCGAGCTCCGTCGGATTCGCCTCCCGGTCGCCGCGCGCAGCTAGCTTCCGGCGTCTCCCCAGGCCCACCGGTCCGTCCGGTGATCGCGCGGCGCGGGGTTTCGGTGGTGGATCGTCGGCAGATTCGGTTCCGGCCTCCGGGGATGGCGCGCCGCGGGTTGCTCAAGGCGGCTCTACTGGCGTGCTTGCTCGTCGTATGCTCCGGGAGAGTACCTATGGTTATACAACAGCCATCCACTACCATATACAACTCAACCCTTGCC…	148.439	-10.5181	2.74969	-3.8252	0.000130664	0.00169212	down
Trinity10531	CTTGCGGGATCTCAGGGTGGAAGGCTCGGCCTTATGCCTGGTGTCGGTGTCAAAACCGGCGGATCTCGGGTAGGGGGTCCCGAACTGTGCGTCAAGGCCGGATGGTAATAGGAGACAAGGGACACGATGTTTTTTACCCAGGTTCGGGCCCTCTCGATGGAGTTTGCAGGTGCCGATGATACCGTACAGGTGACGCAACCAAGCTCAGGAGGAGCTCGATGAAGATCTTGTCCTTTATGTTGTTTCGTTCTAGTTGATCAGTAGTGGAA	50.05	-22.9668	3.73439	-6.15007	7.74e-10	4.97e-08	down
Trinity10540	GACTCAGCCAGGCATGCTGATACAAATATGCTGTTACAGTTTTCTTGCATGTGCATCATGTTACACATGCAAGTTACTAAATCTGAAATTGTTTTACAGGATAGGGGCCAAGGCCGGAGTTGAGTGAGTCCTTCAATTGGATAAAGGAGCTAACAGCACCCGCATTCTTGTCATCAGCGGGAACTTTCAGTTGTTTGGAGACCGCAAGGTCGATGGAGAAAGAAAGTGCATACGATCATTCGTTGAGAGTTGATACCTGTAAAGCCTTACACATAGAGCGAGCTATTTTGCCGTTTTCTCTCCCTTGATTTTTTTTGTCCCCCATCGCCTAATGTCGTGATAGTGCATTCCTTGAGCTG	18.2239	7.86445	2.77505	2.83398	0.00459723	0.0497641	up
Trinity10543	AGAGTCGACATGGCCAATGACCACAATGCTGATGTGGATCTTCTCCTTGCCCATGGCTGCTGGAGCTACGAACTACCTGGGTGGCGGGCGACGCGGTGGGTGGGGGAGGGAGGAGGCGATGGAGTCAAAGACGCGGCGGGGGGAGGGGGGGCCGGCGGGGGCGGCTTGCTGGGGGCGCGACCCGTGGGCGCGGGTGCGCTGGTGGGAGGGGGCCTGGCCCGC	42.2494	-8.70529	2.76527	-3.14808	0.00164348	0.0194803	down
Trinity10560	ATACAGTAATTAAACGACAGACAGGATCATTGCTCGCCCGGGATAAGAGTCTGCAGCAACAAAAGCAATGACCATGAACAAAAACCTTCTGCTATATAGATGCCTATTTCTTCTTGAAGGCAGCCTTGGTAACCTTGGCGCAGGTGGGGTCCTACTTCACCACGCCCTTGATGACACCAACAGAAACCGTTTGTCTCATGTCACGCA	25.6065	21.6704	3.67559	5.89577	3.73e-09	7.52e-08	up
Trinity10572	GAAGGAAGCTTTGCTGCCCGTGAAGGAGAAGAATGGCAGGGGTACTGGGATTGGCACGTTGATACCCGAAAAGAAGCCATCCATCCGCGAAACCCACCCGCACAAATCCAAACAGCATTCGCCCATCAGCTTCCACCTCCCCCCCTCACGCGCGCGACCTCGTCGTCGGCTCGGAGATCTCGCCCGCCGGCCATGGACGCCGTCGACTCCGTTGTGGACCCCCTCCGCGAGTTCGCCAAGGACAGCGTCCGCCTCGTCAAGCGCTGCCACAAACCCGACCGCAAGGAGTTCACCAAGGTGGCGGCGCGGACGGCGATCGGGTTCGTCGTCATGGGGTTTGTGGGGTTCTTCGTCAAGCTCATCTTCATCCCCATCAACAACATCATCGTCGGCTCCGGC…	44.7653	-22.8212	3.72783	-6.12184	9.25e-10	5.01e-08	down
Trinity10598	CACCGGGACGGTGAACGGCCACGTCGTCCGCGCCCACCGCCTCGCTGTCGCTGCCGGGCTTTTCAAAAGGACGACGAGGTGGTAGGGGTAGCTCACCAGCGTTCACCATTCCACCGGCCGTGTGTTTGCTCCAAGAACCCGGCAGCTCGTCAAAGTCTCCGGTGATATCCGTTCGTCGAGTTCGAGTCCACCATGGCGGCCGCGGTGGCGAGAGCGATCGTGTGCGAGGCGGCGCCGCAGAGGGCGGCGCCCCCGTCGCAGCAGAAGCAGCAGACGAGGCGGGACAAGATCCTGCTCCAGCCCCGCCTCTCCACGCTCCGGTCGTACGGCGCCGACGGCAGCGGCGCGGTGACGCGGAAGCGGCTCCCGGGCGAGGCCCTGGAGGAGGGCGGCGTCGGG…	253.56	-7.83228	2.08209	-3.76174	0.000168736	0.00217226	down
Trinity10599	CACCGGGACGGTGAACGGCCACGTCGTCCGCGCCCACCGCCTCGCTGTCGCTGCCGGGCTTTTCAAAAGGACGACGAGGTGGTAGGGGTAGCTCACCAGCGTTCACCATTCCACCGGCCGTGTGTTTGCTCCAAGAACCCGGCAGCTCGTCAAAGTCTCCGGTGATATCCGTTCGTCGAGTTCGAGTCCACCATGGCGGCCGCGGTGGCGAGAGCGATCGTGTGCGAGGCGGCGCCGCAGAGGGCGGCGCCCCCGTCGCAGCAGAAGCAGCAGACGAGGCGGGACAAGATCCTGCTCCAGCCCCGCCTCTCCACGCTCCGGTCGTACGGCGCCGACGGCAGCGGCGCGGTGACGCGGAAGCGGCTCCCGGGCGAGGCCCTGGAGGAGGGCGGCGTCGGG…	84.8896	-9.7119	2.75218	-3.5288	0.000417443	0.0052628	down
Trinity10604	CACCGGGACGGTGAACGGCCACGTCGTCCGCGCCCACCGCCTCGCTGTCGCTGCCGGGCTTTTCAAAAGGACGACGAGGTGGTAGGGGTAGCTCACCAGCGTTCACCATTCCACCGGCCGTGTGTTTGCTCCAAGAACCCGGCAGCTCGTCAAAGTCTCCGGTGATATCCGTTCGTCGAGTTCGAGTCCACCATGGCGGCCGCGGTGGCGAGAGCGATCGTGTGCGAGGCGGCGCCGCAGAGGGCGGCGCCCCCGTCGCAGCAGAAGCAGCAGACGAGGCGGGACAAGATCCTGCTCCAGCCCCGCCTCTCCACGCTCCGGTCGTACGGCGCCGACGGCAGCGGCGCGGTGACGCGGAAGCGGCTCCCGGGCGAGGCCCTGGAGGAGGGCGGCGTCGGG…	186.975	7.25527	2.07047	3.50417	0.000458037	0.00575637	up
Trinity10605	CAACTTCTGCGGCCTCTTGGCCAGAGCATTTTCATCCTCTTCGCTGACGGATCTCAATAAGCCAGCGAAGCTTTCTCAAATAAAATGATCGTCATCAATGGGGAAAGACCCCACGTCGCTAGATATTCTGAGAAGGTGTGCCAGCTCTAACCGGTATTCCAGACCTCGGATGTAGTGACCCAGCAACATGCACCAGAATAGCAAACGTGCAAGATAATCACGTGGGACAGATATTAGGGGCTGAAACGGGAGGGATGTGTTCTCCACAAGCTCTGCACAGTCATCGTCCTCACCCCCACAATTTAGGGCTCCCCCAGCATTCTCTAGTGGCGGAGGAGACTTTGAGTGTACCTTGGGGGAAAGAGTAGCAAGCAAACCATGCACAACAGACTGGATAGC…	1120.36	-9.9733	2.26433	-4.40453	1.06e-05	0.00014054	down
Trinity10628	CAACTTCTGCGGCCTCTTGGCCAGAGCATTTTCATCCTCTTCGCTGACGGATCTCAATAAGCCAGCGAAGCTTTCTCAAATAAAATGATCGTCATCAATGGGGAAAGACCCCACGTCGCTAGATATTCTGAGAAGGTGTGCCAGCTCTAACCGGTATTCCAGACCTCGGATGTAGTGACCCAGCAACATGCACCAGAATAGCAAACGTGCAAGATAATCACGTGGGACAGATATTAGGGGCTGAAACGGGAGGGATGTGTTCTCCACAAGCTCTGCACAGTCATCGTCCTCACCCCCACGATTTAGGGCTCCCCCAGCAGCATTCTCTTGCGGCGGAGGAGACTTTGAGTGTACCTTGGGGGAAAGAGTAGCAAGCAAACCATGCACAACAGACTGGAT…	90.4357	-9.80323	2.74932	-3.56569	0.000362899	0.004588	down
Trinity10629	GATAAGACTCAACAATATAATATCATTCATCTGGCAAACATTAGACAAATACATACATACAACCTATGAGTACAAAGGATGCTTACCCAGTATCCCCCATGCTACCACGAGATTAGCAGCAACAACATGTTTATTTTTTATACCACACAAGAAATAGAAGGACGAAAATAAAATCAATTGTTCACATCGATATGTAACACTAACTTTACACCCGAACGCCTTCGTTCCGACTTTACAAGAACTACAACAGGAGCTATGGCCCAGAACTACCTCTTTGACAGGGAATGCAGCGAAATGACAACTTCTGCGGCCTCTTGGCCAGAGCATTTTCATCCTCTTCGCTGACGGATCTCAATAAGCCAGCGAAGCTTTCTCAAATAAAATGATCGTCATCAATGG…	169.438	8.31542	2.29701	3.6201	0.000294486	0.00374173	up
Trinity10631	AGGTTGCAGCAGAAAAGCCAAACCCAACAATATTCCTGAAGGCCTGCGAGTTGTTGGACGTGAAGCCTGAAGAGGCTGTGCATATTGGTGACGACCGTCGGAATGATTTGTGGGGAGCTAGGGACGCAGGCTGCGATGCCTGGCTTTGGGGCAGTGATGTTCACTCCTTCAAGGAAGTCGCAGAAAGGATCGGAGTCAGTGTGGGTATGGGCAACAATATGTGATGTGATTCGCCGCGGTTGCTTGTAAGGCGGACTCTGCTGCGCCTGGCGGGCGGTCAGTGTGGATCGCTGCCCTTCCCTTCTTCCTGTCGAGTATATGCTCGCCGTGCCCCCTGAGCTTCAATAAAAAGGCTGGGAGGTGGTGCTTAGGTTGCCTCCTCTGTACATAGTGCCGACC…	350.594	12.1304	2.74513	4.41887	9.92e-06	0.00013158	up
Trinity10640	CATGGACGATGATCTTTTGTTACGTGTTGTCAACAGAGTGTTCACATCAGGGACACATGTGTTGGGCTGTACAACATCAGTTGAAAGAATCGACTCAGTATGTGTTGGGTCGGTGGTGGAAAACTAGTAGCAGTTCAGTCAGAGGCACCCTCTATGATCCTGTACAAACGTGTGTCTTGACAAATAATCGTATCTACCCTATAATATCTGGGACTTTGGTCTAGACTTCAGGTCATCCGGTCCGGGTCTTTCTGCCTTCTGAAACGATCCATGCAGCTGCAGGAGCAAAGAATTGCTGACGACAAAGATGGAGCTCAGGGCCATCAGTCCTCCTGAAAGAGAGGGTGTCATGGCGAAATCGAATTGAGGCAGTAGCGCTCCAGCCGCGACGGGGATGGC…	98.4036	10.2973	2.75125	3.74278	0.000181993	0.00233989	up
Trinity10669	GCGGGGGACACGGACTCGGTGGTGGTGGGGTGGGGGAGAGGGAGGGGGGGAACGGGGTGGACCAGGACGGGCGGGAGGAGGAGGTGCGGCGGGCGCTGCCGATGATGCCCGTCAGGGTGCTGCTCGCCGAGGGCGACGACTCCACGCGCCACGTCATCTCCGCGCTGCTCCGCAAGTGCGGCTACCACGTTTCTGCAGCTTCTGATGGTGTCAAGGCCTGGGAATTACTAAAGGAAAAATCGTTCAAAATAGATCTTGTCCTCACTGAAGTTGAACTTCCTTTGATGTCTGGGTTCCTCCTACTCTCCACGATCATGGAACATGACGCGTGCAAGAATATCCCTGTCATAATGATGTCTTCGAATGATGCAGTTAGCATGGTTTTCAAATGCATGCTGA…	27.3113	8.44815	2.76239	3.05828	0.00222614	0.0258077	up
Trinity10683	ATCACTGCAACTTTCGAGGCCCCTTGCTATGCACTGAACAAAATAGAGATTGACACAAAATTACCGATTGTGGGAGATCAGAAATGGGTGATATGGATTTGCTCCTTCAACATTCCAATGGCCCCAGGGAAAACTCGTTCTATTGTCTGCAGCGCTCGAAACTTTTTCCAGTTTACCATGCCAGGAAAGGCATGGTGGCAGCTTGTCCCTCGATGGTACGAACATTGGACCTCAAATTTGGTCTATGATGGTGATATGATTGTGCTTCAAGGCCAAGAGAAGGTTTTCCTGTCTGCATCCAAGGAGTCGTCTGCAGATGTTAATCAGCAGTACACAAAGCTCACTTTCACGCCCACACAGGCCGACCGATTTGTCTTGGCATTCCGGGCATGGCTAAGG…	137.059	-10.403	2.79458	-3.72256	0.000197213	0.00253092	down
Trinity10685	TTTTTTTTTTTTTTTTTTTTTTTTTTTTTTTTTTTTTTTTTTTTTTTTTTTTTTTTTTTTTTTTTTTTTTTTTTTTTTTTTTCATAATAATAAAACTTGTATATCTGAATATTATTTTTTACAACTCAGCGGATATCATACTTTTACATGACAGCCGCTTTCACCTTGGAAATACACTCTTAATTTGATGCCAAATACCCAACATGC	830.511	13.3745	2.74779	4.86739	1.13e-06	1.51e-05	up
Trinity10737	CGCACCGCGGACCCTTCTTCCTTCCCACACCGCGCAAATCCAGACCAGACCAGAGAGGACCAAACCCTAGCTAGCTCGCCGCGCGCCTCCCCAGATCTCGCCGACCCGTGCCCCCCGATGGCCGCTTGCGCTGCTCCCGCTCCCCGCCTTGCCGGCTTCTAGTTAGCAAGCTAGCCGTGCGCGGATCGGGGTTGCGAAACATGGAGGACGACGCGGCCGCGGCGGTTGCGGCGGCTGCGCCGGACTCGTGGGAAACGGCCGACCTCGACGGGGCCATGAGCCGCCTGCTCCTCTCCTCCTCCTCGGCCTCCGCCGCGCGCCGGGTCTCGTCCTCGCCGGACCTCGCCGACGACCACGAGGTGCAGCCGGAGCAGGACCTCGCGCGCGGAGACGATCCGG…	84.0903	-23.674	3.76586	-6.28647	3.25e-10	4.93e-08	down
Trinity10745	GTTACCATTTCGTGTTCTCAAAGTATTCTTTGTATGACCCCATTAACGTTAGGACCATTGGGCGACGTCGCGAGACTCGTGGACGATGCCAACATAAGGTTCAAAAGGGTATTCATTCTTTACATCGGTTACAACACCAGGGTACAAGTACACATCCAACAAGCATGCATTGCTCCACAATTACATACCATCATCCACGGGAAAAAAATCAAGTTCCACCAGCGATCTTCTTCCCCGTGGTAGCACACTCCTCGGATTAGTTGCTAACTCCCACCGTGTTCCTTACTTGGGGGCAAAGGCCCGGAAGATGGTGGCGTGGCCGGGGTCGGCGAGGTGAGCGAAGAGGTTGTCGATGGGGCCGGTGCCGGTGTACTCGGCCTGGAACCACGCGCCCATGAC…	98.278	10.2955	2.74953	3.74446	0.000180782	0.00232476	up
Trinity10793	TACAACACCAGGGTACAAGTACACATCCAACAAGCATGCATTGCTCCACAATTACATACCATCATCCGGTTTACTTCCACGGAAAAAAAAGTCAAGTTCCACCAGCGATCTTCTTCCCCGTGGTAGCACACTCCTCGGATTAGTTGCTAACTCCCACCGTGTTCCTTACTTGGGGGCAAAGGCCCGGAAGATGGTGGCGTGGCCGGGGTCGGCGAGGTGAGCGAAGAGGTTGTCGATGGGGCCGGTGCCGGTGTACTCGGCCTGGAACCACGCGCCCATGACGGCGAGCATGGCGAGGCGGCCGTTCTTGATCTCCTTGGTGCGCAGCTCCTTGAGCTTCTCGGGCGAGCCGGTGCCGTAGCCGAGCGGGTCAAACCACAGACCACCGGGGTACCCGAC…	317.454	8.41948	2.53576	3.3203	0.000899215	0.0110122	up
Trinity10796	TGGCGATTGTGTGATCTCCTGGTTACCGGGGCTTCGGAAGACTCCCGGTTAATTACTCCCGCGGGTTGCTACGCGAGATACCTCCGATTGAGCTGTGTGGTCGTCTTCGTCGTCTTCGCTTCGCGTTCTCCATGCATGATGATGGTGATGTGTGTGTGGGCGGCGGCAGAGCCCATGTCCTCGTCGGTACACGCGCCGCAAGTAGCGTGGCCTTTGCGGTGGCCGCGCTTGCCCTCGCCGTCGTGCCTCGTCGGCCTTGACGACGTTGGAGGGGTTGTTGTTGGGGTAACATGGATCACGCTCGGCTCGGACTTCTCGACGACCGGTAGCTTCTCAGGGTGTGCAAGGGGCTACGCCTTGCGGGAGTAATTGTCGGTGGAGACCATCATCGGTGTATGA…	30.0669	-8.21439	2.85254	-2.87967	0.00398091	0.0438582	down
Trinity10822	TGGCGATTGTGTGATCTCCTGGTTACCGGGGCTTCGGAAGACTCCCGGTTAATTACTCCCGCGGGTTGCTACGCGAGATACCTCCGATTGAGCTGTGTGGTCGTCTTCGTCGTCTTCGCTTCGCGTTCTCCATGCATGATGATGGTGATGTGTGTGTGGGCGGCGGCAGAGCCCATGTCCTCGTCGGTACACGCGCCGCAAGTAGCGTGGCCTTTGCGGTGGCCGCGCTTGCCCTCGCCGTCGTGCCTCGTCGGCCTTGACGACGTTGGAGGGGTTGTTGTTGGGGTAACATGGATCACGCTCGGCTCGGACTTCTCGACGACCGGTAGCTTCTCAGGGTGTGCAAGGGGCTACGCCTTGCGGGAGTAATTGTCGGTGGAGACCATCATCGGTGTATGA…	63.1758	7.25805	2.35516	3.08176	0.0020578	0.0239998	up
Trinity10826	GCGTCCATAGCACAGGCTTGGTGAAGACGTGCTCCGGCTACGCGTCGTCTTCGTCGAGCGGCGATGAGTGGGGTCGGCCTCCGCTTGTGTCGACCTCCGGGGCATCGACCTTGGTGGCGGCAGCGTCCATAGCACAGGCTTGGTGAAGACGTGCTCCGGCTACGCGTCGTCTTCGTCGAGCGGCGATGAGTGGGGTCGGCCTCCGCTTGTGTCGACCTCCGGGGCATCGACCTTGGTGGCGTCAGCGTCCATAGCGCGGGCTTGGTGAAGA	178.101	-6.8977	2.11981	-3.25393	0.0011382	0.0137936	down
Trinity10828	GCGTCCATAGCACAGGCTTGGTGAAGACGTGCTCCGGCTACGCGTCGTCTTCGTCGAGCGGCGATGAGTGGGGTCGGCCTCCGCTTGTGTCGACCTCCGGGGCATCGACCTTGGTGGCGTGAAGACGTGCTCCGGCTACGCGTCGTCTTCGTCGAGCGGCGATGAGTGGGGTCGGCCTCCGCTTGTGTCGACCTCCGGGGCATCGACCTTGGTGGCGTCAGCGTCCATAGCACAGGCTTGGTGTAGACGAGCTCCGGCGACGCGTTGTCCTGGTCGTGCGGTGATGAGTGGGGGTGGCCACCGTGGCGTCGACCTCCGGGGCATCGACCTGGCGACCTCGACGGTGGGCGGCGTCGTGGCGTGCTCCGTGTCGTCGTCTTGGCCGAACCGTCGTGACGA…	102.007	10.3493	2.82219	3.6671	0.000245313	0.00313349	up
Trinity10829	CAATATCCCAAAAAAAGGTGCGCTCCGTGCCCTACTAGCACGGCCAAGCTGGCTGCGGCGATTGCGTGATTTCCTGGTTCCCAGGGCCTCGGAAGACTCCCGGTTAATTACTCCCGCGGGTTGCTACGCGAGATACCTCCGATTGAGCTGTGTGGTCGTCTTCGTCGTCTTCGCTTCGCGTTCTCCATGCATGATGATGGTGATGTGTGTGTGGGCGGCGGCAGAGCCCGTGTCCTCGTCAGTACACGCGCCGCGAGTAGCATAGCCTTTATAGTGGCCGCGCTCGCCCTCGCCGTCGTGCCTCGTCGGCCTTGACGACGTTGGAGGGGTTGTTGTTGGGGTAACATGGATCACGCTCGGCTCGGACTTCTCGACGACCAGTAGCTTCTCGGGGTGTAC…	82.1642	10.0372	2.78553	3.60332	0.000314175	0.00398676	up
Trinity10831	CAATATCCCAAAAAAAGGTGCGCTCCGTGCCCTACTAGCACGGCCAAGCTGGCTGCGGCGATTGCGTGATTTCCTGGTTCCCAGGGCCTCGGAAGACTCCCGGTTAATTACTCCCGCGGGTTGCTACGCGAGATACCTCCGATTGAGCTGTGTGGTCGTCTTCGTCGTCTTCGCTTCGCGTTCTCCATGCATGATGATGGTGATGTGTGTGTGGGCGGCGGCAGAGCCCGTGTCCTCGTCAGTACACGCGCCGCGAGTAGCATAGCCTTTATAGTGGCCGCGCTCGCCCTCGCCGTCGTGCCTCGTCGGCCTTGACGACGTTGGAGGGGTTGTTGTTGGGGTAACATGGATCACGCTCGGCTCGGACTTCTCGACGACCAGTAGCTTCTCGGGGTGTAC…	22.5645	8.17276	2.78371	2.93593	0.00332549	0.0373783	up
Trinity10832	CCGCAATGGAGCGGCAGGGCGTCACATCGCACACAAGCACAAGCCCACACGCCAACCTTCCTTCACACGCTCCTCTCTCGACCCTTCTTCTTCCTGGCCTTCGGAGCAAGAAGGCGCCAGCAGCCAGCAATGGAGCGGCAGGGCGACTCGAGGCGGCCTCTGCCGAGGCGCGGGCAGGTGAAGGCCAGCATATTCGCGTGCCTCTTCCCGTGCCTCTTCCGCAAGGCGGAGCGGAAGGAGGGCAAGGCCAGGGCTAAAGAAGGCGGCAGCGGCGGCCGCCGCGTCGCGCCCGGTGGTTGATCCGGCCTGGCCCGGCACGTGCCCGGGGAAGGAGAGGGATGGATATATGATGATCTCTGAAGAAAAGAATCAAGAATTGCTGCGGT	216.469	11.4347	2.77448	4.12139	3.77e-05	0.0004957	up
Trinity10909	CCGCAATGGAGCGGCAGGGCGTCACATCGCACACAAGCACAAGCCCACACGCCAACCTTCACACGCTCTTGTCTCCGGCCTCCTCGTCTCTCGACCCTTCTTCCTGGCTTTCGGAGCAAGAAGGCGCCAACAGCAGCAGCGGCCAGCAATGGAGCGCCAGGGCGACTCGAGGCGGCCTCTGCCGAGGCGCGGGCAGGTGAAGGCCAGCATATTCGCGAACTTACTCCTTGTGTATTTTGGACAACCGCAATACGCATCGTCAACAGAGAACCAAACCTGCATAATTTAAAAATACTTGTCGACTCTCAGGACGCTGGTCTCAGAGAATCTCCATTTTCTTCCCCAGTTCGTGTTTGCATTGTTAAATTATTAGTGACTGACAGTGTTTGCATTGTACTA…	44.2493	-8.77211	2.76901	-3.16796	0.00153513	0.0182749	down
Trinity10912	CTGCGCCACCACAAAAAACCTCGCACTTGTTTAGTCTCTGTAAACTGTCAGAGAGCAACAACGTGAACGTATCAAACTATCAAAGTACATCGAATCTCCATGCAATGTCTCTGTAACTGTGACGTCGCTGCGACTGCGAAGTTGCCGTGCATGCTCCCCCCATCCCAAATCGCAAAAATGGATAGAAATGAATGTATCTAAAACTAAAAATACATCCATTTCTGTGACAGGTAATTCCGGACGGAGGGAGTATTTGGCAAATACCTAAGTGTCAACCAGGATCAACATTAGCTTCTTTCCGTGCCCAAATTTGAACTTGCTAATGACTGGGGAACATCTAACGCGAGATACGAAATTATTCACATTGGCAAAGACAATAACAATACTGAATGCTTCTGG…	153.593	10.9397	2.90481	3.76605	0.000165853	0.00213651	up
Trinity10948	GGCGCCGCCCTTCACGACGAAGAGGTTGCAGGAGGAGGCCTCCTCCACGTACCTCTTGTGCACCGAGTCCAGGTACAGCACGTCCGCGAACCCCTTGCTCCTCGCGTCCATCTGCGCCTTGAGCACCGGCGCGTAGTTGGAGATGCTCTTGACCCCGCCGGTGCCGCCCGGCATGGCGCGGTGGATCTCCTCCTCGACCAGCAGGTTTATCGCCGACATGCCTTCCTTGAAATATGTTCCCACAGGCGCGGCGTAGATCATGAAGGTGTACTCCGGCGCCGGCGCCAGCCCGAGGATCGCCCCGCTCCCGATGAGCAGCGGCCTGATGTACAGCGCTCCCTTGCCTTGCGGTGGCACCCAGCGCCTGTTGGCGAGGACGGTCTGCTTGACGGCGTGCAC…	47.3994	9.24353	2.7617	3.34704	0.000816795	0.0100496	up
Trinity10954	GGCGCCGCCCTTCACGACGAAGAGGTTGCAGGAGGAGGCCTCCTCCACGTACCTCTTGTGCACCGAGTCCAGGTACAGCACGTCCGCGAACCCCTTGCTCCTCGCGTCCATCTGCGCCTTGAGCACCGGCGCGTAGTTGGAGATGCTCTTGACCCCGCCGGTGCCGCCCGGCATGGCGCGGTGGATCTCCTCCTCGACCAGCAGGTTTATCGCCGACATGCCTTCCTTGAAATATGTTCCCACAGGCGCGGCGTAGATCATGAAGGTGTACTCCGGCGCCGGCGCCAGCCCGAGGATCGCCCCGCTCCCGATGAGCAGCGGCCTGATGTACAGCGCTCCCTTGCCTTGCGGTGGCACCCAGCGCCTGTTGGCGAGGACGGTCTGCTTGACGGCGTGCAC…	45.856	7.45523	2.57133	2.89937	0.00373914	0.0414697	up
Trinity10956	CCCCGAGCAGTTCCGCATCCTCCGCCTCAAGGGCACCGAGTTACCCGGAACAGGTGAGTACAACAAGTTCTACGGTGGCGGGGTGTACAACTGTGCTGGCTGCGGAACGCCTCTGTACAAGTCCACCACCAAATTCGACTCCGGCTGTGGCTGGCCGGCCTTCTTCGAAGGGCTTCCTGGAGCCATACACAGGACGCCTGACCCTGATGGTAGGAGGGTAGAGATCACATGTGCATCTTGCGGTGGGCATTTGGGCCATGTCTTCAAGGGAGAAGGCTTCAAGACGCCTACTGATGAACGCCACTGTGTGAACAGCGTTTCGATCAAGTTCACTCCTGCCTCCTGAATCCTTTCTGAAGTTATTTGGATGAACTTGTCAGGTCATAAGACTGAAAACAA…	42.9273	9.10055	2.76164	3.29534	0.000983013	0.0119921	up
Trinity11000	ACATGGCCCAAATGCCCACCGCAAGATGCACATGTGATCTCTACCCTCCTACCATCAGGGTCAGGCGTCCTGTGTATGGCTCCAGGAAGCCCTTCGAAGAAGGCCGGCCAGCCACAGCCGGAGTCGAATTTGGTGGTGGACTTGTACAGAGGCGTTCCGCAGCCAGCACAGTTGTACACCCCGCCACCGTAGAACTTGTTGTACTCACCTGTTCCGGGCAACTCGGTGCCCTTGAGGCGGAGGATGCGGAACTGCTCGGGGGAGAGGACGGCACGCCACTCCTCCTCACTCCTTGGCTTGTTGTCGCCCGACGCCATCGATCCCGCGCGCGGCGGCTGCGGCGAACACAGGAAAGAGGAAACACGAAGCAGGCGGAGCGCCGAGGAGGCAGTGAGGGGA…	64.9923	9.6989	2.75518	3.52023	0.000431165	0.00542795	up
Trinity11004	GGGGACAGGATAGGGGAGATTGGAGTGCCAAATGGACGTCGTGCTTCCCATCAAAACGTGGCCAGTCGCCCCCAATCTCCCCTATCCTGTCCCCTCCTCGGCTCCTCTCCTCTCGATCTTCCCCTCACTGCCTCCTCGGCGCTCCGCCTGCTTCGTGTTTCCTCTTTCCTGTGTTCGCCGCAGCCGCCGCGCGCGGGATCGATGGCGTCGGGCGACAACAAGCCAAGGAGTGAGGAGGAGTGGCGCGCCGTCCT	122.311	10.6111	2.75049	3.8579	0.000114364	0.00148447	up
Trinity11009	CCCTGCTCGTCGCCGGCGAGTTCCTCCGCCTGCCGTCCGAGAAGGACGTCGTCGGGACGAGATGGGCCGTCCTCATCGCCGGCTCCAACGGCTACTACAACTACCGCCACCAGGCGGACGTGTGCCACGCGTACCAGATCATGAAGAAGGGCGGGCTCAAGGACGAGAACATCATCGTCTTCATGTACGACGACATCGCCGGCAGCCGCGATGTCGTCGTACATGAA	68.9486	9.78412	3.25374	3.00704	0.00263808	0.0301697	up
Trinity11016	CTCGTTCTCCCCGCACACGCAACCTCTCGCACCGCACGCCAATGCAGCCGCCGCCTCTTCTCTTCCATCGTCGTCGCGCCTCGTCGGATCTGGGGAGAAAGAGAGTGCGAAGCTCCTTCCTCTTTGCCTCTCTTGCACGCAACCTCCGCCGCCTCCGCCTCCGCTCCGCATCGCTCTTCCGCGCCCCGGCGCCGCCGCGTCCGCCACTTCTCCTGCGCCTTGTCCTCCCCGTTCCTCTCTCATAGCCGAGCTCTAGCTAGCCCTCCACCATCCCCTCCTCCTTGACCGCCTCTCCCCTCGTCTGAAGGAGCACGGGGCTTGCAGCTACGCCTGAGACGCCACAAGGCCGTCAGGTAGAGGAGATCCGGTGCCCACGGGCCGTTCACGCCGCTGTCCGAG…	25.3359	-22.0492	3.69637	-5.96509	2.45e-09	6.23e-08	down
Trinity11126	TAGGCTTATATGAACAGCTGTCATGAATGGTACGTCTAGAGACGACGGACAGTGAGAGACTAAATTTTGTAAACTCAAGCATCCACAAAATGAAATCATCAGGTGAGGATGATGTATGATAATCACTGGACATAGCCAAAGACTCCTCGATTAAATTTCTGAATCGTAGAAGGGATTCATAGCAAGCCTATGATCTGGACTAAAATTCTGAATCGTAAAAGAGAATCATAGCAAGCCTATGATCTGAACTACAACTGAGGAGCTTGTAGCTTGATAGCTTCAGAGATCCGACCTTTGAAATTCTCCACAAACCTCTGTGGTATGGCCTACAGGAACAAGCAAACAACAAAATTATCATTCTGACCAGGATAGCATTCAATCCAAAGGAGAGAAAGGGTA…	31.8715	8.67092	2.7697	3.13064	0.00174428	0.0205911	up
Trinity11136	TAGGCTTATATGAACAGCTGTCATGAATGGTACGTCTAGAGACGACGGACAGTGAGAGACTAAATTTTGTAAACTCAAGCATCCACAAAATGAAATCATCAGGTGAGGATGATGTATGATAATCACTGGACATAGCCAAAGACTCCTCGATTAAATTTCTGAATCGTAGAAGGGATTCATAGCAAGCCTATGATCTGGACTAAAATTCTGAATCGTAAAAGAGAATCATAGCAAGCCTATGATCTGAACTACAACTGAGGAGCTTGTAGCTTGATAGCTTCAGAGATCCGACCTTTGAAATTCTCCACAAACCTCTGTGGTATGGCCTAAGTCGATATAACGCTCTTTGATCCTGGGGCATCGCACGGTCCTCTTGGTTCAGTAAAAAACAAGGAACCA…	83.1899	10.0551	2.75244	3.65314	0.000259051	0.00330474	up
Trinity11139	TAGGCTTATATGAACAGCTGTCATGAATGGTACGTCTAGAGACGACGGACAGTGAGAGACTAAATTTTGTAAACTCAAGCATCCACAAAATGAAATCATCAGGTGAGGATGATGTATGATAATCACTGGACATAGCCAAAGACTCCTCGATTAAATTTCTGAATCGTAGAAGGGATTCATAGCAAGCCTATGATCTGGACTAAAATTCTGAATCGTAAAAGAGAATCATAGCAAGCCTATGATCTGAACTACAACTGAGGAGCTTGTAGCTTGATAGCTTCAGAGATCCGACCTTTGAAATTCTCCACAAACCTCTGTGGTATGGCCTAAGTCGATATAACGCTCTTTGATCCTGGGGCATCGCACGGTCCTCTTGGTTCAGTAAAAAACAAGGAACCA…	29.6458	8.56649	2.77286	3.0894	0.00200559	0.023428	up
Trinity11140	TAGGCTTATATGAACAGCTGTCATGAATGGTACGTCTAGAGACGACGGACAGTGAGAGACTAAATTTTGTAAACTCAAGCATCCACAAAATGAAATCATCAGGTGAGGATGATGTATGATAATCACTGGACATAGCCAAAGACTCCTCGATTAAATTTCTGAATCGTAGAAGGGATTCATAGCAAGCCTATGATCTGGACTAAAATTCTGAATCGTAAAAGAGAATCATAGCAAGCCTATGATCTGAACTACAACTGAGGAGCTTGTAGCTTGATAGCTTCAGAGATCCGACCTTTGAAATTCTCCACAAACCTCTGTGGTATGGCCAGTTCAAAGAGATGCAAGAGTATGGCTTGCGGAGAGGATCTTCACATTGCCGCATCGCCGACATCCGCTCGA…	31.3857	8.64871	2.77395	3.11783	0.00182187	0.0214165	up
Trinity11141	CAGCCACAACGCTGCCGAGGTGCTGCCTGAGGTCAGCCACAACGCTGCCGAGGTGCTGCCTGAGGTCAGCCACAACGCTGCCGAGGTGCCGCCCTTGCCTGCCGAGGTGCTGCCCGAGGTCAGCCGCAACACTCCCGAGGCGCCGTCCTTGGCTGCCAAGTTGCTGCCCGAGGTCAGCCACAATGCTCCCGAGGTCAGCCACAATGCTGCTGAGGCGCCGTCCTTGGCTGCCGAAGCGCAGCCGGTGGCCAACCAAGATGCTGCCGCCGAGGCGTCACCCAAGGCCAGCCACTCTGACGACATCGTCATGGTGGACGCCGAGGCGCAGCTCAATGCTCAAGGCGACGCAGACCTCATGGGCCCCTGCGCATTCCCGGCGCCAATGGTGAAGAAGAAGGA…	38.9345	8.95971	2.76044	3.24575	0.00117142	0.0141764	up
Trinity11180	GAGCTGTTTCATTATAAAGGCCGGAAGTGTTTCTACAGAGATTTTTTACAGTATAGAATTACTGTTAGATTCATGCGTTTCCAACGAAGGTACTAAGCAGGAATATTTTGTTTGCTGATGAACATTTATCGTTCAGATTAAAAGGCGCATAACGGCACTTTCTCTGAGGTAAATAACCCCAGCAAATATGCAGAAAAAGAGAAATATGAACAAAAAACAGACCGGCTAGTAACGGTTCTACAACGAAAACTAGTCACCGTAGCTTCCACCAGAGCCCATTTCAGGTCTCATCACAGCGGCACTTCACCGCTGTCGGCAATGACAACCTTGCTCTTTGGCGTCCCGTTCTGCTTGCCCTCGGCCTCAACCTTGTAGACCACGTCCATTCCAGACAACACC…	18.6664	7.89911	2.77178	2.84983	0.00437422	0.0476569	up
Trinity11209	TCAGGATGGACGCGTGCATGCATCACACGCTGGCGACGCGTATCGTTTGGCCGCACGCACCGCTGTCCATTCCTCCAAGCTTATCTTCTCACCCTCCCAATCATCCCCTATCTTATCTCTCCCCAACGCACTCCCTCCTCTGTCCGGCGAGGACCATGCGCAGCACTCCCCCTCTCAACGGCCGCCACTGTAGGAGTACTAAAGAAAATATACCCTCCTCTCGCCCTCGTTTGCATCTACTACTCCAAGAACACACTAAATCAAGGGGAGCGCGCAGAGAAGCCATGGTGCATCCGGTGGCGGAGGCCGACGAGCGGAGCCCCTTCGGCCGGCTCACCACGGAGGCGTACTGCGCGCGCCACGGCGTCACGCACTCCTCCTCCACCTTGGTCAACCCGC…	65.083	-9.32862	2.75335	-3.3881	0.000703794	0.00870609	down
Trinity11223	CCGCGCTTGCAGGCGCTGCCGCAGCCGCAGCTTCCTCCACAAGAAGAAAAGAAACGCCACCAAATCCAATCTCGAGCCCCCCTCTCCCGTCCGCCCGTCCCAACCCGATCCGATCTCCCCCCACCTCCTCCGTCGCCATTGGCCGCAAGTTCTTAGTCGGAGGCAACTGGAAATGCAATGGAACAGTCGAACAGGTAGAGAGCATCGTAAATACTCTGAACGCAGGAC	40.5498	-8.64599	2.76385	-3.12825	0.00175853	0.0207488	down
Trinity11226	TCGGGGTTGCCACAAATTTAACAACAATACAAATTTAATCATACAACATTTATATATCGATGGACATAATTCATTGTTCGGCAAAATTTGAATCCTCCACTCTCGCTCATACATATGCTCAATTATATGTATAATAATGCGGTCGAACGAGCAATCTTCTCTATTATGTATGTAGGGAAGGAAGTACTTCAGAGTCAGGTGGCGTAGTTCTGGACAATCCCGGAGAGGGATGAGTATGTCCCCACGCAGGCGCAGGTAACCCCTACGGCGATGATGAATGAGCATGTCGCAGTCTGATACCAAGTCGCTTTTGCCTTGAGGATGGCCAGAAAGCAGGCGCAAGGAAGAATGTAGGTCACAAGCATCGCGAATAAAGAACCAATCAGAGCCATCACAAGC…	87.5532	-9.75653	2.77022	-3.52193	0.000428414	0.00539429	down
Trinity11274	CGACGCGGCAACCAACACGAAATCAAAAACAATAAGAATAAGGTGTGCATCAAGGGCAGACGCCACCGCCACCGCCCCATAGTGAAAGTGCATCAAGGAAAGTTGCGCCCATAGTGAAAGCGAGGCAGCCCAAGGCTATCGCGGAGGAGAACGAGGAGGGGCGGCGCTGCCACGGAGGAGAGCGACGAGGGTTGCGGCATCGCTGCAGATGAGGAGGAGAGCCACTACACCGCACGATTCCAGGCAAAGGAAATGAAGCGCAGGCGCAGTGCCGCTGCCGCCGCCGGATTTTTTCCCGGGTCATGGGAGGCATTTGGGAGGATCGACTAGGAAGGATCGAACGGCACCTGGAGAAGACCTGCACAAGGGTGCCACAAAGATCTCCAAGGACGTCCTCGA…	18.8337	7.91199	2.77295	2.85327	0.00432714	0.0472067	up
Trinity11315	GCCAGCCACTCCTCTTCTTTCCCCTCACCCCCCGTCCACGCCGCAACGCAACCGAGAATCAGATCTTGGCGGACTCAAATCCAATCCAATCCAATCCAAGGCGGAGGTCGAGATCAAACCTACCGGAGATGAAGTTCTTCTCGGCGTTCGACCCGTGGCCGGTGTTCTTCCGCCGGGAGTGGGGCCGCACCTGGCCCTTCCTCGCCGGCTTCGCCGTCACGGGGGCCCTCATCACCAAGATGACCGCCGGCTTCACCGAGGAGGACCTCAAGAACTCCAAGTTCGTCCAGGCGCACAAGAAGAAGTAGTCACCGCCGCCAGGTCACAGGGGCAGCAGCTGAGTTACCGGCATGTGTCCTTGATGCGGCGAGCCAGTCCTCACCCTCACTATTGTGATTG…	27.8316	-8.1032	2.76803	-2.92743	0.00341779	0.0382955	down
Trinity11340	GCCAGCCACTCCTCTTCTTTCCCCTCACCCCCCGTCCACGCCGCAACGCAACCAGAGAGAGAATCAGATCTTGGCGGACACAAATCCAATCCAAGGCGGAGGTCGAGATCAAACCTACCGGAGATGAAGTTCTTCTCGGCGTTCGACCCGTGGCCGGTGTTCTTCCGCCGGGAGTGGGGCCGCACCTGGCCCTTCCTCGCCGGCTTCGCCGTCACGGGCGCCCTCATCACCAAGATGACCGCCGGCTTCACCGAGGAGGACCTCAAGAACTCCAAGTTCGTCCAGGCGCACAAGAACAAGTAGTCACCGCCCGCCCGCCCCGTCCGCCGCCAGGTCACAGGGGCAGCAGCTGAGTTACCGGCATGTGTCCTTGATGCGGCGAGCCAGTCCTCACCCTCA…	1093.53	-6.46263	1.9495	-3.31503	0.000916345	0.0112141	down
Trinity11341	TTGGCGAGCAATTTTGGCTGAGATAGGAACATCACATCAAAGGTGTGCAATTTTTTTACAGATCAATGTACAGTACCCACTGAAAAAGTATTTACGGTTCAACCTTTTACATGAGATGAGAGCACTTGCGGAATCAAGAGCAGATGTACGGAGTTACAACCTCACGTTCACTTCACAGCACTCATGTGTACATTATTTTGCTCCATAACAAACAAGCCTTGTAGTTTTGTGGCCACAGCCCACAGCTACCTGAAGTACTTTGTAAAGAGAGACCTGGAGATCGCCAAAGAATCACCAATGGCTTTTACAGGGTACAGCTCCTTCCCGGACTGCCATTCGTTAGAATACGAGATCCAATCCCGCCTCCATTCCTCCAGTTGAAAACTCCGGTTCTCTTGG…	406.511	-6.77976	1.97055	-3.44053	0.00058057	0.00723503	down
Trinity11389	TAAAAAAGTAATCAGCGAATGCTACCCCCCCTCTCCCTCGCGTCGCCCCGCAGGGGCGACTCGGGGGCGATCCAGATCCCATGCGCCGCCACCCCTTCCTCCGCTTCTCCCCTTGCCGCCGCCGGAGGCAGCCGTCGGCAACCACGTGCGAACGCCGATGAGGGTGGCGGCGAGGTCTTCGGTCGCGTTTCTCCCTGGGAACGGACCTAGGGTTCCAGGCGGCGGCCTTGGTGGCGTGGGCGGCGCCGTCCCGACGGCGGGCGGCGGACGCCGGAGTTGGGGCCGCCTCCCCTCGGCTGCGTGGGTGGCGAGGCGGCGGTGGTCTAAAGCGTCGCGCATTGAGACCCCGCGTCCCTCTTCGCCAGATCTGAAGACGGTGTCCCGTCGCTTGCTGCAGCC…	21.1528	8.07948	2.77348	2.91312	0.00357838	0.0398707	up
Trinity11422	CGGCACGGCGGCGCTCGCGGCCGCGTCCCTGGCCAAGTACCTCGCCGCATCCGGGGCGCTCCGGCGCATCGCCGAGGCGCCGGCGGTCGCGATCCCGGACCTCCGCTACTCCCTCCTCGCGGGGCTCGGCGACGGCGAGTCGCGCCTCGCCGTCGTGCGGGGCCTCGTCCGCTCCCCGCCCGGGGGCACGTTCCTCATCCCCCCTGGTTCCCGCGAGCACTGCGTCGTCACCAGGCACACCGAGACGTGCTTGTTCGGCGAATGGAGAGGCATCTTTGGATGGACTTTTGACCTACATGCTCTCTTTTTTAAATCATTGAAAGAGCAAATTATAACATCATCTCGATGGGTTCCGTTTGGTCTTGTGGATCCTGCTTCCGAGAAATCAGCGGAAATGGT…	68.4151	8.8081	2.58609	3.40595	0.000659344	0.00817654	up
Trinity11437	TTCAAATCTATGATTGCAATTACTTTATCTGGTTCACATCTATGATTAGCATTAAGAAGTACATAAAGAACTGTCCCTTGCATCACCCAACAAACACCATCACAAAAGAACAAGTCCACTGTCCACATCACAGATGGGATGATTGGTTCATGAACTTGGCGGATATGCTTGGCATCAATCTTGTAGCTATCACCAAGCAAAAGCATGCGTCTTGGAAAGGTTTTCGATTATATATACATCAATCATGGCTTAGCCATGACATATGTTGGCGCTAGGATTAGGATAGTCTAGATAATGGACGCTACAACATCACAAGTTAGCATTCACAAAATTGCGCGGAACTGGCTGGCATTTGCGGAACTTAGATTCCTCCTATCTATGTATATGAGCAACTTAGAC…	28.0507	8.48668	2.76192	3.07275	0.00212094	0.0246928	up
Trinity11467	CGTATACTCTCACACCATCACACGAGTGCATGCAGCTTAACAGTTGCAGGGGTTGCACTTGCAGTTGTCGCCGCAGCTGCAGCCCTCGCCGGACTGCCCGGCGGCCACCTCGAACTGCCCCGCCTTGTTCTCAGGCGCCACGCCGAGGACGACCACGGCGGCGACCTGGGCGGCGGCGCTGCCCTGCTCTGTCAGATCAGGGTACATCTTCCCGCACTTGCAGTCTGAGCCGCAGCTGCAACCGGATCCACAGTTGCAAGACATCCTCCAAATCTGTGAACCCAAAAAGATTTCAAGGAGAAGAAGATGAGCTTTGGTGTCGAGGATGATGATGATCCGTTCTGCAGCAGCTGCCTGTCTTTCCCCTGTTT	39.5985	8.01663	2.61959	3.06026	0.00221147	0.0256602	up
Trinity11483	GCCACCGTCCTCATGGCCCCCTCCCTCCGCGGCGCCGGCACCGCGGCTCCCTCCTCCGCAGGCTCCCTGCCTCGTGGGGCCTGGCGGTCTCGCGCGCGGACGACAGCCGCCGACTCCTTCACCTATCCAGTCGAGCTCGCGCGACGCCATCACCGGGACCGGGAGCAGCACCGGCCGTCCATGAATGAATTAGAATTAGAAATCAAACTATTTCTGGTATTTTAAGGATTGAGACAGCTGGTTGGCTTGCCCATTTATAGCTCGCCTCCACACATTAGGAAGGCGATGCCATTATGCCTTGGTTGCCATGGAGCCGAGCTAGGACACTGGTCAGCCTGTCACCTATCTCCATCAAGATCACCTTCCCCCAAGGTCCTGTGGAGGACGGCGACCATCTCC…	975.243	5.63332	1.96303	2.8697	0.00410858	0.0450761	up
Trinity11492	CCCATGCTGAACTTTATTTTATATAGGCTGAACTATAGTTTGCCTTCATTACAAATACACATCTGCTAGTGAATTGGAAGATAATTCACCACATAGAACACTTTTAATTAAGAAAAATAAGATAAAGCCTTGTGTAGAGAAAACTAGTCGTAGGTCAATATAGATACTGATGATTGTACTTCTCTTCAGGCCTGCAGTGCTGAAAATGCTTCTTTGATTACGGTGACTTCTTTGACGATCTTTAGGCGACTCTCTGTACTTGTGGGCTGGAACCTTTTGTGCATGTGCCTGAAGTTCCCACTTCCTAGATACATGGTTCTCGCTGTGCTTGCTTCAGTAAAATCGCTTATTTTCTATGTGAGCGAGCTTCATCTTGTTTTCCTCTGATTCGCACCACTT…	50.1716	-8.95321	2.75399	-3.251	0.00114999	0.0139268	down
Trinity11520	CCCATGCTGAACTTTATTTTATATAGGCTGAACTATAGTTTGCCTTCATTACAAATACACATCTGCTAGTGAATTGGAAGATAATTCACCACATAGAACACTTTTAATTAAGAAAAATAAGATAAAGCCTTGTGTAGAGAAAACTAGTCATAGGTCAATATAGATACTGATGGTTAAAACTGCTTCTTTGATTACGGTGACTTCTTTGACGATCTTTAGGCGACTCTCTGTACTTGTGCGTTGGAAATTTGTGTGCATGTGGGCGAAGTTCCCACTTCGGTCCAAGCTTCTTTGTTTTTGGAAAAGGGGATGTACCCCAGCCTCTGCATCAGAAAGATGCATACATCTCATATTATTAAAAGAACAGTTCAGTAACACAGTCTCGAAAGGTCGTAGTAC…	26.2606	8.39154	2.76421	3.03578	0.00239911	0.0276452	up
Trinity11522	CCCATGCTGAACTTTATTTTATATAGGCTGAACTATAGTTTGCCTTCATTACAAATACACATCTGCTAGTGAATTGGAAGATAATTCACCACATAGAACACTTTTAATTAAGAAAAATAAGATAAAGCCTTGTGTAGAGAAAACTAGTCGTAGGTCAATATAGATACTGATGATTGTACTTCTCTTCAGGCCTGCAGTGCTGAAAATGCTTCTTTGATTACGGTGACTTCTTTGACGATCTTTAGGCGACTCTCTGTACTTGTGGGCTGGAACCTTTTGTGCATGTGCCTGAAGTTCCCACTTCCTAGATACATGGTTCTCGCTGTGCTTGCTTCAGTAAAATCGCTTATTTTCTATGTGAGCGAGCTTCATCTTGTTTTCCTCTGATTCGCACCACTT…	118.388	-10.1918	2.74972	-3.70649	0.000210154	0.002695	down
Trinity11526	ACGCTTAACAGAGGAAATATGTGGGATGATGTCAGGGGAGACGGTCAGATCAGGACAAGTCGTGATCTCTAAATGATCGAGGACAGAGAGGTGGCGAAGCAGTCTCCACTGCTGCATGGGCAGCTCACTGTATTCAACTATCAGAGTCCTTGTAGGAGTTAATACTGAAGAAGAAGAGGAGGAGGAAGCACCGGTGCTTGATATTGTACACTCTCCCCATGATGACAACACATTATCACTCCCTCTTATCTCCAAGCTGTAAACTGCTCTAGGAAGAAGTGGCCACATCCTCAACTTGGGGCAATAGTTTATGCTCCAGCTACCGGACATGCGACTGGAGTCTGACACACTCATCTCTTCCAGATGTTCCATACCGGTTAGTGTCAGCGAACTATTCTG…	110.827	10.4689	2.75346	3.80207	0.00014349	0.00185357	up
Trinity11528	CAAAAAAAAAAGCACATATAGTTCTTTTTTAGGGGTACTCCCAACTTTATTACTTGAACAACGTTGGGAATGTCATTCGCTACAAAATGTAAAATGCAGTCCGGTGGCACATCAGGCCAAACCATCTCTAAATCATTGCTAACCTCCACTTTAGCTAAAACATGAGCAGCTAGATTAGCTGTACGCCGAGCCCAGGTGACCTTGTACTCTTGTGTAGATCGTAGCATCTCTTTGATTTCTTCTATAAAAGGTCCCAGTGCTGAGAGCATCGTGCATGTCGTCTTTTGTTTAGAAAAGGATTAGAAAATCCAGCCGGCTGATAAAAATCGAGCGGACACGTAACCATCACGTGTACGCCTCTAGAGAGGCCCCTTATCCATCCGTCTCCACCTCCATCGC…	21.0453	8.07209	2.78554	2.89786	0.00375721	0.0416433	up
Trinity11547	ATATCTCCATATTAACTTGAACACCGCAAAAAAAAAAAAACTTGAACAGAAAAATAAAACTGACAATGCTCACGTATATCTCCATATTAACTTGAACACCGCAAAAAAAAAAAAACTTGAACAGAAAAATAAAACTGACAATGCTCACGTATATCTCCATATTAACTTGAACAGGAATTTACATCACCATAACTCACTTTATTACCGATGTACATCCCCATAATTAACCTGAACAGAAAGATGAAACTGCCCTATGTTCACGTATATCGGTATACCAGCCTCGAAAGGAGACATATAATTTATCAATTGACATCAGCCCGCACCATCTTAATCTTGTCATCGACGGCGTCATCCAGCTCGAAATCGCCGGAGTTGTAGGTGACACCGTTGCCTGCCTCC…	27.4619	8.45609	2.76574	3.05744	0.00223235	0.0258711	up
Trinity11561	CCCACGCGCCTATTCTATAATAGGAGCCCCCTCGCCGCCCCGCCGCAGGGGATCGCCGTGCACTCGCCGCCGCTTCCAGCCGCCCCCCCTCACCTTCCGCAAAGCCCATAGACAAGTTGATCTCATGTATTCAGGAAGAACAGTGGCATCCAGAGTTTCCTGTTCATCGGGAAACAACGGAAGCTTCCCGCCCTGCCTTTGCCCGGGATTCCTGGGATTTCCTGTTGTCTCCGTGAACTTCCACTTGTTCAAGGCCATTGTTCGCAGCCCTGCATCTTCTGTTGTCTTGGGTATTTGTGGAAGGAGCCTCCCTTAGACAGAGCTGCCCCATAGAATTGGTAGTGGGAAGCGGCGCAGCTACCGTTAGCTGAAATCAAGACTATAAATTGTTGAATCTTG…	165.189	8.08941	2.30661	3.50706	0.000453084	0.00569618	up
Trinity11615	CCGACACTTATCCATCACCACCAAGTGCTTTGTAAAAGAAAAATCAGCCAAAATATGCACTACTGATTATCTGAACTGGAGCATCATATTTTGAAGAAGAAACAGGAATATATTTAATAGACAACGTACTGAACTTGGTTCACAGGACACGACATTCCTTACAATATGAGCCTTGTAAAAAGAAAAGATGTATTTACTATATCATCTATCATTCTAGCATAAAGAGACGATTCACAATGGAGTTGACAGATGCCATGAGGACGATCAAGAGTACATAATCAGTTGGGCTACAAAGCAGCAGAGCAAGTCTGTGAATAGATCGTACAAGCCGCTTTCACATTTACAAAGGGAAGAATCCTGGCACAAAGACTTTGTGACCCTGACGAAGAACGGACAAAT…	87.4386	10.1269	2.75142	3.6806	0.000232681	0.00297541	up
Trinity11714	CCGACACTTATCCATCACCACCAAGTGCTTTGTAAAAGAAAAATCAGCCAAAATATGCACTACTGATTATCTGAACTGGAGCATCATATTTTGAAGAAGAAACAGGAATATATTTAATAGACAACGTACTGAACTTGGTTCACAGGACACGACATTCCTTACAATATGAGCCTTGTAAAAAGAAAAGATGTATTTACTATATCATCTATCATTCTAGCATAAAGAGACGATTCACAATGGAGTTGACAGATGCCATGAGGACGATCAAGAGTACATAATCAGTTGGGCTACAAAGCAGCAGAGCAAGTCTGTGAATAGATCGTACAAGCCGCTTTCACATTTACAAAGGGAAGAATCCTGGCACAAAGACTTTGTGACCCTGACGAAGAACGGACAAAT…	18.3516	7.87455	2.77208	2.84067	0.00450191	0.0488763	up
Trinity11715	ACGCACCAACACACACAAACCCAACCAAGCACATAGTAACATCGACCGATCGGCATGGCGCACTTCCAGGAGGTGGACTACTGCTCGGAGGAGGTGAGGGCGGTGGGCTACCCGGCCCGCCGCCGCGGCGGCGTGCAGGAGCACATCGTCACGGAGACGTTCGTGCCGGAGTTCGCCACCCCCGGCCCCCCCCCAGGTCACCACCGGCCCCACCGCCCGGGGGCCGGCCCCGGCGCGG	24.1701	8.27183	2.77963	2.97587	0.00292158	0.0331779	up
Trinity11726	CTTGATTGAGCCAAGCAAGAACTGGATCTATTCTCCACTACTTCATCTTTGGTAGCCATTACAAGGAGTCCGTGTGCAAATTGGATCTGAAGAGCTGCTATTCAGGGCAGAGTTTCAACCCAAGGGCAATGCTATAGTGGTGTGCCGGTCGAGATATGGAGGTTGCTGCCAGGGCCATGGGCCCCGTCATCTGTAAGCTCGGGGAGCTCCTCATATGTAAGCCAGAACTGGATCTGTTCTCCACTAGTTCATCTTGGGTTGCTGTTACAAAGCACTCTGCAAATTGGATTTGAAGGAGCTGCTATTCAAGAATTTCGACCCAAGGACAATGCTATAGCGGTGTGCAGATCAGAGTGCAAAGACAAAAAATAACGAGATATGGAGGCCGCTGCTGGGGCG…	16.0423	-21.4313	3.67274	-5.83522	5.37e-09	9.1e-08	down
Trinity11740	ACCACCGTGGGTTTTCTTGGTCGGTAGGATTCAGCCGCGTCAACCGTCTGCTGCTCCTCCTCCTGTCCGTCCGTCCGTCCGTCCGCCCGCCCGTCCCGAAGCGTCTCGCCGCCTGAAGCCCTCGCCGCCTCCTCCACCGGACCACCGCCTCGAAGGCGAGCAGCCGCCCCCTTCCTCCTCCCGGATTCTTGTCTGCCATGGGTGACTACACAATCCGGATAAGCACCAGCTTGATCGAGCAGCTCGCGCGCGATGACGAGAAGCAGATGAAGAGGAGGACCAGGAAACCCAAGCCGAGGAAGGTCGTGGAGCAACCAGAGGAGCCTCAGGACAATGGCAGGGAACTTCCAACTGAACCCAAGAGCAGCCCTGCTCCTGTTTTGCCTTTTCCGCCACCCA…	26.7017	-8.04328	2.76547	-2.90847	0.00363201	0.0404101	down
Trinity11823	CACGGGCAAGGAGATACCAAGAGCCTGTTTGGTACATTGGTTGATGACTAAACATTGCCACAAATAAAATAATACAACGGTGTAGCTACCACAAAAATTGTGGTGAACAAAATAACCATAAGTGTGCCAAGATTAGGCAAGAAAACAAAAAATACATCAAGCAAAGAGATGCTTGTTCAGCAAGCGATGCAGTTCACTCCCTAGAAACCAACAAGGTCTACAAGGGAAAATAGTATGCGTAATCAAGGCATGGGCGCTGATTACAACGAAAATAGTAGGCGTAATCAACCTCACGATTCTACATACTCCTCTGGCTTGCTGATGGCATTGCCGCACAGGAAGAGCAGGAGTCAGGGACGCGGCCCTGGTTGACCTGAAGATTGATTATAGAGCACAATT…	63.3629	-9.28998	2.7529	-3.37461	0.000739192	0.00912858	down
Trinity11854	CCTTTATAATCACCCAGTTACGTTGTGACGTTTGGTACACCCAAAGCACTCCTACGGTATCCGGGAGTTGCACAATCTCATGGTCTAAGGAAATGATACTTGACATTAGAAAAGCTCTTAGCAAACGAACTACACGATCTTGTGCTAGGCTTAGGATTGGGTCTTGTCCATCACATCATTCTCCTAATGATGTGATCCCGTTATTAAATGACAACTCATGTCTATGGTAAGGAAACCTTAACCATCTTTAATCAACAAGCTAGTCAAGTAGAGGCTTACTAGGGACACGGTGTTTGTTTATGTGTCCACACATGTATTTGAGTTTCCGGTTAATACAAATATAGCATGGAGAATAAACACTTATAAAAAAAACAAGGAAATACTATTAGATTTCATTAT…	32.9446	8.7187	2.76118	3.1576	0.00159076	0.0188923	up
Trinity11858	CAAATCGGCGCACCATTCACAGAGAGCCTACGTTAGCATAGCATATGATCGTTCAGTTTATTGCTACCGCTTTCTTAATGTCAAATACATATTCCTTTGACCATGAGATCATGAAACTCCCAGATATCGGAGGAATACCTTGTGTGCTATCAAACATCACAGTGTAACTGGGTCATCATAAAGATGCTCTACGGGTATCTCCGAAGGTGTTTGTTGAGTTGGCCTGGATCGAGATTGGAATTTGTCACTCCATG	106.604	10.4128	2.74885	3.78806	0.000151829	0.00195803	up
Trinity11862	ATGATCAATTTGAAGACACCTGCCACACCTTTCTTCTTCAACACACCCAGCAGATCTTCAGATCCCTTCAGGTTTTAATGTGAAGGTTTACACAAAGTCTGACATTGATGGACTGCTTGGTGCCACAACCATCAACTTCTCTGGCCATTCATGCCGTTACTTTGGGTACCTTGTCTCACGCAAGAAGTATGTCATCTCAATTGACGACAACTGCCTCCCAGCAAAGGACCCTGCTGGGATGACTGTGGATGCTGTTACACAGCACATGATCAATTTGAAGACACCTGCCACACCTTTCTTCTTCAACACACCCAGCAGATCTTCAGATCCCTTCA	14.4438	20.8721	3.64782	5.7218	1.05e-08	1.49e-07	up
Trinity11865	CGAGCAACCATCTCTGCTGCTGCTCCATCGTCTTGGCCGCCGACGAGCAACCATCTCTGCTGCTGCTCCATCGTCTTGGCCGCCGACGAGCAACCATCTCTGCTGCTGCATCATCGCCTTCCTCACCTTCGTCCGTTGTCCAGGAGGAAGAGGAGGAAGGATCATCCTGTAATCCTGCTGGGTGCGAGATAGCCGCAGCATGGATTTCGAACTCCGTGTTATCGAAGCTATCACAAACAACTTTGCAGATGATCAGATAGTTGGCAGCGGTGGATACGGAGTTGTTTACAGGGCGACCCATGAAGGGGAAGAAATTGCCGTGAAGAAGCTTCGTCAACTGCCAGGACTCGATGATAAGCAATTCGACAGCGAGTTCCGCAACCTTCGTAACATTCGCCA…	16.9424	-20.8969	3.67737	-5.68257	1.33e-08	1.84e-07	down
Trinity11904	ACTCACCTCCTCATCTTCATTCTTCCAATCCCCGCCGACGATCGAGCAAACCACTCTGCTCCGCTTCATCGTCGCCTTCCGCTCGCTCATCCTTCTCCAGGTCAGGAAGAGGATCGTCCAGTGAGCCTGCTGGGTGGGAAATAGCCGCACCGTAGCATGGATATTCAACTCCATGAGATCGAAGTTATCACAAACAAATTTGCAAAGGAACAGAAAGTCGGCAGCGGTGGCTACGGAGATGTTTACAGGGCCACTCATAAAGGAGAAGAAATTGCCGTGAAGAAGCTCCATCAATTGCACGGACTCGATGATAAGCAGTTCCATGCCGAATACCGTAACCTTCGTGAGGTACGCCACCAAAACGTTGTGCGGCTAATTGGCTACTGCTACGAGACTCGG…	20.4876	8.03349	2.80176	2.8673	0.00413986	0.04538	up
Trinity11906	AAAAGAAGAAGGCACATGCATGTTGTATACCACCTCTAGGCTCCAGATTTATTCAGATATAACGGGGGCAAGTAGTCTGAACACCAAGTATTTACAGGATGTTGACACGTACGTACGTAGTATGCAATGAGTCTAGAGCCAACAAAGGGGGTAAACCGTGACAATATCGCCTATGCTGTTCATCCTGTCTCACAAAATGAAGGTGCACAACAGTGTAACTCCTAGAATCATACATCAAATCTCCTCGCGTACAAACCGTATCTTTGCGCTGTAAAGCCGACGCCACCGATGATAATACGCTGCACGCTTCTGTGTTGCTCAGGAAAAGCAGTGCCATCTGGTCTCAGATATCACCAGCATGCGCGACATGCTGTTGCTGGTTTGCGCCTTCTTGGCTGT…	20.3794	8.02582	2.81047	2.85569	0.00429441	0.0468898	up
Trinity11960	AAAAGAAGAAGGCACATGCATGTTGTATACCACCTCTAGGCTCCAGATTTATTCAGATATAACGGGGGCAAGTAGTCTGAACACCAAGTATTTACAGGATGTTGACACGTACGTACGTAGTATGCAATGAGTCTAGAGCCAACAAAGGGGGTAAACCGTGACAATATCGCCTATGCTGTTCATCCTGTCTCACAAAATGAAGGTGCACAACAGTGTAACTCCTAGAATCATACATCAAATCTCCTCGCGTACAAACCGTATCTTTGCGCTGTAAAGCCGACGCCACCGATGATAATACGCTGCACGCTTCTGTGTTGCTCAGGAAAAGCAGTGCCATCTGGTCTCAGATATCACCAGCATGCGCGACATGCTGTTGCTGGTTTGCGCCTTCTTGGCTGT…	90.9934	10.1844	2.75215	3.70052	0.000215161	0.00275719	up
Trinity11961	TTATTTAAGAAAGATTCACAAAATCCCTACTTTAATACTAAAGATATACTCTGTAAATTATATAAGTGTTTCTACAAACAGTATGCATGACTTATGGTGAAGTTGTGAATACATAATCTTATTTTCACTGTTCTCTGAAAAAGAAATGTTGACACCTAGGTATCGGTCTATATTAGTGGACATATAGGGTCCGACATCAGCCATATTGGTCGAAATTCCGGTCTATATGGGATGATGTGTAAAAATGATATTTACAACATGATATGTTATATCTATGTCGGTAGACCCCCAAACTGATATATCAGTTGCGTCGGCCTCGACTTAGAAGCATGGAGGTAACCATGACCATCTTTAACAACAAGCGCCTGTATCTGGATGTGCAGGAGTACCTACAAACTA…	91.7025	9.23138	2.58439	3.57197	0.000354305	0.00448382	up
Trinity11964	GTGGGTGATAGTGGGCGGAGGGGAGGGCGGCAGGGGAGCAGCCTGGCAGCATAGCGGTGGAGTGGCCGGCTCCCGGAGGCGGGGGCGCCGGGGGGCGACGCGGGCGGGGGGCTCGCTGCGCGCTCGGGCGGGGGAAGCCGGGAGGGCGGCCGGCACAGCGGTGGAGGAGATAATGCAGGCGAAAGTGCGGTTCTTTTTTCTGTTGGAGGGAGGAGATAATGCAGGAGAA	99.7766	10.3173	2.75015	3.75155	0.000175744	0.00226059	up
Trinity11969	CCAAACTACCAAACCATGCAACCAGACTTGGCTATCTCTTATTCTTATTATTAGTTAACATCCTCATATTATGGGACGGAGGGAGTAGTTTATAATGTTCTGTCTATAAACTTTCGGTACTCAGTTTATAATGTTTCTCTTATTCTTATTATTAGCTAACATCCTTATAAATCAGGATTCTGTGTATCATCACAGTTGTAAGCATGTACCAAATTTAGCTACATCTTAGACTTAGCTTCATACAAATTATATCCTTTTGACTTCAGGTACTTATGTATTGTCGAAATTTGGTCATTTGTGTTCTTCTCAGAAACTGCATCATGGCACCTTGTTGTTCTTTTCAGTTCGTCGCCTTATGATCCCCGCTTCAATCTTTCTACTTGATCTACATTTTTTTCC…	32.3839	-22.3181	3.70181	-6.02898	1.65e-09	5.61e-08	down
Trinity12033	GCGGGGTTCGTGGGCCCGGCGGTGGAGTCGGCGTCCCCGGGCGCGAGGGCCGCGACCCTCGCCAGCAGCCGCGGCGGGACCGACTCCTCGCTGGCGATCTGCCGGGTGCTCAACGGCATGTGGCAGACCAGCGGCGGGTGGGGCCGCATCGACCGCGCCGACGCCGTCGACGCCATGCTCGCCTACGCCGACGCCGGCCTCTCCACCTTCGACATGGCCGACCACTATGGACCGGCGGAGGATTTGTACGGCATGTTCATCAACAAAGTCCGGCGTGAGCGCCCGCCCGAGATGCTGGAAGAAGTCAGGGGGCTTACAAAGTGGGTGCCGCCGCCGGTTAAGATGACAAGAAGCTATGTTGAGGAGAACATCAACAGGTCTCGGAAGAGGATGGACGTC…	24.623	8.29864	2.76551	3.00077	0.00269302	0.0307576	up
Trinity12048	TTGCAGAAGAGTTCAAGGGCAAACCACTTCAATTTCAACTCCATCCCAGAACTAGATCCAAACAACAATCAAGGCTTGGACATACAGCAGCGAGATGCGGCCGTTACACCGAAGCGCATGAACACTACACAACCATAGCTGGCTACTGGTACTACTCTGGTGCTGGGAGCTCGATTGGCCTGGCTAGCCGCCGAATCCGTAGAGGGTGCGTCCCTGGCGCTTGAGGGCGTAGACGACGTCCATGGCGGTGACGGTCTTGCGGCGGGCGTGCTCGGTGTAGGTGACGGCGTCGCGGATGACGTTCTCGAGGAAGATCTTGAGCACGCCGCGGGTCTCCTCGTAGATGAGCCCCGAGATGCGCTTCACGCCGCCCCTCCTCGCCAGACGGCGGATCGCCGG…	56.9629	8.54368	2.59885	3.28748	0.00101087	0.0123142	up
Trinity12050	CTATTAAACTTGCTCTTACACAAACCAAATTATTCATCAACATGATATACATTGCCCGATTCTCAAACCATCCTTTTCCAATTTCATCCCAATTTGGACACCAGCAGGCAAGAGATACTACCCAATTACAAGCCGCACATTGTGAAGGGGAAAACTTGTGATTCAATTCAAATGGGAGACAGTAAAGGTACAAGGAATTGTACAAGCAAAGAGTGAGATGGGAGGAAAGGAGGCACAACCATATCGCAACTGCCACTAGGCGGTGCCGGCGCCGGGCTCCTCCTCGAGCTTGCGCACATAGGCCGAGAGCACGGCGACGACGTCCCTGGCTGGCGCCTGCAGCGTGGTGACGAGGGAGGTGGCCGGCCCATTGAGGGCGCCGAGCAGCTTGGAGTAGAC…	40.0978	-8.62982	2.76152	-3.12503	0.00177788	0.0209541	down
Trinity12175	ATGCTTTGACTGATCCTGACCGAGTCCGCATGCCATCAGTTACAGAATATTGGAAACCACTTGCAGAAGATATAGACACATCTGCTGGAATTGAGGAGTATCATCACAAAAATAACCGCGTTTATTGTTGGAAAGGTTTACGGTTTCAAGCCCGACAAGATCTGGAAGGATTTTCTCGATTTTGTGACTACGGGATCGAAGGGGTTGTACCTCCCGAGCTGTTGCCACCCGACGTGCGCGCCAAATTCAATTCTAAGCCCGGGGAGAAGGCCAAACGGCCTAAACGGGAAGACACAAGAGGCACTTCAGCTCACCCCAAGGAGCCACAGGTTGCTGCGGCCACGCCCGAGACGGACGGCGGCGGCAGCGGGGGCGACCAGGAGGAAGGCGCGGTGCCCA…	202.515	11.3386	2.77779	4.08187	4.47e-05	0.000587102	up
Trinity12201	CTTGGTCATATCCCCTTCCACCTCCGTAGCCCCTTCCAGCAGGAGCTTGGTCATATCCCCTTCCACCTCCGTAGCCCCTTCCAGCAGGAGCTTGGTCATATCCCCTTCCACCTTCGTATCCCCTGCCACCGGGAGCACCGCCACCCCTGCCGCGCTCATATCCCCCACGGTAACTCCAATTGCCTCTTCCACGCATACCACCCCGTCCTCGGTTATATCCACCATTTTCTTGGTAGTTTCCTTGTCGGCCTTGGTTGTAGCCATATCCACCGCCATACCCACCTTGATTATCATAGTAACCACCATCTTGGTTGTATCCGCCTTGATTATCGTAGTACCCACCATCTTGGTTGTACCCGCCTTGATTGTATCCACCTTGATTGTACCCGCCTTGGTTGT…	56.1394	9.48765	2.75286	3.44647	0.000567961	0.00708486	up
Trinity12207	TTTTTTTGTTCAGTAGTAAATGAAGCAGTTGCACACCTAGCATAGCTCTGGTATAAATACGAGTGCAGACAAGAGTCGAACAAGTAGAAATCGTTGGACAAAAAAGATAGATAGACCGTCCAAACATATAATAGCACTTAATTGGTGGCCAAGCAAAGCTAATCAACATAAACCTCATGACAAGGAAGCTAGTCTTGTTGGCATTCTAGTATATGTTGTTGAAGCAGGGCATGGATGGACTCTAACTGGTTAGCTTGTCCCACCAGTCGACAACCCACTTCTTTGGTCGATGATGAGGTCCATGTAGGAGCAGGAAGAGGCCGGCTGAGCCGACAAGGCCACAAGTAGTCACCCCCACAAACTTGTAGAAAGTGTTGTGTCTTTCGGTGCGTCGACAGA…	38.9653	8.96083	2.75805	3.24897	0.00115823	0.0140241	up
Trinity12220	TATCTCGAGCCTTCTTGTGGGTACCTGGCCATGATTCCTCGGCCTTGGGACAGTTCAGTGCCTTGGTACTATGCGCAACTAGAAAATGCAAGTTATGTAGATATTGTGAAATCCATGAGGATTGGATTTGCCGTTAAATTCCCTTCCAGAGGATATGCCTGCACGATCACAAGCATCAAAGAGTGCCTAATACGCCACTTCCGCGACTTCTCGCAAGTGTGTAGTGAAGGCGTCATGAGTTGTGTTCTGCGAATTCTTGTGGTCGATTTTAATTTCTTGGACTGTTCATTGGATGTAGCTGGATTTGATGATGTTGCCCCATTAATCATACTATCCATCTTCTGGTTTGTCAAGTGGATTGCTGTGCTATGCAGGTTCGTGTTGGCACCACTGGCTGTG…	56.0359	9.485	2.75464	3.44328	0.000574712	0.00716651	up
Trinity12237	GTGATCATGCATTCTAAGAAGTGCACCTCACTCCAGAAAATAGCATGAGTCCAATTAACAATGCTTGTGCCAGATATTTGCTCCTTGAAGTAGCTGATTGAATTGTTGAGGCATAAATTGATGTTCTTTCTTAACTTCACAGAAGCAGAAGGCCCCATGGTGTCCACAGGAAATCGGACAGTAAAGCCCTTACTTATGAATTGTGTGATATCTGCATAACTTGCATTCTGTAGCGGTCCCCAATCAGAAGAATACTCGTTACCAAATGGAATTTTGGCCAGGTATCCACAATAAGGCTCAAGATCTTCAACCACACAATATGTGTAATTAGACAGCCAGACATAAACATGTGAATTTTTGGCACTCAGGCAAGCAACGGGCTTGTATGCACTATTATCC…	21.7453	8.11938	2.78065	2.91996	0.00350075	0.0390981	up
Trinity12239	GTACTGTTTCTTTTTGCACGTCTTCTTCTTCCTCTTGCTCACCATCTTGGTACAGAAAGATGAGTAAATTACTTGCCATAGCGCTCCTGCTGCTGCCTCTGATCAACCAAGGAATCTACTTGGCCACGGCATGGGATGATCAAGATTTCTTCAAATACTGCCCACCTTCCAAGTGCAGCCAACATGGCCCAGAGGTCAGGTTTCCTTTCTGCCTTGAATCCAGCAATACATCAGCAGCAGCAGCAGCATCATGTGGATGTGCCGGTAGATCAATCAGGAAGTTAGCATGCTCTGGGCGAGACACCATCCTTTTTCACCCAGTTCTTGGCCCGTACAATGTCAGCGCCATAGATTACGGACGTTCTTCCATGAAGCTCATCCCGCTTGTAGACCCCTGTT…	96.4482	-7.02072	2.30686	-3.04341	0.00233917	0.0270126	down
Trinity12244	AGGAATGGAATACCTGCATCAAGGCTGCAACCAGCGGATTCTCCATTTTGACATCAAGCCACACAACATCCTTCTCGATAGCAATTTTGTCCCAAAGGTCGCTGATTTCGGGCTCGCCAAGCTGTATCCGAGGGGTGACAGTTTCGTGCCACTAAGTGCCATGCGGGGAACCATCGGCTACATAGCCCCCGAGATGATATCTCGGAGCTTCGGCGTCATATCCAGCAAGTCCGACGTGTACAGCTTCGGGATGTTGCTCCTGGAGATGGCCGGCGGGAGAAGGAACGCTGATCCAAACATGGGGTCCTCAAGCCAGGCTTACTACCCGTCATGGGTGTACGACCGGCTGACT	46.9431	-8.85726	2.77081	-3.19663	0.00139041	0.0166648	down
Trinity12251	TGTGGAATGGAATGTCACATCCATTAGACCAACTGGAATTTTTCTTCTTTTGCCATCACGTCAGGCAACTGATCTTCTTAACCAGTTATTGTATCATCTACATGCATGTGCGGTTCTTTGAACCAGTCTGCCATGGCGAGAGCTATTCTGTTCCACCATATCACTGCCTTGAAAGCCTCAACTGCCTTATTTGTGCTTGCAGTTCTGGTTCCAAATTATGTTCAAGGGCGACTTCATTGGCATGACTGTCCTCCTTTTTCATGTGGCCCTCTTAGGGACGTATCGTTGCCATTTCGTCAGGCAGGTGATCCATCCTGGTGCGGTTTTCAGTCTTACGAGCTAGTTTGCAGTGATACCAAGGCTACAATTCACATCAACAATGCAACATACCATGTGTCT…	59.8573	-9.20788	2.75511	-3.34211	0.000831453	0.0102218	down
Trinity12253	TGTTAATTTTCCTCGCATACAAGTACTGGAAAATAAGGATAACAATTGATGCGGTCGAGAAGTTCCTCCGAATGCAAGAAATGCTTGGCCCGACGAGGTACGCCTACACCGACATCACTGCAATCACAAGCCATTTCAGAGATAAATTGGGCCAAGGGGGCTACGGTACGGTGTACAAGGGTGTGCTTCTCCCAGGTGGCGTCCATGTCGCCGTCAAGATGCTAGAGGGCAATTCCAACTGCAATGGAGAAGATTTCATCAGCGAGGTCTCCACCATCGGCAGGATCCACCACATCAACGTGGTTCGTTTAGTGGGGTTCTGCTCGGAGGAAATGCGAAGGGCCTTAGTCTACGAGTACATGCCCAATGGTTCCCTGGACAAGTACATCTTCTCTGCCG…	57.8169	-9.1579	2.76624	-3.31059	0.000930993	0.0113804	down
Trinity12260	GAACACTGGAATGCTCGCTATGGTTGCGGTTCAGATTCCGATGACGGCACTTGGGGTGCTTCTGTTGGACAAGGCTGGAAGGAGGCCACTTCTAATGGTCTCTGCAGCTGGGACATGCCTGGGTTGCCTACTAGTTGGCTTGTCATTCCTGTCCAAGGAACATCATTGGGCGAAGGACCTCAACGTGGCATTGGCATTGACAGGGATTCTGATCTTCAGTGGGTCTTTCTCACTGGGTATGGGAGGAATTCCATGGGTTATAATGTCAGAGATCTTCCCCATACACATGAAAGGGTCAGCAGGAAGCCTGGTGACCTTGGTGAGCTGGCTCGGCTCATGGATCGTCTCGTATGCCTTCAACTTCCTCCTGCTGTGGAGCTCCTATGGTACATTTTTCAT…	209.447	-10.0518	2.58866	-3.883	0.000103175	0.00134162	down
Trinity12282	ACTCGGACACGGAGCCGCGGAGGGGAGAGAGAGAGAGACTGGGAGGGACCCCACGGCGTGCCGTCGCAGCTGCAGCTCCCCAGAAACTGCCGTCGCCTTTCCCCCCGGCCAAAAGCAAGGGGAACCAACGGCAAGCAGCGCCTCCCCCGAGCCCCCCCTCCCCTCCCCGGTCGACCCCGGCGCGTGTGGCCCCTCCCTCCTCCTCCACTCCGCCCAATCCAGTCCCCTGCGAGGCCAAACCCTTCTTCGCCCAGCCCCCACCGGTCCCGCGGCGGCGAGGCGGGAGGTGAGCGCGTAGGGGGAGCCTGTACCGTCGGGGGCCGAGATGTTCGCGAGCAGGCCGGCGGTGCACCCGGTGGAGGCGCCTCCGCCCACGGATCCGGTGGAGCAGCCCACGGG…	43.364	7.25953	2.38623	3.04225	0.00234815	0.0271006	up
Trinity12338	AAAAGCAAGGGGAACCAACGGCAAGCAGCGCCTCCCCCGAGCCCCCCCTCCCCTCCCCGATCGACCCCGGCGCGTGTGGCCCGCACTGCACGCCCCTCCCTCCTCCTCCTCATCCTCGTCGACTTCGCCCAATCCAGTCCCGTGCGAGGTGAAACCTTTCTTCGCCCAGCCCCCACCGGTCCCGCGGCGGCGAGGCGGGAGGTGAGCGCGCAGGGGAGCCTGTTCCGTCGGGGGCCGAGATGTTCGCGAGCAGGCCGGCGGTGCACCCGGTGGAGGCGCCTCCGCCCACGGATCCGGTGGAGCAGCCCACGGGGGTGCTCATGAAGGACCTGCCCGGGATGCCCGGCACGGCCGGCGGCCTCGCGCTCCGCCTCGCGCAGTTCGCCTTCGCCGCCGTCG…	21.3428	8.09237	2.77705	2.91402	0.00356806	0.039762	up
Trinity12342	TTTTACGAAACCAAAGCAAGATTCTCTTGTAATATAATCATAATAAGACGCAAAAACAGCTCCAATCTAGAACCCACTTTCAGATCCACTCACCCAACACACAACACATAGTACTTACTCAAACACCACCGAATACCGAAAACAAACGCGACACGACGCAAACACAACCGGCCACCGGGTACGGCGGCCCGGCGACACTACCTTGTCTTGCCACAGGTTCTCTTTTCTCTTTTTCTGGCAATTCCGATGATACTACTATAGGAGGAGTCTTTAGAGCTAAGCAAACTGAAATACGGATAATACGACGATGACAGGAGAAAAAGAGAGCTAGGGAATAAACCTAACTATCCAACCCACTTTCAGATCCACTCAC	65.3237	7.78034	2.37723	3.27286	0.00106467	0.0129486	up
Trinity12360	TTTTTTAACATCAAAGGACATGTTTTTAATAAAGATGACAACATTTTTAACCTCTACATCAAGTCAAGAGATACTCACACAACAATGTGGAATTTATTCATCCGTTTATACTCACACAACAATGGGAAATTTATTCATCCATTTATTTACTCATACAGTACTTCTCAAGCTTATTGATCAGTGATCACATTCATAGATCCATGCATGGAGGACTCAGTCATTGTCTTGGTATGTTGTCACTCGGACGCAAGCCCCACCGAGAGCCCACTGTTGAAGGGCCTTTGGTTGTAGCAGTCGAGGTTGTTACCATAGCCAACGCCGAGGACATCGCAGTAGCGCTTGTAGAACCCGATCCGGTTAGCAACACGGTCATCCTGCCCCCTACCGCACTCGAGCCCG…	185.199	11.2096	2.74987	4.07642	4.57e-05	0.000600958	up
Trinity12416	CCCTGATCCCAAACATTATGAACTTTGAATAAAATCCTAGTTACCCCTAAAAAAAAAAGGCAACAAGAAGAATCTTTAAAAAATCTTTTTTTTCGGCAATAAAAAAATAAGTCAACATCACCTTTAATCTGTATCGGGTAAGTTGAGCGAACACTCAACAATGGAAACTTTATCTATCGATATTAACAATGGGGACTTTTTATTCGACCGTTTATTTCCACAGAGTACACCTCGAGATTATTTATTGGTGATCACACTTACACATGCATAGATCAAGAACCCACTCTTAATACGTACGGAAACCTTCGTGTGACCAGTCGTTTTTACTGTGATGCGAGCCCAGCCGAGAGCCCGTCTTTGAATGACCTCTGATTGTAGCAGTCAAGGTTGTTACCGTAG…	87.4507	10.1271	2.7743	3.65032	0.000261914	0.00334004	up
Trinity12417	AAGTAGGTAGATGCAGCATTTGGACAAACACAAGAGATTATTGGTATACATACTCTTCAACTTATTCTTAATTTGGTTCATTAATCAAGATGCATTCACTTTACAATAATCATGAAGTATCAGGAGAAACGGGCTCTTGTACAAATTATTACATGAATGACGGACGACAATGCGCATAACGTGTGGTAGAATCATATGTATGTCCTCTTTTCAAAATAGGCTCAGTAAAATGAAGTAGGTAGATGCAGCATTTGGACAAACACAAGAGATTATTGGTATACATACTCTTCAACTTATTCTTAATTTGGTTCATTAATCAAGATGCATTCACTTTACAATAATCATGAAGTATCAGGAGAAACGGGCTCTTGTACAAATTATTACATGAATGACGGGCGA…	155.831	10.9605	2.74981	3.98592	6.72e-05	0.00087889	up
Trinity12487	AACGGTCGCATTCCTCATTGTACAGCTTCCCTTTGTGGGGGAGATGGGGAAAGTTTCTTGTTGAACCAAATGAGCAAAAATATGGTACATGGGAGGTCTGGATGTGGGGAGATTTGGATTCTTAATCCCCATCCGGAACCTCGGGGTTGCTCGTTCATCAGAGTTGCAAGAAATCAAAAGGGGCATAGAGCGGACGCTCTTGCTTGCTTGGGCAAAACCAACTGCTACTACTACTACTGGATTCACTGACCTGACCTGACCTTCTTGGCGGTCTCTCCATTCTTGGTTGAACCTAATCTACGACGAGTTCTAGCGGCGGCGGCGGCGGGGGATGCGGTCAGGTCCAGGCGGCCCACACCTTCTCGCCGATGAAGCGCACCAGCTTGCCCACGGCGCTCT…	559.259	12.8041	2.75261	4.6516	3.29e-06	4.38e-05	up
Trinity12500	ATTAGCAATCTCTGTAAAACTGAATATTCTTGTAATTATTTACATTCTATTTACAGTGAATAAATAAGATTTTTAAGTTACTATATCCAGCCCTGCCACCGTACTGATGATTACAATACAACACACTGATGTTGCGACTTGCTGACGAGTCAAAGAACCGGTTGTGACAACAGGTGATGACTCCGTCATTGCTGGGCAGTGTGTAGTTTGCTTCTCAGCTATAGCCAGGAAGGACTGAGGTCAAGTCTGTCTGACAGTAAACACAAAACATAGCCTGAGATCAGTAATATCTGTATAATTGAGTATTCTTGTAACTATAATTTACATTGTTATTTACAACAACTGGATCCTAAGTTATTACTGTATTATCTTCTCAGTCATGCCATCGCACTGAGGAAT…	32.9256	-8.34556	2.76559	-3.01764	0.0025475	0.029232	down
Trinity12505	GTCGCATACTAAGAAATAAGTTGGCTAGCCAGATAGTATTAGCCAGGAAGGAATGAGGCCGAGTCTGACAGTAGACACAGAAGTTATCCTGAGATTAGCAGTCTCTGTATAGCTGAATATTCTTGTATGCCCATAATTTACAGTATTTACAACTATTGGATCCTAAGTTACTATCTTGTCAGTCATGTCGACGCACTGACGAATAGCACGATACATTAGCAACTTATAATTGGTCGTGCGACAAGTTCGAAAGAATCTTCCATGAATAGTTACTGTTACCGGGCAGCAGCCAACGCCACCAGAAAAAAGAGAAGGAAAATGTGGTTCAGTATTCGGGGGTCCTCCCCTCGGTGAGCTTCTCGGTGCGGTACTTCTTGAAGTCGGCGGCGAGGCCGGTGT…	143.133	10.8379	2.75635	3.93198	8.42e-05	0.00109837	up
Trinity12508	GCAACAGCCTCGAGTAGTAAGCTGGAAATTCTTCTTTCCCATTCAACCATCTATAAGCCCAACTATTACCCTATCTAGCTTGGTACAACCATCTCATTGCTCTCATCAACTCAGACCGTCTCAAATTCATAGCTAGTTAAGGTTTTGCAATGGGTGGCCTCTCTGCTCAGCACCCGTGGGCCTTTACCTTCGGCCTCCTAGGCAACGTCATCTCCTTCATGACCTACCTGGCCCCACTGCCGACGTTCTATCGGATCTACAAGAACAAGTCGACGCAGGGCTTCCAGTCGGTCCCGTACGTGGTGGCGCTCTTCAGCGCCATGCTGTGGATCTACTACGCTCTGCTCAAGTCCGACGAGTACCTCCTCATCACCATCAACTCCGCCGGCTGCGTCATCG…	111.62	-6.63186	2.26907	-2.92272	0.00346984	0.0388101	down
Trinity12526	GTAGGAGAGCGTGTCGCCATGAGAGTGAGTACTTGCACACTTGTTGTTAACTATTAAGTTTGTTGTGTCAATGCCCAGGACAGTGTATTAGAAATGTTGAATACCACTTAACCAATTTGGTTTTGTTTGGGCAGATTGATCTCGAAAGTTCAAACGGGAACACAACTACTGGATTATTTGATCACAAAAATATATCCGTATCAGTGGGATATGCAGCGGCCGCATTTGCTCT	40.8577	9.02923	2.82225	3.1993	0.00137762	0.0165157	up
Trinity12637	TGCTCCTGGGCCTCAGGTTGGCCATTTTCCGTGGTGAGTGCGGGGAGGATCTTGTCTTCCTCCTCCCTCTCCGCTCTCCCTTGCACTCTCATCCCCTCCTCCTCCCCCTCCCCCTCGCCATGGCCGTCTCCACCTCCACCTCCACGCTCCCCCTCCTCTTCCTCCACCGCTCCACCGCAAGCCCGAACCCCACCGCGCTCTCCTTCGCCTCCGCCCTCCGCGCATCCCCACTGCGCTTCCGCGCCTCCGCCTCCGCCGCCCCGCCAGCCGAGACCCTCGCCGACGACCTACCCTCCGACACGCCTCCGGTTGGTGAGGGGTCGGGAATTCCGATGCCGTCGTCGATTGGGGAGGATGGGGAGGAGCTGGCACCCAAGCAGAAGATCAGAATCAAGCTGA…	22.2272	-21.7987	3.68981	-5.90782	3.47e-09	7.23e-08	down
Trinity12652	GTTGCAAAAGCAACACACAGATAGATGCATAACAAAAAGACATAATAATAATAACATCGAAAAGATGTAAGTTGTTGGGTGCCACGGACACGGGCAATGGCGCGTCGCTGTTGCTTCCCTCCCACACATCATTCATTCAGGAAGAAAAGGAAGCAGCAACAGGGACAACGTCTCACACAACATCCTCCCCTCCCTTCTCATGGAGTACGCTTTACGCCATTCCAAACACGCAATAAATTGCAACATTGACGAGTCGGGAATGCAACCATCAGGCCTTAATTTCTCTCAAGGTGGATGACAACAGACATCATTCCAGACAGACATTTCTTATTTCCTGTTGTTACAGAGATGCTACATATACAGGTCCCGACAACGACGACCAACTCACTATAGCCCCCT…	108.494	10.4382	2.75382	3.79044	0.00015038	0.00193988	up
Trinity12675	TGGATGACAACAGACATCATTCCAGACAGACATTTCTTATTTCCTCTTGTTACAGAGATACTACATACACAGGTCCCGACAACGACGACCGACTGACTGACTATAGCCCCCTCTCGAGCAAAACAGGTGTTGTGTGGTTAGTACTTGGACGTCGCCTCCTTGATCTCCTCCAAGCTGATAGCCTGGTCCTCTCCGGCAAAATCGTTGTCGGGCGTAAGGAAAAGCATGCAGTGGCACTCCTTCCTCTCTCGCATGGGGACGCACGGGCAGTTCCAGAACCCTTGCGCGGCCTCGGCGGCCTTGTCGTCGTAATGCCTGCAGGGGCAGAGAGGAGCGCCGAGTTGATCCTTGTGGTCAGCGAGCCCCTTGATGACGACTGCGGTGACGGACTTGTCGGAG…	27.7516	-8.09882	2.76815	-2.92571	0.0034367	0.0384703	down
Trinity12680	GATGGAGTCGAGCAAGGGTGCGTGTGCGTGTGCGTGTGGTTTACTTGCTCGCTCTCCGCCTATGCTCTGCCCTTTTTTAGTGAACACCCTGAATTCTCTATTACAACCACACTAACTCTCCTCTGATTTCTGATCCCAAAAGATAGATAAATCTTGAACCCTTCCCCAAAGGATAATCACAATTCACCGTTGTATCTGTGAATACTAACTCAATACTTGTTGGACCCTTTCAGATCCAGAAAAGATACAAAGCAGCCACCGGTTACCTACCAATTGTCTTCGAGGGTTCGTCTCCCGGTGCTGGCAAATTCGGAA	172.905	-5.75829	2.00848	-2.86699	0.00414398	0.045418	down
Trinity12729	CCAAAATCTCTCAGATTAACTGTATACCTGGCTGGCACACCACTGCATGCATACGCCCCATGTACTACTTCTACCTGAAATCAGCCAGGAGCCCATGGAACGGTGACTAGATTCTACATGTGATTATCAAGAACTGGTGATGGTTGCTGCTTCTACAATGGGTGTTCTTTTCTCATCGTCACATGGACTTGTACAGAAAAGTTTTCTTTTTCTCACCATCAGGGTTCAGGAAGCACTTTGCGGCAAAGAAGAAGACGCACAGCAAGAAATTAAGCAAGAACTAGCCTAGTACTAGTAAGTAGGAGTAGCAAACATCTCATCAGTAACTCACATCCTTTCTCGCTAGCTGCTACAGCATCCATGACGATGCCAAGAAACGGCAGGCACCATCCGGTCGGG…	17.0978	-21.3742	3.67776	-5.81176	6.18e-09	9.94e-08	down
Trinity12742	CCAAAATCTCTCAGATTAACTGTATACCTGGCTGGCACACCACTGCATGCATACGCCCCATGTACTACTTCTACCTGAAATCAGCCAGGAGCCCATGGAACGGTGACTAGATTCTACATGTGATTATCAAGAACTGGTGATGGTTGCTGCTTCTACAATGGGTGTTCTTTTCTCATCGTCACATGGACTTGTACAGAAAAGTTTTCTTTTTCTCACCATCAGGGTTCAGGAAGCACTTTGCGGCAAAGAAGAAGACGCACAGCAAGAAATTAAGCAAGAACTAGCCTAGTACTAGTAAGTAGGAGTAGCAAACATCTCATCAGTAACTCACATCCTTTCTCGCTAGCTGCTACAGCATCCATGACGATGCCAAGAAACGGCAGGCACCATCCGGTCGGG…	32.9428	-8.34624	2.7669	-3.01646	0.00255747	0.0293441	down
Trinity12746	AGAGAGACGTAGAGAAAGGGGCTTTCCTCCTTCCCCCGACGGCTTGACTAGCGCCGCGCCGGGCCACAGAAAATTCTAGAGAAGCCCTGATCCCTCGCTTCTTCCTTATCCCTCCTCGCACAGAGAGAGAGAGGCGGCGAGAGAGAGACGTAGAGAAAGGGGCTTTCCTCCTTCCCCCGACGGCTTGACTAGCGCCGCGCCGGGCCACAGAAAATTCTAGAGAAGCCCTGATCCCTCGCTTCTTCCTTATCCCTCCTCGCACAGAGAGAGAGAGGCGGCGAGAGAGAGACGTAGAGAAAGGGGCTCTCCTCCCCCCGACGGCTTGACTAGCTACGCGTGCTCCCGGCGCGGCGCTGCCTGCACCAGCTCCGCCGCCTCAGCCGGATCTGACTTGGCCGT…	20.0005	7.99868	2.77133	2.88622	0.00389898	0.0430665	up
Trinity12772	AGAGAGACGTAGAGAAAGGGGCTTTCCTCCTTCCCCCGACGGCTTGACTAGCGCCGCGCCGGGCCACAGAAAATTCTAGAGAAGCCCTGATCCCTCGCTTCTTCCTTATCCCTCCTCGCACAGAGAGAGAGAGGCGGCGAGAGAGAGACGTAGAGAAAGGGGCTTTCCTCCTTCCCCCGACGGCTTGACTAGCGCCGCGCCGGGCCACAGAAAATTCTAGAGAAGCCCTGATCCCTCGCTTCTTCCTTATCCCTCCTCGCACAGAGAGAGAGAGGCGGCGAGAGAGAGACGTAGAGAAAGGGGCTCTCCTCCCCCCGACGGCTTGACTAGCTACGCGTGCTCCCGGCGCGGCGCTGCCTGCACCAGCTCCGCCGCCTCAGCCGGATCTGACTTGGCCGT…	22.1507	8.14601	2.76808	2.94284	0.00325219	0.036646	up
Trinity12773	AGAGAGACGTAGAGAAAGGGGCTTTCCTCCTTCCCCCGACGGCTTGACTAGCGCCGCGCCGGGCCACAGAAAATTCTAGAGAAGCCCTGATCCCTCGCTTCTTCCTTATCCCTCCTCGCACAGAGAGAGAGAGGCGGCGAGAGAGAGACGTAGAGAAAGGGGCTTTCCTCCTTCCCCCGACGGCTTGACTAGCGCCGCGCCGGGCCACAGAAAATTCTAGAGAAGCCCTGATCCCTCGCTTCTTCCTTATCCCTCCTCGCACAGAGAGAGAGAGGCGGCGAGAGAGAGACGTAGAGAAAGGGGCTCTCCTCCCCCCGACGGCTTGACTAGCTACGCGTGCTCCCGGCGCGGCGCTGCCTGCACCAGCTCCGCCGCCTCAGCCGGATCTGACTTGGCCGT…	22.2057	8.14958	2.76697	2.94531	0.00322633	0.0363928	up
Trinity12776	TGCAGCAGCAGGCACGACTTGCCGACACCTGTGTCGCCGATGATGATGTACTTGAAGAGGTAGGCGTACGACATCTCCCCTCGCCGTCGCCTCCTCCTCCTCCTCTCTCACCCAAACCCTAATCTCTTCTCCCGCGAACCGAGGCAGAGGGCGCGCAGGCGCGGGCAATGGCGGGCAAGGAGGACAGCCGGATCTTCGTGGGCGGCCTCTCGTTCCACACCGACGAGCGCAAGCTCGAGGAGGCCTTCCGCCGCTTCGGCAAGGTCGTCGATACCCAGATCATGCTGGAGAGGCACACAAACCGCCACCGTGGCTTTGGCTTCGTGACGTTTTCAGATCCCAGGGCAGTTGAGACTGCTATCAACGACATGCACAACAAAGAGTTAGATGGTCGTACCA…	38.47	8.94238	2.75761	3.24281	0.00118358	0.01431	up
Trinity12797	CTCTGTTATCCATACCATCCATACCAGGCAACACCATTATATCCTTCAGACAAAGTACCTACCACACCCTCCTTTAATTTAAGATTAAATAGACCCCTTCTACAGCTCTAACCAGCAATAATATCGATAATCCAGCACACCGCAAAAGAAGAATTCAGCAGAAAATGGTTTATAGCCTCAGCAGCAGCAACATCTGCAAGCCGCCAACTAGGTACTGTATGTAGGAGTGTCTGATAACATGATGCATTCTCAAAAGATGACGAGGAGGTTCGACTACCCAACAAACTACGGCGGAAGAGGTCAGCTCGTGCTGGCACTGGCGCCGGCGGCGGCGGGGGCCTTCTGCTGCCGGGCCTTCTCAACGAGCGGCGTCAGCTGCTTCTTCTCCGCCAGCGCCTT…	35.1505	7.84525	2.59337	3.02511	0.00248539	0.0285616	up
Trinity12822	CATAGACATGTGCCATGTAGTACAACATTTATAAAGCATGTATTGGAAATTGTAAGTAGATGATTACGGTTACCCTGTAATTTGAGGAGTAAGATATATATGGTGATAGAATCTAGAGATACTTGTTAATCTATAACAATGAGATCCAGTCACGTGAAATATGTTTTATTCACAGAAACAGGGAATCAATCTGGCTGAAAGTAGTCATCTTATGGCGTGGGGGTCCTCGAGTACCTCGCCGCCGAGCTCCTCGAGCTGGCGGGGAACGCGGCGC	74.285	8.92692	2.58515	3.45315	0.00055409	0.00691864	up
Trinity12833	AAGAAAGGAGACCAGAACCCCATCGTCTTCCCCAAGCCGGAGAGAGAGCCTCACCCGCACGCCATTCCCCGCCGTTCCAATCCTCCGCGCGATTAAAAATCCAGCAAGCCGCCGTATTCTATCCCCCCGCCTGCCCCCTCCGGCCGCCCGCCTCCGCGCACGCCAGCCCCCCGCCCCCGCCCCCCGCCCCCCCGCCGCCCGC	27.4152	21.5026	3.67938	5.84409	5.09e-09	8.8e-08	up
Trinity12902	TTTTTTGGTTGTAACATACACTTTTTTTTAAACAATTTGTGATATACAGTTGACTAGATCAATGGAGGGCAACCCTTTTCTACTGCTCACGGGCATCCTTTGCTGCGCCTAGACTTACGAAAGGTTTTTACGTAAACCTACGTAATTATCTTTCCCACTAATCAAATTACCCCCCTGAATTTCAGGGTGGGCCCGCGCCCACAACTAATGGCCAGTAAAAAATAGCCAAGTCACCCCATAACGCTCTTGACCCCGTAATCTCACGTAGGTGTAGCAAAGCTCCGTGTACATAGTAGTAGGACAGCCACCCGTGTAATTTCTACTCTCTATCAATGAAATGATACGCTTCCAAGAGTATCCACGAAAAAAAATGTAGGAACTTGTCTGATCGGTCAACGT…	255.998	11.6767	2.75756	4.23442	2.29e-05	0.000302898	up
Trinity12921	GGCTCAGTAAAAAATTGTATTTCTTATTGTACGAATCATCACATCCTATGTTGGCTATACATTGGACTAACATCAATACAGAAACTTGTCTCATCCCTGGCTGAATGAAAAATCTGCGCTCGGGATGTCGGCATCGAGGGCCGACGATGAGGCGGACCTCCTCCTGTCATTAGGATTTAGTCTGTGCACCGGGTGCGCCACCACAACCGGGTACATGTCCCTAGCCTCCTGCTGGGTCCTTGGCGAGGTCGGCGCGCTCTGGGGGTCGTCGGACCGCCCCATGCCCTTGTGAAGCAGGTGCACCGGCGATGAGCCGCGGCTCGGCATTGGTGACGAGCCTCGGCTGGGCGTCGCGTCGCCGATCATCTGCGCCATCAGCATGTCCGTGTCTCGGACCTT…	60.2158	8.62403	2.60895	3.30556	0.000947868	0.0115775	up
Trinity12927	GGGGGGATGTGCGGGGGGGGGGGTGTCTGGGGGTGGGTACCGGGGGTGGACGGGTGGGGGGGGCGGGGGGGGGGGGCGGCGGCGCGGCGAGACCCAGTGGGTGGGTGGGGGGTTGGGGACGGCGGCGCATCGAGATCCAGGAGGAAGTGCGGGGCTGAGAGGGTGAGAGCGCTAGGGTTCGCTGCACGGGGAGAGAGAGGTATCTCGC	40.0579	9.00072	2.75739	3.26422	0.00109765	0.01333	up
Trinity13047	GAAAAACTCCGCTTCGCCGTCCCCCCGTCTCTCCCCTCCCCCCGCTTAAAATCTCGACTCCGACCGAACCCACTGCCCCCGCAGACCCGCCGCACCCGAGTCATTACTACTCCCACCAGATCATCCACCGTGCCACGGCACGCGCGTCACGCAGCCGCCTACCACCGTCGACGACTGCCCGGCCGGATTCGATCTGTCACTAGCACAGCAGGCCGCCTGACCGATCGTCGGCATGGAGAAGAAGCTGCCGCTGCCGCTGGTGCACGGGGAGGGGCTGTGGGCGCGGCCCTGGCGGTGGGCCAAGACGGCCTTCTTCCTCGTCTCCATGCTCGCCTCGCTGCTCCTCGTCTGCGCGCCGCCGCTCCTCATCGTCCTCCTCGACCTGCTCCTCCCGCCCGC…	52.9654	22.6811	3.7172	6.10165	1.05e-09	5.1e-08	up
Trinity13052	CGCGAGGGCGCCGAGGAGCAGCGCTGGCGTGTCGGGTGGCGGCGACGACAAACTGACAGAAAATTGTCACAAGTGTTTGTTTTATACCCAACCCTTTAGTCCCGGTTGGTGCCACCAACCAGGACAAATGCCACCCTTTAGTCCCGGTTGGTGGCACCAACGGGGACCAAAGGTCTCTTTTCAGCAGCTCAAAGGACGGGAAGTAGAGGCCTTTGGTCCCGGTTGGTGGCACCAACCGGGACCAAAAGGCATCCACGTGT	56.3538	9.49317	2.75914	3.44063	0.00058037	0.00723318	up
Trinity13062	GTGTGTTAAAATCATTAAGAACAACAAAGATTTTTTCGACCAGAGCCTTGATGAGATCAAGCTTCTGAAATATGTGAACAAGCATGACCCTGCTGACAAGTACCACCTTCTGCGTCTATATGATTACTTCTACTATCGGGAACACTTGTTGATAGTTTGTGAACTTCTGAAGGCAAATTTGTATGAATTTCAAAAGTTTAACAGAGAATCAGGAGGCGAGGTTTACTTTACGATGCCAAGATTACAGTCAATAGCCATTCAATGTCTGGAGTCACTGCAGTTTCTGCATGGACTTGGTCTTATTCATTGTGATCTGAAGCCAGAGAATATATTGGTAAAGAGCTATAGTAGATGTGAAATTAAGGTCATTGACCTTGGCAGTAGCTGTTTTGAGACTGA…	14.6857	-21.3123	3.66366	-5.81723	5.98e-09	9.74e-08	down
Trinity13079	TTACAGAACAAAAAACATAATCAGACACCTCGCTAGAACAGAGCATCTCAGACACCTCTACTCCTGTTGCTTTTCCCTGTGCAGGAGGCTGTTGACGGAGCACGCAGTGATGCAGGTGGCCATTGTAGCGTCACGGGCAGTGACGCAGGTCTCCGAACTGATGGTCGTGACGAACTCGGACACCCTGAAGCCACGGTGTTGTAC	29.3143	8.55026	2.76127	3.0965	0.00195822	0.0229169	up
Trinity13087	CTCATCATATACAGAAAATTTTCCACACATATAATACATGTACATGAATAACATATACACCACACCGACTGCACATTTTCATACATGAATGACATATACACCACACCGACTGCACATTTTCTCACTATTAGAAGCCTCTTCAGATTTAATGGTTTGTACTGGGCATAACAACAAATTAACCAAAAACCGAATTACGAAGGTCAAAGTTCTTGAATTATAGACTCACCGACTGCACATTTTCATACATGAATGACATATACACCACACCGACTGCA	56.5271	22.7724	3.71957	6.12231	9.22e-10	5.01e-08	up
Trinity13127	GTCCTGGTCTCACACACCCTTGCGCCACCGCCGCACCAGCTTCTCTTCGTCCTCCCGCAGCCTCCTTGAAGAGATCAAGTCGCTGTTGTGCTACTTCCCCTCCAGCAGCCACCATGCAGAACGAGGAGGGAGCGATGGTGGACCTCTACGTCCCCAGGAAGTGCTCGGCCACCAACAGGATAATCACGGCCAAGGACCACGCCTCTGTCCAGATCAACATTGGTCACGTTGATGAGAATGGCCTCTATGATGGCCGCTTCACCACCTTTGCTCTCTCTGGATTCGTCCGTGCTCAGGGTGATGCTGATGGCTCCCTGGACAGGCTGTGGCAGAAGAGGAAGGCTGAGATCAAGCAGCTCTAGATGTTGCTAGTAGTTTTACCTGGAACTTGTTTCCTTC…	76.0077	-23.3295	3.75964	-6.20525	5.46e-10	4.93e-08	down
Trinity13129	GCCTTTGACAGTTTGACGTCTGAACTCTGTATATTTGTTTTGAAACATGGGGACTCTGTATATTGTATTCAGTTCATGTTAAAAAAAAATGGAAATCCTTCTTGAGGTGTATGGTTTTGTTCATTTTTACTGCAATAAAACCATGCATTTTGTAAAGATTAATTAAAAGAGGTTACTCCTACTTTTTTTTTGAAGTTGTGTATTACTCCTACTTCTATAGAAGAAGTCACAGTAGGCCAATTTCACTGT	78.8563	9.97786	2.75318	3.62412	0.000289948	0.00368575	up
Trinity13162	TAGCGATAAGCACATTTGATTGCACATTTGCAACTGTACGAGTCATGTATATAATATCGGTACAATAGCATGCCCAAGCACTCTAATAGCAGCAGCAGCAGCAGCAGCATGCAGAAACTGGATTGCTCTGCCTACAATACAATACTGATCAATATAAGCTTAGACTAGAGATAACAACACCTCATGGGATCTGAAAAATAGTGGCCGAGTTTCGATTTGTCAAAAGGGCATCTATACTCACAGCACAGGTCAAAAAGGGTGAACTGGGGCAGTTGAGGCGTCAGCAAGAGAAAATCTCGCAGAAACAACAGTTTCAAGCTTCAGAGATTTCACTTGACGAGAGTGCAACCCAAGAATAAAAATACATAAGCAACCAGCGAAGTAAGGAGCTCCAGACAC…	38.5344	-22.6146	3.71161	-6.09291	1.11e-09	5.1e-08	down
Trinity13171	GGGATATATTCCGACGGGAAGATGTCAGCAAACTACATGATTATCTAATAAAGCATTCAGAGGAGTTTAGGCATTACAAGTATGAACCAGTGAAGAAGGTTATTCACCCTATACATGATCAGTGCTTTTACCTAACAAATGAGCACAAGAGAAAACTTAAGGAAGAATATGGAGTTGAGCCTTGGACATTTGAACAGAAGCTTGGTGATGCAGTCTTTATCCCTGCAGGATGTCCCCACCAAGTCAGAAATTTGAAGTCTTGTATAAAGGTCGCACTTGACTTTGTTTCGCCGGAAAATTTACGAGAGTGCATCAAGTTGACAGAAGAATTTCGTCTGCTTCCAAACTGGCATAGGGTGAATGAAGATAAGCTAGAGGTTAAGAAGATAGCTTTTCATG…	90.5225	10.1769	2.74948	3.7014	0.000214413	0.0027481	up
Trinity13213	GGGATATATTCCGACGGGAAGATGTCAGCAAACTACATGATTATCTAATAAAGCATTCAGAGGAGTTTAGGCATTACAAGTATGAACCAGTGAAGAAGGTTATTCACCCTATACATGATCAGTGCTTTTACCTAACAAATGAGCACAAGAGAAAACTTAAGGAAGAATATGGAGTTGAGCCTTGGACATTTGAACAGAAGCTTGGTGATGCAGTCTTTATCCCTGCAGGATGTCCCCACCAAGTCAGAAATTTGAAGTCTTGTATAAAGGTCGCACTTGACTTTGTTTCGCCGGAAAATTTACGAGAGTGCATCAAGTTGACAGAAGAATTTCGTCTGCTTCCAAACTGGCATAGGGTGAATGAAGATAAGCTAGAGGTTAAGAAGATAGCTTTTCATG…	60.008	9.5838	2.75334	3.48079	0.000499935	0.00626373	up
Trinity13214	GGGATATATTCCGACGGGAAGATGTCAGCAAACTACATGATTATCTAATAAAGCATTCAGAGGAGTTTAGGCATTACAACTATGAACCAGTGAAGCAGGTTATTCATCCTATACATGACCAGTGCTTTTACCTAACAGATGAGCACAAGAGGAAGCTTAAGGAAGAATATGGAGTCGAGCCTTGGACATTTGAACAGAAGCTTGGTGATGCAGTCTTTATCCCTGCAGGATGTCCCCACCAAGTCAGAAATTTGAAGTCTTGTATAAAGGTCGCACTTGACTTTGTTTCGCCGGAAAATTTACGAGAGTGCATCAAGTTGACAGAAGAATTTCGTCTGCTTCCAAACTGGCATAGGGTGAATGAAGATAAGCTAGAGGTTAAGAAGATAGCTTTTCATG…	53.5222	-9.04645	2.75748	-3.28069	0.00103553	0.0126029	down
Trinity13220	AAAAAAATCTGCCTCTTCTCTCTCGTCGGTGACCTCGCTTCCACCCCAAAATCAACATGGCATCAGAGCAGATGACGGCGCTGGGCCCTCGCCGGTGGTGAATCGGCTGCTCGCAGTGGTGCTCACTGCGAGGTGGAGTGCGGAAGGGGGCGTGCCCTAGGCTGGGGCAGATCAAGTTCTAGGAGGACGAGTGGATTAGAGTGGACAAAGAAGGGGGTGCTGCTGCTGCTGGTAGCTTGGAGCGGAGAAGAAGGTGACACTGTTGCCGCTACTGCTGCTGTTTAGCTAGAGCAGAGAAGAAGGGGGCGCTGCTGCTGCTGTTTGGCTGGAGCAGAGAAGAAGGGGGAGCTGCTGCTGCTGTTGTTTGGCTGGAGCAGAGAAGAAGGGGGAGCTGCTGCT…	28.0494	8.48662	2.7654	3.06886	0.00214876	0.025	up
Trinity13257	GCCTCCTCCTCCATCACCTTCTTGTCGCAGCACCCCTCCATGCCCATGATCGACAGATCTACTCCCCAGTCCCCACCCCACCACTCCGCCGCGCTCGGCTCACACGCCACCGGCGATGGCCTCCCGCCTCCTCCGCCTGCACCACCAGCTCCGGCGCCGGCGCCACCACGGCACGAGCCCCGTCCCCTGCAGGCTCCTCTCCTCCGACGAACCGCCGCCGCCGCCGCCGCGGACGGTGGAGAAGGTGCTGGTGGCCAACCGGGGGGAGATCGCGTGCCGGGTGATGCGGACGGCGCGGCGGCTCGGGATCGCCACCGTGGCCGTGTACAGCGACGCCGACCGCGCCGCGCTGCACGTGCGCGCCGCCGACGAGGCC	31.0809	8.63466	2.76211	3.12611	0.00177137	0.0208844	up
Trinity13315	AGACCAAGCAAATCCTAGTATGTTATTTATTGAAAATATGATGATCTGTCTATATACAAATGGTAAATGCCAAACACACTGCAAATGATATGTCAATAGATTTGCCGGAGTGGCATTTATGGTACAAAACTACAGACAGAGAATTGCGTGGGCGTGGACAATCAGTCAGAGTCCAACGCTCACATCTTCCTCAGGTTATCAAGCCGTGCCTGCAAGTCATCGTCTATTCCACCGTCCATCCCGCCCGCAGCTTCAGCTTGAACAGGCGCTTTTCCCGCTGCAACCGGCATGGCGACTGCGGTAGCCGGGGCCTTGACAAGCTCAGAGTTGATGTCGATGCCGATTTCGTCGAGGACCTGGCTAACTAGCTCTTCTGTTTCTTCCTCCTCCTCATCACCC…	21.6557	8.11339	2.82458	2.87242	0.00407342	0.0447643	up
Trinity13326	AAATATTCGTCGCGCTCTCAAAGCCTAAAGCAGAAAAAACAGAGAGACAGACACAGCGTCACCGCGAACTCAAAGCGATGGACACCGTTCCCACGAAGCCGTCCTTGTCCAAGAAGCCCTCGCCGTCGTTCCGCCTCCGCAACGGCAGCCTCAATGCCCTGCGCCTGCGCCGCGTGTTCGACCTCTTCGACCGCAACGGCGACGGCGAGATCACCCTCGACGAGATGGCGGCCGCGCTCGACACGCTCGGCCTCGGCGCCGACCGCGCCAGCCTGGAGGCCACCGTCGGCGCCTACATCCCGGCTGGTGCCGCCGGCCTCGGCTTCGAAGACTTCGAGGGCCTCCACCGCGCTCTCGGCGACGCGCTCTTCGGCCCCATCGCCGAGGAGGAGCCCGGCA…	44.6952	9.15875	2.75705	3.32193	0.000893956	0.0109516	up
Trinity13351	CGAGAGACAAGATTGGATTCGATTTCGATTTCTATTCTAGGGTTTGCTCATCCTCATCCCCATCCCCTCGCCGTCGCCGTCCGTCGCCTTCCCCACCTCCGATCGAAAGTTGTGATTTTTGATTGGTTTCCGGCGGAAGACATGATCCCCAACTCCTTCGACACCTTCCTCTGATCTGACCCGTCCCCCCCAGCAAAAATCACACATCCAGATTCGCCATACTATGGTGCGCCGCCGCCCGTCTTCCTCCTCCTCCTCCTCGTCGCCGATGCTCCACAAGAACCTCCGCGCGCTCGGCCCCGGCCTCAATCCGTTTGCCCCCTTCGGCATGGGCAACTACTCCCGCTAATCTCCCCCCTCCCCTCCCCTCTGCTCTGCTCAATTTCTGTCTGATTTGCT…	32.4967	8.69893	2.78444	3.12413	0.00178335	0.0210132	up
Trinity13369	GATTGGATTGCTTCTCTCTCTGCTTGATTGCTTGGTTGGTTTGGATCTGCTTGCAAGATTGGACAAGGGGCCACCATGGTGCAGCTCCGCAGCTCGCTCAGCATGACCCGGGCGCGCGCCCGCGGCGGTGACTCGGACGACGCCGACGACCGCGGCTGGAACCAGCTCCACGTCGCCGCCCGCAAGGGCAACCTCAAGGAGGTGAGACGTCTCCTGAATGAAGGCATGAATGTCAATGCACCCACATGGGGACCAAAGTCTCCTGGCGCTACTCCGCTGCACCTTGCTGCTCAGGGCGGGCATGTGAAAATCATGGATGAACTACTGGAGCGCGGTGCAAATATTGATGCCCGAACAAAAGGAGCTTGTGGCTGGACTCCCCTGCACATTGCTGCCAAG…	230.166	-6.10302	1.98399	-3.07614	0.00209702	0.0244306	down
Trinity13370	GGTTCCAAAACCCTACTCCCCTCCGCCTCCCTCCTTCCGGATCCTTCCTTCCCACCCCTCCCCGCCGCTCCGATCCGCCGCCGGCCGGCCAGCCGCCGCCATGTCGATCCGCATGCTGAACCAGAACGCGGAGGTGATGAACAAGTCGGCGGCGCTCGCCATGAACATCGGCGCCGCCAAGGGCCTCCAGGACGTCCTCAAGACCAACCTCGGCCCCAAGGGCACCATCAAGATGCTCGTGGGCGGAGCTGGCGACATCAAGCTGACCAAGGACGGGAACACCCTCTTGAAAGAAATGCAAATCCAGAACCCAACGGCAATCATGATTGCGAGGACGGCGGTGGCGCAGGACGACACGAGTGGCGATGGCACCACGTCCACTGTGCTTTTCATCGGGGA…	27.3059	8.44787	2.76292	3.05758	0.00223131	0.0258612	up
Trinity13455	ATGTAGGGAGTGTGTTCACCATGCTGGGGAGACGTTTGCCATGGACGATGTTCTTGGAAGTGCGCACGTCGAAGTCCAGTTTGGCGACGTGGAGCAGCAGATCCAGGTGGCTGTGGAGTCTTGCCCTGTGAACTGCATCCACTGGGTTGGGAGTGAAGAGCTCCCGGTGCTGGAGTTCATGGCGCGGCCACAGCGCAAGGAAGGGCACGGCGTATTCGGCGGCGGGTGGGAGAGGCC	21.6535	8.11324	2.76816	2.93091	0.00337965	0.037926	up
Trinity13470	TCCAGCCCGAGCTCCGCCATCTCCCCTGCCTCCCCACCCGGGTAGCACATGGCCACATCACGCCCGTGCCCTCGCCTTGCCGCATCCTCTATGCCGCGATGCCGTCACACCACTTCAACTACTGCCCTTGGTTCCCGATGCAGCCTCCTGCCGAGCGTCCTGTTCTACGACGCTGGACAACGGCAGGCCCGCGCGCTCAAGAGGCGTCGGTGTCATTGCTGGCGGCGACTTCAGCCCTATCTCTCCC	14.0005	-21.2434	3.66745	-5.79241	6.94e-09	1.06e-07	down
Trinity13492	GACTACATCAAAGTGCTGCAGGACCAAATTGAGAAACTAAAACAGGACCAAGGAAACTGCTCCTGCTCAGCACTTCTGATCGGCTGAGCAGGAGCAGTTTCCTTGGTCCTGTTTTAGTTTCTCAATTTGGTCCTGCAGCACTTTGATGTAGTCTACTGCAATGTCCAGCATGTCTGAAGTATTTGTTTGCTTGTCCATGTTGGGCACGAGGTCTTGCAGCCTCCTAAGCCTCTTGCTGATCCTCGTTCTTCTTTCCCTCTC	34.5939	22.0891	3.69057	5.9853	2.16e-09	5.98e-08	up
Trinity13497	TTGTATAGTCTTGGTGTTATTATCTTAGAAATACTGACCGGGCATAAGGGACATGAACGTATCGAGGACGTACTTGAAAGTTGGAGCGATAGGTTGGATAGATCACAACGAGACACATTATGTGAACAAATACAAGAATGCTACGAGATAGCTGTACAGTGTAGAGAATTCAATCCCGAGAAGAGACCAGCTAGCGCACGAGATATAATTAACAGGCTTCACGAAACAGAAAGTATGCAGAGCAATTAGACAAAAGCCAGATCAGACGGAAGCCAGAGGGGGGGCAATGCCGACGGGTGGCAAAGACATAATAATCATATATATATATATATAGTGATGCTATTCATCATCCATGGTGCATAATAAGTTATTCTTCATCCAAGAAGCTCCGCAAGAGCG…	38.0816	-22.5946	3.71851	-6.07625	1.23e-09	5.21e-08	down
Trinity13527	CGTCTCTGGCGCGGTGGTGCTTCTTGAGGCGACCGGCGTGATGGTGGCTGTGTACGGCGGCGACCACAAGCTGTCCGCTGTGAGTAGACGTCAACGATGCCTACTTGCTTGGCTGCTACAGTGATGCATGCGCCGGTCAAGCAAGCACACATGCATATACGTACATGTTAGGATAGTATATCAGATATTCCCTCTGTTCCTGCCATATTCCTGTGTAAATGTATTTC	91.0392	10.1851	2.7493	3.70462	0.000211705	0.0027144	up
Trinity13542	GGCGGGAGGAGGGCGGTGTGGGATCCGGCCCAACCTCGCGAGTTCGGTAGCGTCAACGGAGTTGGGCGGGCAGCGCGGCTTCGGCAGCAGCAGCAGCAAGCAACGCCACCGCGTCGTCACCGCGTGGAGGCCGCGGCGACCGAGGCGGGAAGAGGGGAGCCATGGAGATCGGGGGGCAGCACCCGGCGAGCAGCTGCTCCAAGGAGCACCAGAAGATCTACCGCGACTGGTTCGCCCTCGCCGACTCAGATGGCGACGGCCGCATCACCGGCCCCGACGCCATCAGGTTCTTCGCCATGTCCAGCCTCCCCCGCGCCGACCTCAAGCAGGTCTGGGCCATCGCCGACTCCAAGCGGCTGGGGTACCTCGGCTTCGGCGAGTTCATCACCGCGATGCAGC…	56.6595	9.50094	3.23477	2.93713	0.00331266	0.0372582	up
Trinity13653	GGCGGGAGGAGGGCGGTGTGGGATCCGGCCCAACCTCGCGAGTTCGGTAGCGTCAACGGAGTTGGGCGGGCAGCGCGGCTTCGGCAGCAGCAGCAGCAAGCAACGCCACCGCGTCGTCACCGCGTGGGTTCGAGCCAAACTCCACTCCAGTCAATCAATCTCAAGTTCTCAACCCCCGAGTAGTAAAAGCCATTTTTGAACTCGCTGTTGTGCCACCTCACAGCGCGTCGCCACGTCCCCGGCGTGGTGGTAGCCTCGCAGTAGGGTTTTACCTTTGCTTCCCCTTTCCCCAAGCTGCAGAGGCCGCGGCGACCGAGGCGGGAAGAGGGGAGCCATGGAGATCGGGGGGCAGCACCCGGCGAGCAGCTGCTCCAAGGAGCACCAGAAGATCTACCGCGA…	44.3966	-8.77682	2.75542	-3.18529	0.0014461	0.0172854	down
Trinity13656	GGCGGGAGGAGGGCGGTGTGGGATCCGGCCCAACCTCGCGAGTTCGGTAGCGTCAACGGAGTTGGGCGGGCAGCGCGGCTTCGGCAGCAGCAGCAGCAAGCAACGCCACCGCGTCGTCACCGCGTGGAGGCCGCGGCGACCGAGGCGGGAAGAGGGGAGCCATGGAGATCGGGGGGCAGCACCCGGCGAGCAGCTGCTCCAAGGAGCACCAGAAGATCTACCGCGACTGGTTCGCCCTCGCCGACTCAGATGGCGACGGCCGCATCACCGGCCCCGACGCCATCAGGTTCTTCGCCATGTCCAGCCTCCCCCGCGCCGACCTCAAGCAGGTCTGGGCCATCGCCGACTCCAAGCGGCTGGGGTACCTCGGCTTCGGCGAGTTCATCACCGCGATGCAGC…	35.4659	8.82509	2.76057	3.19684	0.00138942	0.0166543	up
Trinity13658	GACCAAATTAACAAACTGTAACCACGGCTGGACCGGTGAGCCGCTGCAGCATCACCCGACATTCATTTCCGAAAAAGAGAAAAAAAAGGATTTTCACCGGCATCACTTTATAAGATGGGTGCTAAATATATACAGAATGGAAGCTAGGGTAAATGAAAATCTATTGCAAACGAACGACGACGGCGGGGGAGTGTTTCTGTTGCTACTTTTTATGCACAGGAAGTCCGGGCTGGAGCGGCACCTAGCAACAACCGGGGCGGGAAAAGAAACGAAAATGGGAGGGGGTGGAGTTTCCTGAAGGCTGCAGCATCACATCGCGGCTGCAAATCCTTTTCTTTATCAGCTGGTTCTATTAGGTAGTAGTACGCCCGATCACCGACCATATCTTGTATCCCTGTA…	53.8272	9.42697	2.75398	3.42304	0.000619254	0.00769305	up
Trinity13697	CACACACACACACACACACACACGCACACGCACACGCACACACGCATGATCCACCTGAAACATGAGAAGGAGATGCCTCCCTCCCTCCCCTGCACGGTGACCTAAGGTTTGGCCGGAGACACAGCCCAAACCCAGCAGGACACCCCCGCCGCCGCCGCCAAGTACGGCAAGGCCGTCTGACGACGGAAGAGTCTGAGTAAACCAAGCCCTGATCCTCATGGCGTGTAATATATTATATGCTCCTACATTTACTAGCTAAGTAAGTACGGTTAAGCGCCATCTGGACCAGATCAGATGGATGGACATGCCAGTGTGTTAAGCAGCACGCCTGATTAGTCTTTGGGG	30.8019	8.62167	2.76054	3.12318	0.00178911	0.0210686	up
Trinity13740	TCCCAAACCACAGAGGATTCATTCGTTCAAAACGAGCAGCCATACCATACCATAGCATTCCACCAACCAATTCCAATTCCATTCCGAATCACGGCGGTCTCATTCGATTCAACAACTCAACACTAACAGCTCAACGGTTTCTCCCTTCCCTTCCCTTCCCTTCCCTTCCATCAGGATGAGGCTAGGTAAGGTAGGTAGGGAACACGCACGACAACATAAGGATATAGTAGATAGCCTAACACAGGAGCATAACGATAATCTCATAGGGGGCAGCCAGATCAAAATGATAGTAGCTGGAGCCAGCCAGCCAACATCCTCCTCTTTTAATTTACTTGGCCTCATGCTTGGCCTTGGAGTGCGAAGCTAGAGCGCCCTCACTGTTGAATGTCTTGCTGCACG…	14.7297	-21.3138	3.66936	-5.8086	6.3e-09	1e-07	down
Trinity13838	GCCTCGCCGCCGTTCCCCGCAACCTGTCTATCGACCCAATCTCACATCAACCGACGCCTCGTCCTCCTCTCCAGATCAGATCCCTGCCCGAGCTGGTAGCAGCAACCAACTGTTCTGCTGCTGCAGCCTTCTTCGCCGCCAAAAGGAAATGATGCTCTACCAAATCCACTCCCACGCCCAAATCCAAGACCTGCAGGCCCGCTCTGATGAGCTGGGCTACTGCAATGAGCACATGGATGTGAAGCTTGTCTCTCTGGAGTCGGTGCGCATAGCGCGCGAGTCGTATGCACTCCTCTGCCCGCTGATCATGGAGTCGAGGATGTGGTTTTGCCCGGAGCTGGAAATCCTCTCGGAGCTGGCAAGCTTGTCGCTGGAAATCCAAAAG	146.042	6.44268	2.00549	3.21252	0.00131575	0.0158107	up
Trinity13841	CTTCCAGCCCTAGCCACCGGCACCAACCTCGGAGATCGAGAACTGAGACTGCTTCCTCGCTTTTACCCCCGCACTCCATCGCCTCGCCGCCGTTCCCCGCAACACCCTGTCGACCCAATCTCACATCCTCCTCTCGCCCGCCCGAGTCTTCTTCGCCGCCAAAAGGAAAAGATGCTCTACAAAATCCACTCCCATGCCGAAATCCAAGCCCTGCAGGCCCGCACTGATGAGCTGGGCTACTGCAATGAGCACATGGATGTGAAGCTTGTCTCTCTGGAGTCGGTGCGCATAGCGTGCGAGTCGTATGCACTCCTCCGCCCGCTGATCAAGGAGTCATGGATTTGGGTATGCCCGCAGCTGAAAATCCTCTCGGACGTGGCAGGCTTGTCGTTGGAAATC…	50.4068	-8.96008	2.78974	-3.2118	0.00131906	0.0158491	down
[truncated: 12,006 more rows]
