# Supplementary material for: Cytogenetic identification and molecular marker development of a novel wheat-Leymus mollis 4Ns(4D) alien disomic substitution line with resistance to stripe rust and Fusarium head blight
Source: Front Plant Sci. 2022 Nov 1;13:1012939. doi: 10.3389/fpls.2022.1012939 (PMC9667194; doi:10.3389/fpls.2022.1012939)
Supplement: Supplementary file 13 [file Table_12.xls]

## Sheet: Table S9
Supplementary Table 12. 4117 DEGs annotation of Swiss-Prot database
Trinity_id	Swiss-Prot_id	Swiss-Prot_annotation
Trinity100004	O03982.1	RecName: Full=Heavy metal-associated isoprenylated plant protein 39; Short=AtHIP39; Flags: Precursor
Trinity100126	Q6VAB3.1	RecName: Full=UDP-glycosyltransferase 85A8
Trinity100228	Q0WP01.1	RecName: Full=Protein NRT1/ PTR FAMILY 5.10; Short=AtNPF5.10
Trinity100261	Q0E3C3.2	RecName: Full=Homeobox protein knotted-1-like 2; AltName: Full=Homeobox protein HOS58
Trinity100264	B9DGG8.1	RecName: Full=Dormancy-associated protein 1; Short=AtDRM1; AltName: Full=Dormancy-associated protein-like 1; Short=AtDYL1
Trinity100407	Q9M9E7.1	RecName: Full=UDP-glycosyltransferase 85A4
Trinity10065	Q9LRZ3.1	RecName: Full=Pumilio homolog 24; Short=APUM-24; Short=AtPUM24
Trinity100660	Q9LXX5.1	RecName: Full=PsbP domain-containing protein 6, chloroplastic; AltName: Full=OEC23-like protein 1; Flags: Precursor
Trinity100672	Q94K71.1	RecName: Full=CBBY-like protein; Short=AtCbby; Flags: Precursor
Trinity100691	Q8RZL1.2	RecName: Full=Beta-glucosidase 3; Short=Os1bglu3; Flags: Precursor
Trinity100696	Q9SIW1.1	RecName: Full=BEL1-like homeodomain protein 7; Short=BEL1-like protein 7
Trinity100725	Q42712.1	RecName: Full=Oleoyl-acyl carrier protein thioesterase, chloroplastic; AltName: Full=18:0-acyl-carrier protein thioesterase; Short=18:0-ACP thioesterase; AltName: Full=Acyl-[acyl-carrier-protein] hydrolase; Flags: Precursor
Trinity1008	Q9D967.1	RecName: Full=Magnesium-dependent phosphatase 1; Short=MDP-1
Trinity100855	Q10N20.1	RecName: Full=Mitogen-activated protein kinase 5; Short=MAP kinase 5; AltName: Full=Benzothiadiazole-induced MAP kinase 1; AltName: Full=MAP kinase 2; AltName: Full=Multiple stress-responsive MAP kinase 2; AltName: Full=OsBIMK1; AltName: Full=OsMAP1; AltName: Full=OsMAPK2; AltName: Full=OsMAPK5; AltName: Full=OsMPK3; AltName: Full=OsMSRMK2 A2XFC8.2 RecName: Full=Mitogen-activated protein kinase 5…
Trinity101003	P27484.1	RecName: Full=Glycine-rich protein 2
Trinity101058	Q6DBG8.1	RecName: Full=Probable arabinosyltransferase ARAD1; AltName: Full=Arabinan alpha-1,5-arabinosyltransferase; AltName: Full=L-Arabinosyltransferase; AltName: Full=Protein ARABINAN DEFICIENT 1
Trinity10115	Q5VR89.2	RecName: Full=Aquaporin SIP1-1; AltName: Full=OsSIP1;1; AltName: Full=Small basic intrinsic protein 1-1
Trinity101479	C5X2M4.1	RecName: Full=Thiamine thiazole synthase 2, chloroplastic; AltName: Full=Thiazole biosynthetic enzyme 2; Flags: Precursor
Trinity101556	Q7Y1W9.1	RecName: Full=Zinc finger A20 and AN1 domain-containing stress-associated protein 9; Short=OsSAP9
Trinity101705	Q6Z746.1	RecName: Full=Microtubule-associated protein 70-2; Short=AtMAP70-2; AltName: Full=70 kDa microtubule-associated protein 2
Trinity10173	P0CH11.1	RecName: Full=Ubiquitin-60S ribosomal protein L40; Contains: RecName: Full=Ubiquitin; Contains: RecName: Full=60S ribosomal protein L40; AltName: Full=CEP52; Flags: Precursor P0CH10.1 RecName: Full=Ubiquitin-60S ribosomal protein L40; Contains: RecName: Full=Ubiquitin; Contains: RecName: Full=60S ribosomal protein L40; AltName: Full=CEP52; Flags: Precursor
Trinity101917	Q8VXZ9.1	RecName: Full=Polyadenylate-binding protein RBP47B'; Short=Poly(A)-binding protein RBP47B'; AltName: Full=RNA-binding protein 47B'; Short=AtRBP47B prime; Short=AtRBP47B'
Trinity102106	Q8GWR0.1	RecName: Full=Cytochrome c oxidase assembly protein COX11, mitochondrial; Flags: Precursor
Trinity102303	Q9CQT9.1	RecName: Full=Uncharacterized protein C20orf24 homolog
Trinity102445	P29357.3	RecName: Full=Chloroplast envelope membrane 70 kDa heat shock-related protein
Trinity102521	P32112.1	RecName: Full=Adenosylhomocysteinase; Short=AdoHcyase; AltName: Full=S-adenosyl-L-homocysteine hydrolase
Trinity102572	O65351.1	RecName: Full=Subtilisin-like protease SBT1.7; AltName: Full=Cucumisin-like serine protease; AltName: Full=Subtilase subfamily 1 member 7; Short=AtSBT1.7; AltName: Full=Subtilisin-like serine protease 1; Short=At-SLP1; Flags: Precursor
Trinity102803	P42210.1	RecName: Full=Phytepsin; AltName: Full=Aspartic proteinase; Contains: RecName: Full=Phytepsin 32 kDa subunit; Contains: RecName: Full=Phytepsin 29 kDa subunit; Contains: RecName: Full=Phytepsin 16 kDa subunit; Contains: RecName: Full=Phytepsin 11 kDa subunit; Flags: Precursor
Trinity10301	Q0D5R2.1	RecName: Full=Cysteine-rich receptor-like protein kinase 10; Short=Cysteine-rich RLK10; Flags: Precursor
Trinity103291	O65405.2	RecName: Full=Cysteine-rich receptor-like protein kinase 28; Short=Cysteine-rich RLK28; Flags: Precursor
Trinity10334	P02277.1	RecName: Full=Histone H2A.2.2
Trinity103353	Q6VWJ6.1	RecName: Full=WRKY transcription factor SUSIBA2; AltName: Full=Sugar signaling in barley 2; AltName: Full=WRKY transcription factor 46
Trinity103496	P31164.1	RecName: Full=50S ribosomal protein L11, chloroplastic; AltName: Full=CL11; AltName: Full=Chloroplastic large ribosomal subunit protein uL11c; Flags: Precursor
Trinity103624	Q940Z5.1	RecName: Full=Phenolic glucoside malonyltransferase 1
Trinity104152	Q9SX99.1	RecName: Full=Protein OSB1, mitochondrial; AltName: Full=Organellar single-stranded DNA-binding protein 1; Flags: Precursor
Trinity1042	Q9LK64.1	RecName: Full=ABC transporter C family member 3; Short=ABC transporter ABCC.3; Short=AtABCC3; AltName: Full=ATP-energized glutathione S-conjugate pump 3; AltName: Full=Glutathione S-conjugate-transporting ATPase 3; AltName: Full=Multidrug resistance-associated protein 3
Trinity104655	Q6H874.1	RecName: Full=DEAD-box ATP-dependent RNA helicase 47A
Trinity104724	Q0JI49.1	RecName: Full=CBL-interacting protein kinase 11; AltName: Full=OsCIPK11
Trinity10479	Q9LI00.1	RecName: Full=6-phosphogluconate dehydrogenase, decarboxylating 1; Short=OsG6PGH1
Trinity104809	Q9FNC1.1	RecName: Full=Protein DETOXIFICATION 28; Short=AtDTX28; AltName: Full=Multidrug and toxic compound extrusion protein 28; Short=MATE protein 28
Trinity104904	Q8LIB3.1	RecName: Full=bZIP transcription factor 60; Short=OsbZIP60
Trinity104956	Q9M0B8.1	RecName: Full=WAT1-related protein At4g30420
Trinity10496	F4JTP5.1	RecName: Full=Serine/threonine-protein kinase STY46; AltName: Full=Serine/threonine/tyrosine-protein kinase 46
Trinity104967	Q3US41.2	RecName: Full=Epithelial splicing regulatory protein 1; AltName: Full=RNA-binding motif protein 35A; AltName: Full=RNA-binding protein 35A
Trinity104978	Q2HIV9.1	RecName: Full=Transcription factor bHLH35; AltName: Full=Basic helix-loop-helix protein 35; Short=AtbHLH35; Short=bHLH 35; AltName: Full=Transcription factor EN 41; AltName: Full=bHLH transcription factor bHLH035
Trinity10504	P19515.2	RecName: Full=Lipase; AltName: Full=Triacylglycerol lipase; Flags: Precursor
Trinity105311	Q9MAH1.1	RecName: Full=TPR repeat-containing thioredoxin TTL1; AltName: Full=Tetratricopeptide repeat thioredoxin-like 1
Trinity105391	Q0INM3.1	RecName: Full=Beta-galactosidase 15; Short=Lactase 15; Flags: Precursor
Trinity1054	Q9LK64.1	RecName: Full=ABC transporter C family member 3; Short=ABC transporter ABCC.3; Short=AtABCC3; AltName: Full=ATP-energized glutathione S-conjugate pump 3; AltName: Full=Glutathione S-conjugate-transporting ATPase 3; AltName: Full=Multidrug resistance-associated protein 3
Trinity105430	B5RQ24.1	RecName: Full=tRNA-specific 2-thiouridylase MnmA
Trinity105544	Q02326.2	RecName: Full=60S ribosomal protein L6-A; AltName: Full=L17; AltName: Full=Large ribosomal subunit protein eL6-A; AltName: Full=RP18; AltName: Full=YL16
Trinity105611	Q9FUS8.1	RecName: Full=Glutathione S-transferase U17; Short=AtGSTU17; AltName: Full=GST class-tau member 17; AltName: Full=Glutathione S-transferase 30; AltName: Full=Protein EARLY RESPONSIVE TO DEHYDRATION 9
Trinity105612	Q9SAV3.1	RecName: Full=2-oxoisovalerate dehydrogenase subunit beta 1, mitochondrial; AltName: Full=Branched-chain alpha-keto acid dehydrogenase E1 component beta chain; Short=BCKDE1B; Short=BCKDH E1-beta; Flags: Precursor
Trinity105646	Q10D34.1	RecName: Full=Auxin-responsive protein IAA13; AltName: Full=Indoleacetic acid-induced protein 13 A2XLV9.1 RecName: Full=Auxin-responsive protein IAA13; AltName: Full=Indoleacetic acid-induced protein 13
Trinity105891	Q94B71.1	RecName: Full=Protein OBERON 3
Trinity105913	Q652A8.1	RecName: Full=UDP-glucose 4-epimerase 3; Short=OsUGE-3; AltName: Full=UDP-galactose 4-epimerase 3
Trinity10598	P38385.1	RecName: Full=Protein transport protein Sec61 subunit gamma
Trinity10599	Q9SJ02.1	RecName: Full=Stress enhanced protein 2, chloroplastic; Flags: Precursor
Trinity10604	Q9SJ02.1	RecName: Full=Stress enhanced protein 2, chloroplastic; Flags: Precursor
Trinity10605	Q9SJ02.1	RecName: Full=Stress enhanced protein 2, chloroplastic; Flags: Precursor
Trinity106082	Q8W496.1	RecName: Full=Protochlorophyllide-dependent translocon component 52, chloroplastic; AltName: Full=ACD1-like protein; AltName: Full=Protein TIC 55-IV; AltName: Full=Translocon at the inner envelope membrane of chloroplasts 55-IV; Flags: Precursor
Trinity106095	Q9ASP6.1	RecName: Full=Heterogeneous nuclear ribonucleoprotein Q; Short=hnRNP Q; AltName: Full=Protein LHP1-INTERACTING FACTOR 2
Trinity106154	Q6B6R4.1	RecName: Full=WRKY transcription factor WRKY24; Short=OsWRKY24
Trinity10640	Q8TWR2.2	RecName: Full=Glyceraldehyde 3-phosphate phosphatase
Trinity106439	P43903.2	RecName: Full=Quinone oxidoreductase; AltName: Full=NADPH:quinone reductase
Trinity10669	B9DFX7.1	RecName: Full=Copper-transporting ATPase PAA2, chloroplastic; AltName: Full=Protein HEAVY METAL ATPASE 8; Flags: Precursor
Trinity106780	Q9FLX7.1	RecName: Full=Probable NADH dehydrogenase [ubiquinone] 1 alpha subcomplex subunit 5, mitochondrial; Flags: Precursor
Trinity10683	Q689G6.1	RecName: Full=Two-component response regulator-like PRR95; AltName: Full=Pseudo-response regulator 95; Short=OsPRR95
Trinity10685	Q9FYC2.1	RecName: Full=Pheophorbide a oxygenase, chloroplastic; Short=AtPaO; Short=Pheide a oxygenase; AltName: Full=Accelerated cell death 1; AltName: Full=Lethal leaf-spot 1 homolog; Short=Lls1; Flags: Precursor
Trinity107427	Q9FNP4.1	RecName: Full=Phytochrome-interacting ankyrin-repeat protein 2; Contains: RecName: Full=Protein ANKYRIN REPEAT 6, mitochondrial; Flags: Precursor
Trinity10745	Q80TM6.2	RecName: Full=R3H domain-containing protein 2
Trinity107573	O80822.2	RecName: Full=Peroxidase 25; Short=Atperox P25; Flags: Precursor
Trinity107636	Q6YWF1.1	RecName: Full=GTPase activating protein 1; Short=OsGAP1; AltName: Full=G-protein binding protein 1; Short=OsGPBP1 A2X479.1 RecName: Full=GTPase activating protein 1; Short=OsGAP1; AltName: Full=G-protein binding protein 1; Short=OsGPBP1
Trinity107638	Q6YWF1.1	RecName: Full=GTPase activating protein 1; Short=OsGAP1; AltName: Full=G-protein binding protein 1; Short=OsGPBP1 A2X479.1 RecName: Full=GTPase activating protein 1; Short=OsGAP1; AltName: Full=G-protein binding protein 1; Short=OsGPBP1
Trinity107742	Q56ZZ7.2	RecName: Full=Plastidic glucose transporter 4; Short=AtpGlcT
Trinity107892	P0C5P9.1	RecName: Full=Putative uncharacterized protein YLR154W-B
Trinity10793	P10708.1	RecName: Full=Chlorophyll a-b binding protein 7, chloroplastic; AltName: Full=LHCI type II CAB-7; Flags: Precursor
Trinity10796	P10708.1	RecName: Full=Chlorophyll a-b binding protein 7, chloroplastic; AltName: Full=LHCI type II CAB-7; Flags: Precursor
Trinity108105	O22969.1	RecName: Full=Uncharacterized protein At2g34160
Trinity108233	Q39221.4	RecName: Full=SEC12-like protein 2
Trinity108388	Q42829.1	RecName: Full=S-adenosylmethionine decarboxylase proenzyme; Short=AdoMetDC; Short=SAMDC; Contains: RecName: Full=S-adenosylmethionine decarboxylase alpha chain; Contains: RecName: Full=S-adenosylmethionine decarboxylase beta chain; Flags: Precursor
Trinity108423	Q9LZY0.2	RecName: Full=65-kDa microtubule-associated protein 4; Short=AtMAP65-4
Trinity108515	P43289.1	RecName: Full=Shaggy-related protein kinase gamma; AltName: Full=ASK-gamma
Trinity108682	Q9LZD3.1	RecName: Full=Exocyst complex component EXO70A1; Short=AtExo70a1; AltName: Full=Exocyst subunit Exo70 family protein A1
Trinity108779	Q2QMW0.1	RecName: Full=Cytoplasmic tRNA 2-thiolation protein 2
Trinity108809	Q6EPG8.1	RecName: Full=Acetylserotonin O-methyltransferase 1; Short=OsASMT1
Trinity109044	Q0DFG8.3	RecName: Full=Probable cytokinin riboside 5'-monophosphate phosphoribohydrolase LOGL8; AltName: Full=Protein LONELY GUY-like 8
Trinity109082	P93756.1	RecName: Full=G-type lectin S-receptor-like serine/threonine-protein kinase SD3-1; AltName: Full=S-domain-3 (SD3) receptor kinase 1; Short=SD3-1; Flags: Precursor
Trinity109112	Q8RX77.1	RecName: Full=Protein NRT1/ PTR FAMILY 2.13; Short=AtNPF2.13; AltName: Full=Nitrate transporter 1.7
Trinity10948	Q9FYA6.1	RecName: Full=Branched-chain-amino-acid aminotransferase 5, chloroplastic; Short=Atbcat-5; Flags: Precursor
Trinity10954	Q9M401.1	RecName: Full=Branched-chain-amino-acid aminotransferase 3, chloroplastic; Short=Atbcat-3; Flags: Precursor
Trinity10956	Q9M401.1	RecName: Full=Branched-chain-amino-acid aminotransferase 3, chloroplastic; Short=Atbcat-3; Flags: Precursor
Trinity109687	Q67W82.1	RecName: Full=Probable 4-coumarate--CoA ligase 4; Short=4CL 4; Short=Os4CL4; AltName: Full=4-coumaroyl-CoA synthase 4
Trinity109740	Q8LR50.1	RecName: Full=Probable cytokinin riboside 5'-monophosphate phosphoribohydrolase LOGL1; AltName: Full=Protein LONELY GUY-like 1
Trinity109825	P49633.2	RecName: Full=Ubiquitin-60S ribosomal protein L40; AltName: Full=Ubiquitin A-52 residue ribosomal protein fusion product 1; Contains: RecName: Full=Ubiquitin; Contains: RecName: Full=60S ribosomal protein L40; AltName: Full=CEP52; Flags: Precursor
Trinity109826	P0C224.2	RecName: Full=Ubiquitin-60S ribosomal protein L40; Contains: RecName: Full=Ubiquitin; Contains: RecName: Full=60S ribosomal protein L40; AltName: Full=CEP52; AltName: Full=Cytoplasmic ribosomal protein 79; Short=CRP79; Flags: Precursor
Trinity109836	Q94A32.1	RecName: Full=Protein FATTY ACID EXPORT 2, chloroplastic; Short=At-FAX2; Flags: Precursor
Trinity11	P81713.1	RecName: Full=Bowman-Birk type trypsin inhibitor; Short=WTI
Trinity11000	Q10L32.1	RecName: Full=Peptide methionine sulfoxide reductase B5; Short=OsMSRB5; AltName: Full=Peptide-methionine (R)-S-oxide reductase
Trinity11004	Q10L32.1	RecName: Full=Peptide methionine sulfoxide reductase B5; Short=OsMSRB5; AltName: Full=Peptide-methionine (R)-S-oxide reductase
Trinity110085	Q8N2A0.1	RecName: Full=Putative uncharacterized protein encoded by LINC00269
Trinity11016	O24325.1	RecName: Full=Vacuolar-processing enzyme; Short=VPE; AltName: Full=Legumain-like proteinase; Short=LLP; Flags: Precursor
Trinity110400	Q9FLM8.1	RecName: Full=DNA-directed RNA polymerases II, IV and V subunit 12; AltName: Full=DNA-directed RNA Polymerase II subunit K
Trinity110407	Q9FLM8.1	RecName: Full=DNA-directed RNA polymerases II, IV and V subunit 12; AltName: Full=DNA-directed RNA Polymerase II subunit K
Trinity110426	A3F5L2.1	RecName: Full=Probable fatty acid desaturase DES1; Short=SbDES1
Trinity110460	Q5VNN5.1	RecName: Full=Peptide deformylase 1B, chloroplastic; Short=OsPDF1B; Short=PDF 1B; Flags: Precursor
Trinity110505	P49358.1	RecName: Full=Serine hydroxymethyltransferase 2, mitochondrial; Short=SHMT2; AltName: Full=Glycine hydroxymethyltransferase 2; AltName: Full=Serine methylase 2; Flags: Precursor
Trinity110605	P46466.2	RecName: Full=26S proteasome regulatory subunit 4 homolog; AltName: Full=Tat-binding protein homolog 2
Trinity110960	Q9FUD3.1	RecName: Full=Basic leucine zipper 9; Short=AtbZIP9; Short=bZIP protein 9; AltName: Full=Basic leucine zipper OPAQUE 2 homolog 2; Short=Basic leucine zipper O2 homolog 2
Trinity110985	O04300.1	RecName: Full=Alpha-1,4-glucan-protein synthase [UDP-forming]; AltName: Full=Reversibly glycosylated polypeptide 1; AltName: Full=UDP-glucose:protein transglucosylase; Short=UPTG
Trinity111002	P93604.1	RecName: Full=Rust resistance kinase Lr10; AltName: Full=Probable receptor-like serine/threonine-protein kinase LRK10; Flags: Precursor
Trinity111004	P93604.1	RecName: Full=Rust resistance kinase Lr10; AltName: Full=Probable receptor-like serine/threonine-protein kinase LRK10; Flags: Precursor
Trinity111019	Q655X8.1	RecName: Full=Probable allantoate deiminase; AltName: Full=Allantoate amidohydrolase; Short=OsAAH; Flags: Precursor
Trinity111088	F4IG73.1	RecName: Full=BEACH domain-containing protein C2; AltName: Full=BEACH-domain homolog C2
Trinity111117	Q93YP9.1	RecName: Full=Sugar transporter ERD6-like 4
Trinity111233	Q9ZT00.3	RecName: Full=Ribulose bisphosphate carboxylase/oxygenase activase, chloroplastic; Short=RA; Short=RuBisCO activase; Flags: Precursor
Trinity111240	Q8GYA4.3	RecName: Full=Cysteine-rich receptor-like protein kinase 10; Short=Cysteine-rich RLK10; AltName: Full=Receptor-like protein kinase 4; Flags: Precursor
Trinity11126	Q8LPQ5.1	RecName: Full=Zinc finger protein BRUTUS; AltName: Full=Protein EMBRYO DEFECTIVE 2454
Trinity111299	Q9LYM2.1	RecName: Full=Amino acid transporter AVT6C; Short=AtAvt6C
Trinity111316	C0LGQ5.1	RecName: Full=LRR receptor-like serine/threonine-protein kinase GSO1; AltName: Full=Protein GASSHO 1; AltName: Full=Protein SCHENGEN 3; Flags: Precursor
Trinity111441	Q9SJ20.1	RecName: Full=Ribonucleoside-diphosphate reductase large subunit; AltName: Full=Protein DEFECTIVE IN POLLEN DNA DEGRADATION 2; AltName: Full=Ribonucleoside-diphosphate reductase R1 subunit; Short=AtRNR1
Trinity111452	Q69P80.1	RecName: Full=Copper transporter 5.1; Short=OsCOPT5.1
Trinity111511	Q9SSJ8.1	RecName: Full=Putative 1-phosphatidylinositol-3-phosphate 5-kinase FAB1C; Short=Phosphatidylinositol 3-phosphate 5-kinase; AltName: Full=Phosphatidylinositol 3-phosphate 5-kinase type III; Short=PIPkin-III; Short=Type III PIP kinase; AltName: Full=Protein FORMS APLOID AND BINUCLEATE CELLS 1C
Trinity1116	Q9LST6.2	RecName: Full=Proteasome subunit beta type-2; AltName: Full=20S proteasome alpha subunit D; AltName: Full=20S proteasome subunit beta-4
Trinity11180	F4IXE7.1	RecName: Full=Increased DNA methylation 1; AltName: Full=Histone H3 acetyltransferase IDM1; AltName: Full=Protein ROS4; AltName: Full=Repressor of silencing 4
Trinity111970	A0KMJ3.1	RecName: Full=Macrolide export ATP-binding/permease protein MacB 2
Trinity11209	Q8LDP4.2	RecName: Full=Peptidyl-prolyl cis-trans isomerase CYP19-4; Short=PPIase CYP19-4; AltName: Full=Cyclophilin of 19 kDa 4; AltName: Full=Cyclophilin-5; AltName: Full=Rotamase CYP19-4; Flags: Precursor
Trinity112141	Q9FKD9.1	RecName: Full=Putative E3 ubiquitin-protein ligase SINA-like 6; AltName: Full=RING-type E3 ubiquitin transferase SINA-like 6; AltName: Full=Seven in absentia-like protein 6
Trinity112223	Q8L4S2.1	RecName: Full=Magnesium transporter MRS2-F A2WY50.1 RecName: Full=Magnesium transporter MRS2-F
Trinity11223	P49105.1	RecName: Full=Glucose-6-phosphate isomerase, cytosolic; Short=GPI; AltName: Full=Phosphoglucose isomerase; Short=PGI; AltName: Full=Phosphohexose isomerase; Short=PHI
Trinity11226	P34937.3	RecName: Full=Triosephosphate isomerase, cytosolic; Short=TIM; Short=Triose-phosphate isomerase
Trinity112265	P52894.1	RecName: Full=Alanine aminotransferase 2; Short=ALAAT-2; AltName: Full=Glutamate pyruvate transaminase 2; Short=GPT; AltName: Full=Glutamic--alanine transaminase 2; AltName: Full=Glutamic--pyruvic transaminase 2
Trinity112284	P51419.2	RecName: Full=60S ribosomal protein L27-3
Trinity112285	P51419.2	RecName: Full=60S ribosomal protein L27-3
Trinity112287	P51419.2	RecName: Full=60S ribosomal protein L27-3
Trinity112293	Q05462.1	RecName: Full=60S ribosomal protein L27
Trinity112536	Q9FGL5.1	RecName: Full=Receptor protein-tyrosine kinase CEPR1; AltName: Full=Protein C-TERMINALLY ENCODED PEPTIDE RECEPTOR 1; AltName: Full=Protein XYLEM INTERMIXED WITH PHLOEM 1; Flags: Precursor
Trinity112568	Q9FWW9.1	RecName: Full=Flavin-containing monooxygenase FMO GS-OX-like 2; AltName: Full=Flavin-monooxygenase glucosinolate S-oxygenase-like 2
Trinity112602	O48923.1	RecName: Full=Cytochrome P450 71D10
Trinity112692	Q10S70.1	RecName: Full=Expansin-like A1; AltName: Full=OsEXLA1; AltName: Full=OsEXPL1; AltName: Full=OsaEXPb2.1; Flags: Precursor
Trinity112710	Q9XIH7.1	RecName: Full=Putative polyol transporter 1
Trinity11274	F4IUW3.1	RecName: Full=Amino acid transporter AVT1C; Short=AtAvt1C
Trinity112894	Q9LYS2.2	RecName: Full=ABC transporter C family member 10; Short=ABC transporter ABCC.10; Short=AtABCC10; AltName: Full=ATP-energized glutathione S-conjugate pump 14; AltName: Full=Glutathione S-conjugate-transporting ATPase 14; AltName: Full=Multidrug resistance-associated protein 14
Trinity112900	A8MR21.1	RecName: Full=Type I inositol polyphosphate 5-phosphatase 10; Short=At5PTase10
Trinity112961	P93422.2	RecName: Full=Histidine--tRNA ligase, cytoplasmic; AltName: Full=Histidyl-tRNA synthetase; Short=HisRS
Trinity113004	Q9LSU0.1	RecName: Full=Proteasome subunit alpha type-3; AltName: Full=20S proteasome alpha subunit G; AltName: Full=20S proteasome subunit alpha-7
Trinity113056	O65351.1	RecName: Full=Subtilisin-like protease SBT1.7; AltName: Full=Cucumisin-like serine protease; AltName: Full=Subtilase subfamily 1 member 7; Short=AtSBT1.7; AltName: Full=Subtilisin-like serine protease 1; Short=At-SLP1; Flags: Precursor
Trinity113081	C5WWY0.1	RecName: Full=1,2-dihydroxy-3-keto-5-methylthiopentene dioxygenase homolog 2; AltName: Full=Acireductone dioxygenase homolog 2; Short=ARD 2
Trinity113086	I4DST9.1	RecName: Full=Tuliposide A-converting enzyme 2, chloroplastic; Short=TgTCEA2; Flags: Precursor
Trinity113178	Q10MH8.1	RecName: Full=DEAD-box ATP-dependent RNA helicase 24
Trinity113189	P73212.1	RecName: Full=Putative dihydroflavonol 4-reductase; Short=DFR; AltName: Full=Dihydrokaempferol 4-reductase
Trinity113243	Q9LV21.1	RecName: Full=T-complex protein 1 subunit delta; Short=TCP-1-delta; AltName: Full=CCT-delta; AltName: Full=Chaperonin CCT4
Trinity113318	P10707.1	RecName: Full=Chlorophyll a-b binding protein 1D; AltName: Full=LHCII type I CAB-1D; Short=LHCP
Trinity113701	Q9SZJ2.1	RecName: Full=Glycine-rich domain-containing protein 2; Short=AtGRDP2
Trinity113739	Q9C7A2.1	RecName: Full=Ankyrin repeat-containing protein ITN1; AltName: Full=Protein INCREASED TOLERANCE TO NACL
Trinity11389	Q9FNA3.1	RecName: Full=Alpha-N-acetylglucosaminidase; AltName: Full=N-acetyl-glucosaminidase; Short=AtNAGLU; AltName: Full=Protein CYCLOPS 1; Flags: Precursor
Trinity113899	Q8W250.2	RecName: Full=1-deoxy-D-xylulose 5-phosphate reductoisomerase, chloroplastic; Short=1-deoxyxylulose-5-phosphate reductoisomerase; Short=DXP reductoisomerase; AltName: Full=2-C-methyl-D-erythritol 4-phosphate synthase; Flags: Precursor
Trinity113902	Q40073.1	RecName: Full=Ribulose bisphosphate carboxylase/oxygenase activase A, chloroplastic; Short=RA A; Short=RuBisCO activase A; Flags: Precursor
Trinity113962	Q9LID6.1	RecName: Full=ABC transporter E family member 1; Short=ABC transporter ABCE.1; Short=AtABCE1; AltName: Full=RNase L inhibitor-like protein 1; Short=AtRLI1; Short=AthaRLI1
Trinity114011	Q2QYL8.1	RecName: Full=Probable serine/threonine-protein kinase WNK8; Short=OsWNK8; AltName: Full=Protein kinase with no lysine 8
Trinity1142	Q9SQR4.1	RecName: Full=NADPH-dependent aldehyde reductase-like protein, chloroplastic; Flags: Precursor
Trinity114200	P52420.2	RecName: Full=Phosphoribosylamine--glycine ligase, chloroplastic; AltName: Full=Glycinamide ribonucleotide synthetase; Short=GARS; AltName: Full=Phosphoribosylglycinamide synthetase; Flags: Precursor
Trinity114218	Q99959.2	RecName: Full=Plakophilin-2
Trinity11437	Q9SYH3.1	RecName: Full=E3 ubiquitin-protein ligase SPL2; AltName: Full=RING-type E3 ubiquitin transferase SPL2; AltName: Full=SP1-like protein 2
Trinity114471	Q9DAH1.2	RecName: Full=SCP2 sterol-binding domain-containing protein 1
Trinity114590	Q9MBC1.1	RecName: Full=Anthocyanidin 3-O-glucoside 6''-O-acyltransferase; Short=3AT
Trinity1146	Q9SQR4.1	RecName: Full=NADPH-dependent aldehyde reductase-like protein, chloroplastic; Flags: Precursor
Trinity11467	Q3HRN8.2	RecName: Full=Calcineurin B-like protein 9
Trinity1147	Q9SQR4.1	RecName: Full=NADPH-dependent aldehyde reductase-like protein, chloroplastic; Flags: Precursor
Trinity114714	P85064.3	RecName: Full=Greglin
Trinity11483	P43400.1	RecName: Full=Metallothionein-like protein 1; Short=MT-1
Trinity114838	Q9ZUU2.2	RecName: Full=Thioredoxin-like protein AAED1, chloroplastic; AltName: Full=AhpC/TSA antioxidant enzyme domain-containing protein 1; Flags: Precursor
Trinity114866	O49937.1	RecName: Full=50S ribosomal protein L4, chloroplastic; Short=R-protein L4; AltName: Full=Chloroplastic large ribosomal subunit protein uL4c; Flags: Precursor
Trinity114906	Q65XV8.1	RecName: Full=Receptor-like cytoplasmic kinase 176; Short=OsRLCK176
Trinity114915	Q65XV8.1	RecName: Full=Receptor-like cytoplasmic kinase 176; Short=OsRLCK176
Trinity1150	Q9FIK7.1	RecName: Full=Probable acetyl-CoA acetyltransferase, cytosolic 2; AltName: Full=Cytosolic acetoacetyl-CoA thiolase 2; Short=Thiolase 2
Trinity115024	Q9CA79.1	RecName: Full=Dolichol-phosphate mannose synthase subunit 2; Short=DPM synthase subunit 2; AltName: Full=Dol-P-Man synthase1; AltName: Full=Dolichol phosphate-mannose biosynthesis regulatory protein
Trinity115039	Q6H795.1	RecName: Full=Chaperone protein ClpD1, chloroplastic; AltName: Full=ATP-dependent Clp protease ATP-binding subunit ClpD homolog 1; AltName: Full=Casein lytic proteinase D1; Flags: Precursor
Trinity115103	Q10SX7.1	RecName: Full=Probable glucuronosyltransferase Os03g0107900
Trinity115146	Q8GRS2.1	RecName: Full=Protein TIFY 11c; Short=OsTIFY11c; AltName: Full=Jasmonate ZIM domain-containing protein 11; Short=OsJAZ11; AltName: Full=OsJAZ2 A2XD79.1 RecName: Full=Protein TIFY 11c
Trinity11520	Q7XBQ9.1	RecName: Full=Disease resistance protein RGA2; AltName: Full=Blight resistance protein RPI; AltName: Full=RGA2-blb
Trinity11522	Q7XA40.2	RecName: Full=Putative disease resistance protein RGA3; AltName: Full=Blight resistance protein B149; AltName: Full=RGA1-blb
Trinity11526	Q7XA42.2	RecName: Full=Putative disease resistance protein RGA1; AltName: Full=RGA3-blb
Trinity115366	Q5JK68.1	RecName: Full=Cyclin-dependent kinase C-2; Short=CDKC;2
Trinity11561	A6QPN6.1	RecName: Full=Gamma-interferon-inducible lysosomal thiol reductase; AltName: Full=IFI30 protein; Flags: Precursor
Trinity115675	A2XE31.1	RecName: Full=Two-component response regulator ORR21
Trinity115695	Q9FR99.1	RecName: Full=1-aminocyclopropane-1-carboxylate oxidase; Short=ACC oxidase; AltName: Full=Ethylene-forming enzyme; Short=EFE
Trinity115951	Q9LPZ9.2	RecName: Full=G-type lectin S-receptor-like serine/threonine-protein kinase SD1-13; AltName: Full=Calmodulin-binding receptor-like protein kinase 1; AltName: Full=Receptor-like protein kinase 2; AltName: Full=S-domain-1 (SD1) receptor kinase 13; Short=SD1-13; Flags: Precursor
Trinity116018	Q9ZWT2.1	RecName: Full=Cytochrome B5 isoform D; Short=AtCb5-D; AltName: Full=Cytochrome b5 isoform B; Short=AtCb5-B
Trinity116045	Q9MAX6.1	RecName: Full=Coatomer subunit epsilon-1; AltName: Full=Epsilon-coat protein 1; Short=Epsilon-COP 1; AltName: Full=Epsilon1-COP
Trinity11615	Q39030.2	RecName: Full=Serine/threonine-protein kinase AtPK2/AtPK19; AltName: Full=Ribosomal-protein S6 kinase homolog 2
Trinity116406	Q8VY78.1	RecName: Full=SUMO-activating enzyme subunit 1A; AltName: Full=SUMO-activating enzyme subunit 1-1; AltName: Full=Ubiquitin-like 1-activating enzyme E1A
Trinity116519	Q39086.1	RecName: Full=Receptor-like serine/threonine-protein kinase SD1-7; AltName: Full=Arabidopsis thaliana receptor kinase 1; AltName: Full=S-domain-1 (SD1) receptor kinase 7; Short=SD1-7; Flags: Precursor
Trinity116875	F4JTP5.1	RecName: Full=Serine/threonine-protein kinase STY46; AltName: Full=Serine/threonine/tyrosine-protein kinase 46
Trinity116920	Q0J8Q3.1	RecName: Full=Protein STAY-GREEN LIKE, chloroplastic
Trinity116944	Q00556.1	RecName: Full=Coat protein; AltName: Full=Capsid protein; Short=CP
Trinity117037	P49216.2	RecName: Full=40S ribosomal protein S26; AltName: Full=S31
Trinity117061	Q9FWW6.1	RecName: Full=Flavin-containing monooxygenase FMO GS-OX-like 1; AltName: Full=Flavin-monooxygenase glucosinolate S-oxygenase-like 1
Trinity117100	Q9FNN3.1	RecName: Full=Transcriptional repressor ILP1; AltName: Full=INCREASED LEVEL OF POLYPLOIDY 1
Trinity117205	Q9LIE4.2	RecName: Full=Probable protein S-acyltransferase 20; AltName: Full=Probable palmitoyltransferase At3g22180; AltName: Full=Zinc finger DHHC domain-containing protein At3g22180
Trinity117264	F4JNX2.1	RecName: Full=Senescence/dehydration-associated protein At4g35985, chloroplastic; Flags: Precursor
Trinity117270	Q9LSV0.1	RecName: Full=Glyoxylate/succinic semialdehyde reductase 1; Short=AtGLYR1; Short=AtGR1; Short=SSA reductase 1; AltName: Full=Gamma-hydroxybutyrate dehydrogenase; Short=AtGHBDH
Trinity117296	Q9XF89.1	RecName: Full=Chlorophyll a-b binding protein CP26, chloroplastic; AltName: Full=LHCB5; AltName: Full=LHCIIc; AltName: Full=Light-harvesting complex II protein 5; Flags: Precursor
Trinity117353	Q9ZRA9.1	RecName: Full=Tubulin beta-4 chain; AltName: Full=Beta-4-tubulin
Trinity11740	Q9STE7.1	RecName: Full=Putative disease resistance RPP13-like protein 3
Trinity117620	Q9FYB5.2	RecName: Full=Chaperone protein dnaJ 11, chloroplastic; Short=AtDjC11; Short=AtJ11; Flags: Precursor
Trinity117667	Q2HJ86.1	RecName: Full=Tubulin alpha-1D chain; Contains: RecName: Full=Detyrosinated tubulin alpha-1D chain
Trinity117670	P93604.1	RecName: Full=Rust resistance kinase Lr10; AltName: Full=Probable receptor-like serine/threonine-protein kinase LRK10; Flags: Precursor
Trinity117725	Q75W16.1	RecName: Full=Phospho-2-dehydro-3-deoxyheptonate aldolase 2, chloroplastic; AltName: Full=3-deoxy-D-arabino-heptulosonate 7-phosphate synthase 2; AltName: Full=DAHP synthase 2; AltName: Full=Phospho-2-keto-3-deoxyheptonate aldolase 2; Flags: Precursor
Trinity117728	Q9T0J1.1	RecName: Full=Cysteine-rich receptor-like protein kinase 26; Short=Cysteine-rich RLK26; Flags: Precursor
Trinity117793	Q7ZV43.1	RecName: Full=Toll-interacting protein
Trinity118022	Q9LMI0.1	RecName: Full=Probable alpha,alpha-trehalose-phosphate synthase [UDP-forming] 7; AltName: Full=Trehalose-6-phosphate synthase 7; Short=AtTPS7
Trinity118044	Q0J0G2.2	RecName: Full=Beta-glucosidase 32; Short=Os9bglu32; Flags: Precursor
Trinity118113	Q9ZNS0.1	RecName: Full=Probable polyol transporter 3
Trinity118162	Q9LTR2.1	RecName: Full=Protein TRIGALACTOSYLDIACYLGLYCEROL 2, chloroplastic; AltName: Full=ABC transporter I family member 15; Short=ABC transporter ABCI.15; Short=AtABCI15; Flags: Precursor
Trinity118352	C0HJU9.1	RecName: Full=Toxin LyeTx 1
Trinity118386	Q8W4D4.1	RecName: Full=BAG-associated GRAM protein 1
Trinity118626	Q40285.1	RecName: Full=Anthocyanidin 3-O-glucosyltransferase 2; AltName: Full=Flavonol 3-O-glucosyltransferase 2; AltName: Full=UDP-glucose flavonoid 3-O-glucosyltransferase 2
Trinity118627	D3UAG7.1	RecName: Full=UDP-glycosyltransferase 88F3; AltName: Full=UDP-glucose:chalcone 2'-O-glucosyltransferase
Trinity11865	Q7FAY6.1	RecName: Full=Probable UDP-arabinopyranose mutase 2; Short=OsUAM2; AltName: Full=Reversibly glycosylated polypeptide 2; AltName: Full=UDP-L-arabinose mutase 2
Trinity118940	Q962T1.1	RecName: Full=60S ribosomal protein L32
Trinity118987	Q0IQF7.1	RecName: Full=40S ribosomal protein S16 A2ZB00.1 RecName: Full=40S ribosomal protein S16
Trinity11904	O65476.2	RecName: Full=Putative cysteine-rich receptor-like protein kinase 16; Short=Cysteine-rich RLK16; Flags: Precursor
Trinity11906	O23082.2	RecName: Full=Putative receptor-like protein kinase At4g00960
Trinity119101	Q8H0Z6.1	RecName: Full=Type IV inositol polyphosphate 5-phosphatase 3; Short=At5PTase3
Trinity119122	Q8L4S2.1	RecName: Full=Magnesium transporter MRS2-F A2WY50.1 RecName: Full=Magnesium transporter MRS2-F
Trinity119311	B7F8P5.1	RecName: Full=Auxin-responsive protein SAUR36; AltName: Full=Protein SMALL AUXIN UP RNA 36
Trinity119382	Q6H795.1	RecName: Full=Chaperone protein ClpD1, chloroplastic; AltName: Full=ATP-dependent Clp protease ATP-binding subunit ClpD homolog 1; AltName: Full=Casein lytic proteinase D1; Flags: Precursor
Trinity119548	P52409.1	RecName: Full=Glucan endo-1,3-beta-glucosidase; AltName: Full=(1->3)-beta-glucan endohydrolase; Short=(1->3)-beta-glucanase; AltName: Full=Beta-1,3-endoglucanase; Flags: Precursor
Trinity11960	P93026.2	RecName: Full=Vacuolar-sorting receptor 1; Short=AtVSR1; AltName: Full=BP80-like protein b; Short=AtBP80b; AltName: Full=Epidermal growth factor receptor-like protein 1; Short=AtELP; Short=AtELP1; AltName: Full=Spot 3 protein; Flags: Precursor
Trinity11961	P93026.2	RecName: Full=Vacuolar-sorting receptor 1; Short=AtVSR1; AltName: Full=BP80-like protein b; Short=AtBP80b; AltName: Full=Epidermal growth factor receptor-like protein 1; Short=AtELP; Short=AtELP1; AltName: Full=Spot 3 protein; Flags: Precursor
Trinity119623	Q0JF58.1	RecName: Full=Protein argonaute 4B; Short=OsAGO4b
Trinity11964	Q9SX29.1	RecName: Full=ATP-dependent Clp protease adapter protein CLPS1, chloroplastic; Flags: Precursor
Trinity119781	P25032.1	RecName: Full=DNA-binding protein EMBP-1; AltName: Full=Histone promoter-binding protein 1a(1); Short=HBP-1a(1)
Trinity119919	Q39214.1	RecName: Full=Disease resistance protein RPM1; AltName: Full=Resistance to Pseudomonas syringae protein 3
Trinity120116	B8B3I4.1	RecName: Full=Two-component response regulator ORR22
Trinity120160	P27770.1	RecName: Full=40S ribosomal protein S17; AltName: Full=CRP3
Trinity12033	Q8W4E2.1	RecName: Full=V-type proton ATPase subunit B3; Short=V-ATPase subunit B3; AltName: Full=Vacuolar H(+)-ATPase subunit B isoform 3; AltName: Full=Vacuolar proton pump subunit B3
Trinity120366	Q2KI54.1	RecName: Full=Armadillo repeat-containing protein 8
Trinity120402	Q9M8J3.1	RecName: Full=Protein FAR1-RELATED SEQUENCE 7
Trinity120411	Q9SZC9.1	RecName: Full=Copper-transporting ATPase PAA1, chloroplastic; AltName: Full=Protein HEAVY METAL ATPASE 6; AltName: Full=Protein glucose insensitive root 1; Flags: Precursor
Trinity12048	Q94A68.1	RecName: Full=Uncharacterized oxidoreductase At1g06690, chloroplastic; Flags: Precursor
Trinity12050	P62786.2	RecName: Full=Histone H4 variant TH091
Trinity120670	Q2HXL0.2	RecName: Full=Respiratory burst oxidase homolog protein C; AltName: Full=NADPH oxidase RBOHC; AltName: Full=StRBOHC
Trinity120756	Q711G1.1	RecName: Full=Glucose-6-phosphate isomerase; Short=GPI; AltName: Full=Phosphoglucose isomerase; Short=PGI; AltName: Full=Phosphohexose isomerase; Short=PHI
Trinity120891	P42066.1	RecName: Full=Phosphoenolpyruvate carboxykinase (ATP); Short=PEP carboxykinase; Short=PEPCK
Trinity120967	Q7XZU0.1	RecName: Full=Probable phosphoinositide phosphatase SAC9; Short=AtSAC9; AltName: Full=Protein SUPPRESSOR OF ACTIN 9; AltName: Full=SAC domain protein 9
Trinity121114	Q9LW26.1	RecName: Full=Acyltransferase-like protein At3g26840, chloroplastic; Flags: Precursor
Trinity121177	Q84M43.1	RecName: Full=Probable cellulose synthase A catalytic subunit 2 [UDP-forming]; AltName: Full=OsCesA2 A2XN66.1 RecName: Full=Probable cellulose synthase A catalytic subunit 2 [UDP-forming]; AltName: Full=OsCesA2
Trinity121254	O00370.1	RecName: Full=LINE-1 retrotransposable element ORF2 protein; Short=ORF2p; Includes: RecName: Full=Reverse transcriptase; Includes: RecName: Full=Endonuclease
Trinity121261	P75863.1	RecName: Full=Uncharacterized protein YcbX
Trinity121266	Q8RZV7.1	RecName: Full=Leucine-rich repeat receptor protein kinase MSP1; AltName: Full=Protein MULTIPLE SPOROCYTE 1; Flags: Precursor
Trinity121412	P53536.2	RecName: Full=Alpha-1,4 glucan phosphorylase L isozyme, chloroplastic/amyloplastic; AltName: Full=Starch phosphorylase L; Flags: Precursor
Trinity121438	Q9ZQI3.1	RecName: Full=GDSL esterase/lipase At2g27360; AltName: Full=Extracellular lipase At2g27360; Flags: Precursor
Trinity121469	P27337.1	RecName: Full=Peroxidase 1; Flags: Precursor
Trinity121485	Q99002.1	RecName: Full=14-3-3 protein homolog; AltName: Full=Th1433
Trinity121542	Q9ST02.2	RecName: Full=Nicotianamine aminotransferase A; AltName: Full=Nicotianamine aminotransferase III; Short=NAAT-III
Trinity121612	Q9FT74.1	RecName: Full=ATP-dependent DNA helicase Q-like 1; AltName: Full=RecQ-like protein 1; Short=AtRecQ1; Short=AtRecQl1
Trinity12175	O80362.1	RecName: Full=50S ribosomal protein L10, chloroplastic; AltName: Full=CL10; Flags: Precursor
Trinity121926	C0LGH2.2	RecName: Full=Probable LRR receptor-like serine/threonine-protein kinase At1g56130; Flags: Precursor
Trinity12201	Q93VM9.1	RecName: Full=THO complex subunit 1; Short=AtTHO1; AltName: Full=HPR1 homolog; Short=AtHPR1
Trinity122052	P09755.1	RecName: Full=Chlorophyll a-b binding protein 2, chloroplastic; AltName: Full=LHCII type I CAB-2; Short=LHCP; Flags: Precursor
Trinity122064	Q5VRI5.1	RecName: Full=Cytochrome P450 93G2; AltName: Full=Flavanone 2-hydroxylase; Short=OsF2H
Trinity12207	Q2KIR4.1	RecName: Full=Ribonuclease P protein subunit p25-like protein; Short=RNase P protein subunit-like p25; AltName: Full=Rpp25-like protein
Trinity122082	Q8LPQ5.1	RecName: Full=Zinc finger protein BRUTUS; AltName: Full=Protein EMBRYO DEFECTIVE 2454
Trinity122087	Q69JZ7.1	RecName: Full=Protein XAP5 CIRCADIAN TIMEKEEPER B8BDW1.1 RecName: Full=Protein XAP5 CIRCADIAN TIMEKEEPER
Trinity122103	Q9LZ15.1	RecName: Full=Putative F-box/LRR-repeat protein At5g02700
Trinity1223	P93604.1	RecName: Full=Rust resistance kinase Lr10; AltName: Full=Probable receptor-like serine/threonine-protein kinase LRK10; Flags: Precursor
Trinity122377	Q7XVN7.2	RecName: Full=DnaJ protein ERDJ2; AltName: Full=Chaperone protein dnaJ C43; Short=OsDjC43; AltName: Full=Endoplasmic reticulum dnaJ domain-containing protein 2; Short=OsERdj2
Trinity1224	P93604.1	RecName: Full=Rust resistance kinase Lr10; AltName: Full=Probable receptor-like serine/threonine-protein kinase LRK10; Flags: Precursor
Trinity12244	P93604.1	RecName: Full=Rust resistance kinase Lr10; AltName: Full=Probable receptor-like serine/threonine-protein kinase LRK10; Flags: Precursor
Trinity12251	P93604.1	RecName: Full=Rust resistance kinase Lr10; AltName: Full=Probable receptor-like serine/threonine-protein kinase LRK10; Flags: Precursor
Trinity12253	P93604.1	RecName: Full=Rust resistance kinase Lr10; AltName: Full=Probable receptor-like serine/threonine-protein kinase LRK10; Flags: Precursor
Trinity12260	P93604.1	RecName: Full=Rust resistance kinase Lr10; AltName: Full=Probable receptor-like serine/threonine-protein kinase LRK10; Flags: Precursor
Trinity122706	O24473.1	RecName: Full=Eukaryotic translation initiation factor 2 subunit beta; Short=eIF-2-beta; AltName: Full=P38
Trinity12282	Q3ECP7.2	RecName: Full=Sugar transporter ERD6-like 5
Trinity123091	O65902.1	RecName: Full=Cyclase-associated protein 1; Short=AtCAP1; AltName: Full=Adenylyl cyclase-associated protein
Trinity123122	Q7X9V2.1	RecName: Full=Protein PHOTOPERIOD-INDEPENDENT EARLY FLOWERING 1; AltName: Full=Independent early flowering 1 protein; AltName: Full=Protein CHROMATIN REMODELING 13; Short=AtCHR13
Trinity123315	Q9QZR0.2	RecName: Full=E3 ubiquitin-protein ligase RNF25; AltName: Full=RING finger protein 25; AltName: Full=RING finger protein AO7; AltName: Full=RING-type E3 ubiquitin transferase RNF25
Trinity12338	P0DI68.1	RecName: Full=CASP-like protein 5A1; Short=BdCASPL5A1
Trinity123411	Q852F6.1	RecName: Full=Zinc transporter 2; AltName: Full=ZRT/IRT-like protein 2; Short=OsZIP2; Flags: Precursor
Trinity123412	Q852F6.1	RecName: Full=Zinc transporter 2; AltName: Full=ZRT/IRT-like protein 2; Short=OsZIP2; Flags: Precursor
Trinity12342	P0DI68.1	RecName: Full=CASP-like protein 5A1; Short=BdCASPL5A1
Trinity123616	Q6Z0I4.1	RecName: Full=Enoyl-[acyl-carrier-protein] reductase [NADH] 1, chloroplastic; Short=ENR; AltName: Full=NADH-dependent enoyl-ACP reductase; Flags: Precursor
Trinity123663	Q9LPN5.1	RecName: Full=Vacuolar protein sorting-associated protein 60.1
Trinity123805	Q9ZUU4.1	RecName: Full=RNA-binding protein CP29B, chloroplastic; AltName: Full=Ribonucleoprotein At2g37220; Flags: Precursor
Trinity123837	Q02126.1	RecName: Full=Glucan endo-1,3-beta-glucosidase GIII; AltName: Full=(1->3)-beta-glucan endohydrolase GIII; AltName: Full=(1->3)-beta-glucanase isoenzyme GIII; AltName: Full=Beta-1,3-endoglucanase GIII; Flags: Precursor
Trinity123929	Q9XES5.1	RecName: Full=Bifunctional dihydroflavonol 4-reductase/flavanone 4-reductase; AltName: Full=Dihydroflavonol 4-reductase; Short=DFR; AltName: Full=Dihydrokaempferol 4-reductase; AltName: Full=Flavanone 4-reductase; Short=FNR
Trinity12416	Q9FRV1.1	RecName: Full=Basic endochitinase A; AltName: Full=Rye seed chitinase-a; Short=RSC-a; Flags: Precursor
Trinity12417	Q9FRV0.1	RecName: Full=Basic endochitinase C; AltName: Full=Rye seed chitinase-c; Short=RSC-c; Flags: Precursor
Trinity124325	Q0IWF3.2	RecName: Full=Aquaporin NIP3-1; AltName: Full=NOD26-like intrinsic protein 3-1; AltName: Full=OsNIP3;1
Trinity124512	Q8L836.1	RecName: Full=65-kDa microtubule-associated protein 7; Short=AtMAP65-7
Trinity124631	Q9SUM3.1	RecName: Full=NADPH--cytochrome P450 reductase 2; Short=CPR 2; Short=P450R 2
Trinity12487	Q43206.1	RecName: Full=Catalase-1
Trinity1249	Q84ST4.1	RecName: Full=Chlorophyll(ide) b reductase NOL, chloroplastic; AltName: Full=Protein NON-YELLOW COLORING 1-LIKE; Short=OsNOL; Short=Protein NYC1-LIKE; AltName: Full=Short-chain dehydrogenase/reductase NOL; Flags: Precursor
Trinity124902	A2YWQ1.1	RecName: Full=Heat shock protein 81-1; Short=HSP81-1; AltName: Full=Heat shock protein 82 Q0J4P2.2 RecName: Full=Heat shock protein 81-1; Short=HSP81-1; AltName: Full=Heat shock protein 82
Trinity124923	Q9LTV6.1	RecName: Full=Peroxisomal 2,4-dienoyl-CoA reductase
Trinity12505	P31525.2	RecName: Full=Uncharacterized protein SYNPCC7002_A1590
Trinity12508	P31525.2	RecName: Full=Uncharacterized protein SYNPCC7002_A1590
Trinity125092	Q96CB5.2	RecName: Full=Putative uncharacterized protein C8orf44
Trinity12526	B8BKP4.1	RecName: Full=Bidirectional sugar transporter SWEET14; Short=OsSWEET14
Trinity125263	Q10MC0.1	RecName: Full=Neutral/alkaline invertase 1, mitochondrial; Short=OsNIN1; Flags: Precursor
Trinity125266	Q10MC0.1	RecName: Full=Neutral/alkaline invertase 1, mitochondrial; Short=OsNIN1; Flags: Precursor
Trinity1253	Q84ST4.1	RecName: Full=Chlorophyll(ide) b reductase NOL, chloroplastic; AltName: Full=Protein NON-YELLOW COLORING 1-LIKE; Short=OsNOL; Short=Protein NYC1-LIKE; AltName: Full=Short-chain dehydrogenase/reductase NOL; Flags: Precursor
Trinity125315	Q5XK67.1	RecName: Full=DNA-directed RNA polymerases I and III subunit RPAC2; Short=RNA polymerases I and III subunit AC2; AltName: Full=AC19; AltName: Full=DNA-directed RNA polymerase I subunit D
Trinity125338	Q7RZS0.1	RecName: Full=60S ribosomal protein L10a; AltName: Full=Cytoplasmic ribosomal protein 74
Trinity125339	Q7RZS0.1	RecName: Full=60S ribosomal protein L10a; AltName: Full=Cytoplasmic ribosomal protein 74
Trinity1255	Q84ST4.1	RecName: Full=Chlorophyll(ide) b reductase NOL, chloroplastic; AltName: Full=Protein NON-YELLOW COLORING 1-LIKE; Short=OsNOL; Short=Protein NYC1-LIKE; AltName: Full=Short-chain dehydrogenase/reductase NOL; Flags: Precursor
Trinity125620	Q9C918.2	RecName: Full=Putative ubiquitin-conjugating enzyme E2 38; AltName: Full=E2 ubiquitin-conjugating enzyme 38; AltName: Full=Ubiquitin carrier protein 38
Trinity125714	O81906.1	RecName: Full=G-type lectin S-receptor-like serine/threonine-protein kinase B120; Flags: Precursor
Trinity125896	Q2QMG2.2	RecName: Full=Methylcrotonoyl-CoA carboxylase subunit alpha, mitochondrial; Short=MCCase subunit alpha; AltName: Full=3-methylcrotonyl-CoA carboxylase 1; AltName: Full=3-methylcrotonyl-CoA:carbon dioxide ligase subunit alpha; Flags: Precursor
Trinity125933	Q53PP5.1	RecName: Full=Tubby-like F-box protein 13; Short=OsTLP13; AltName: Full=Tubby-like F-box protein 6; Short=OsTLP6
Trinity126023	Q42450.1	RecName: Full=Ribulose bisphosphate carboxylase/oxygenase activase B, chloroplastic; Short=RA B; Short=RuBisCO activase B; Flags: Precursor
Trinity126047	Q6K478.1	RecName: Full=CASP-like protein 5B3; Short=OsCASPL5B3 B8BD96.1 RecName: Full=CASP-like protein 5B3; Short=OsCASPL5B3
Trinity126102	Q8DJ40.1	RecName: Full=Chaperone protein ClpB 1
Trinity126167	Q9SJA4.2	RecName: Full=Probable cyclic nucleotide-gated ion channel 14; AltName: Full=Cyclic nucleotide- and calmodulin-regulated ion channel 14
Trinity12652	P82162.2	RecName: Full=30S ribosomal protein S10 alpha, chloroplastic; AltName: Full=Chloroplastic small ribosomal subunit protein uS10c; Contains: RecName: Full=30S ribosomal protein S10 beta, chloroplastic; Flags: Precursor
Trinity126643	Q9M3G7.1	RecName: Full=Serine/threonine-protein kinase ATM; AltName: Full=Ataxia telangiectasia mutated homolog; Short=AtATM
Trinity12680	Q6K471.1	RecName: Full=Ferredoxin-thioredoxin reductase catalytic chain, chloroplastic; Short=FTR-C; AltName: Full=Ferredoxin-thioredoxin reductase subunit B; Short=FTR-B; Flags: Precursor
Trinity126828	Q9XFM6.2	RecName: Full=Membrane steroid-binding protein 1; Short=AtMP1; AltName: Full=Membrane-associated progesterone-binding protein 5; Short=AtMAPR5
Trinity126838	O49647.1	RecName: Full=Putative F-box protein At4g22660
Trinity126846	Q8H0W3.1	RecName: Full=Protein REVEILLE 6
Trinity126895	Q8W3M7.2	RecName: Full=Uncharacterized protein At4g06598
Trinity126970	A2XW69.2	RecName: Full=E3 ubiquitin-protein ligase BRE1-like 1; AltName: Full=RING-type E3 ubiquitin transferase BRE1-like 1
Trinity127085	Q9LT68.1	RecName: Full=Sodium/proton antiporter 1; Short=AtNHD1; Short=Na(+)/H(+) antiporter 1; Flags: Precursor
Trinity127185	P23957.1	RecName: Full=V-type proton ATPase 16 kDa proteolipid subunit; Short=V-ATPase 16 kDa proteolipid subunit; AltName: Full=Vacuolar proton pump 16 kDa proteolipid subunit
Trinity127224	F4KCC2.1	RecName: Full=E3 ubiquitin-protein ligase PRT6; AltName: Full=Protein PROTEOLYSIS 6; AltName: Full=RING-type E3 ubiquitin transferase PRT6
Trinity12729	O23461.1	RecName: Full=L-arabinokinase; Short=AtISA1
Trinity127320	Q6L4R7.1	RecName: Full=Probable protein phosphatase 2C 53; Short=OsPP2C53; Flags: Precursor
Trinity127373	Q9M1Q9.2	RecName: Full=ABC transporter B family member 21; Short=ABC transporter ABCB.21; Short=AtABCB21; AltName: Full=Multidrug resistance protein 17; AltName: Full=P-glycoprotein 21
Trinity12742	Q570U6.1	RecName: Full=Protein ELF4-LIKE 4
Trinity127436	Q7DDL5.1	RecName: Full=Cysteine synthase; Short=CSase; AltName: Full=O-acetylserine (thiol)-lyase; Short=OAS-TL; AltName: Full=O-acetylserine sulfhydrylase
Trinity12746	Q570U6.1	RecName: Full=Protein ELF4-LIKE 4
Trinity127608	A3BNA1.1	RecName: Full=Flowering-promoting factor 1-like protein 5; AltName: Full=FPF1-like protein 5
Trinity127775	Q8W3M3.1	RecName: Full=Ethylene-responsive transcription factor RAP2-9; AltName: Full=Protein RELATED TO APETALA2 9
Trinity127850	Q2UXF7.1	RecName: Full=Fructan 6-exohydrolase; Flags: Precursor
Trinity127882	Q9XIM0.1	RecName: Full=CCG-binding protein 1; Short=AtCBP1; AltName: Full=Protein MATERNAL EFFECT EMBRYO ARREST 14
Trinity12797	Q8RWN5.1	RecName: Full=Glycine-rich RNA-binding protein RZ1C; Short=AtRZ-1C
Trinity128115	Q8GZA4.1	RecName: Full=CBS domain-containing protein CBSX6
Trinity128120	Q8GZA4.1	RecName: Full=CBS domain-containing protein CBSX6
Trinity128179	Q6CFT1.1	RecName: Full=Pre-rRNA-processing protein ESF2; AltName: Full=18S rRNA factor 2
Trinity128190	P12204.1	RecName: Full=Photosystem I assembly protein Ycf3 Q3C1H7.1 RecName: Full=Photosystem I assembly protein Ycf3 Q33C35.1 RecName: Full=Photosystem I assembly protein Ycf3
Trinity12822	O04482.1	RecName: Full=Ubiquitin carboxyl-terminal hydrolase 2
Trinity128454	P49397.2	RecName: Full=40S ribosomal protein S3a; AltName: Full=CYC07 protein
Trinity128559	Q0J360.1	RecName: Full=Beta-fructofuranosidase, insoluble isoenzyme 7; AltName: Full=Cell wall beta-fructosidase 7; AltName: Full=Invertase 7; AltName: Full=OsCIN7; AltName: Full=Sucrose hydrolase 7; Flags: Precursor
Trinity128580	Q9FMX6.1	RecName: Full=Chaperone protein dnaJ C76, chloroplastic; Short=atDjC76; AltName: Full=AtDjC17; AltName: Full=AtJ17; Flags: Precursor
Trinity128852	Q94BZ1.1	RecName: Full=Protein ZINC INDUCED FACILITATOR-LIKE 1; AltName: Full=Protein ZIF-LIKE 1
Trinity128901	Q9XIH7.1	RecName: Full=Putative polyol transporter 1
Trinity128958	Q38834.2	RecName: Full=Disease resistance RPP13-like protein 4; AltName: Full=Disease resistance protein ZAR1; AltName: Full=Protein HOPZ-ACTIVATED RESISTANCE 1
Trinity128974	Q9FMU6.1	RecName: Full=Mitochondrial phosphate carrier protein 3, mitochondrial; AltName: Full=Mitochondrial phosphate transporter 3; Short=MPT3; AltName: Full=Phosphate transporter 3;1; Flags: Precursor
Trinity128993	Q9FYB5.2	RecName: Full=Chaperone protein dnaJ 11, chloroplastic; Short=AtDjC11; Short=AtJ11; Flags: Precursor
Trinity128994	Q9FYB5.2	RecName: Full=Chaperone protein dnaJ 11, chloroplastic; Short=AtDjC11; Short=AtJ11; Flags: Precursor
Trinity129086	Q7XUA6.1	RecName: Full=Probable aquaporin PIP2-3; AltName: Full=OsPIP2;3; AltName: Full=Plasma membrane intrinsic protein 2-3
Trinity12921	O49873.1	RecName: Full=MLO protein homolog 1
Trinity12927	P93766.1	RecName: Full=Protein MLO
Trinity129410	Q870W0.1	RecName: Full=Protein transport protein SEC61 subunit alpha
Trinity129592	O04977.1	RecName: Full=Ferredoxin--NADP reductase, leaf-type isozyme, chloroplastic; Short=FNR; Flags: Precursor
Trinity129618	Q8H156.2	RecName: Full=GTP-binding nuclear protein Ran-3; AltName: Full=Ras-related nuclear protein 3
Trinity129895	Q8W496.1	RecName: Full=Protochlorophyllide-dependent translocon component 52, chloroplastic; AltName: Full=ACD1-like protein; AltName: Full=Protein TIC 55-IV; AltName: Full=Translocon at the inner envelope membrane of chloroplasts 55-IV; Flags: Precursor
Trinity130027	Q6K4E7.1	RecName: Full=Aminopeptidase M1-D; AltName: Full=Alpha-aminoacylpeptide hydrolase
Trinity130534	P32186.2	RecName: Full=Elongation factor 1-alpha; Short=EF-1-alpha
Trinity13079	Q54BC9.1	RecName: Full=Probable serine/threonine-protein kinase dyrk2; AltName: Full=Dual specificity tyrosine-phosphorylation-regulated kinase 2
Trinity130809	Q9M8D3.3	RecName: Full=Probable phosphoribosylformylglycinamidine synthase, chloroplastic/mitochondrial; Short=FGAM synthase; Short=FGAMS; AltName: Full=Formylglycinamide ribonucleotide amidotransferase; Short=FGAR amidotransferase; Short=FGAR-AT; AltName: Full=Formylglycinamide ribotide amidotransferase; Flags: Precursor
Trinity130931	P14584.1	RecName: Full=Chlorophyll a-b binding of LHCII type 1 protein; AltName: Full=Chlorophyll a-b binding of LHCII type I protein; Short=CAB; Short=LHCP
Trinity131124	Q9T0E0.1	RecName: Full=Putative ATPase, plasma membrane-like
Trinity131211	Q8RWD5.1	RecName: Full=Coiled-coil domain-containing protein SCD2; AltName: Full=Protein STOMATAL CYTOKINESIS DEFECTIVE 2
Trinity131273	O22056.2	RecName: Full=RNA polymerase sigma factor sigB; Short=Sigma factor B; Short=Sigma-B; AltName: Full=Protein ABERRANT CHLOROPLAST 1; AltName: Full=RNA polymerase sigma factor sig1; Short=Atsig1; Short=Sigma factor 1; AltName: Full=RNA polymerase sigma factor sig2; Short=Atsig2; Short=Sigma factor 2; AltName: Full=RNA polymerase sigma factor sigA; Short=Sigma factor A; Short=Sigma-A; Flags: Precursor
Trinity13129	P35687.1	RecName: Full=40S ribosomal protein S21
Trinity131365	Q8W496.1	RecName: Full=Protochlorophyllide-dependent translocon component 52, chloroplastic; AltName: Full=ACD1-like protein; AltName: Full=Protein TIC 55-IV; AltName: Full=Translocon at the inner envelope membrane of chloroplasts 55-IV; Flags: Precursor
Trinity131457	Q9SXB5.1	RecName: Full=G-type lectin S-receptor-like serine/threonine-protein kinase At1g11303; Flags: Precursor
Trinity131491	Q10SY9.1	RecName: Full=Silicon efflux transporter LSI2; AltName: Full=Low silicon protein 2
Trinity131551	Q02126.1	RecName: Full=Glucan endo-1,3-beta-glucosidase GIII; AltName: Full=(1->3)-beta-glucan endohydrolase GIII; AltName: Full=(1->3)-beta-glucanase isoenzyme GIII; AltName: Full=Beta-1,3-endoglucanase GIII; Flags: Precursor
Trinity13171	Q9FN50.1	RecName: Full=Protein CHAPERONE-LIKE PROTEIN OF POR1, chloroplastic; Short=AtCPP1; AltName: Full=Protein CELL GROWTH DEFECT FACTOR 1; Short=AtCDF1; Flags: Precursor
Trinity131801	P29305.1	RecName: Full=14-3-3-like protein A; Short=14-3-3A
Trinity131923	Q94ID7.1	RecName: Full=Geranylgeranyl pyrophosphate synthase, chloroplastic; Short=GGPP synthase; Short=GGPS; AltName: Full=(2E,6E)-farnesyl diphosphate synthase; AltName: Full=Dimethylallyltranstransferase; AltName: Full=Farnesyl diphosphate synthase; AltName: Full=Farnesyltranstransferase; AltName: Full=Geranyltranstransferase; Flags: Precursor
Trinity131956	Q0JAA0.1	RecName: Full=Probable protein phosphatase 2C 44; Short=OsPP2C44
Trinity131972	Q499R4.1	RecName: Full=YrdC domain-containing protein, mitochondrial; AltName: Full=Ischemia/reperfusion-inducible protein homolog; Flags: Precursor
Trinity132012	Q94F47.1	RecName: Full=Ubiquitin-conjugating enzyme E2 28; AltName: Full=E2 ubiquitin-conjugating enzyme 28; AltName: Full=Ubiquitin carrier protein 28
Trinity132014	Q94F47.1	RecName: Full=Ubiquitin-conjugating enzyme E2 28; AltName: Full=E2 ubiquitin-conjugating enzyme 28; AltName: Full=Ubiquitin carrier protein 28
Trinity132100	P41040.2	RecName: Full=Calmodulin; Short=CaM
Trinity13213	Q9SSE9.1	RecName: Full=Lysine-specific demethylase JMJ25; AltName: Full=Jumonji domain-containing protein 25; AltName: Full=Lysine-specific histone demethylase JMJ25; AltName: Full=Protein INCREASE IN BONSAI METHYLATION 1; AltName: Full=Protein JUMONJI 25
Trinity13214	Q9SSE9.1	RecName: Full=Lysine-specific demethylase JMJ25; AltName: Full=Jumonji domain-containing protein 25; AltName: Full=Lysine-specific histone demethylase JMJ25; AltName: Full=Protein INCREASE IN BONSAI METHYLATION 1; AltName: Full=Protein JUMONJI 25
Trinity13220	Q9SSE9.1	RecName: Full=Lysine-specific demethylase JMJ25; AltName: Full=Jumonji domain-containing protein 25; AltName: Full=Lysine-specific histone demethylase JMJ25; AltName: Full=Protein INCREASE IN BONSAI METHYLATION 1; AltName: Full=Protein JUMONJI 25
Trinity132376	F4JUQ2.1	RecName: Full=KIN14B-interacting protein At4g14310
Trinity132402	Q39613.1	RecName: Full=Peptidyl-prolyl cis-trans isomerase; Short=PPIase; AltName: Full=Cyclophilin; AltName: Full=Cyclosporin A-binding protein; AltName: Full=Rotamase
Trinity132540	Q8RWD0.2	RecName: Full=Zinc finger protein CONSTANS-LIKE 16
Trinity13257	P10978.1	RecName: Full=Retrovirus-related Pol polyprotein from transposon TNT 1-94; Includes: RecName: Full=Protease; Includes: RecName: Full=Reverse transcriptase; Includes: RecName: Full=Endonuclease
Trinity132622	Q54I90.1	RecName: Full=NADH dehydrogenase [ubiquinone] flavoprotein 1, mitochondrial; AltName: Full=Complex I-51kD; Short=CI-51kD; AltName: Full=NADH-ubiquinone oxidoreductase 51 kDa subunit; Flags: Precursor
Trinity132653	Q6AVI0.1	RecName: Full=Zinc finger BED domain-containing protein RICESLEEPER 2; AltName: Full=Transposase-like protein RICESLEEPER 2
Trinity132655	O82462.1	RecName: Full=Glutamate--tRNA ligase, cytoplasmic; AltName: Full=GluRSAt; AltName: Full=Glutamyl-tRNA synthetase; Short=GluRS
Trinity132668	Q7PCC6.1	RecName: Full=bZIP transcription factor 27; Short=AtbZIP27; AltName: Full=Protein FD PARALOG
Trinity132799	C0LGX3.1	RecName: Full=LRR receptor-like serine/threonine-protein kinase HSL2; AltName: Full=Protein HAESA-LIKE2; Flags: Precursor
Trinity132825	P54729.2	RecName: Full=NEDD8 ultimate buster 1; AltName: Full=Negative regulator of ubiquitin-like proteins 1; AltName: Full=Protein BS4
Trinity132874	Q84TE6.2	RecName: Full=NAC domain-containing protein 21/22; Short=ANAC021/ANAC022
Trinity132952	O49607.1	RecName: Full=Subtilisin-like protease SBT1.6; AltName: Full=Subtilase subfamily 1 member 6; Short=AtSBT1.6; AltName: Full=Subtilisin-like serine protease 2; Short=At-SLP2; Flags: Precursor
Trinity132966	Q9ST69.1	RecName: Full=30S ribosomal protein S5, chloroplastic; AltName: Full=Chloroplastic small ribosomal subunit protein uS5c; Flags: Precursor
Trinity133125	O65282.2	RecName: Full=20 kDa chaperonin, chloroplastic; AltName: Full=Chaperonin 10; Short=Ch-CPN10; Short=Cpn10; AltName: Full=Chaperonin 20; AltName: Full=Protein Cpn21; Flags: Precursor
Trinity13315	Q2QMG2.2	RecName: Full=Methylcrotonoyl-CoA carboxylase subunit alpha, mitochondrial; Short=MCCase subunit alpha; AltName: Full=3-methylcrotonyl-CoA carboxylase 1; AltName: Full=3-methylcrotonyl-CoA:carbon dioxide ligase subunit alpha; Flags: Precursor
Trinity133237	P15984.1	RecName: Full=Peroxidase
Trinity13326	Q9SKI2.2	RecName: Full=Vacuolar protein sorting-associated protein 2 homolog 1; Short=AtVPS2-1; AltName: Full=Charged multivesicular body protein 2 homolog 1; AltName: Full=ESCRT-III complex subunit VPS2 homolog 1; AltName: Full=SNF7-like protein
Trinity133383	P46032.1	RecName: Full=Protein NRT1/ PTR FAMILY 8.3; Short=AtNPF8.3; AltName: Full=Histidine-transporting protein; AltName: Full=Peptide transporter PTR2
Trinity133418	Q96372.1	RecName: Full=Cell division cycle protein 48 homolog
Trinity133448	Q9LYS2.2	RecName: Full=ABC transporter C family member 10; Short=ABC transporter ABCC.10; Short=AtABCC10; AltName: Full=ATP-energized glutathione S-conjugate pump 14; AltName: Full=Glutathione S-conjugate-transporting ATPase 14; AltName: Full=Multidrug resistance-associated protein 14
Trinity133449	Q9LYS2.2	RecName: Full=ABC transporter C family member 10; Short=ABC transporter ABCC.10; Short=AtABCC10; AltName: Full=ATP-energized glutathione S-conjugate pump 14; AltName: Full=Glutathione S-conjugate-transporting ATPase 14; AltName: Full=Multidrug resistance-associated protein 14
Trinity133461	Q9LRR5.1	RecName: Full=Putative disease resistance protein At3g14460
Trinity13351	Q10LX4.1	RecName: Full=Probable calcium-binding protein CML27; AltName: Full=Calmodulin-like protein 27
Trinity133592	B9RBT0.1	RecName: Full=Anamorsin homolog; AltName: Full=Fe-S cluster assembly protein DRE2 homolog
Trinity133624	O23948.1	RecName: Full=V-type proton ATPase subunit E; Short=V-ATPase subunit E; AltName: Full=Vacuolar proton pump subunit E
Trinity13369	Q9FNP4.1	RecName: Full=Phytochrome-interacting ankyrin-repeat protein 2; Contains: RecName: Full=Protein ANKYRIN REPEAT 6, mitochondrial; Flags: Precursor
Trinity13370	Q9FNP4.1	RecName: Full=Phytochrome-interacting ankyrin-repeat protein 2; Contains: RecName: Full=Protein ANKYRIN REPEAT 6, mitochondrial; Flags: Precursor
Trinity133704	P16147.2	RecName: Full=Peroxidase
Trinity133821	Q9ZRA8.1	RecName: Full=Tubulin beta-5 chain; AltName: Full=Beta-5-tubulin
Trinity133851	Q9ZRB0.1	RecName: Full=Tubulin beta-3 chain; AltName: Full=Beta-3-tubulin
Trinity133853	P31165.1	RecName: Full=50S ribosomal protein L15, chloroplastic; AltName: Full=CL15; Flags: Precursor
Trinity134092	Q5SMI4.1	RecName: Full=60S ribosomal protein L39-3
Trinity134265	Q9LZR8.1	RecName: Full=PAN domain-containing protein At5g03700; Flags: Precursor
Trinity134319	Q8L770.1	RecName: Full=ATP-dependent Clp protease proteolytic subunit-related protein 3, chloroplastic; Short=ClpR3; AltName: Full=nClpP8; Flags: Precursor
Trinity134322	Q8L770.1	RecName: Full=ATP-dependent Clp protease proteolytic subunit-related protein 3, chloroplastic; Short=ClpR3; AltName: Full=nClpP8; Flags: Precursor
Trinity134337	Q39172.1	RecName: Full=NADPH-dependent oxidoreductase 2-alkenal reductase; Short=AtAER; AltName: Full=NADP-dependent alkenal double bond reductase P1; Short=DBR1; AltName: Full=NADPH-azodicarbonyl/quinone reductase; AltName: Full=NADPH:2-alkenal/one alpha,beta-hydrogenase; Short=ALH; AltName: Full=P1-zeta-crystallin protein; Short=P1-ZCr
Trinity134349	Q9FYQ8.1	RecName: Full=Transmembrane 9 superfamily member 11; AltName: Full=Endomembrane protein 6; AltName: Full=Transmembrane nine protein 11; Short=AtTMN11; Flags: Precursor
Trinity134381	O80673.1	RecName: Full=CDPK-related kinase 1; Short=AtCRK1; AltName: Full=Calcium/calmodulin-dependent protein kinase 3; AltName: Full=Calmodulin-binding protein kinase 3; Short=AtCBK3; Short=CaM-binding protein kinase 3
Trinity13455	Q9M888.1	RecName: Full=T-complex protein 1 subunit zeta 1; Short=TCP-1-zeta 1; AltName: Full=CCT-zeta 1; AltName: Full=Chaperonin CCT6A
Trinity134557	A3B0Y1.1	RecName: Full=Metallothionein-like protein 3B; AltName: Full=Class I metallothionein-like protein 3B; AltName: Full=OsMT-I-3b
Trinity13470	Q9FMX6.1	RecName: Full=Chaperone protein dnaJ C76, chloroplastic; Short=atDjC76; AltName: Full=AtDjC17; AltName: Full=AtJ17; Flags: Precursor
Trinity134774	Q9SRW7.1	RecName: Full=Adenylyl-sulfate kinase 3; AltName: Full=ATP adenosine-5'-phosphosulfate 3'-phosphotransferase 3; AltName: Full=Adenosine-5'-phosphosulfate kinase 3; Short=APS kinase 3
Trinity13497	Q8H102.1	RecName: Full=Transcription factor bHLH128; AltName: Full=Basic helix-loop-helix protein 128; Short=AtbHLH128; Short=bHLH 128; AltName: Full=Transcription factor EN 74; AltName: Full=bHLH transcription factor bHLH128
Trinity135051	P27497.1	RecName: Full=Chlorophyll a-b binding protein M9, chloroplastic; AltName: Full=LHCII type I CAB-M9; Short=LHCP; Flags: Precursor
Trinity135106	P84516.2	RecName: Full=Cationic peroxidase SPC4; Flags: Precursor
Trinity135258	Q9SCZ4.1	RecName: Full=Receptor-like protein kinase FERONIA; AltName: Full=Protein SIRENE; Flags: Precursor
Trinity135267	Q9SX48.1	RecName: Full=Sugar transport protein 9; AltName: Full=Hexose transporter 9
Trinity13527	Q9FL59.1	RecName: Full=FT-interacting protein 1
Trinity135322	Q09575.1	RecName: Full=Uncharacterized protein K02A2.6
Trinity135376	P21568.1	RecName: Full=Peptidyl-prolyl cis-trans isomerase; Short=PPIase; AltName: Full=Cyclophilin; AltName: Full=Cyclosporin A-binding protein; AltName: Full=Rotamase
Trinity135384	Q42564.1	RecName: Full=L-ascorbate peroxidase 3; Short=AtAPx03
Trinity135497	Q9ASS6.1	RecName: Full=Photosynthetic NDH subunit of lumenal location 5, chloroplastic; AltName: Full=Cyclophilin of 20 kDa 2; AltName: Full=Peptidyl-prolyl cis-trans isomerase CYP20-2; Short=PPIase CYP20-2; AltName: Full=Rotamase CYP20-2; AltName: Full=Thylakoid lumen PPIase of 20 kDa; Short=TLP20; Flags: Precursor
Trinity136292	Q0D4J7.1	RecName: Full=Serine/threonine-protein kinase SAPK2; AltName: Full=Osmotic stress/abscisic acid-activated protein kinase 2; AltName: Full=stress-activated protein kinase 2; Short=OsSAPK2
Trinity136321	Q9SSE9.1	RecName: Full=Lysine-specific demethylase JMJ25; AltName: Full=Jumonji domain-containing protein 25; AltName: Full=Lysine-specific histone demethylase JMJ25; AltName: Full=Protein INCREASE IN BONSAI METHYLATION 1; AltName: Full=Protein JUMONJI 25
Trinity136329	Q9SL67.1	RecName: Full=26S proteasome regulatory subunit 4 homolog B; AltName: Full=26S proteasome AAA-ATPase subunit RPT2b; AltName: Full=26S proteasome subunit 4 homolog B; AltName: Full=Regulatory particle triple-A ATPase subunit 2b
Trinity136454	Q942X4.1	RecName: Full=Succinate dehydrogenase subunit 4, mitochondrial; Flags: Precursor
Trinity13653	Q94CF0.1	RecName: Full=EH domain-containing protein 1; Short=AtEHD1
Trinity13656	Q94CF0.1	RecName: Full=EH domain-containing protein 1; Short=AtEHD1
Trinity13658	Q94CF0.1	RecName: Full=EH domain-containing protein 1; Short=AtEHD1
Trinity136632	Q8L8Y0.2	RecName: Full=40S ribosomal protein S2-1
Trinity136765	P10978.1	RecName: Full=Retrovirus-related Pol polyprotein from transposon TNT 1-94; Includes: RecName: Full=Protease; Includes: RecName: Full=Reverse transcriptase; Includes: RecName: Full=Endonuclease
Trinity137364	Q10G56.1	RecName: Full=Ornithine aminotransferase, mitochondrial; AltName: Full=Ornithine delta-aminotransferase; AltName: Full=Ornithine--oxo-acid aminotransferase; Flags: Precursor
Trinity137545	Q9LN49.1	RecName: Full=3-ketoacyl-CoA synthase 4; Short=KCS-4; AltName: Full=Very long-chain fatty acid condensing enzyme 4; Short=VLCFA condensing enzyme 4
Trinity137569	Q9SJW0.1	RecName: Full=Myb family transcription factor PHL7; AltName: Full=Protein PHR1-LIKE 7
Trinity137777	O13614.1	RecName: Full=40S ribosomal protein S10-B
Trinity137843	O04834.1	RecName: Full=GTP-binding protein SAR1A
Trinity137893	Q9SP22.1	RecName: Full=Calreticulin; Flags: Precursor
Trinity138280	O23755.1	RecName: Full=Elongation factor 2; Short=EF-2
Trinity138302	Q9NRJ1.1	RecName: Full=Protein MOST-1
Trinity13838	Q9M4U5.1	RecName: Full=Histone deacetylase HDT2; AltName: Full=Histone deacetylase 2b; Short=HD2b; AltName: Full=Zm-HD2b
Trinity138457	Q53JI9.1	RecName: Full=Probable sucrose-phosphate synthase 5; AltName: Full=Sucrose phosphate synthase 5F; Short=OsSPS5F; AltName: Full=UDP-glucose-fructose-phosphate glucosyltransferase
Trinity138968	Q8LH03.1	RecName: Full=DDRGK domain-containing protein 1; Flags: Precursor
Trinity139246	Q06572.2	RecName: Full=Pyrophosphate-energized vacuolar membrane proton pump; AltName: Full=Pyrophosphate-energized inorganic pyrophosphatase; Short=H(+)-PPase
Trinity139402	Q8N2A0.1	RecName: Full=Putative uncharacterized protein encoded by LINC00269
Trinity139403	Q96CB5.2	RecName: Full=Putative uncharacterized protein C8orf44
Trinity139447	Q851Q6.1	RecName: Full=Probable GTP-binding protein OBGC2
Trinity13949	B6SGC5.1	RecName: Full=Cell number regulator 6; AltName: Full=ZmCNR06
Trinity139693	Q6ZJW9.1	RecName: Full=Actin-related protein 4 A2YR10.2 RecName: Full=Actin-related protein 4
Trinity139763	O23627.1	RecName: Full=Glycine--tRNA ligase, mitochondrial 1; AltName: Full=Diadenosine tetraphosphate synthetase; Short=AP-4-A synthetase; AltName: Full=Glycyl-tRNA synthetase 1; Short=GlyRS-1; Flags: Precursor
Trinity1398	G4LTX4.1	RecName: Full=Phosphoglucan phosphatase DSP4, amyloplastic; AltName: Full=Dual specificity protein phosphatase 4; Short=CsDSP4; Flags: Precursor
Trinity139896	O22977.1	RecName: Full=Probable lysophospholipase BODYGUARD 3; Short=AtBDG3; Flags: Precursor
Trinity139923	Q9SHP6.2	RecName: Full=GDSL esterase/lipase At1g28610; AltName: Full=Extracellular lipase At1g28610; Flags: Precursor
Trinity140061	Q942D4.1	RecName: Full=BURP domain-containing protein 3; Short=OsBURP03; Flags: Precursor
Trinity140127	Q38970.1	RecName: Full=Acetyl-CoA carboxylase 1; Short=AtACC1; AltName: Full=Protein EMBRYO DEFECTIVE 22; AltName: Full=Protein GURKE; AltName: Full=Protein PASTICCINO 3; Includes: RecName: Full=Biotin carboxylase
Trinity140198	Q0V898.1	RecName: Full=Negative elongation factor E; Short=NELF-E; AltName: Full=RNA-binding protein RD
Trinity1402	G4LTX4.1	RecName: Full=Phosphoglucan phosphatase DSP4, amyloplastic; AltName: Full=Dual specificity protein phosphatase 4; Short=CsDSP4; Flags: Precursor
Trinity140292	Q9ZUL7.1	RecName: Full=Defensin-like protein 1; AltName: Full=Low-molecular-weight cysteine-rich protein 68; Short=Protein LCR68; AltName: Full=Plant defensin 2.3; Flags: Precursor
Trinity140380	Q84PB7.1	RecName: Full=Protein THYLAKOID FORMATION1, chloroplastic; Flags: Precursor
Trinity140400	Q39214.1	RecName: Full=Disease resistance protein RPM1; AltName: Full=Resistance to Pseudomonas syringae protein 3
Trinity140537	P92519.1	RecName: Full=Uncharacterized mitochondrial protein AtMg00810; AltName: Full=ORF240b
Trinity140549	Q66GN3.1	RecName: Full=Protein NPGR2; AltName: Full=NO POLLEN GERMINATION RELATED 2
Trinity140588	Q9LZN2.1	RecName: Full=Protein PIN-LIKES 6; AltName: Full=Auxin efflux carrier-like protein 6
Trinity140672	Q7X999.1	RecName: Full=Ribulose bisphosphate carboxylase/oxygenase activase 2, chloroplastic; Short=RA 2; Short=RuBisCO activase 2; AltName: Full=RuBisCO activase beta form; Flags: Precursor
Trinity140686	P12257.1	RecName: Full=Lichenase-2; AltName: Full=(1->3,1->4)-beta-glucanase isoenzyme EII; AltName: Full=Endo-beta-1,3-1,4 glucanase II; AltName: Full=Lichenase II; Flags: Precursor
Trinity140769	P04146.3	RecName: Full=Copia protein; AltName: Full=Gag-int-pol protein; Contains: RecName: Full=Copia VLP protein; Contains: RecName: Full=Copia protease
Trinity140772	Q6ZLK0.1	RecName: Full=Dolichyl-diphosphooligosaccharide--protein glycosyltransferase 48 kDa subunit; Short=Oligosaccharyl transferase 48 kDa subunit; Flags: Precursor
Trinity140794	P04783.1	RecName: Full=Chlorophyll a-b binding protein 91R, chloroplastic; AltName: Full=LHCII type I CAB-91R; Short=LHCP; Flags: Precursor
Trinity140801	B4G072.1	RecName: Full=DIMBOA UDP-glucosyltransferase BX9; AltName: Full=2,4-dihydroxy-7-methoxy-2H-1,4-benzoxazin-3(4H)-one 2-D-glucosyltransferase BX9; AltName: Full=Protein BENZOXAZINLESS 9
Trinity140802	B4G072.1	RecName: Full=DIMBOA UDP-glucosyltransferase BX9; AltName: Full=2,4-dihydroxy-7-methoxy-2H-1,4-benzoxazin-3(4H)-one 2-D-glucosyltransferase BX9; AltName: Full=Protein BENZOXAZINLESS 9
Trinity141006	Q8VZR2.1	RecName: Full=Alpha-L-arabinofuranosidase 2; Short=AtASD2; AltName: Full=Beta-D-xylosidase; Flags: Precursor
Trinity141312	Q9SIW2.1	RecName: Full=Protein CHROMATIN REMODELING 35; AltName: Full=Protein DEFECTIVE IN MERISTEM SILENCING 1; AltName: Full=Protein DEFECTIVE IN RNA-DIRECTED DNA METHYLATION 1
Trinity141324	Q94K00.1	RecName: Full=Protein trichome birefringence-like 28
Trinity141328	O81149.1	RecName: Full=Proteasome subunit alpha type-5-A; AltName: Full=20S proteasome alpha subunit E-1
Trinity1414	Q43472.1	RecName: Full=Glycine-rich RNA-binding protein blt801; AltName: Full=Low temperature-responsive RNA-binding protein
Trinity141438	Q6NLA5.1	RecName: Full=Lipid phosphate phosphatase gamma; Short=AtLPPG; AltName: Full=Phosphatidic acid phosphatase gamma; AltName: Full=Plastidic phosphatidic acid phosphatase gamma
Trinity141678	Q9C6W5.1	RecName: Full=ABC transporter G family member 14; Short=ABC transporter ABCG.14; Short=AtABCG14; AltName: Full=White-brown complex homolog protein 14; Short=AtWBC14
Trinity141692	Q9LWN0.1	RecName: Full=Shaggy-related protein kinase GSK1; AltName: Full=Glycogen synthase kinase3-like protein 1; Short=OsGSK1
Trinity141713	P40621.1	RecName: Full=HMG1/2-like protein
Trinity141815	Q9FJ45.1	RecName: Full=GDSL esterase/lipase At5g45910; AltName: Full=Extracellular lipase At5g45910; Flags: Precursor
Trinity141989	Q38942.2	RecName: Full=Protein RAE1; AltName: Full=RNA export factor 1
Trinity1420	Q43472.1	RecName: Full=Glycine-rich RNA-binding protein blt801; AltName: Full=Low temperature-responsive RNA-binding protein
Trinity142055	Q6YRM6.1	RecName: Full=Glycosyltransferase family 92 protein Os08g0121900
Trinity142057	Q8L7Y9.1	RecName: Full=Non-specific phospholipase C1; Flags: Precursor
Trinity142058	Q84WB7.1	RecName: Full=Glycosyltransferase family protein 64 protein C5; Short=GT64 C5
Trinity142073	F4I1L3.1	RecName: Full=Acetyl-CoA carboxylase 2; Includes: RecName: Full=Biotin carboxylase
Trinity142123	O35445.1	RecName: Full=E3 ubiquitin-protein ligase RNF5; AltName: Full=RING finger protein 5; AltName: Full=RING-type E3 ubiquitin transferase RNF5 Q5M807.1 RecName: Full=E3 ubiquitin-protein ligase RNF5; AltName: Full=RING finger protein 5; AltName: Full=RING-type E3 ubiquitin transferase RNF5
Trinity142460	P06407.1	RecName: Full=Photosystem I P700 chlorophyll a apoprotein A2; AltName: Full=PSI-B; AltName: Full=PsaB Q3C1H9.1 RecName: Full=Photosystem I P700 chlorophyll a apoprotein A2; AltName: Full=PSI-B; AltName: Full=PsaB
Trinity142461	P06407.1	RecName: Full=Photosystem I P700 chlorophyll a apoprotein A2; AltName: Full=PSI-B; AltName: Full=PsaB Q3C1H9.1 RecName: Full=Photosystem I P700 chlorophyll a apoprotein A2; AltName: Full=PSI-B; AltName: Full=PsaB
Trinity14249	Q75IZ7.1	RecName: Full=Nuclear transcription factor Y subunit B-8; Short=OsNF-YB8; AltName: Full=Transcriptional activator HAP3I; Short=OsHAP3I
Trinity14251	Q75IZ7.1	RecName: Full=Nuclear transcription factor Y subunit B-8; Short=OsNF-YB8; AltName: Full=Transcriptional activator HAP3I; Short=OsHAP3I
Trinity14252	Q75IZ7.1	RecName: Full=Nuclear transcription factor Y subunit B-8; Short=OsNF-YB8; AltName: Full=Transcriptional activator HAP3I; Short=OsHAP3I
Trinity142560	O64477.1	RecName: Full=G-type lectin S-receptor-like serine/threonine-protein kinase At2g19130; Flags: Precursor
Trinity142572	O48890.1	RecName: Full=DNA-directed RNA polymerase II subunit 4; AltName: Full=15.9 kDa subunit of RNA polymerase II; AltName: Full=DNA-directed RNA polymerase II subunit D
Trinity142573	O48890.1	RecName: Full=DNA-directed RNA polymerase II subunit 4; AltName: Full=15.9 kDa subunit of RNA polymerase II; AltName: Full=DNA-directed RNA polymerase II subunit D
Trinity142643	Q8VYV9.1	RecName: Full=Aspartyl protease family protein 1; Flags: Precursor
Trinity142673	Q10QP3.1	RecName: Full=Homeobox-leucine zipper protein HOX13; AltName: Full=HD-ZIP protein HOX13; AltName: Full=Homeodomain transcription factor HOX13; AltName: Full=OsHox13
Trinity14269	Q8S5M8.1	RecName: Full=Putative yippee-like protein Os10g0369500
Trinity142712	Q8H5F8.1	RecName: Full=Manganese-dependent ADP-ribose/CDP-alcohol diphosphatase; AltName: Full=ADPRibase-Mn; AltName: Full=CDP-choline phosphohydrolase
Trinity142732	Q40082.1	RecName: Full=Xylose isomerase
Trinity142733	Q09MJ2.1	RecName: Full=ATP synthase subunit b, chloroplastic; AltName: Full=ATP synthase F(0) sector subunit b; AltName: Full=ATPase subunit I
Trinity142815	Q1MX30.1	RecName: Full=Receptor kinase-like protein Xa21; Contains: RecName: Full=Receptor kinase-like protein Xa21, processed; Flags: Precursor
Trinity142862	P42041.2	RecName: Full=Aldehyde dehydrogenase; Short=ALDDH; Short=ALDH; AltName: Full=Allergen Alt a X; AltName: Allergen=Alt a 10
Trinity142892	Q9LDN2.1	RecName: Full=Uridine 5'-monophosphate synthase; Short=UMP synthase; Includes: RecName: Full=Orotate phosphoribosyltransferase; Short=OPRTase; Includes: RecName: Full=Orotidine 5'-phosphate decarboxylase; AltName: Full=OMPdecase
Trinity14295	Q9SSA8.1	RecName: Full=Ethylene-responsive transcription factor RAP2-12; AltName: Full=Protein RELATED TO APETALA2 12
Trinity143028	P17614.1	RecName: Full=ATP synthase subunit beta, mitochondrial; Flags: Precursor
Trinity143247	O04212.2	RecName: Full=Putative ABC1 protein At2g40090; Flags: Precursor
Trinity14331	Q0J5V5.1	RecName: Full=Aminopeptidase M1-B; AltName: Full=Alpha-aminoacylpeptide hydrolase
Trinity14336	Q0J5V5.1	RecName: Full=Aminopeptidase M1-B; AltName: Full=Alpha-aminoacylpeptide hydrolase
Trinity143371	A5H452.1	RecName: Full=Peroxidase 70; AltName: Full=Plasma membrane-bound peroxidase 2b; Short=pmPOX2b; Flags: Precursor
Trinity1435	Q8LPL6.1	RecName: Full=AP-2 complex subunit alpha-1; AltName: Full=Adaptor protein complex AP-2 subunit alpha-1; AltName: Full=Adaptor-related protein complex 2 subunit alpha-1; AltName: Full=Alpha-adaptin 1; AltName: Full=Clathrin assembly protein complex 2 alpha large chain 1; Short=At-a-Ad; Short=At-alpha-Ad
Trinity143559	Q9LIS2.1	RecName: Full=Glycine-rich RNA-binding protein 4, mitochondrial; Short=AtGR-RBP4; AltName: Full=AtRBG4; AltName: Full=Glycine-rich protein 4; Short=AtGRP4; AltName: Full=Mitochondrial RNA-binding protein 1b; Short=At-mRBP1b; Flags: Precursor
Trinity143562	Q10NY2.1	RecName: Full=Protein TPR3; AltName: Full=Aberrant spikelet and panicle1-related 1; AltName: Full=Protein ASP1-RELATED 1; Short=OsASPR1; AltName: Full=Topless-related protein 1; Short=OsTPR1; AltName: Full=Topless-related protein 3
Trinity143637	Q8N2M8.4	RecName: Full=CLK4-associating serine/arginine rich protein; AltName: Full=Splicing factor, arginine/serine-rich 16; AltName: Full=Suppressor of white-apricot homolog 2
Trinity143659	Q9LXT9.3	RecName: Full=Callose synthase 3; AltName: Full=1,3-beta-glucan synthase; AltName: Full=Protein GLUCAN SYNTHASE-LIKE 12
Trinity14383	A3FPF2.1	RecName: Full=Defensin-like protein; AltName: Full=Gamma-thionin homolog; Flags: Precursor
Trinity144028	Q9S745.1	RecName: Full=Lipase-like PAD4; AltName: Full=Protein ENHANCED DISEASE SUSCEPTIBILITY 9; AltName: Full=Protein PHYTOALEXIN DEFICIENT 4; Short=AtPAD4
Trinity144034	Q94A05.1	RecName: Full=Hydroxyproline O-galactosyltransferase HPGT2; AltName: Full=Beta-1,3-galactosyltransferase 10
Trinity14404	P92519.1	RecName: Full=Uncharacterized mitochondrial protein AtMg00810; AltName: Full=ORF240b
Trinity144121	Q8TFH1.1	RecName: Full=60S ribosomal protein L18-B
Trinity144163	Q9SRQ1.1	RecName: Full=Cytochrome P450 89A9
Trinity144188	Q96TJ5.1	RecName: Full=60S acidic ribosomal protein P0
Trinity144225	P40880.1	RecName: Full=Carbonic anhydrase, chloroplastic; AltName: Full=Carbonate dehydratase; Flags: Precursor
Trinity144253	Q9SB58.2	RecName: Full=Protein S-acyltransferase 8; AltName: Full=Probable palmitoyltransferase At4g24630; AltName: Full=Zinc finger DHHC domain-containing protein At4g24630
Trinity144298	P38563.2	RecName: Full=Glutamine synthetase root isozyme 5; AltName: Full=GS117; AltName: Full=Glutamate--ammonia ligase
Trinity144347	Q0IQF7.1	RecName: Full=40S ribosomal protein S16 A2ZB00.1 RecName: Full=40S ribosomal protein S16
Trinity14436	Q9SR92.1	RecName: Full=Rhodanese-like domain-containing protein 10; AltName: Full=Sulfurtransferase 10; Short=AtStr10
Trinity144414	B9DFI7.2	RecName: Full=Probable methyltransferase PMT2
Trinity144466	F4HPF1.1	RecName: Full=Subtilisin-like protease SBT3.4; AltName: Full=Subtilase subfamily 3 member 4; Short=AtSBT3.4; Flags: Precursor
Trinity144571	Q5ZD81.1	RecName: Full=Probable calcium-binding protein CML12; AltName: Full=Calmodulin-like protein 12
Trinity144739	Q0J006.1	RecName: Full=Proteasome subunit alpha type-7-B; AltName: Full=20S proteasome alpha subunit D-2; AltName: Full=20S proteasome subunit alpha-4-B A2Z3I9.1 RecName: Full=Proteasome subunit alpha type-7-B; AltName: Full=20S proteasome alpha subunit D-2; AltName: Full=20S proteasome subunit alpha-4-B
Trinity14476	Q84TI3.2	RecName: Full=Protein OBERON 4
Trinity144848	Q7XSQ5.2	RecName: Full=Calcium-dependent protein kinase 12; Short=OsCDPK12; Short=OsCPK12
Trinity144968	Q9FPH3.1	RecName: Full=Probable low-specificity L-threonine aldolase 2; AltName: Full=Threonine aldolase 2
Trinity144987	Q7F0J0.1	RecName: Full=Probable calcium-binding protein CML13; AltName: Full=Calmodulin-like protein 13
Trinity145064	Q8RZV7.1	RecName: Full=Leucine-rich repeat receptor protein kinase MSP1; AltName: Full=Protein MULTIPLE SPOROCYTE 1; Flags: Precursor
Trinity145085	P64516.1	RecName: Full=Inner membrane protein YecN P64515.1 RecName: Full=Inner membrane protein YecN
Trinity145204	P00302.1	RecName: Full=Stellacyanin
Trinity145253	A1L4Y2.1	RecName: Full=Alcohol dehydrogenase-like 3
Trinity145455	Q9FH04.1	RecName: Full=Alcohol dehydrogenase-like 7
Trinity145510	Q54YW1.1	RecName: Full=ELMO domain-containing protein A
Trinity145639	A3BNA1.1	RecName: Full=Flowering-promoting factor 1-like protein 5; AltName: Full=FPF1-like protein 5
Trinity145712	O49485.1	RecName: Full=D-3-phosphoglycerate dehydrogenase 1, chloroplastic; AltName: Full=Protein EMBRYO SAC DEVELOPMENT ARREST 9; Flags: Precursor
Trinity145737	Q9M9E2.1	RecName: Full=Pentatricopeptide repeat-containing protein At1g15510, chloroplastic; AltName: Full=Protein EARLY CHLOROPLAST BIOGENESIS 2; Short=AtECB2; AltName: Full=Protein VANILLA CREAM 1; Flags: Precursor
Trinity145855	P0DH86.1	RecName: Full=G-type lectin S-receptor-like serine/threonine-protein kinase SRK; Flags: Precursor
Trinity14610	Q5K4R0.2	RecName: Full=MADS-box transcription factor 47; AltName: Full=OsMADS47
Trinity146136	Q9FN03.1	RecName: Full=Ultraviolet-B receptor UVR8; AltName: Full=Protein UV-B RESISTANCE 8; AltName: Full=RCC1 domain-containing protein UVR8
Trinity146200	P31093.1	RecName: Full=Photosystem I reaction center subunit N, chloroplastic; Short=PSI-N; Flags: Precursor
Trinity146286	A2XRZ6.1	RecName: Full=Probable aldo-keto reductase 3
Trinity146364	Q6H595.1	RecName: Full=Zinc finger AN1 domain-containing stress-associated protein 17; Short=OsSAP17
Trinity146367	Q9M069.2	RecName: Full=Glucan endo-1,3-beta-glucosidase 7; AltName: Full=(1->3)-beta-glucan endohydrolase 7; Short=(1->3)-beta-glucanase 7; AltName: Full=Beta-1,3-endoglucanase 7; Short=Beta-1,3-glucanase 7; Flags: Precursor
Trinity146610	Q1PFH7.1	RecName: Full=Pentatricopeptide repeat-containing protein At1g62350
Trinity14680	Q86V88.1	RecName: Full=Magnesium-dependent phosphatase 1; Short=MDP-1
Trinity146874	Q6H795.1	RecName: Full=Chaperone protein ClpD1, chloroplastic; AltName: Full=ATP-dependent Clp protease ATP-binding subunit ClpD homolog 1; AltName: Full=Casein lytic proteinase D1; Flags: Precursor
Trinity146960	Q9ZHD0.1	RecName: Full=Putative membrane fusion protein SilB; Flags: Precursor
Trinity146974	Q5XIT9.1	RecName: Full=Methylcrotonoyl-CoA carboxylase beta chain, mitochondrial; Short=MCCase subunit beta; AltName: Full=3-methylcrotonyl-CoA carboxylase 2; AltName: Full=3-methylcrotonyl-CoA carboxylase non-biotin-containing subunit; AltName: Full=3-methylcrotonyl-CoA:carbon dioxide ligase subunit beta; Flags: Precursor
Trinity147220	P31110.1	RecName: Full=Thaumatin-like protein; Flags: Precursor
Trinity14723	Q07078.2	RecName: Full=Heat shock protein 81-3; Short=HSP81-3; AltName: Full=Gravity-specific protein GSC 381
Trinity147344	Q7XDQ7.1	RecName: Full=Plant intracellular Ras-group-related LRR protein 8; AltName: Full=Intracellular Ras-group-related LRR protein 8; Short=OsIRL8
Trinity147370	O77303.3	RecName: Full=40S ribosomal protein S13
Trinity147670	Q9LFR0.1	RecName: Full=Alpha-mannosidase 2; AltName: Full=Golgi alpha-mannosidase II; Short=AMan II; Short=AtGMII; Short=Man II; AltName: Full=Protein hybrid glycosylation 1
Trinity147771	Q8SAY0.1	RecName: Full=50S ribosomal protein L18, chloroplastic; AltName: Full=CL18; Flags: Precursor
Trinity147784	Q8LB88.1	RecName: Full=E3 ubiquitin-protein ligase RGLG5; AltName: Full=RING domain ligase 5
Trinity147833	Q9U5L1.2	RecName: Full=Signal recognition particle receptor subunit alpha homolog; Short=DP-alpha; Short=Docking protein alpha; Short=SR-alpha; AltName: Full=GTP-binding protein
Trinity147984	Q9LXA8.1	RecName: Full=Probable beta-D-xylosidase 6; Short=AtBXL6; Flags: Precursor
Trinity148000	Q6VVA6.2	RecName: Full=Potassium transporter 1; AltName: Full=OsHAK1
Trinity148043	Q7XBW0.1	RecName: Full=Inositol-tetrakisphosphate 1-kinase 5; AltName: Full=Inositol 1,3,4-trisphosphate 5/6-kinase 5; Short=Inositol-triphosphate 5/6-kinase 5; Short=Ins(1,3,4)P(3) 5/6-kinase 5; Short=OsITP5/6K-5; Short=OsITPK5; AltName: Full=OsITL3 A0JJZ6.1 RecName: Full=Inositol-tetrakisphosphate 1-kinase 5; AltName: Full=Inositol 1,3,4-trisphosphate 5/6-kinase 5; Short=Inositol-triphosphate 5/6-kinase…
Trinity148098	Q9LGU7.1	RecName: Full=Squamosa promoter-binding-like protein 1
Trinity148115	Q8S6N5.1	RecName: Full=Acetyl-CoA carboxylase 1; Includes: RecName: Full=Biotin carboxylase
Trinity14814	Q7XKA8.1	RecName: Full=Serine/threonine-protein kinase SAPK5; AltName: Full=Osmotic stress/abscisic acid-activated protein kinase 5; AltName: Full=RK3 kinase; AltName: Full=stress-activated protein kinase 5; Short=OsSAPK5
Trinity148192	Q9SGZ5.2	RecName: Full=Probable beta-D-xylosidase 7; Short=AtBXL7; Flags: Precursor
Trinity148344	Q7F2L3.1	RecName: Full=NAC domain-containing protein 48; Short=ONAC048
Trinity148353	Q9SCK0.1	RecName: Full=Autophagy-related protein 13a; Short=AtAPG13a
Trinity148459	Q9SGW3.1	RecName: Full=26S proteasome non-ATPase regulatory subunit 8 homolog A; AltName: Full=26S proteasome regulatory subunit RPN12a; Short=AtRPN12a; AltName: Full=26S proteasome regulatory subunit S14 homolog A
Trinity148497	Q40073.1	RecName: Full=Ribulose bisphosphate carboxylase/oxygenase activase A, chloroplastic; Short=RA A; Short=RuBisCO activase A; Flags: Precursor
Trinity148550	Q9NXE4.2	RecName: Full=Sphingomyelin phosphodiesterase 4; AltName: Full=Neutral sphingomyelinase 3; Short=nSMase-3; Short=nSMase3; AltName: Full=Neutral sphingomyelinase III
Trinity148782	Q9Y713.1	RecName: Full=Elongation factor 1-alpha; Short=EF-1-alpha
Trinity149073	A1E9X5.1	RecName: Full=Photosystem I iron-sulfur center; AltName: Full=9 kDa polypeptide; AltName: Full=PSI-C; AltName: Full=Photosystem I subunit VII; AltName: Full=PsaC
Trinity149099	Q9SBQ9.1	RecName: Full=Flavonoid 3'-monooxygenase; AltName: Full=Cytochrome P450 75B2; AltName: Full=Flavonoid 3'-hydroxylase
Trinity1491	Q9M667.2	RecName: Full=Disease resistance protein RPP13; AltName: Full=Resistance to Peronospora parasitica protein 13
Trinity149248	F4JLM5.1	RecName: Full=Isoleucine--tRNA ligase, cytoplasmic; AltName: Full=Isoleucyl-tRNA synthetase; Short=IleRS
Trinity149292	Q8S9K3.2	RecName: Full=Zinc finger protein VAR3, chloroplastic; AltName: Full=Organelle Zinc finger 1; AltName: Full=Protein VARIEGATED 3; Flags: Precursor
Trinity14952	Q9ZS97.1	RecName: Full=UPF0051 protein ABCI8, chloroplastic; AltName: Full=ABC transporter I family member 8; Short=ABC transporter ABCI.8; Short=AtABCI8; AltName: Full=Non-intrinsic ABC protein 1; Short=Protein ABC1; AltName: Full=Plastid sufB-like protein; AltName: Full=Protein LONG AFTER FAR-RED 6; Flags: Precursor
Trinity149863	Q657X6.1	RecName: Full=Protein EXECUTER 2, chloroplastic; Short=OsEX2; Flags: Precursor
Trinity149884	P11369.2	RecName: Full=LINE-1 retrotransposable element ORF2 protein; Short=ORF2p; AltName: Full=Long interspersed element-1; Short=L1; AltName: Full=Retrovirus-related Pol polyprotein LINE-1; Includes: RecName: Full=Reverse transcriptase; Includes: RecName: Full=Endonuclease
Trinity1499	Q9SX38.2	RecName: Full=Putative disease resistance protein At1g50180
Trinity150000	P46226.3	RecName: Full=Triosephosphate isomerase, cytosolic; Short=TIM; Short=Triose-phosphate isomerase
Trinity150258	Q9ZSV1.1	RecName: Full=Poly [ADP-ribose] polymerase 1; Short=PARP-1; AltName: Full=NAD(+) ADP-ribosyltransferase 1; Short=ADPRT-1; AltName: Full=Poly[ADP-ribose] synthase 1
Trinity150331	O23290.3	RecName: Full=60S ribosomal protein L36a
Trinity150338	Q9ZRD6.1	RecName: Full=VAMP-like protein YKT61; Short=AtYKT61; AltName: Full=Geranylgeranylated protein 1; Short=AtGP1; Flags: Precursor
Trinity150777	Q9LDG2.1	RecName: Full=Protein trichome birefringence-like 10
Trinity151056	Q6YV23.2	RecName: Full=Carbamoyl-phosphate synthase small chain, chloroplastic; AltName: Full=Carbamoyl-phosphate synthetase glutamine chain; Flags: Precursor
Trinity151057	Q6YV23.2	RecName: Full=Carbamoyl-phosphate synthase small chain, chloroplastic; AltName: Full=Carbamoyl-phosphate synthetase glutamine chain; Flags: Precursor
Trinity151059	Q6YV23.2	RecName: Full=Carbamoyl-phosphate synthase small chain, chloroplastic; AltName: Full=Carbamoyl-phosphate synthetase glutamine chain; Flags: Precursor
Trinity151063	Q9M1R2.1	RecName: Full=Proline--tRNA ligase, cytoplasmic; AltName: Full=Prolyl-tRNA synthetase; Short=ProRS
Trinity151203	Q75HA6.1	RecName: Full=BTB/POZ domain and ankyrin repeat-containing protein NPR3; Short=OsNPR3
Trinity151300	Q43139.2	RecName: Full=Fructose-1,6-bisphosphatase, cytosolic; Short=FBPase; AltName: Full=D-fructose-1,6-bisphosphate 1-phosphohydrolase
Trinity151371	P55126.1	RecName: Full=Iron-regulated protein FrpA
Trinity151508	Q9ZT82.1	RecName: Full=Callose synthase 12; AltName: Full=1,3-beta-glucan synthase; AltName: Full=Protein GLUCAN SYNTHASE-LIKE 5; AltName: Full=Protein POWDERY MILDEW RESISTANT 4
Trinity151595	Q6EUF1.2	RecName: Full=Protein BZR1 homolog 4; Short=OsBZR4; AltName: Full=Protein BRASSINAZOLE-RESISTANT 1 homolog 4
Trinity151722	Q9SJY5.1	RecName: Full=Mitochondrial uncoupling protein 5; Short=AtPUMP5; AltName: Full=Mitochondrial dicarboxylate carrier 1
Trinity15190	Q8VYV9.1	RecName: Full=Aspartyl protease family protein 1; Flags: Precursor
Trinity151917	Q9SSC7.1	RecName: Full=Protein LURP-one-related 5
Trinity151928	Q0D8I9.1	RecName: Full=Protein ETHYLENE-INSENSITIVE 2; Short=OsEIN2; AltName: Full=Protein MAO HUZI 7
Trinity15194	Q8VYV9.1	RecName: Full=Aspartyl protease family protein 1; Flags: Precursor
Trinity151984	Q02879.1	RecName: Full=TATA-box-binding protein 2; AltName: Full=TATA sequence-binding protein 2; Short=TBP-2; AltName: Full=TATA-binding factor 2; AltName: Full=TATA-box factor 2; AltName: Full=Transcription initiation factor TFIID TBP-2 subunit
Trinity151999	Q5J907.1	RecName: Full=Translationally-controlled tumor protein homolog; Short=TCTP
Trinity152004	Q1MX30.1	RecName: Full=Receptor kinase-like protein Xa21; Contains: RecName: Full=Receptor kinase-like protein Xa21, processed; Flags: Precursor
Trinity152029	Q8LLD0.1	RecName: Full=Nuclear pore complex protein NUP96; Short=AtNUP96; AltName: Full=Nucleoporin 96; AltName: Full=Nucleoporin PRECOCIOUS; AltName: Full=Nucleoporin PRECOZ; AltName: Full=Protein MODIFIER OF SNC1 3; AltName: Full=Protein SUPPRESSOR OF AUXIN RESISTANCE 3
Trinity152106	A2XFB7.2	RecName: Full=Two-component response regulator-like PRR73; AltName: Full=Pseudo-response regulator 73; Short=OsPRR73
Trinity152114	Q9ZUB3.1	RecName: Full=Spermidine synthase 1; Short=SPDSY 1; AltName: Full=Putrescine aminopropyltransferase 1
Trinity152163	Q8LE58.1	RecName: Full=ESCRT-related protein CHMP1A; AltName: Full=Protein CHARGED MULTIVESICULAR BODY PROTEIN 1A; AltName: Full=Protein CHROMATIN MODIFYING PROTEIN 1A; AltName: Full=Vacuolar protein-sorting-associated protein 46.1
Trinity152196	Q8GXG1.2	RecName: Full=Probable isoaspartyl peptidase/L-asparaginase 2; AltName: Full=L-asparagine amidohydrolase 2; Contains: RecName: Full=Isoaspartyl peptidase/L-asparaginase 2 subunit alpha; Contains: RecName: Full=Isoaspartyl peptidase/L-asparaginase 2 subunit beta; Flags: Precursor
Trinity152268	Q9SDG8.1	RecName: Full=Protein argonaute 4A; Short=OsAGO4a
Trinity152275	Q7X8B5.2	RecName: Full=Calcium-transporting ATPase 5, plasma membrane-type; Short=OsACA5; AltName: Full=Ca(2+)-ATPase isoform 5; AltName: Full=OsACA6
Trinity152413	Q8LFC0.2	RecName: Full=Isocitrate dehydrogenase [NAD] regulatory subunit 1, mitochondrial; AltName: Full=IDH-I; AltName: Full=Isocitric dehydrogenase 1; AltName: Full=NAD(+)-specific ICDH 1; Flags: Precursor
Trinity152461	Q8VYW1.1	RecName: Full=Nuclear poly(A) polymerase 4; Short=AtPAP(IV); Short=PAP(IV); Short=Poly(A) polymerase IV; Short=nPAP; AltName: Full=Polynucleotide adenylyltransferase 4
Trinity15249	Q43472.1	RecName: Full=Glycine-rich RNA-binding protein blt801; AltName: Full=Low temperature-responsive RNA-binding protein
Trinity152499	Q9FR99.1	RecName: Full=1-aminocyclopropane-1-carboxylate oxidase; Short=ACC oxidase; AltName: Full=Ethylene-forming enzyme; Short=EFE
Trinity1525	Q9LSV0.1	RecName: Full=Glyoxylate/succinic semialdehyde reductase 1; Short=AtGLYR1; Short=AtGR1; Short=SSA reductase 1; AltName: Full=Gamma-hydroxybutyrate dehydrogenase; Short=AtGHBDH
Trinity15250	Q43472.1	RecName: Full=Glycine-rich RNA-binding protein blt801; AltName: Full=Low temperature-responsive RNA-binding protein
Trinity152500	Q9FR99.1	RecName: Full=1-aminocyclopropane-1-carboxylate oxidase; Short=ACC oxidase; AltName: Full=Ethylene-forming enzyme; Short=EFE
Trinity152504	Q10MX1.1	RecName: Full=Probable protein phosphatase 2C 32; Short=OsPP2C32
Trinity15253	Q23892.2	RecName: Full=Lysosomal beta glucosidase; Flags: Precursor
Trinity152557	P12859.2	RecName: Full=Glyceraldehyde-3-phosphate dehydrogenase B, chloroplastic; AltName: Full=NADP-dependent glyceraldehydephosphate dehydrogenase subunit B; Flags: Precursor
Trinity152565	P37116.1	RecName: Full=NADPH--cytochrome P450 reductase; Short=CPR; Short=P450R
Trinity15259	O80644.1	RecName: Full=ACT domain-containing protein ACR9; AltName: Full=Protein ACT DOMAIN REPEATS 9
Trinity152609	Q40073.1	RecName: Full=Ribulose bisphosphate carboxylase/oxygenase activase A, chloroplastic; Short=RA A; Short=RuBisCO activase A; Flags: Precursor
Trinity152667	P46420.2	RecName: Full=Glutathione S-transferase 4; AltName: Full=GST class-phi member 4; AltName: Full=GST-27; AltName: Full=GST-IV
Trinity152713	Q9C9Z2.1	RecName: Full=Protein RETICULATA-RELATED 3, chloroplastic; Flags: Precursor
Trinity152804	Q8N7I0.1	RecName: Full=Protein GVQW1; AltName: Full=GVQW motif-containing protein 1; AltName: Full=Tigger transposable element-derived 1-like protein 2; Flags: Precursor
Trinity152834	Q7FAX1.1	RecName: Full=Peroxygenase A2XVG1.1 RecName: Full=Peroxygenase
Trinity152905	Q9LWV3.1	RecName: Full=Dehydration-responsive element-binding protein 1C; Short=Protein DREB1C; AltName: Full=Protein C-repeat-binding factor 1 A2Y8S6.1 RecName: Full=Dehydration-responsive element-binding protein 1C; Short=Protein DREB1C; AltName: Full=Protein C-repeat-binding factor 1
Trinity152909	P02406.3	RecName: Full=60S ribosomal protein L28; AltName: Full=L27a; AltName: Full=L29; AltName: Full=Large ribosomal subunit protein uL15; AltName: Full=RP44; AltName: Full=RP62; AltName: Full=YL24
Trinity152945	O49627.1	RecName: Full=Iron-sulfur cluster assembly protein 1; Short=AtISU1; Short=Protein ISCU-LIKE 1; AltName: Full=NifU-like N-terminal domain-containing protein ISU1; AltName: Full=NifU-like protein ISU1; Flags: Precursor
Trinity153148	Q9LR09.2	RecName: Full=Putative HVA22-like protein g; Short=AtHVA22g
Trinity153185	Q9SDM1.1	RecName: Full=Chlorophyll a-b binding protein 1B-21, chloroplastic; AltName: Full=LHCI type I CAB-1B-21; AltName: Full=LHCI-730 chlorophyll a/b binding protein; AltName: Full=Light-harvesting complex I 21 kDa protein; Flags: Precursor
Trinity153251	P33624.1	RecName: Full=Tubulin alpha-2 chain
Trinity153252	Q02245.1	RecName: Full=Tubulin alpha-5 chain; AltName: Full=Alpha-5-tubulin
Trinity153372	F4JFJ3.1	RecName: Full=ATP-dependent DNA helicase At3g02060, chloroplastic; Flags: Precursor
Trinity153381	Q0J5V5.1	RecName: Full=Aminopeptidase M1-B; AltName: Full=Alpha-aminoacylpeptide hydrolase
Trinity153385	P52835.1	RecName: Full=Flavonol 3-sulfotransferase; Short=F3-ST
Trinity153436	Q9SGQ6.2	RecName: Full=Pentatricopeptide repeat-containing protein At1g76280
Trinity153499	F4JE35.2	RecName: Full=Amino acid transporter AVT1B; Short=AtAvt1B
Trinity153504	Q9ZU52.1	RecName: Full=Fructose-bisphosphate aldolase 3, chloroplastic; Short=AtFBA3; AltName: Full=Protein PIGMENT DEFECTIVE 345; Flags: Precursor
Trinity153599	Q01781.2	RecName: Full=Adenosylhomocysteinase; Short=AdoHcyase; AltName: Full=S-adenosyl-L-homocysteine hydrolase
Trinity153681	P60039.1	RecName: Full=60S ribosomal protein L7-3
Trinity153683	P40880.1	RecName: Full=Carbonic anhydrase, chloroplastic; AltName: Full=Carbonate dehydratase; Flags: Precursor
Trinity153692	Q9XFB7.1	RecName: Full=Nicotianamine synthase 9; AltName: Full=S-adenosyl-L-methionine:S-adenosyl-L-methionine:S-adenosyl-methionine 3-amino-3-carboxypropyltransferase 9
Trinity153738	Q9SRN0.1	RecName: Full=NDR1/HIN1-like protein 1
Trinity153740	Q2HIV9.1	RecName: Full=Transcription factor bHLH35; AltName: Full=Basic helix-loop-helix protein 35; Short=AtbHLH35; Short=bHLH 35; AltName: Full=Transcription factor EN 41; AltName: Full=bHLH transcription factor bHLH035
Trinity153780	Q9ZSP6.1	RecName: Full=Putative lipid-binding protein AIR1B; Flags: Precursor
Trinity153912	Q10LP5.1	RecName: Full=Sucrose synthase 4; Short=OsSUS4; AltName: Full=Sucrose-UDP glucosyltransferase 4
Trinity153921	Q39659.1	RecName: Full=Glyoxysomal fatty acid beta-oxidation multifunctional protein MFP-a; Includes: RecName: Full=Enoyl-CoA hydratase/3-2-trans-enoyl-CoA isomerase/3-hydroxybutyryl-CoA epimerase; Includes: RecName: Full=3-hydroxyacyl-CoA dehydrogenase
Trinity154051	P46643.1	RecName: Full=Aspartate aminotransferase, mitochondrial; AltName: Full=Transaminase A; Flags: Precursor
Trinity154159	P69326.2	RecName: Full=Ubiquitin; Flags: Precursor
Trinity154207	Q9LDD1.1	RecName: Full=Probable BOI-related E3 ubiquitin-protein ligase 3; AltName: Full=RING-type E3 ubiquitin transferase BRG3
Trinity154224	Q9LDS6.1	RecName: Full=Putative cysteine-rich receptor-like protein kinase 32; Short=Cysteine-rich RLK32; Flags: Precursor
Trinity154333	P29878.1	RecName: Full=Cytochrome c oxidase subunit 2; AltName: Full=Cytochrome c oxidase polypeptide II
Trinity154353	P40393.2	RecName: Full=Ras-related protein RIC2
Trinity15436	P29344.1	RecName: Full=30S ribosomal protein S1, chloroplastic; AltName: Full=CS1; AltName: Full=Chloroplastic small ribosomal subunit protein bS1c; Flags: Precursor
Trinity154409	Q9FII7.1	RecName: Full=Structural maintenance of chromosomes protein 6B; AltName: Full=DNA repair protein RAD18; Short=AtRAD18
Trinity154411	Q9ASU7.1	RecName: Full=Peter Pan-like protein
Trinity15458	Q8LG10.2	RecName: Full=GATA transcription factor 15
Trinity154581	Q9LT79.1	RecName: Full=U-box domain-containing protein 25; AltName: Full=Plant U-box protein 25; AltName: Full=RING-type E3 ubiquitin transferase PUB25
Trinity154687	Q9LND7.1	RecName: Full=F-box protein SKIP16; AltName: Full=SKP1-interacting partner 16
Trinity154698	Q7XR61.1	RecName: Full=Methylthioribose kinase 1; Short=MTR kinase 1; Short=OsMTK1
Trinity15471	Q42191.2	RecName: Full=Mitochondrial inner membrane protein OXA1; AltName: Full=Oxidase assembly 1 protein; Short=AtOXA1; Flags: Precursor
Trinity154808	Q54QU5.1	RecName: Full=WD repeat-containing protein 89 homolog
Trinity154974	A1E9X5.1	RecName: Full=Photosystem I iron-sulfur center; AltName: Full=9 kDa polypeptide; AltName: Full=PSI-C; AltName: Full=Photosystem I subunit VII; AltName: Full=PsaC
Trinity154982	Q9ZUU3.1	RecName: Full=Pentatricopeptide repeat-containing protein At2g37230
Trinity155086	P21616.4	RecName: Full=Pyrophosphate-energized vacuolar membrane proton pump; AltName: Full=Pyrophosphate-energized inorganic pyrophosphatase; Short=H(+)-PPase; AltName: Full=Vacuolar H(+)-pyrophosphatase
Trinity155115	F4I171.1	RecName: Full=Mediator of RNA polymerase II transcription subunit 15a
Trinity155116	F4I171.1	RecName: Full=Mediator of RNA polymerase II transcription subunit 15a
Trinity155147	Q9LSB8.2	RecName: Full=Putative pentatricopeptide repeat-containing protein At3g15930
Trinity155168	P92523.1	RecName: Full=Uncharacterized mitochondrial protein AtMg00860; AltName: Full=ORF158
Trinity155249	Q9LZF6.2	RecName: Full=Cell division control protein 48 homolog E; Short=AtCDC48e; AltName: Full=Transitional endoplasmic reticulum ATPase E
Trinity155401	P43279.2	RecName: Full=NADP-dependent malic enzyme, chloroplastic; Short=NADP-ME; Flags: Precursor
Trinity155450	F4K0E8.1	RecName: Full=4-hydroxy-3-methylbut-2-en-1-yl diphosphate synthase (ferredoxin), chloroplastic; AltName: Full=1-hydroxy-2-methyl-2-(E)-butenyl 4-diphosphate synthase; AltName: Full=Protein CHLOROPLAST BIOGENESIS 4; AltName: Full=Protein CONSTITUTIVE SUBTILISIN 3; Flags: Precursor
Trinity155565	Q9FNK0.1	RecName: Full=Putative F-box/FBD/LRR-repeat protein At5g22610
Trinity155569	O04834.1	RecName: Full=GTP-binding protein SAR1A
Trinity155680	Q9SGA8.1	RecName: Full=UDP-glycosyltransferase 83A1
Trinity15573	Q8W485.1	RecName: Full=Uncharacterized protein At5g50100, mitochondrial; Flags: Precursor
Trinity155805	O22347.1	RecName: Full=Tubulin alpha-1 chain; AltName: Full=Alpha-1-tubulin
Trinity155823	Q9SYG4.1	RecName: Full=Oligouridylate-binding protein 1A; Short=AtUBP1a; AltName: Full=Polyuridylate-binding protein UBP1A; Short=Poly(U)-binding protein UBP1A
Trinity155908	Q05609.1	RecName: Full=Serine/threonine-protein kinase CTR1; AltName: Full=Protein CONSTITUTIVE TRIPLE RESPONSE1
Trinity155952	P10978.1	RecName: Full=Retrovirus-related Pol polyprotein from transposon TNT 1-94; Includes: RecName: Full=Protease; Includes: RecName: Full=Reverse transcriptase; Includes: RecName: Full=Endonuclease
Trinity156163	P22954.2	RecName: Full=Probable mediator of RNA polymerase II transcription subunit 37c; AltName: Full=Heat shock 70 kDa protein 2; AltName: Full=Heat shock cognate 70 kDa protein 2; AltName: Full=Heat shock cognate protein 70-2; Short=AtHsc70-2; AltName: Full=Heat shock protein 70-2; Short=AtHsp70-2
Trinity156273	P13194.2	RecName: Full=Photosystem I reaction center subunit IV, chloroplastic; Short=PSI-E; AltName: Full=Photosystem I 10.8 kDa polypeptide; Flags: Precursor
Trinity156351	A8QW53.1	RecName: Full=5-pentadecatrienyl resorcinol O-methyltransferase; AltName: Full=O-methyltransferase 3; Short=SbOMT3
Trinity156412	Q5QNI1.2	RecName: Full=Potassium channel KAT2
Trinity156573	Q8LPK2.3	RecName: Full=ABC transporter B family member 2; Short=ABC transporter ABCB.2; Short=AtABCB2; AltName: Full=Multidrug resistance protein 2; AltName: Full=P-glycoprotein 2; Flags: Precursor
Trinity156675	Q84WC6.1	RecName: Full=Ubiquitin carboxyl-terminal hydrolase 7; AltName: Full=Deubiquitinating enzyme 7; Short=AtUBP7; AltName: Full=Ubiquitin thioesterase 7; AltName: Full=Ubiquitin-specific-processing protease 7
Trinity156681	Q56WH1.2	RecName: Full=Tubulin alpha-3 chain B9DHQ0.2 RecName: Full=Tubulin alpha-5 chain
Trinity156749	Q9LM92.1	RecName: Full=Small nuclear ribonucleoprotein SmD3b; Short=SmD3-b; AltName: Full=snRNP core protein D3-b
Trinity15698	Q88FY2.1	RecName: Full=6-hydroxynicotinate 3-monooxygenase; Short=6HNA monooxygenase; AltName: Full=Nicotinate degradation protein C; Flags: Precursor
Trinity15699	Q6F6Y2.1	RecName: Full=FAD-dependent urate hydroxylase; AltName: Full=Flavoprotein urate hydroxylase
Trinity157211	Q9FY94.1	RecName: Full=Bidirectional sugar transporter SWEET15; Short=AtSWEET15; AltName: Full=Protein SUGARS WILL EVENTUALLY BE EXPORTED TRANSPORTERS 15; AltName: Full=Senescence-associated protein 29
Trinity157239	Q9LG23.1	RecName: Full=Pentatricopeptide repeat-containing protein At1g55890, mitochondrial; Flags: Precursor
Trinity157310	Q9FGF0.1	RecName: Full=Phosphoglycerate mutase-like protein 1
Trinity157376	Q851S8.1	RecName: Full=Adenylosuccinate synthetase 2, chloroplastic; Short=AMPSase 2; Short=AdSS 2; AltName: Full=IMP--aspartate ligase 2; Flags: Precursor
Trinity157396	Q84WG0.2	RecName: Full=Protein NRT1/ PTR FAMILY 8.4; Short=AtNPF8.4; AltName: Full=Peptide transporter PTR4
Trinity15740	O80934.2	RecName: Full=Uncharacterized protein At2g37660, chloroplastic; Flags: Precursor
Trinity157419	P60300.2	RecName: Full=Putative chloride channel-like protein CLC-g; AltName: Full=CBS domain-containing protein CBSCLC6
Trinity157597	Q59YH3.2	RecName: Full=G1/S-specific cyclin CCN1
Trinity157806	Q6XBF8.1	RecName: Full=Aspartic proteinase CDR1; AltName: Full=Protein CONSTITUTIVE DISEASE RESISTANCE 1; Flags: Precursor
Trinity157878	Q43129.1	RecName: Full=Non-specific lipid-transfer protein; Short=LTP; AltName: Full=GH3; Flags: Precursor
Trinity157879	Q43129.1	RecName: Full=Non-specific lipid-transfer protein; Short=LTP; AltName: Full=GH3; Flags: Precursor
Trinity157912	O94672.1	RecName: Full=Protein transport protein sec23-2
Trinity157932	Q6AVG6.1	RecName: Full=4-hydroxy-3-methylbut-2-enyl diphosphate reductase, chloroplastic; Flags: Precursor
Trinity15802	Q94AH3.1	RecName: Full=Probable magnesium transporter NIPA4
Trinity158232	Q9ZT64.1	RecName: Full=Coniferin beta-glucosidase; Flags: Precursor
Trinity158263	Q2RAX3.1	RecName: Full=CBL-interacting protein kinase 33; AltName: Full=OsCIPK33
Trinity158350	Q42841.3	RecName: Full=Cytochrome c oxidase subunit 5C; AltName: Full=Cytochrome c oxidase polypeptide Vc
Trinity158568	Q9ZQX6.1	RecName: Full=ETO1-like protein 1; AltName: Full=Ethylene overproducer 1-like protein 1
Trinity158588	P93527.2	RecName: Full=Phytochrome B
Trinity158630	Q40082.1	RecName: Full=Xylose isomerase
Trinity158643	A4GSN8.1	RecName: Full=Nuclear-pore anchor; AltName: Full=Protein TRANSLOCATED PROMOTER REGION; Short=AtTPR
Trinity158668	P04709.3	RecName: Full=ADP,ATP carrier protein 1, mitochondrial; AltName: Full=ADP/ATP translocase 1; AltName: Full=Adenine nucleotide translocator 1; Short=ANT 1; Flags: Precursor
Trinity158893	P40880.1	RecName: Full=Carbonic anhydrase, chloroplastic; AltName: Full=Carbonate dehydratase; Flags: Precursor
Trinity15890	Q9LYA9.1	RecName: Full=Chloroplast stem-loop binding protein of 41 kDa a, chloroplastic; Short=CSP41-a; Flags: Precursor
Trinity158951	P13869.1	RecName: Full=Chlorophyll a-b binding protein, chloroplastic; AltName: Full=LHCI type II CAB; Flags: Precursor
Trinity159082	Q5Z627.1	RecName: Full=Elongation factor 1-gamma 3; Short=EF-1-gamma 3; AltName: Full=eEF-1B gamma 3
Trinity159192	Q6AZT7.1	RecName: Full=Nephrocystin-3
Trinity159229	Q8RXV3.1	RecName: Full=Probable protein phosphatase 2C 59; Short=AtPP2C59; AltName: Full=HopW1-1-interacting protein 2; AltName: Full=Protein phosphatase 2C WIN2; Short=PP2C WIN2
Trinity159304	Q9LNJ3.1	RecName: Full=Aspartyl protease family protein 2; Flags: Precursor
Trinity159315	Q9FUS9.1	RecName: Full=Glutathione S-transferase U18; Short=AtGSTU18; AltName: Full=GST class-tau member 18; AltName: Full=Glutathione S-transferase 29
Trinity15939	P43400.1	RecName: Full=Metallothionein-like protein 1; Short=MT-1
Trinity15952	Q65WY8.1	RecName: Full=FACT complex subunit SSRP1-B; AltName: Full=Facilitates chromatin transcription complex subunit SSRP1-B; AltName: Full=Recombination signal sequence recognition protein 1-B
Trinity159536	O04534.1	RecName: Full=Putative L-type lectin-domain containing receptor kinase V.1; Short=Arabidopsis thaliana lectin-receptor kinase b2; Short=AthlecRK-b2; Short=LecRK-V.1; Flags: Precursor
Trinity159581	P0CG83.1	RecName: Full=Polyubiquitin; Contains: RecName: Full=Ubiquitin; Flags: Precursor
Trinity159603	P78695.3	RecName: Full=78 kDa glucose-regulated protein homolog; Short=GRP-78; AltName: Full=Immunoglobulin heavy chain-binding protein homolog; Short=BiP; Flags: Precursor
Trinity159692	Q93ZB9.1	RecName: Full=Fatty acyl-CoA reductase 3; AltName: Full=Protein ECERIFERUM 4
Trinity159721	Q6K678.1	RecName: Full=Protein HEADING DATE REPRESSOR 1 B8AE37.1 RecName: Full=Protein HEADING DATE REPRESSOR 1
Trinity159832	P59259.2	RecName: Full=Histone H4 Q6LAF3.3 RecName: Full=Histone H4 Q6PMI5.3 RecName: Full=Histone H4 Q6WZ83.3 RecName: Full=Histone H4 Q76H85.3 RecName: Full=Histone H4 P62788.2 RecName: Full=Histone H4 P62787.2 RecName: Full=Histone H4 P62887.2 RecName: Full=Histone H4 P62785.2 RecName: Full=Histone H4 variant TH011 P0CG89.1 RecName: Full=Histone H4
Trinity159836	Q05091.1	RecName: Full=Polygalacturonase inhibitor; AltName: Full=Polygalacturonase-inhibiting protein; Short=PGIG; Flags: Precursor
Trinity159897	P30598.3	RecName: Full=Chitin synthase 1; AltName: Full=Chitin-UDP acetyl-glucosaminyl transferase 1
Trinity159947	P10798.2	RecName: Full=Ribulose bisphosphate carboxylase small chain 3B, chloroplastic; Short=RuBisCO small subunit 3B; Flags: Precursor
Trinity16	Q53NF7.1	RecName: Full=NAC domain-containing protein 71; Short=ONAC071
Trinity160121	Q07473.1	RecName: Full=Chlorophyll a-b binding protein CP29.1, chloroplastic; AltName: Full=LHCB4.1; AltName: Full=LHCII protein 4.1; Flags: Precursor
Trinity160161	Q9LRB8.1	RecName: Full=60S ribosomal protein L36
Trinity160370	F4JJT9.1	RecName: Full=Aspartate--tRNA ligase, chloroplastic/mitochondrial; AltName: Full=Aspartyl-tRNA synthetase; Short=AspRS
Trinity16055	Q0JF58.1	RecName: Full=Protein argonaute 4B; Short=OsAGO4b
Trinity160626	Q8H273.1	RecName: Full=Dehydration-responsive element-binding protein 1E; Short=Protein DREB1E A2XWL6.1 RecName: Full=Dehydration-responsive element-binding protein 1E; Short=Protein DREB1E
Trinity160667	Q9SZD1.1	RecName: Full=Protein tesmin/TSO1-like CXC 5; Short=AtTCX5
Trinity160772	Q9VR91.3	RecName: Full=Probable E3 ubiquitin-protein ligase HERC2; AltName: Full=HECT domain and RCC1-like domain-containing protein 2; AltName: Full=HECT-type E3 ubiquitin transferase HERC2
Trinity16099	Q9C516.1	RecName: Full=Extra-large guanine nucleotide-binding protein 3; AltName: Full=Extra-large GTP-binding protein 3; Short=Extra-large G-protein 3
Trinity161044	Q9SLV0.1	RecName: Full=Protein DETOXIFICATION 48; Short=AtDTX48; AltName: Full=Multidrug and toxic compound extrusion protein 48; Short=MATE protein 48; AltName: Full=Protein ABNORMAL SHOOT 4; AltName: Full=Protein BUSH-AND-CHLOROTIC-DWARF 1; Short=Protein BCD1; AltName: Full=Protein ZRIZI
Trinity161087	Q5VQ78.1	RecName: Full=Coatomer subunit beta'-1; AltName: Full=Beta'-coat protein 1; Short=Beta'-COP 1
Trinity161198	O49954.1	RecName: Full=Glycine dehydrogenase (decarboxylating), mitochondrial; AltName: Full=Glycine cleavage system P protein; AltName: Full=Glycine decarboxylase; AltName: Full=Glycine dehydrogenase (aminomethyl-transferring); Flags: Precursor
Trinity161221	P52810.1	RecName: Full=40S ribosomal protein S9; AltName: Full=S7
Trinity16138	O04193.1	RecName: Full=LIM domain-containing protein WLIM2a; AltName: Full=Widely-expressed LIM protein 2; Short=AtWLIM2
Trinity161393	Q6Q2C2.1	RecName: Full=Bifunctional epoxide hydrolase 2; Includes: RecName: Full=Cytosolic epoxide hydrolase 2; Short=CEH; AltName: Full=Epoxide hydratase; AltName: Full=Soluble epoxide hydrolase; Short=SEH; Includes: RecName: Full=Lipid-phosphate phosphatase
Trinity161434	Q43517.1	RecName: Full=Ferredoxin-1, chloroplastic; AltName: Full=Ferredoxin I; Flags: Precursor
Trinity161482	A2X0R4.1	RecName: Full=Molybdopterin synthase catalytic subunit; AltName: Full=Molybdenum cofactor synthesis protein 2 large subunit; AltName: Full=Molybdenum cofactor synthesis protein 2B; Short=MOCS2B
Trinity161548	P27495.1	RecName: Full=Chlorophyll a-b binding protein 40, chloroplastic; AltName: Full=LHCII type I CAB-40; Short=LHCP; Flags: Precursor
Trinity161574	F4HY56.1	RecName: Full=Homeobox-DDT domain protein RLT1; AltName: Full=Protein HOMEOBOX-1; AltName: Full=Protein RINGLET 1
Trinity161576	Q9FFH1.1	RecName: Full=Homeobox-DDT domain protein RLT2; AltName: Full=Protein RINGLET 2
Trinity161617	Q2RBP2.1	RecName: Full=Protein DWARF 53
Trinity161660	O22718.1	RecName: Full=ATP-citrate synthase alpha chain protein 2; Short=ATP-citrate synthase A-2; AltName: Full=ATP-citrate lyase A-2; AltName: Full=Citrate cleavage enzyme A-2
Trinity161700	F4HVY0.1	RecName: Full=Protein ECERIFERUM 1
Trinity161800	Q8L7A0.1	RecName: Full=Sulfite exporter TauE/SafE family protein 3
Trinity161802	O23406.2	RecName: Full=UDP-glycosyltransferase 75D1
Trinity162484	Q99315.3	RecName: Full=Transposon Ty3-G Gag-Pol polyprotein; AltName: Full=Gag3-Pol3; AltName: Full=Transposon Ty3-1 TYA-TYB polyprotein; Contains: RecName: Full=Capsid protein; Short=CA; AltName: Full=p24; Contains: RecName: Full=Spacer peptide p3; Contains: RecName: Full=Nucleocapsid protein p11; Short=NC; Contains: RecName: Full=Ty3 protease; Short=PR; AltName: Full=p16; Contains: RecName: Full=Spacer …
Trinity162547	Q9LMN8.2	RecName: Full=Wall-associated receptor kinase 3; Flags: Precursor
Trinity16262	O82427.2	RecName: Full=24-methylenesterol C-methyltransferase 2; Short=24-sterol C-methyltransferase 2; Short=Sterol-C-methyltransferase 2
Trinity162670	B7EJ91.2	RecName: Full=Kinesin-like protein KIN-5C
Trinity162692	Q84TH4.1	RecName: Full=Serine/arginine-rich splicing factor SR45a; Short=At-SR45A; Short=AtSR45a; AltName: Full=Protein TRANSFORMER2-like; Short=atTra2
Trinity162787	O80358.1	RecName: Full=Formamidopyrimidine-DNA glycosylase; Short=Fapy-DNA glycosylase; AltName: Full=DNA-(apurinic or apyrimidinic site) lyase FPG1; AltName: Full=Formamidopyrimidine-DNA glycosylase 1; Short=AtFPG-1; AltName: Full=Formamidopyrimidine-DNA glycosylase 2; Short=AtFPG-2; AltName: Full=Protein MutM homolog 1; Short=AtMMH-1; AltName: Full=Protein MutM homolog 2; Short=AtMMH-2
Trinity162806	Q69XJ4.1	RecName: Full=Heme oxygenase 1, chloroplastic; AltName: Full=Protein PHOTOPERIODIC SENSITIVITY 5; Flags: Precursor
Trinity163081	Q5XF09.1	RecName: Full=Probable sugar phosphate/phosphate translocator At3g11320
Trinity163089	P42824.1	RecName: Full=DnaJ protein homolog 2; Flags: Precursor
Trinity163095	O64477.1	RecName: Full=G-type lectin S-receptor-like serine/threonine-protein kinase At2g19130; Flags: Precursor
Trinity163130	Q8WTZ3.1	RecName: Full=Zinc finger protein ENSP00000375192
Trinity163261	F4JJL0.1	RecName: Full=Endonuclease 4; Short=AtENDO4; AltName: Full=Deoxyribonuclease ENDO4; AltName: Full=Single-stranded-nucleate endonuclease ENDO4; Flags: Precursor
Trinity163363	P49099.1	RecName: Full=Cytochrome b5, seed isoform
Trinity163380	Q39117.1	RecName: Full=Trihelix transcription factor GT-2; AltName: Full=Trihelix DNA-binding protein GT-2
Trinity163487	O00370.1	RecName: Full=LINE-1 retrotransposable element ORF2 protein; Short=ORF2p; Includes: RecName: Full=Reverse transcriptase; Includes: RecName: Full=Endonuclease
Trinity16353	Q9LMN7.1	RecName: Full=Wall-associated receptor kinase 5; Flags: Precursor
Trinity163653	P93844.2	RecName: Full=Phospholipase D alpha 2; Short=PLD alpha 2; AltName: Full=Choline phosphatase 2; AltName: Full=Phosphatidylcholine-hydrolyzing phospholipase D 2
Trinity163707	Q9FMU6.1	RecName: Full=Mitochondrial phosphate carrier protein 3, mitochondrial; AltName: Full=Mitochondrial phosphate transporter 3; Short=MPT3; AltName: Full=Phosphate transporter 3;1; Flags: Precursor
Trinity16375	Q8L803.1	RecName: Full=50S ribosomal protein L9, chloroplastic; AltName: Full=CL9; Flags: Precursor
Trinity163920	Q9XJ61.1	RecName: Full=MADS-box transcription factor 51; Short=OsMADS51; AltName: Full=OsMADS65
Trinity16393	Q9LDD5.1	RecName: Full=5-amino-6-(5-phospho-D-ribitylamino)uracil phosphatase, chloroplastic; Short=AtPyrP2; AltName: Full=5-amino-6-ribitylamino-2,4(1H,3H)-pyrimidinedione 5'-phosphate phosphatase; Short=ARPP phosphatase; AltName: Full=Haloacid dehalogenase-like hydrolase domain-containing protein; Flags: Precursor
Trinity164566	Q42662.2	RecName: Full=5-methyltetrahydropteroyltriglutamate--homocysteine methyltransferase; AltName: Full=Cobalamin-independent methionine synthase isozyme; AltName: Full=Vitamin-B12-independent methionine synthase isozyme
Trinity164645	Q9CB01.1	RecName: Full=Ras-related protein RABF1; Short=AtRABF1; AltName: Full=Ras-related protein Ara-6; AltName: Full=Ras-related protein Rab5C; Short=AtRab5C
Trinity164829	Q7XJE6.1	RecName: Full=Metacaspase-1; Short=AtMC1; AltName: Full=Metacaspase 1b; Short=AtMCP1b; AltName: Full=Protein LSD ONE LIKE 3
Trinity164846	Q6UX73.2	RecName: Full=UPF0764 protein C16orf89; Flags: Precursor
Trinity164864	A2X6E6.1	RecName: Full=Sucrose transport protein SUT5; AltName: Full=Sucrose permease 5; AltName: Full=Sucrose transporter 5; Short=OsSUT5; AltName: Full=Sucrose-proton symporter 5
Trinity16489	P26779.3	RecName: Full=Prosaposin; AltName: Full=Proactivator polypeptide; Contains: RecName: Full=Saposin-A; AltName: Full=Protein A; Contains: RecName: Full=Saposin-B; AltName: Full=Cerebroside sulfate activator; Short=CSAct; AltName: Full=Dispersin; AltName: Full=Sphingolipid activator protein 1; Short=SAP-1; AltName: Full=Sulfatide/GM1 activator; Contains: RecName: Full=Saposin-C; AltName: Full=A1 act…
Trinity164934	Q0DB53.2	RecName: Full=DEAD-box ATP-dependent RNA helicase 52A
Trinity164955	Q84JL3.1	RecName: Full=E3 ubiquitin-protein ligase SINAT3; AltName: Full=RING-type E3 ubiquitin transferase SINAT3; AltName: Full=Seven in absentia homolog 3
Trinity165051	Q5SMI4.1	RecName: Full=60S ribosomal protein L39-3
Trinity165133	Q0WVM4.1	RecName: Full=Probable LRR receptor-like serine/threonine-protein kinase At2g23950; Flags: Precursor
Trinity165321	E9L7A5.1	RecName: Full=Bifunctional aspartate aminotransferase and glutamate/aspartate-prephenate aminotransferase; Short=PhPPA-AT; Flags: Precursor
Trinity165359	Q9SG80.1	RecName: Full=Alpha-L-arabinofuranosidase 1; Short=AtASD1; AltName: Full=Beta-D-xylosidase; Flags: Precursor
Trinity165395	Q6AWW5.1	RecName: Full=Ankyrin repeat-containing protein At5g02620
Trinity165403	Q6WWW4.1	RecName: Full=E3 ubiquitin-protein ligase UPL3; Short=Ubiquitin-protein ligase 3; AltName: Full=HECT ubiquitin-protein ligase 3; AltName: Full=HECT-type E3 ubiquitin transferase UPL3; AltName: Full=Protein KAKTUS
Trinity165416	Q9SDL8.1	RecName: Full=Fructose-1,6-bisphosphatase, cytosolic; Short=FBPase; AltName: Full=D-fructose-1,6-bisphosphate 1-phosphohydrolase
Trinity165569	F4I4B6.1	RecName: Full=Exocyst complex component EXO84A; Short=AtExo80a
Trinity165751	F4HQX1.1	RecName: Full=Jacalin-related lectin 3; AltName: Full=Mannose-binding lectin superfamily protein
Trinity165757	Q9LX20.1	RecName: Full=Aspartic proteinase-like protein 1; Flags: Precursor
Trinity165895	Q9FLT0.1	RecName: Full=Ribonuclease TUDOR 2; Short=AtTudor2; Short=TUDOR-SN protein 2; AltName: Full=100 kDa coactivator-like protein
Trinity166011	E1U332.1	RecName: Full=Isoflavone reductase-like protein; AltName: Full=Pollen allergen Ole e 12.01; AltName: Allergen=Ole e 12.01
Trinity16613	P16273.2	RecName: Full=Pathogen-related protein
Trinity16614	P16273.2	RecName: Full=Pathogen-related protein
Trinity166332	Q42806.1	RecName: Full=Pyruvate kinase, cytosolic isozyme; Short=PK
Trinity166336	P42747.1	RecName: Full=Ubiquitin-conjugating enzyme E2 14; AltName: Full=E2 ubiquitin-conjugating enzyme 14; AltName: Full=TAYO29; AltName: Full=UbcAt3; AltName: Full=Ubiquitin carrier protein 14; AltName: Full=Ubiquitin-protein ligase 14
Trinity16653	Q551H4.1	RecName: Full=Serine/threonine-protein kinase fray2; AltName: Full=STE20-like kinase fray2
Trinity16655	Q551H4.1	RecName: Full=Serine/threonine-protein kinase fray2; AltName: Full=STE20-like kinase fray2
Trinity166618	Q9SAH5.1	RecName: Full=Phosphatidyl-N-methylethanolamine N-methyltransferase; AltName: Full=Phospholipid methyltransferase; Short=PLMT
Trinity166620	P51413.2	RecName: Full=60S ribosomal protein L17-2
Trinity166783	P33444.4	RecName: Full=40S ribosomal protein S3a; AltName: Full=CYC07 protein
Trinity166786	Q9M3A8.1	RecName: Full=Pentatricopeptide repeat-containing protein At3g49240; AltName: Full=Protein EMBRYO DEFECTIVE 1796
Trinity166817	B9FDT1.1	RecName: Full=Dolichyl-diphosphooligosaccharide--protein glycosyltransferase subunit 1B; AltName: Full=Ribophorin IB; Short=RPN-IB; AltName: Full=Ribophorin-1B; Flags: Precursor
Trinity166820	Q9ZVL6.1	RecName: Full=UPF0603 protein At1g54780, chloroplastic; AltName: Full=Thylakoid lumen 18.3 kDa protein; Flags: Precursor
Trinity166876	Q9SKC9.1	RecName: Full=NADH dehydrogenase [ubiquinone] 1 beta subcomplex subunit 7
Trinity166907	O80939.1	RecName: Full=L-type lectin-domain containing receptor kinase IV.1; Short=Arabidopsis thaliana lectin-receptor kinase e; Short=AthlecRK-e; Short=LecRK-IV.1; AltName: Full=Lectin Receptor Kinase 1; Flags: Precursor
Trinity167041	A2XFB7.2	RecName: Full=Two-component response regulator-like PRR73; AltName: Full=Pseudo-response regulator 73; Short=OsPRR73
Trinity167076	Q5Z8K3.1	RecName: Full=Adagio-like protein 1
Trinity16708	Q0DLD3.1	RecName: Full=Transcription initiation factor IIA subunit 2; AltName: Full=General transcription factor IIA subunit 2; AltName: Full=Transcription initiation factor IIA gamma chain; Short=TFIIA-gamma A2XZI2.2 RecName: Full=Transcription initiation factor IIA subunit 2; AltName: Full=General transcription factor IIA subunit 2; AltName: Full=Transcription initiation factor IIA gamma chain; Short=TF…
Trinity16710	Q0DLD3.1	RecName: Full=Transcription initiation factor IIA subunit 2; AltName: Full=General transcription factor IIA subunit 2; AltName: Full=Transcription initiation factor IIA gamma chain; Short=TFIIA-gamma A2XZI2.2 RecName: Full=Transcription initiation factor IIA subunit 2; AltName: Full=General transcription factor IIA subunit 2; AltName: Full=Transcription initiation factor IIA gamma chain; Short=TF…
Trinity167188	P0CG83.1	RecName: Full=Polyubiquitin; Contains: RecName: Full=Ubiquitin; Flags: Precursor
Trinity167196	Q43636.1	RecName: Full=Thioredoxin H-type; Short=Trx-H
Trinity167293	P0DH86.1	RecName: Full=G-type lectin S-receptor-like serine/threonine-protein kinase SRK; Flags: Precursor
Trinity167323	P84589.2	RecName: Full=Ubiquitin
Trinity167407	Q9SZL6.1	RecName: Full=Transcription termination factor MTERF6, chloroplastic/mitochondrial; AltName: Full=Mitochondrial transcription termination factor 6; AltName: Full=Protein PIGMENT DEFECTIVE 191; Flags: Precursor
Trinity167539	A0A140IL90.1	RecName: Full=Noroxomaritidine synthase; AltName: Full=CYP96T1; AltName: Full=Cytochrome P450 96T1
Trinity167546	A2YII8.1	RecName: Full=Glutamine-dependent NAD(+) synthetase; AltName: Full=NAD(+) synthase [glutamine-hydrolyzing]; AltName: Full=NAD(+) synthetase Q0D8D4.2 RecName: Full=Glutamine-dependent NAD(+) synthetase; AltName: Full=NAD(+) synthase [glutamine-hydrolyzing]; AltName: Full=NAD(+) synthetase
Trinity167684	Q43843.1	RecName: Full=Ribulose-phosphate 3-epimerase, chloroplastic; AltName: Full=Pentose-5-phosphate 3-epimerase; Short=PPE; AltName: Full=R5P3E; Short=RPE; Flags: Precursor
Trinity167715	Q84WM0.2	RecName: Full=60S ribosomal protein L29-2
Trinity167720	Q8LQ74.1	RecName: Full=Auxin-responsive protein IAA6; AltName: Full=Indoleacetic acid-induced protein 6
Trinity167736	C0SUT9.1	RecName: Full=Putative lysine-specific demethylase JMJ16; AltName: Full=Jumonji domain-containing protein 16; AltName: Full=Lysine-specific histone demethylase JMJ16; AltName: Full=Protein JUMONJI 16
Trinity167745	Q9MAQ0.1	RecName: Full=Granule-bound starch synthase 1, chloroplastic/amyloplastic; Short=AtGBS1; Short=AtGBSS1; AltName: Full=Granule-bound starch synthase I; Short=GBSS-I; Flags: Precursor
Trinity167750	P55748.1	RecName: Full=Serine carboxypeptidase II-2; AltName: Full=CP-MII.2; Contains: RecName: Full=Serine carboxypeptidase II-2 chain A; Contains: RecName: Full=Serine carboxypeptidase II-2 chain B; Flags: Precursor
Trinity16782	O65278.2	PUTATIVE PSEUDOGENE: RecName: Full=Putative ubiquitin-like-specific protease 1B
Trinity16783	O65278.2	PUTATIVE PSEUDOGENE: RecName: Full=Putative ubiquitin-like-specific protease 1B
Trinity16784	O65278.2	PUTATIVE PSEUDOGENE: RecName: Full=Putative ubiquitin-like-specific protease 1B
Trinity167842	Q9M5M1.1	RecName: Full=40S ribosomal protein S11
Trinity167852	P92523.1	RecName: Full=Uncharacterized mitochondrial protein AtMg00860; AltName: Full=ORF158
Trinity167855	P93604.1	RecName: Full=Rust resistance kinase Lr10; AltName: Full=Probable receptor-like serine/threonine-protein kinase LRK10; Flags: Precursor
Trinity16792	Q8RY67.2	RecName: Full=Wall-associated receptor kinase-like 14; Flags: Precursor
Trinity167991	Q56YA5.2	RecName: Full=Serine--glyoxylate aminotransferase; AltName: Full=Alanine--glyoxylate aminotransferase; Short=AGT; AltName: Full=Asparagine aminotransferase; AltName: Full=Serine--pyruvate aminotransferase
Trinity168202	Q8L765.1	RecName: Full=BTB/POZ and MATH domain-containing protein 1; AltName: Full=Protein BTB-POZ AND MATH DOMAIN 1; Short=AtBPM1
Trinity168219	P13443.1	RecName: Full=Glycerate dehydrogenase; Short=GDH; AltName: Full=NADH-dependent hydroxypyruvate reductase; Short=HPR
Trinity168230	Q10716.1	RecName: Full=Cysteine proteinase 1; Flags: Precursor
Trinity168262	Q60EH4.1	RecName: Full=Coronatine-insensitive protein homolog 1b; Short=OsCOI1b; AltName: Full=COI1 protein homolog; Short=OsCOI1H
Trinity168426	F4J8C6.1	RecName: Full=Inositol hexakisphosphate and diphosphoinositol-pentakisphosphate kinase VIP1; AltName: Full=Probable protein QUANTITATIVE VITAMIN E-7; AltName: Full=Protein VIP HOMOLOG 2; AltName: Full=VIP1 homolog protein 1; Short=Arabidopsis homolog protein of yeast VIP1 1; Short=AtVIP1
Trinity168544	O82258.1	RecName: Full=Protein CHLORORESPIRATORY REDUCTION 6, chloroplastic; Flags: Precursor
Trinity168607	A7KVC2.1	RecName: Full=ABC transporter C family MRP4; AltName: Full=Multidrug resistance-associated protein 4; Short=ZmMRP4; AltName: Full=Protein LOW PHYTIC ACID 1
Trinity168773	P34824.1	RecName: Full=Elongation factor 1-alpha; Short=EF-1-alpha
Trinity168860	Q9SV30.1	RecName: Full=GATA transcription factor 8
Trinity168925	Q7XTT4.2	RecName: Full=Nucleolin 2; AltName: Full=Protein NUCLEOLIN LIKE 2
Trinity168926	Q7XTT4.2	RecName: Full=Nucleolin 2; AltName: Full=Protein NUCLEOLIN LIKE 2
Trinity169009	Q0JF01.1	RecName: Full=9-beta-pimara-7,15-diene oxidase; AltName: Full=Cytochrome P450 99A3
Trinity169015	Q8W493.1	RecName: Full=Ferredoxin--NADP reductase, leaf isozyme 2, chloroplastic; AltName: Full=Leaf FNR 2; Short=AtLFNR2; Short=FNR-2; Flags: Precursor
Trinity169018	Q2RAC5.2	RecName: Full=Cyclin-T1-3; Short=CycT1;3
Trinity169026	Q94IB9.1	RecName: Full=Alkaline ceramidase; Short=AlkCDase; Short=Alkaline CDase; Short=AtACER; AltName: Full=Acyl-CoA independent ceramide synthase 1; Short=AtCES1; AltName: Full=Alkaline ceramidase YPC1; Short=AtYPC1; AltName: Full=Alkaline dihydroceramidase ACER; AltName: Full=Alkaline phytoceramidase; Short=aPHC
Trinity169100	Q9SXB4.1	RecName: Full=G-type lectin S-receptor-like serine/threonine-protein kinase At1g11300; Flags: Precursor
Trinity169110	Q6AT32.1	RecName: Full=Probable glucuronosyltransferase Os05g0559600
Trinity169115	Q9C5Z1.1	RecName: Full=Eukaryotic translation initiation factor 3 subunit B; Short=eIF3b; AltName: Full=eIF-3-eta; AltName: Full=eIF3 p110; AltName: Full=p82
Trinity169126	Q40073.1	RecName: Full=Ribulose bisphosphate carboxylase/oxygenase activase A, chloroplastic; Short=RA A; Short=RuBisCO activase A; Flags: Precursor
Trinity169133	Q9FGH9.1	RecName: Full=Exocyst complex component EXO70B1; Short=AtExo70b1; AltName: Full=Exocyst subunit Exo70 family protein B1
Trinity169213	Q9SMT7.1	RecName: Full=Oxalate--CoA ligase; AltName: Full=4-coumarate--CoA ligase isoform 8; Short=At4CL8; AltName: Full=4-coumarate--CoA ligase-like 10; AltName: Full=Acyl-activating enzyme 3; AltName: Full=Adenosine monophosphate binding protein 3; Short=AtMPBP3; AltName: Full=Oxalyl-CoA synthetase
Trinity169216	Q9FMK9.1	RecName: Full=Probable inactive purple acid phosphatase 29; Flags: Precursor
Trinity169296	P30111.1	RecName: Full=Glutathione S-transferase 2; AltName: Full=GST class-phi
Trinity169301	Q9P7T6.1	RecName: Full=UPF0160 protein C694.04c
Trinity169363	Q9SAA2.1	RecName: Full=ATP-dependent Clp protease proteolytic subunit 6, chloroplastic; AltName: Full=Endopeptidase ClpP6; Short=nClpP6; AltName: Full=nClpP1; Flags: Precursor
Trinity169409	P0DJ59.1	RecName: Full=60S ribosomal protein L30
Trinity169427	Q86U02.1	RecName: Full=Putative uncharacterized protein encoded by LINC00596
Trinity16957	Q0WPF2.1	RecName: Full=Polyadenylation and cleavage factor homolog 4
Trinity169731	Q9U4G1.1	RecName: Full=Protein borderless; Flags: Precursor
Trinity16997	Q8H8U5.1	RecName: Full=Protein IN2-1 homolog B; AltName: Full=Glutathione S-transferase GSTZ5 A1XBB7.1 RecName: Full=Protein IN2-1 homolog B; AltName: Full=Glutathione S-transferase GSTZ5
Trinity170038	P04323.1	RecName: Full=Retrovirus-related Pol polyprotein from transposon 17.6; Includes: RecName: Full=Protease; Includes: RecName: Full=Reverse transcriptase; Includes: RecName: Full=Endonuclease
Trinity170041	Q41058.1	RecName: Full=1,4-alpha-glucan-branching enzyme 1, chloroplastic/amyloplastic; AltName: Full=Starch branching enzyme I; Flags: Precursor
Trinity17013	P53684.2	RecName: Full=Calcium-dependent protein kinase 7; Short=OsCDPK7; Short=OsCPK7; AltName: Full=Calcium-dependent protein kinase OsCDPK1; AltName: Full=Calcium-dependent protein kinase OsCDPK13; AltName: Full=Calcium-dependent protein kinase isoform 11; Short=OsCPKII
Trinity170211	A2ZC67.2	RecName: Full=Aspartic proteinase Asp1; Short=OSAP1; Short=OsAsp1; AltName: Full=Nucellin-like protein; Flags: Precursor
Trinity170229	Q9LTC0.1	RecName: Full=Probable serine/threonine-protein kinase PBL19; AltName: Full=PBS1-like protein 19
Trinity170298	Q5XEP9.2	RecName: Full=3-ketoacyl-CoA synthase 2; Short=KCS-2; AltName: Full=Docosanoic acid synthase; AltName: Full=Very long-chain fatty acid condensing enzyme 2; Short=VLCFA condensing enzyme 2
Trinity170350	O22793.1	RecName: Full=Multiple organellar RNA editing factor 2, chloroplastic; AltName: Full=Protein DIFFERENTIATION AND GREENING-like 1; Short=Protein DAG-like 1; AltName: Full=RNA editing-interacting protein 2; Flags: Precursor
Trinity170361	P47920.1	RecName: Full=Nucleoside diphosphate kinase B; Short=NDK B; Short=NDP kinase B
Trinity170446	Q9LDD1.1	RecName: Full=Probable BOI-related E3 ubiquitin-protein ligase 3; AltName: Full=RING-type E3 ubiquitin transferase BRG3
Trinity17050	Q8W4F0.3	RecName: Full=Protein DA1-related 1
Trinity170607	O81829.1	RecName: Full=Indole-3-acetic acid-amido synthetase GH3.5; AltName: Full=Auxin-responsive GH3-like protein 5; Short=AtGH3-5
Trinity170706	Q8NQK6.1	RecName: Full=GTPase Der; AltName: Full=GTP-binding protein EngA
Trinity170787	F4I6M4.1	RecName: Full=TORTIFOLIA1-like protein 1; AltName: Full=Microtubule-associated protein SPIRAL2-like
Trinity170856	Q9ASR1.1	RecName: Full=Elongation factor 2; Short=EF-2; AltName: Full=Protein LOW EXPRESSION OF OSMOTICALLY RESPONSIVE GENES 1
Trinity170875	A0JJX5.1	RecName: Full=Synaptotagmin-4; AltName: Full=NTMC2T2.2; AltName: Full=Synaptotagmin D
Trinity170935	F4JY12.1	RecName: Full=Protein GFS12; AltName: Full=BEACH domain-containing protein D; AltName: Full=BEACH-domain homolog D; AltName: Full=GREEN FLUORESCENT SEED 12
Trinity171146	O64394.3	RecName: Full=Thioredoxin H-type; Short=Trx-H; AltName: Full=TrxTa
Trinity171239	P09189.1	RecName: Full=Heat shock cognate 70 kDa protein
Trinity171249	P18616.3	RecName: Full=DNA-directed RNA polymerase II subunit 1; AltName: Full=DNA-directed RNA polymerase II subunit RPB1; Short=DNA polymerase II subunit B1; AltName: Full=DNA-directed RNA polymerase III largest subunit
Trinity171256	Q3EC11.2	RecName: Full=Probable protein S-acyltransferase 23; AltName: Full=Probable palmitoyltransferase At2g14255; AltName: Full=Zinc finger DHHC domain-containing protein At2g14255
Trinity17129	P42748.2	RecName: Full=Ubiquitin-conjugating enzyme E2 4; AltName: Full=E2 ubiquitin-conjugating enzyme 4; AltName: Full=Ubiquitin carrier protein 4; AltName: Full=Ubiquitin-conjugating enzyme E2-21 kDa 1; AltName: Full=Ubiquitin-protein ligase 4
Trinity171332	A2YUQ6.1	RecName: Full=Thioredoxin-like protein CITRX, chloroplastic; AltName: Full=Cf-9-interacting thioredoxin; Short=OsCiTrx; Flags: Precursor
Trinity171420	P04323.1	RecName: Full=Retrovirus-related Pol polyprotein from transposon 17.6; Includes: RecName: Full=Protease; Includes: RecName: Full=Reverse transcriptase; Includes: RecName: Full=Endonuclease
Trinity171448	P46293.1	RecName: Full=40S ribosomal protein S16
Trinity171469	Q84MA5.1	RecName: Full=Cationic amino acid transporter 1; AltName: Full=Amino acid transporter 1
Trinity17170	Q9SZ67.1	RecName: Full=Probable WRKY transcription factor 19; AltName: Full=WRKY DNA-binding protein 19
Trinity171789	O13418.1	RecName: Full=60S ribosomal protein L15
Trinity171792	P79819.1	RecName: Full=Serotransferrin; Flags: Precursor
Trinity171885	Q9LX14.1	RecName: Full=Protein UPSTREAM OF FLC
Trinity171951	Q8LF20.2	RecName: Full=Putative clathrin assembly protein At2g25430
Trinity171954	Q38884.2	RecName: Full=Eukaryotic translation initiation factor 3 subunit I; Short=eIF3i; AltName: Full=Eukaryotic translation initiation factor 3 subunit 2; AltName: Full=TGF-beta receptor-interacting protein 1; Short=TRIP-1; AltName: Full=eIF-3-beta; AltName: Full=eIF3 p36
Trinity17197	Q9C7F5.1	RecName: Full=Nuclear transport factor 2; Short=NTF-2
Trinity172127	F4K2R6.1	RecName: Full=Calmodulin-binding protein 60 G
Trinity172320	Q9FLD8.1	RecName: Full=Pentatricopeptide repeat-containing protein At5g39980, chloroplastic; Flags: Precursor
Trinity172335	Q9ZUB9.1	RecName: Full=Putative F-box protein At1g23770
Trinity172387	Q6AVG6.1	RecName: Full=4-hydroxy-3-methylbut-2-enyl diphosphate reductase, chloroplastic; Flags: Precursor
Trinity172492	P23254.4	RecName: Full=Transketolase 1; Short=TK 1
Trinity172550	Q7XZU1.1	RecName: Full=Phosphoinositide phosphatase SAC4; Short=AtSAC4; AltName: Full=Phosphatidylinositol 3,5-bisphosphate 5-phosphatase SAC4; AltName: Full=Protein SUPPRESSOR OF ACTIN 4; AltName: Full=SAC domain protein 4
Trinity172594	Q6ZJJ0.1	RecName: Full=Beta-galactosidase 11; AltName: Full=Lactase 115; Flags: Precursor
Trinity1726	P04781.1	RecName: Full=Chlorophyll a-b binding protein 22R, chloroplastic; AltName: Full=LHCII type I CAB-22R; Short=LHCP; Flags: Precursor
Trinity172675	P40880.1	RecName: Full=Carbonic anhydrase, chloroplastic; AltName: Full=Carbonate dehydratase; Flags: Precursor
Trinity17269	Q5QN75.1	RecName: Full=Mitogen-activated protein kinase kinase 1; Short=MAP kinase kinase 1; Short=MAPKK1; AltName: Full=OsMEK1
Trinity172699	Q84JH5.1	RecName: Full=Probable mannose-1-phosphate guanylyltransferase 1
Trinity172701	Q55EU6.1	RecName: Full=Putative actin-23
Trinity172704	Q54SW1.2	RecName: Full=Putative phosphatidylglycerol/phosphatidylinositol transfer protein DDB_G0282179; Flags: Precursor
Trinity172789	Q8L557.1	RecName: Full=Protein EMBRYO DEFECTIVE 514; AltName: Full=Protein DOMINO 1
Trinity172841	Q9C882.2	RecName: Full=Trihelix transcription factor GTL1; AltName: Full=GT2-LIKE protein 1; Short=AtGTL1; Short=Protein GT-2-LIKE1; AltName: Full=Trihelix DNA-binding protein GTL1
Trinity17292	Q7XUJ2.2	RecName: Full=Probable metal-nicotianamine transporter YSL9; AltName: Full=Protein YELLOW STRIPE LIKE 9; Short=OsYSL9
Trinity173084	Q65X92.1	RecName: Full=Zinc finger CCCH domain-containing protein 37; Short=OsC3H37
Trinity173148	O22283.1	RecName: Full=Probable E3 ubiquitin-protein ligase RHC2A; AltName: Full=RING-H2 finger C2a; AltName: Full=RING-H2 zinc finger protein RHC2a; AltName: Full=RING-type E3 ubiquitin transferase RHC2A
Trinity173195	P26360.2	RecName: Full=ATP synthase subunit gamma, mitochondrial; AltName: Full=F-ATPase gamma subunit; Flags: Precursor
Trinity17330	P49174.1	RecName: Full=Beta-fructofuranosidase, cell wall isozyme; AltName: Full=Invertase; AltName: Full=Sucrose hydrolase; Flags: Precursor
Trinity173366	Q9LJX0.1	RecName: Full=ABC transporter B family member 19; Short=ABC transporter ABCB.19; Short=AtABCB19; AltName: Full=Multidrug resistance protein 11; AltName: Full=P-glycoprotein 19
Trinity173439	P43156.1	RecName: Full=Thiol protease SEN102; Flags: Precursor
Trinity173549	P93566.1	RecName: Full=Oxygen-evolving enhancer protein 2, chloroplastic; Short=OEE2; AltName: Full=23 kDa subunit of oxygen evolving system of photosystem II; AltName: Full=23 kDa thylakoid membrane protein; AltName: Full=OEC 23 kDa subunit; Flags: Precursor
Trinity173674	B6TN12.1	RecName: Full=Lipoyl synthase 1, chloroplastic; AltName: Full=Lipoate synthase 1; Short=LS 1; Short=Lip-syn 1; AltName: Full=Lipoate synthase, plastidial 1; Short=LIP1p 1; AltName: Full=Lipoic acid synthase 1
Trinity173803	F4JF21.1	RecName: Full=Protein PLASTID TRANSCRIPTIONALLY ACTIVE 10; Short=pTAC10; AltName: Full=Plastid-encoded RNA polymerase-associated protein 3; Short=PEP-associated protein 3; AltName: Full=Protein PIGMENT DEFECTIVE 312; Flags: Precursor
Trinity173851	Q5VQP7.1	RecName: Full=Leucine-rich repeat protein 1; Short=OsLRR1; Flags: Precursor B8ABC2.1 RecName: Full=Leucine-rich repeat protein 1; Short=OsLRR1; Flags: Precursor
Trinity173891	Q08277.1	RecName: Full=Heat shock protein 82
Trinity173958	Q9LDD5.1	RecName: Full=5-amino-6-(5-phospho-D-ribitylamino)uracil phosphatase, chloroplastic; Short=AtPyrP2; AltName: Full=5-amino-6-ribitylamino-2,4(1H,3H)-pyrimidinedione 5'-phosphate phosphatase; Short=ARPP phosphatase; AltName: Full=Haloacid dehalogenase-like hydrolase domain-containing protein; Flags: Precursor
Trinity174016	Q48406.1	RecName: Full=Beta-lactamase TEM-12; Flags: Precursor
Trinity174202	O22718.1	RecName: Full=ATP-citrate synthase alpha chain protein 2; Short=ATP-citrate synthase A-2; AltName: Full=ATP-citrate lyase A-2; AltName: Full=Citrate cleavage enzyme A-2
Trinity174208	P08440.1	RecName: Full=Fructose-bisphosphate aldolase, cytoplasmic isozyme
Trinity174310	Q9FJA6.1	RecName: Full=40S ribosomal protein S3-3
Trinity174331	Q9USQ9.1	RecName: Full=Probable proteasome subunit beta type-7
Trinity174346	P05478.1	RecName: Full=18.5 kDa class I heat shock protein; AltName: Full=HSP 18.5
Trinity17438	O23657.1	RecName: Full=Ras-related protein RABC1; Short=AtRABC1; AltName: Full=Ras-related protein Rab18; Short=AtRab18
Trinity17440	O23657.1	RecName: Full=Ras-related protein RABC1; Short=AtRABC1; AltName: Full=Ras-related protein Rab18; Short=AtRab18
Trinity174401	Q9SCM3.1	RecName: Full=40S ribosomal protein S2-4
Trinity1745	F4I1N8.1	RecName: Full=Serine/threonine-protein kinase ATG1t; AltName: Full=Autophagy-related protein 1t
Trinity17450	Q42551.1	RecName: Full=SUMO-conjugating enzyme SCE1; AltName: Full=Protein EMBRYO DEFECTIVE 1637; AltName: Full=Protein hus5 homolog; AltName: Full=SUMO-conjugating enzyme 1; Short=AtSCE1
Trinity174536	P93286.2	RecName: Full=Cytochrome c biogenesis CcmF C-terminal-like mitochondrial protein; AltName: Full=Cytochrome c biogenesis orf452
Trinity174537	P93286.2	RecName: Full=Cytochrome c biogenesis CcmF C-terminal-like mitochondrial protein; AltName: Full=Cytochrome c biogenesis orf452
Trinity174544	P12328.1	RecName: Full=Chlorophyll a-b binding protein of LHCII type I, chloroplastic; Short=CAB; Short=LHCP; Flags: Precursor
Trinity174578	Q56YA5.2	RecName: Full=Serine--glyoxylate aminotransferase; AltName: Full=Alanine--glyoxylate aminotransferase; Short=AGT; AltName: Full=Asparagine aminotransferase; AltName: Full=Serine--pyruvate aminotransferase
Trinity174584	Q7F9U3.1	RecName: Full=Electron transfer flavoprotein subunit beta, mitochondrial; Short=Beta-ETF; Flags: Precursor
Trinity17472	P0DKL2.1	RecName: Full=Protein OPAQUE10
Trinity174755	P14584.1	RecName: Full=Chlorophyll a-b binding of LHCII type 1 protein; AltName: Full=Chlorophyll a-b binding of LHCII type I protein; Short=CAB; Short=LHCP
Trinity174772	Q9LFH6.1	RecName: Full=Probable E3 ubiquitin-protein ligase LUL2; AltName: Full=Probable RING-type E3 ubiquitin transferase LUL2; AltName: Full=Protein LOG2-LIKE UBIQUITIN LIGASE 2; AltName: Full=RING finger protein 269
Trinity174807	D3F124.1	RecName: Full=ATP-dependent zinc metalloprotease FtsH 1
Trinity174835	Q8GXZ3.1	RecName: Full=Probable serine/threonine-protein kinase PBL8; AltName: Full=PBS1-like protein 8
Trinity174948	O64948.1	RecName: Full=Lon protease homolog 2, peroxisomal
Trinity175042	O74538.1	RecName: Full=60S ribosomal protein L27-B
Trinity175121	Q9LN59.2	RecName: Full=Putative wall-associated receptor kinase-like 11; Flags: Precursor
Trinity175128	P0CG83.1	RecName: Full=Polyubiquitin; Contains: RecName: Full=Ubiquitin; Flags: Precursor
Trinity175259	Q9S7U9.2	RecName: Full=Mitogen-activated protein kinase kinase 2; Short=AtMAP2Kbeta; Short=AtMKK2; Short=MAP kinase kinase 2
Trinity175288	Q9SLE4.1	RecName: Full=Ubiquitin-conjugating enzyme E2 29; AltName: Full=E2 ubiquitin-conjugating enzyme 29; AltName: Full=Ubiquitin carrier protein 29
Trinity175357	Q6H7S2.2	RecName: Full=DEAD-box ATP-dependent RNA helicase 8
Trinity175388	Q9LIE7.1	RecName: Full=Pentatricopeptide repeat-containing protein At3g22150, chloroplastic; Flags: Precursor
Trinity175408	P12886.1	RecName: Full=Alcohol dehydrogenase 1
Trinity17551	Q944A7.1	RecName: Full=Probable serine/threonine-protein kinase At4g35230
Trinity175562	P93295.1	RecName: Full=Uncharacterized mitochondrial protein AtMg00310; AltName: Full=ORF154
Trinity175568	P18699.1	RecName: Full=Tubulin beta chain; AltName: Full=Beta-tubulin
Trinity175583	Q9FV65.1	RecName: Full=Phosphoenolpyruvate carboxylase 2; Short=PEPC 2; Short=PEPCase 2; Short=ppcC
Trinity175589	Q6H795.1	RecName: Full=Chaperone protein ClpD1, chloroplastic; AltName: Full=ATP-dependent Clp protease ATP-binding subunit ClpD homolog 1; AltName: Full=Casein lytic proteinase D1; Flags: Precursor
Trinity175607	Q39266.1	RecName: Full=Zinc finger protein 7
Trinity175696	C3PKP2.1	RecName: Full=Elongation factor Tu; Short=EF-Tu
Trinity175721	Q9ZRF1.1	RecName: Full=Probable mannitol dehydrogenase; AltName: Full=NAD-dependent mannitol dehydrogenase
Trinity175814	Q10HD0.1	RecName: Full=Chlorophyll a-b binding protein, chloroplastic; AltName: Full=LHCII type I CAB; Short=LHCP; Flags: Precursor A2XJ35.1 RecName: Full=Chlorophyll a-b binding protein, chloroplastic; AltName: Full=LHCII type I CAB; Short=LHCP; Flags: Precursor
Trinity175841	Q7F2L3.1	RecName: Full=NAC domain-containing protein 48; Short=ONAC048
Trinity176022	F4JJE5.1	RecName: Full=Putative proteasome subunit alpha type-4-B; AltName: Full=20S proteasome alpha subunit C-2; AltName: Full=Proteasome subunit alpha type-3
Trinity176036	Q42972.3	RecName: Full=Malate dehydrogenase, glyoxysomal; Flags: Precursor
Trinity176073	P54873.2	RecName: Full=Hydroxymethylglutaryl-CoA synthase; Short=HMG-CoA synthase; AltName: Full=3-hydroxy-3-methylglutaryl coenzyme A synthase; AltName: Full=Protein EMBRYO DEFECTIVE 2778; AltName: Full=Protein FLAKY POLLEN 1
Trinity176082	Q9M8L4.1	RecName: Full=Glycerol kinase; Short=Glycerokinase; AltName: Full=ATP:glycerol 3-phosphotransferase; AltName: Full=Protein GLYCEROL INSENSITIVE 1; AltName: Full=Protein NONHOST RESISTANCE TO P. S. PHASEOLICOLA 1
Trinity176103	P10049.1	RecName: Full=Chlorophyll a-b binding protein type I, chloroplastic; Short=CAB; Short=LHCP; Flags: Precursor
Trinity176116	B3EUF5.1	RecName: Full=30S ribosomal protein S12
Trinity176159	P35685.1	RecName: Full=60S ribosomal protein L7a-1 P0DKK7.1 RecName: Full=60S ribosomal protein L7a-2
Trinity176266	Q96524.2	RecName: Full=Cryptochrome-2; Short=Atcry2; AltName: Full=Blue light photoreceptor; AltName: Full=Protein PHR homolog 1; Short=AtPHH1; AltName: Full=Protein SUPPRESSOR OF elf3 20
Trinity176327	O23791.1	RecName: Full=Fruit bromelain; AltName: Allergen=Ana c 2; Flags: Precursor
Trinity176337	Q6ZJW9.1	RecName: Full=Actin-related protein 4 A2YR10.2 RecName: Full=Actin-related protein 4
Trinity176370	Q39134.2	RecName: Full=Amino acid permease 3; AltName: Full=Amino acid transporter AAP3
Trinity17642	P46259.1	RecName: Full=Tubulin alpha-1 chain
Trinity176440	Q84WV9.1	RecName: Full=Glutaminyl-peptide cyclotransferase; AltName: Full=Glutaminyl cyclase
Trinity176464	Q9EQN5.1	RecName: Full=DNA-binding protein SMUBP-2; AltName: Full=ATP-dependent helicase IGHMBP2; AltName: Full=Antifreeze enhancer-binding protein ortholog; Short=AEP
Trinity176523	Q9FKK7.2	RecName: Full=Xylose isomerase
Trinity176528	Q9SZA7.3	RecName: Full=Probable disease resistance protein At4g33300
Trinity176578	O04379.1	RecName: Full=Protein argonaute 1
Trinity176585	Q8LT05.2	RecName: Full=Transcription factor PCF7
Trinity176599	Q6MEW4.1	RecName: Full=2,3-bisphosphoglycerate-dependent phosphoglycerate mutase; Short=BPG-dependent PGAM; Short=PGAM; Short=Phosphoglyceromutase; Short=dPGM
Trinity176628	C3PH09.1	RecName: Full=Polyribonucleotide nucleotidyltransferase; AltName: Full=Polynucleotide phosphorylase; Short=PNPase
Trinity176652	B9G2A8.1	RecName: Full=Auxin transport protein BIG
Trinity176679	E3SXU4.1	RecName: Full=Basic helix-loop-helix protein A
Trinity176686	Q7XA40.2	RecName: Full=Putative disease resistance protein RGA3; AltName: Full=Blight resistance protein B149; AltName: Full=RGA1-blb
Trinity176732	P51139.2	RecName: Full=Glycogen synthase kinase-3 homolog MsK-3
Trinity176823	Q9SRY4.1	RecName: Full=Protein LOW PSII ACCUMULATION 1, chloroplastic; Flags: Precursor
Trinity176865	Q08069.2	RecName: Full=40S ribosomal protein S8
Trinity176888	Q7F9I1.2	RecName: Full=Chaperone protein ClpC1, chloroplastic; AltName: Full=ATP-dependent Clp protease ATP-binding subunit ClpC homolog 1; AltName: Full=Casein lytic proteinase C1; Flags: Precursor
Trinity176909	Q0D6V7.1	RecName: Full=Ribosome biogenesis protein BOP1 homolog
Trinity176967	Q8S9L6.1	RecName: Full=Cysteine-rich receptor-like protein kinase 29; Short=Cysteine-rich RLK29; Flags: Precursor
Trinity176992	Q07505.1	RecName: Full=Putative carboxymethylenebutenolidase; AltName: Full=Dienelactone hydrolase; Short=DLH
Trinity177	A5H452.1	RecName: Full=Peroxidase 70; AltName: Full=Plasma membrane-bound peroxidase 2b; Short=pmPOX2b; Flags: Precursor
Trinity17710	Q9SJU9.2	RecName: Full=Epimerase family protein SDR39U1 homolog, chloroplastic; AltName: Full=Protein GIANT CHLOROPLAST 1; AltName: Full=Protein SulA homolog; Short=AtSulA; Flags: Precursor
Trinity177118	P62980.2	RecName: Full=Ubiquitin-40S ribosomal protein S27a; Contains: RecName: Full=Ubiquitin; Contains: RecName: Full=40S ribosomal protein S27a; Flags: Precursor P62981.2 RecName: Full=Ubiquitin-40S ribosomal protein S27a; Contains: RecName: Full=Ubiquitin; Contains: RecName: Full=40S ribosomal protein S27a; Flags: Precursor
Trinity177140	Q9LYK9.1	RecName: Full=40S ribosomal protein S26-3
Trinity177191	Q84PB7.1	RecName: Full=Protein THYLAKOID FORMATION1, chloroplastic; Flags: Precursor
Trinity177356	Q7XJ60.1	RecName: Full=Microtubule-associated protein RP/EB family member 1A; AltName: Full=APC-binding protein EB1A; AltName: Full=End-binding protein 1A; Short=AtEB1A; AltName: Full=Protein ATEB1 homolog 2; Short=AtEB1H2
Trinity177363	Q8H4H5.1	RecName: Full=Metal transporter Nramp5
Trinity177390	Q94AH9.2	RecName: Full=Mediator of RNA polymerase II transcription subunit 36a; AltName: Full=Fibrillarin-like protein 2; AltName: Full=Histone-glutamine methyltransferase; AltName: Full=rRNA 2'-O-methyltransferase fibrillarin 2
Trinity177412	Q10S55.1	RecName: Full=ATP phosphoribosyltransferase, chloroplastic; Short=ATP-PRTase; Short=AtATP-PRT; Flags: Precursor
Trinity177420	Q40073.1	RecName: Full=Ribulose bisphosphate carboxylase/oxygenase activase A, chloroplastic; Short=RA A; Short=RuBisCO activase A; Flags: Precursor
Trinity177465	Q6F2Y7.1	RecName: Full=Chaperone protein ClpB1; AltName: Full=ATP-dependent Clp protease ATP-binding subunit ClpB homolog 1; AltName: Full=Casein lytic proteinase B1; AltName: Full=Heat shock protein 101
Trinity17756	Q9SVA6.1	RecName: Full=Developmentally-regulated G-protein 3; Short=AtDRG3; AltName: Full=Developmentally-regulated G-protein 1; Short=AtDRG1
Trinity177701	Q7XU38.3	RecName: Full=Cytochrome P450 87A3
Trinity177814	Q689G6.1	RecName: Full=Two-component response regulator-like PRR95; AltName: Full=Pseudo-response regulator 95; Short=OsPRR95
Trinity177907	Q688R1.1	RecName: Full=Metal tolerance protein 1; Short=OsMTP1
Trinity1780	Q5Z9N5.1	RecName: Full=Leucine-rich repeat receptor-like kinase protein FLORAL ORGAN NUMBER1; Short=OsFON1; AltName: Full=CLV1-like LRR receptor kinase; Flags: Precursor
Trinity178013	Q9P1C3.1	RecName: Full=Putative uncharacterized protein PRO2829; Flags: Precursor
Trinity178015	Q6UX73.2	RecName: Full=UPF0764 protein C16orf89; Flags: Precursor
Trinity178050	Q9MTQ6.1	RecName: Full=Red chlorophyll catabolite reductase; Short=RCC reductase; AltName: Full=HvRCCR
Trinity178075	Q83RF3.1	RecName: Full=Protein YdeP
Trinity178122	Q8VZB9.1	RecName: Full=60S ribosomal protein L10a-1
Trinity178138	Q4GZL0.1	RecName: Full=Two-component response regulator ORR1; AltName: Full=Type A response regulator 1; Short=OsRR1
Trinity178149	P05747.3	RecName: Full=60S ribosomal protein L29; AltName: Full=Large ribosomal subunit protein eL29; AltName: Full=YL43
Trinity17816	Q9LR64.1	RecName: Full=Photosystem II repair protein PSB27-H1, chloroplastic; Short=Psb27-H1; AltName: Full=Thylakoid lumenal protein PSB27-H1; Flags: Precursor
Trinity178299	Q8GVE1.1	RecName: Full=Chitin-inducible gibberellin-responsive protein 2
Trinity178433	Q8LAA6.2	RecName: Full=Probable aquaporin PIP1-5; Short=AtPIP1;5; AltName: Full=Plasma membrane intrinsic protein 1d; Short=PIP1d
Trinity178445	Q0WUA3.2	RecName: Full=2-carboxy-1,4-naphthoquinone phytyltransferase, chloroplastic; AltName: Full=1,4-dihydroxy-2-naphthoate phytyltransferase; AltName: Full=1,4-dihydroxy-2-naphthoate polyprenyltransferase; AltName: Full=Protein ABERRANT CHLOROPLAST DEVELOPMENT 4; AltName: Full=menA-like protein; Short=AtMENA; Flags: Precursor
Trinity1786	Q65XV8.1	RecName: Full=Receptor-like cytoplasmic kinase 176; Short=OsRLCK176
Trinity178720	Q9LSL9.1	RecName: Full=Pentatricopeptide repeat-containing protein At5g65560
Trinity178785	O81291.1	RecName: Full=L-type lectin-domain containing receptor kinase IV.4; Short=LecRK-IV.4; Flags: Precursor
Trinity178812	Q9FRV1.1	RecName: Full=Basic endochitinase A; AltName: Full=Rye seed chitinase-a; Short=RSC-a; Flags: Precursor
Trinity178827	Q0D5R3.1	RecName: Full=Cysteine-rich receptor-like protein kinase 6; Short=Cysteine-rich RLK6; Flags: Precursor
Trinity178835	P0CG83.1	RecName: Full=Polyubiquitin; Contains: RecName: Full=Ubiquitin; Flags: Precursor
Trinity179021	Q4HXT6.2	RecName: Full=Plasma membrane proteolipid 3
Trinity179067	Q39147.1	RecName: Full=DNA-3-methyladenine glycosylase; AltName: Full=3-methyladenine DNA glycosidase
Trinity179084	Q9FH02.1	RecName: Full=ATP-dependent zinc metalloprotease FTSH 5, chloroplastic; Short=AtFTSH5; AltName: Full=Protein VARIEGATED 1; Flags: Precursor
Trinity1791	Q65XV8.1	RecName: Full=Receptor-like cytoplasmic kinase 176; Short=OsRLCK176
Trinity179195	P24922.1	RecName: Full=Eukaryotic translation initiation factor 5A-2; Short=eIF-5A-2; AltName: Full=eIF-4D
Trinity179248	O04379.1	RecName: Full=Protein argonaute 1
Trinity179261	Q9MTQ6.1	RecName: Full=Red chlorophyll catabolite reductase; Short=RCC reductase; AltName: Full=HvRCCR
Trinity1793	Q9LX66.1	RecName: Full=Receptor-like protein kinase HERK 1; AltName: Full=Protein HERCULES RECEPTOR KINASE 1; Flags: Precursor
Trinity179351	Q75J39.1	RecName: Full=Serine/threonine-protein kinase-like protein CR4; AltName: Full=Protein CRINKLY 4; Short=OsCR4; Flags: Precursor
Trinity179390	Q40070.1	RecName: Full=Photosystem II 10 kDa polypeptide, chloroplastic; Flags: Precursor
Trinity179434	Q39746.1	RecName: Full=Ribulose bisphosphate carboxylase small chain 4, chloroplastic; Short=RuBisCO small subunit 4; Flags: Precursor
Trinity179548	O81845.1	RecName: Full=Mitochondrial uncoupling protein 1; Short=AtPUMP1
Trinity179582	P07041.3	RecName: Full=Histone H3 P61835.2 RecName: Full=Histone H3 Q5DWI3.3 RecName: Full=Histone H3 Q6DL03.3 RecName: Full=Histone H3 Q4IER8.3 RecName: Full=Histone H3 A4RCX7.1 RecName: Full=Histone H3
Trinity17963	Q8S625.1	RecName: Full=Ubiquitin-fold modifier-conjugating enzyme 1; AltName: Full=Ufm1-conjugating enzyme 1 A2Z5S8.1 RecName: Full=Ubiquitin-fold modifier-conjugating enzyme 1; AltName: Full=Ufm1-conjugating enzyme 1
Trinity179646	Q43299.1	RecName: Full=Phosphoenolpyruvate carboxylase; Short=PEPC; Short=PEPCase
Trinity179674	Q96CB5.2	RecName: Full=Putative uncharacterized protein C8orf44
Trinity179697	Q67UX0.1	RecName: Full=Putative adagio-like protein 2
Trinity179730	Q949V6.1	RecName: Full=Probable E3 ubiquitin-protein ligase ARI1; AltName: Full=ARIADNE-like protein ARI1; AltName: Full=Protein ariadne homolog 1; AltName: Full=RING-type E3 ubiquitin transferase ARI1
Trinity179931	P36872.1	RecName: Full=Protein phosphatase PP2A 55 kDa regulatory subunit; Short=PR55; AltName: Full=Protein phosphatase PP2A regulatory subunit B; AltName: Full=Protein twins
Trinity179941	A8NR45.1	RecName: Full=Isocitrate lyase; Short=ICL; Short=Isocitrase; Short=Isocitratase; AltName: Full=Methylisocitrate lyase; Short=MICA; AltName: Full=Threo-D(S)-isocitrate glyoxylate-lyase
Trinity179972	Q6YXH8.2	RecName: Full=Cyclin-D4-1; AltName: Full=G1/S-specific cyclin-D4-1; Short=CycD4;1
Trinity180187	P31843.1	RecName: Full=RNA-directed DNA polymerase homolog; AltName: Full=Reverse transcriptase homolog
Trinity180235	Q0D4Z6.1	RecName: Full=Probable indole-3-acetic acid-amido synthetase GH3.8; AltName: Full=Auxin-responsive GH3-like protein 8; Short=OsGH3-8 A3BLS0.2 RecName: Full=Probable indole-3-acetic acid-amido synthetase GH3.8; AltName: Full=Auxin-responsive GH3-like protein 8; Short=OsGH3-8
Trinity180311	B9G2A8.1	RecName: Full=Auxin transport protein BIG
Trinity180332	Q11119.2	RecName: Full=Ubiquitin carboxyl-terminal hydrolase 14; AltName: Full=Deubiquitinating enzyme 14; AltName: Full=UBA domain-containing protein 2; AltName: Full=Ubiquitin thioesterase 14; AltName: Full=Ubiquitin-specific-processing protease 14
Trinity180339	A0QUX7.1	RecName: Full=Acetolactate synthase small subunit; AltName: Full=Acetohydroxy-acid synthase small subunit; Short=AHAS; Short=ALS
Trinity180489	C0LGN2.1	RecName: Full=Probable leucine-rich repeat receptor-like serine/threonine-protein kinase At3g14840; Flags: Precursor
Trinity180531	O00370.1	RecName: Full=LINE-1 retrotransposable element ORF2 protein; Short=ORF2p; Includes: RecName: Full=Reverse transcriptase; Includes: RecName: Full=Endonuclease
Trinity180574	Q8GSQ1.1	RecName: Full=Cytochrome P450 85A1; AltName: Full=C6-oxidase; AltName: Full=Dwarf protein; AltName: Full=OsDWARF
Trinity180627	Q42662.2	RecName: Full=5-methyltetrahydropteroyltriglutamate--homocysteine methyltransferase; AltName: Full=Cobalamin-independent methionine synthase isozyme; AltName: Full=Vitamin-B12-independent methionine synthase isozyme
Trinity180937	P08001.5	RecName: Full=Acrosin; AltName: Full=53 kDa fucose-binding protein; Contains: RecName: Full=Acrosin light chain; Contains: RecName: Full=Acrosin heavy chain; Flags: Precursor
Trinity180972	O22611.1	RecName: Full=Dormancy-associated protein 1; Short=PsDRM1
Trinity18101	Q8GUH1.2	RecName: Full=U-box domain-containing protein 33; AltName: Full=Plant U-box protein 33; Includes: RecName: Full=E3 ubiquitin ligase; AltName: Full=RING-type E3 ubiquitin transferase; Includes: RecName: Full=Serine/threonine-protein kinase
Trinity181014	P42281.1	RecName: Full=Acyl-CoA-binding protein homolog; Short=ACBP; AltName: Full=Diazepam-binding inhibitor homolog; Short=DBI
Trinity18111	Q8GUH1.2	RecName: Full=U-box domain-containing protein 33; AltName: Full=Plant U-box protein 33; Includes: RecName: Full=E3 ubiquitin ligase; AltName: Full=RING-type E3 ubiquitin transferase; Includes: RecName: Full=Serine/threonine-protein kinase
Trinity181123	Q8H133.1	RecName: Full=Patatin-like protein 8; Short=AtPLP8; AltName: Full=Patatin-related phospholipase A IIIgamma; Short=pPLAIIIg; AltName: Full=Phospholipase A IVD; Short=AtPLAIVD
Trinity181191	P40471.1	RecName: Full=NADPH-dependent 1-acyldihydroxyacetone phosphate reductase; Short=ADR; AltName: Full=1-acyl DHAP reductase; AltName: Full=Acyl/alkyl DHAP reductase; AltName: Full=Acylglycerone-phosphate reductase
Trinity181277	Q38JH8.1	RecName: Full=S-adenosylmethionine synthase 2; Short=AdoMet synthase 2; AltName: Full=Methionine adenosyltransferase 2; Short=MAT 2
Trinity181278	Q0DKY4.1	RecName: Full=S-adenosylmethionine synthase 1; Short=AdoMet synthase 1; AltName: Full=Methionine adenosyltransferase 1; Short=MAT 1 A2Y053.2 RecName: Full=S-adenosylmethionine synthase 1; Short=AdoMet synthase 1; AltName: Full=Methionine adenosyltransferase 1; Short=MAT 1
Trinity181332	A6QNW6.1	RecName: Full=Testis anion transporter 1; AltName: Full=Anion exchange transporter; AltName: Full=Solute carrier family 26 member 8
Trinity181339	Q8H8C7.1	RecName: Full=Chitin elicitor-binding protein; Short=CEBiP; Short=OsCEBiP; AltName: Full=Lysin motif-containing protein 1; Short=Os-LYP1; Flags: Precursor
Trinity1814	Q93ZR6.1	RecName: Full=O-acyltransferase WSD1; AltName: Full=Diacylglycerol O-acyltransferase; Short=DGAT; AltName: Full=Long-chain-alcohol O-fatty-acyltransferase; AltName: Full=Wax synthase; Short=WS
Trinity181713	P25866.1	RecName: Full=Ubiquitin-conjugating enzyme E2 2; AltName: Full=E2 ubiquitin-conjugating enzyme 2; AltName: Full=Ubiquitin carrier protein 2; AltName: Full=Ubiquitin-conjugating enzyme E2-16 kDa; AltName: Full=Ubiquitin-protein ligase 2
Trinity181720	Q5VN46.1	RecName: Full=BURP domain-containing protein 10; Short=OsBURP10; Flags: Precursor
Trinity181738	Q93WP4.1	RecName: Full=Phosphoenolpyruvate phosphatase; Short=PEP phosphatase; Flags: Precursor
Trinity181751	P31865.1	RecName: Full=Pyruvate kinase; Short=PK
Trinity181760	Q5JN63.1	RecName: Full=Cellulose synthase A catalytic subunit 4 [UDP-forming]; AltName: Full=OsCesA4
Trinity181772	P43400.1	RecName: Full=Metallothionein-like protein 1; Short=MT-1
Trinity181794	Q9SCB9.1	RecName: Full=V-type proton ATPase subunit C; Short=V-ATPase subunit C; AltName: Full=Vacuolar proton pump subunit C
Trinity181796	C6JS30.1	RecName: Full=Probable bifunctional methylthioribulose-1-phosphate dehydratase/enolase-phosphatase E1; Includes: RecName: Full=Methylthioribulose-1-phosphate dehydratase; Short=MTRu-1-P dehydratase; Includes: RecName: Full=Enolase-phosphatase E1; AltName: Full=2,3-diketo-5-methylthio-1-phosphopentane phosphatase
Trinity181844	Q5Z9I2.1	RecName: Full=Probable isoprenylcysteine alpha-carbonyl methylesterase ICMEL1; AltName: Full=Isoprenylcysteine methylesterase-like protein 1
Trinity181915	P27493.1	RecName: Full=Chlorophyll a-b binding protein 21, chloroplastic; AltName: Full=LHCII type I CAB-21; Short=LHCP; Flags: Precursor
Trinity181982	P28748.1	RecName: Full=GTP-binding nuclear protein spi1
Trinity18206	Q03033.1	RecName: Full=Elongation factor 1-alpha; Short=EF-1-alpha
Trinity182096	A5YVF1.1	RecName: Full=Protein SUPPRESSOR OF GENE SILENCING 3; AltName: Full=SlSGS3
Trinity182167	Q9FJL3.1	RecName: Full=Peptidyl-prolyl cis-trans isomerase FKBP65; Short=PPIase FKBP65; AltName: Full=70 kDa peptidyl-prolyl isomerase; AltName: Full=FK506-binding protein 65; Short=AtFKBP65; AltName: Full=Immunophilin FKBP65; AltName: Full=Peptidyl-prolyl isomerase ROF2; AltName: Full=Protein ROTAMASE FKBP 2; AltName: Full=Rotamase
Trinity1823	Q93ZR6.1	RecName: Full=O-acyltransferase WSD1; AltName: Full=Diacylglycerol O-acyltransferase; Short=DGAT; AltName: Full=Long-chain-alcohol O-fatty-acyltransferase; AltName: Full=Wax synthase; Short=WS
Trinity182314	P31582.1	RecName: Full=Ras-related protein RABF2a; Short=AtRABF2a; AltName: Full=Ras-related protein Rab5A; Short=AtRab5A; AltName: Full=Ras-related protein Rha1
Trinity182342	Q7Y1X1.1	RecName: Full=Esterase; AltName: Full=Early nodule-specific protein homolog; AltName: Full=Latex allergen Hev b 13; AltName: Allergen=Hev b 13; Flags: Precursor
Trinity182401	Q7X999.1	RecName: Full=Ribulose bisphosphate carboxylase/oxygenase activase 2, chloroplastic; Short=RA 2; Short=RuBisCO activase 2; AltName: Full=RuBisCO activase beta form; Flags: Precursor
Trinity182414	Q9FN03.1	RecName: Full=Ultraviolet-B receptor UVR8; AltName: Full=Protein UV-B RESISTANCE 8; AltName: Full=RCC1 domain-containing protein UVR8
Trinity182432	Q6K991.1	RecName: Full=Phosphate transporter PHO1-2; AltName: Full=Protein PHO1-2; Short=OsPHO1;2
Trinity182455	P34823.1	RecName: Full=Elongation factor 1-alpha; Short=EF-1-alpha
Trinity182552	F4JLM5.1	RecName: Full=Isoleucine--tRNA ligase, cytoplasmic; AltName: Full=Isoleucyl-tRNA synthetase; Short=IleRS
Trinity182649	O14069.1	RecName: Full=Probable 60S ribosomal protein L28e
Trinity182653	Q9MZ15.1	RecName: Full=Voltage-dependent anion-selective channel protein 2; Short=VDAC-2
Trinity182759	Q9FLH0.2	RecName: Full=Protein CROWDED NUCLEI 4; AltName: Full=Protein LITTLE NUCLEI 4
Trinity182806	P0CG83.1	RecName: Full=Polyubiquitin; Contains: RecName: Full=Ubiquitin; Flags: Precursor
Trinity182889	D2WKD9.2	RecName: Full=Farnesol dehydrogenase; AltName: Full=NADP+-dependent farnesol dehydrogenase 1; Short=AaSDR-1
Trinity182899	Q5VRH4.1	RecName: Full=Homogentisate 1,2-dioxygenase; AltName: Full=Homogentisate oxygenase; AltName: Full=Homogentisic acid oxidase; AltName: Full=Homogentisicase
Trinity1829	Q0DV32.2	RecName: Full=4-coumarate--CoA ligase-like 1
Trinity183	A7NY33.1	RecName: Full=Peroxidase 4; Flags: Precursor
Trinity183003	Q7RYE7.1	RecName: Full=Galactose-1-phosphate uridylyltransferase; Short=Gal-1-P uridylyltransferase; AltName: Full=UDP-glucose--hexose-1-phosphate uridylyltransferase
Trinity183014	Q948L0.1	RecName: Full=Sucrose transport protein SUT3; AltName: Full=Sucrose permease 3; AltName: Full=Sucrose transporter 3; Short=OsSUT3; AltName: Full=Sucrose-proton symporter 3
Trinity183016	P0C7Q9.1	RecName: Full=Pentatricopeptide repeat-containing protein At1g22960, mitochondrial; Flags: Precursor
Trinity183087	Q9ZPY1.2	RecName: Full=Pyridoxine/pyridoxamine 5'-phosphate oxidase 2; Short=AtPPOX1
Trinity183102	B3H7G2.1	RecName: Full=Ubiquitin-related modifier 1 homolog 2
Trinity183103	B3H7G2.1	RecName: Full=Ubiquitin-related modifier 1 homolog 2
Trinity183163	Q8LC68.2	RecName: Full=NAP1-related protein 2; AltName: Full=Nucleosome/chromatin assembly factor group A5; AltName: Full=Protein SET homolog 2
Trinity183187	P46032.1	RecName: Full=Protein NRT1/ PTR FAMILY 8.3; Short=AtNPF8.3; AltName: Full=Histidine-transporting protein; AltName: Full=Peptide transporter PTR2
Trinity183272	Q0JJD1.1	RecName: Full=Dihydroorotase, mitochondrial; Short=DHOase; Flags: Precursor
Trinity183278	Q0DVU4.1	RecName: Full=Zinc finger CCCH domain-containing protein 20; Short=OsC3H20
Trinity183356	Q7XRU4.2	RecName: Full=Membrane-anchored ubiquitin-fold protein 4; Short=Membrane-anchored ub-fold protein 4; AltName: Full=OsMUB4; Flags: Precursor
Trinity183375	P10978.1	RecName: Full=Retrovirus-related Pol polyprotein from transposon TNT 1-94; Includes: RecName: Full=Protease; Includes: RecName: Full=Reverse transcriptase; Includes: RecName: Full=Endonuclease
Trinity183669	Q4WI01.1	RecName: Full=40S ribosomal protein S21
Trinity1837	Q6ZIV7.1	RecName: Full=Hypersensitive-induced response protein 1; Short=OsHIR1
Trinity184033	Q9FLG8.1	RecName: Full=Probable sphingolipid transporter spinster homolog 2
Trinity18404	Q9SMW7.1	RecName: Full=Basic transcription factor 3; Short=AtBTF3; AltName: Full=Nascent polypeptide-associated complex subunit beta
Trinity184050	Q5XH57.1	RecName: Full=ORM1-like protein 1
Trinity184053	Q61990.1	RecName: Full=Poly(rC)-binding protein 2; AltName: Full=Alpha-CP2; AltName: Full=CTBP; Short=CBP; AltName: Full=Putative heterogeneous nuclear ribonucleoprotein X; Short=hnRNP X
Trinity184077	P93017.1	RecName: Full=Dormancy-associated protein homolog 1; AltName: Full=Auxin-repressed protein 1; Short=AtARP1; AltName: Full=DRM1 homolog 1; AltName: Full=Dormancy-associated protein 2; Short=AtDRM2
Trinity184163	O14023.1	RecName: Full=Probable elongator complex protein 3
Trinity184170	Q09196.1	RecName: Full=Myosin regulatory light chain cdc4
Trinity184194	Q9FR37.1	RecName: Full=Amidase 1; Short=AtAMI1; AltName: Full=Translocon at the outer membrane of chloroplasts 64-I; Short=AtTOC64-I
Trinity184202	Q940G0.1	RecName: Full=Transmembrane 9 superfamily member 1; AltName: Full=Endomembrane protein 12; AltName: Full=Transmembrane nine protein 1; Short=AtTMN1; Flags: Precursor
Trinity184217	A6W7Q7.1	RecName: Full=3-isopropylmalate dehydratase large subunit; AltName: Full=Alpha-IPM isomerase; Short=IPMI; AltName: Full=Isopropylmalate isomerase
Trinity184277	Q9FKG6.1	RecName: Full=U-box domain-containing protein 52; AltName: Full=Plant U-box protein 52; Includes: RecName: Full=E3 ubiquitin ligase; AltName: Full=RING-type E3 ubiquitin transferase; Includes: RecName: Full=Serine/threonine-protein kinase
Trinity1843	Q6ZIV7.1	RecName: Full=Hypersensitive-induced response protein 1; Short=OsHIR1
Trinity184341	P34823.1	RecName: Full=Elongation factor 1-alpha; Short=EF-1-alpha
Trinity184357	Q99959.2	RecName: Full=Plakophilin-2
Trinity184520	O04193.1	RecName: Full=LIM domain-containing protein WLIM2a; AltName: Full=Widely-expressed LIM protein 2; Short=AtWLIM2
Trinity184540	Q39247.1	RecName: Full=Serine/threonine protein phosphatase 2A 55 kDa regulatory subunit B beta isoform; Short=AtB beta; Short=PP2A, subunit B, beta isoform
Trinity184574	Q6FF92.2	RecName: Full=50S ribosomal protein L10
Trinity184649	P92520.1	RecName: Full=Uncharacterized mitochondrial protein AtMg00820; AltName: Full=ORF170
Trinity184679	Q6R567.1	RecName: Full=E3 ubiquitin-protein ligase RMA1H1; AltName: Full=Protein RING membrane-anchor 1 homolog 1; AltName: Full=RING-type E3 ubiquitin transferase RMA1H1
Trinity184798	Q8TAQ2.1	RecName: Full=SWI/SNF complex subunit SMARCC2; AltName: Full=BRG1-associated factor 170; Short=BAF170; AltName: Full=SWI/SNF complex 170 kDa subunit; AltName: Full=SWI/SNF-related matrix-associated actin-dependent regulator of chromatin subfamily C member 2
Trinity184884	Q9M573.1	RecName: Full=60S ribosomal protein L31
Trinity184957	A1BHL6.1	RecName: Full=Proline--tRNA ligase; AltName: Full=Prolyl-tRNA synthetase; Short=ProRS
Trinity185142	Q9UN81.1	RecName: Full=LINE-1 retrotransposable element ORF1 protein; Short=L1ORF1p; AltName: Full=LINE retrotransposable element 1; AltName: Full=LINE1 retrotransposable element 1
Trinity185185	Q8W4D4.1	RecName: Full=BAG-associated GRAM protein 1
Trinity185307	Q8N976.1	RecName: Full=Putative uncharacterized protein FLJ38264
Trinity185374	O13326.1	RecName: Full=Homocysteine synthase; AltName: Full=O-acetylhomoserine sulfhydrylase; Short=OAH SHL; Short=OAH sulfhydrylase
Trinity185375	Q875Q8.1	RecName: Full=Myosin-2; AltName: Full=Class V unconventional myosin MYO2; AltName: Full=Type V myosin heavy chain MYO2; Short=Myosin V MYO2
Trinity185392	Q03134.3	RecName: Full=Formate dehydrogenase; Short=FDH; AltName: Full=Acetate inducible protein A; AltName: Full=NAD-dependent formate dehydrogenase
Trinity185422	O80377.1	RecName: Full=40S ribosomal protein SA; AltName: Full=p40
Trinity185493	Q8N0N3.1	RecName: Full=Beta-1,3-glucan-binding protein; Short=GBP; Flags: Precursor
Trinity185569	O48538.1	RecName: Full=Respiratory burst oxidase homolog protein F; AltName: Full=Cytochrome b245 beta chain homolog RbohAp108; AltName: Full=NADPH oxidase RBOHF; Short=AtRBOHF
Trinity185586	P02310.2	RecName: Full=Histone H4, major
Trinity185587	P11369.2	RecName: Full=LINE-1 retrotransposable element ORF2 protein; Short=ORF2p; AltName: Full=Long interspersed element-1; Short=L1; AltName: Full=Retrovirus-related Pol polyprotein LINE-1; Includes: RecName: Full=Reverse transcriptase; Includes: RecName: Full=Endonuclease
Trinity185659	Q9WYS7.1	RecName: Full=N5-carboxyaminoimidazole ribonucleotide mutase; Short=N5-CAIR mutase; AltName: Full=5-(carboxyamino)imidazole ribonucleotide mutase
Trinity185687	P0CH06.1	RecName: Full=Ubiquitin-60S ribosomal protein L40; Contains: RecName: Full=Ubiquitin; Contains: RecName: Full=60S ribosomal protein L40; AltName: Full=CEP52; Flags: Precursor P0CH07.1 RecName: Full=Ubiquitin-60S ribosomal protein L40; Contains: RecName: Full=Ubiquitin; Contains: RecName: Full=60S ribosomal protein L40; AltName: Full=CEP52; Flags: Precursor
Trinity185781	Q5Z987.1	RecName: Full=Serine/threonine-protein kinase ATR
Trinity185795	B9DFG3.2	RecName: Full=DExH-box ATP-dependent RNA helicase DExH15 chloroplastic; AltName: Full=ATP-dependent RNA helicase ISE2; AltName: Full=Protein EMBRYO DEFECTIVE 25; AltName: Full=Protein INCREASED SIZE EXCLUSION LIMIT 2; AltName: Full=Protein PIGMENT DEFECTIVE 317; Flags: Precursor
Trinity185893	Q5Z9J0.2	RecName: Full=Mitogen-activated protein kinase 12; Short=MAP kinase 12; AltName: Full=Blast- and wound-induced MAP kinase 1; AltName: Full=MAP kinase 1; AltName: Full=OsBWMK1; AltName: Full=OsMAPK1
Trinity185919	Q9SRW7.1	RecName: Full=Adenylyl-sulfate kinase 3; AltName: Full=ATP adenosine-5'-phosphosulfate 3'-phosphotransferase 3; AltName: Full=Adenosine-5'-phosphosulfate kinase 3; Short=APS kinase 3
Trinity186148	O98997.2	RecName: Full=Ribulose bisphosphate carboxylase/oxygenase activase, chloroplastic; Short=RA; Short=RuBisCO activase; Flags: Precursor
Trinity186213	P55059.1	RecName: Full=Protein disulfide-isomerase; Short=PDI; Flags: Precursor
Trinity186244	Q6F2Z1.1	RecName: Full=Dolichyl-diphosphooligosaccharide--protein glycosyltransferase subunit STT3A; Short=Oligosaccharyl transferase subunit STT3A; Short=STT3-A; AltName: Full=Protein STAUROSPORIN AND TEMPERATURE SENSITIVE 3-LIKE A
Trinity186504	P38754.1	RecName: Full=60S ribosomal protein L14-B; AltName: Full=Large ribosomal subunit protein eL14-B
Trinity186506	Q0DV28.2	RecName: Full=Kinesin-like protein KIN-UA; AltName: Full=Protein ARMADILLO REPEAT KINESIN1
Trinity186549	Q6C3E5.1	RecName: Full=Leukotriene A-4 hydrolase homolog; Short=LTA-4 hydrolase; AltName: Full=Leukotriene A(4) hydrolase
Trinity186665	Q9ZQ47.1	RecName: Full=Glycine-rich domain-containing protein 1; Short=AtGRDP1
Trinity186688	Q43291.2	RecName: Full=60S ribosomal protein L21-1
Trinity186695	Q9FY65.1	RecName: Full=40S ribosomal protein S15-3
Trinity186746	P80519.1	RecName: Full=Adult-specific rigid cuticular protein 15.7; Short=ACP 15.7
Trinity186832	Q8S857.1	RecName: Full=Probable histone H2A variant 2
Trinity186835	K4BW79.1	RecName: Full=2-methylene-furan-3-one reductase; AltName: Full=Enone oxidoreductase; Short=SlEO; Flags: Precursor
Trinity18692	Q41050.1	RecName: Full=Outer envelope pore protein 16, chloroplastic; AltName: Full=Chloroplastic outer envelope pore protein of 16 kDa
Trinity18694	Q41050.1	RecName: Full=Outer envelope pore protein 16, chloroplastic; AltName: Full=Chloroplastic outer envelope pore protein of 16 kDa
Trinity18696	Q41050.1	RecName: Full=Outer envelope pore protein 16, chloroplastic; AltName: Full=Chloroplastic outer envelope pore protein of 16 kDa
Trinity186978	Q8H0Z6.1	RecName: Full=Type IV inositol polyphosphate 5-phosphatase 3; Short=At5PTase3
Trinity187001	Q9T0J1.1	RecName: Full=Cysteine-rich receptor-like protein kinase 26; Short=Cysteine-rich RLK26; Flags: Precursor
Trinity187007	P86905.1	RecName: Full=Sensory neuron membrane protein 1
Trinity187030	A5PJL1.1	RecName: Full=Peroxisomal membrane protein 4
Trinity187072	P55833.2	RecName: Full=40S ribosomal protein S27
Trinity187080	A0A140IL90.1	RecName: Full=Noroxomaritidine synthase; AltName: Full=CYP96T1; AltName: Full=Cytochrome P450 96T1
Trinity187148	O22567.2	RecName: Full=1-deoxy-D-xylulose-5-phosphate synthase 1, chloroplastic; Short=1-deoxyxylulose-5-phosphate synthase; Short=DXP synthase; Short=DXPS; Flags: Precursor
Trinity187167	P27523.1	RecName: Full=Chlorophyll a-b binding protein of LHCII type III, chloroplastic; Short=CAB; Flags: Precursor
Trinity187181	Q43843.1	RecName: Full=Ribulose-phosphate 3-epimerase, chloroplastic; AltName: Full=Pentose-5-phosphate 3-epimerase; Short=PPE; AltName: Full=R5P3E; Short=RPE; Flags: Precursor
Trinity187272	Q5Z987.1	RecName: Full=Serine/threonine-protein kinase ATR
Trinity187286	O22151.2	RecName: Full=Golgi SNAP receptor complex member 1-2; AltName: Full=Golgi SNARE 12 protein; Short=AtGOS12
Trinity187289	Q9M2F1.2	RecName: Full=40S ribosomal protein S27-2
Trinity187296	O65554.1	RecName: Full=CBL-interacting serine/threonine-protein kinase 6; AltName: Full=SNF1-related kinase 3.14; AltName: Full=SOS2-like protein kinase PKS4; AltName: Full=SOS3-interacting protein 3
Trinity187324	Q66KL7.1	RecName: Full=Intraflagellar transport protein 20 homolog
Trinity187332	Q5R465.1	RecName: Full=40S ribosomal protein S3
Trinity187341	Q9URZ1.1	RecName: Full=Probable protein-L-isoaspartate O-methyltransferase; Short=PIMT; AltName: Full=L-isoaspartyl protein carboxyl methyltransferase; AltName: Full=Protein L-isoaspartyl methyltransferase; AltName: Full=Protein-beta-aspartate methyltransferase
Trinity187356	Q94AR8.1	RecName: Full=3-isopropylmalate dehydratase large subunit, chloroplastic; AltName: Full=AtLEUC; AltName: Full=Isopropylmalate isomerase large subunit 1; Short=AtIIL1; Flags: Precursor
Trinity187357	P30707.1	RecName: Full=60S ribosomal protein L9; AltName: Full=Gibberellin-regulated protein GA
Trinity187367	Q9SD82.1	RecName: Full=Replication protein A 70 kDa DNA-binding subunit B; Short=AtRPA70B; AltName: Full=AtRPA1-5; AltName: Full=Replication factor A protein 1B; AltName: Full=Replication protein A 1B; Short=AtRPA1B
Trinity187376	O00370.1	RecName: Full=LINE-1 retrotransposable element ORF2 protein; Short=ORF2p; Includes: RecName: Full=Reverse transcriptase; Includes: RecName: Full=Endonuclease
Trinity187381	Q804E1.2	RecName: Full=Type I iodothyronine deiodinase; AltName: Full=5DI; AltName: Full=DIOI; AltName: Full=Type 1 DI; AltName: Full=Type-I 5'-deiodinase
Trinity187384	Q6MY48.1	RecName: Full=60S ribosomal protein L17
Trinity187392	Q759L8.1	RecName: Full=40S ribosomal protein S16
Trinity187402	Q9SB64.1	RecName: Full=Protein NBR1 homolog; Short=AtNBR1; AltName: Full=At4g24690
Trinity187416	Q9Y324.1	RecName: Full=rRNA-processing protein FCF1 homolog Q5RFQ0.1 RecName: Full=rRNA-processing protein FCF1 homolog Q32PD0.1 RecName: Full=rRNA-processing protein FCF1 homolog
Trinity187421	P10394.1	RecName: Full=Retrovirus-related Pol polyprotein from transposon 412; Includes: RecName: Full=Protease; Includes: RecName: Full=Reverse transcriptase; Includes: RecName: Full=Endonuclease
Trinity187426	Q9FII7.1	RecName: Full=Structural maintenance of chromosomes protein 6B; AltName: Full=DNA repair protein RAD18; Short=AtRAD18
Trinity187430	P32599.1	RecName: Full=Fimbrin; AltName: Full=ABP67
Trinity187431	F4K265.1	RecName: Full=Autophagy-related protein 101
Trinity187436	Q07661.1	RecName: Full=Nucleoside diphosphate kinase 1; AltName: Full=Nucleoside diphosphate kinase I; Short=NDK I; Short=NDP kinase I; Short=NDPK I
Trinity187456	P34720.1	RecName: Full=Modification methylase MboIA; Short=M.MboIA; AltName: Full=Adenine-specific methyltransferase MboIA
Trinity187460	Q9SWG3.1	RecName: Full=Protein FAR-RED IMPAIRED RESPONSE 1
Trinity187462	O23016.1	RecName: Full=Probable voltage-gated potassium channel subunit beta; AltName: Full=K(+) channel subunit beta; AltName: Full=Potassium voltage beta 1; Short=KV-beta1
Trinity187471	Q9CF42.1	RecName: Full=Ribokinase; Short=RK
Trinity187490	O64725.1	RecName: Full=NADH dehydrogenase [ubiquinone] 1 beta subcomplex subunit 3-A
Trinity187501	Q5HRA9.1	RecName: Full=Putative antiporter subunit mnhD2; AltName: Full=Mrp complex subunit D2; AltName: Full=Putative NADH-ubiquinone oxidoreductase subunit mnhD2
Trinity187533	B7H2A9.1	RecName: Full=Arginine--tRNA ligase; AltName: Full=Arginyl-tRNA synthetase; Short=ArgRS B7I1U9.1 RecName: Full=Arginine--tRNA ligase; AltName: Full=Arginyl-tRNA synthetase; Short=ArgRS B2I0Y7.1 RecName: Full=Arginine--tRNA ligase; AltName: Full=Arginyl-tRNA synthetase; Short=ArgRS B0VBN5.1 RecName: Full=Arginine--tRNA ligase; AltName: Full=Arginyl-tRNA synthetase; Short=ArgRS
Trinity187539	P44196.1	RecName: Full=Uncharacterized protein HI_1427; Flags: Precursor
Trinity187550	Q6ME80.2	RecName: Full=Ribosomal RNA small subunit methyltransferase A; AltName: Full=16S rRNA (adenine(1518)-N(6)/adenine(1519)-N(6))-dimethyltransferase; AltName: Full=16S rRNA dimethyladenosine transferase; AltName: Full=16S rRNA dimethylase; AltName: Full=S-adenosylmethionine-6-N', N'-adenosyl(rRNA) dimethyltransferase
Trinity187554	Q3EAQ5.2	RecName: Full=Probable peptide/nitrate transporter At3g43790; AltName: Full=Protein ZINC INDUCED FACILITATOR-LIKE 2
Trinity187565	P24951.1	RecName: Full=Cytochrome b; AltName: Full=Complex III subunit 3; AltName: Full=Complex III subunit III; AltName: Full=Cytochrome b-c1 complex subunit 3; AltName: Full=Ubiquinol-cytochrome-c reductase complex cytochrome b subunit
Trinity187568	O06012.2	RecName: Full=Uncharacterized zinc-type alcohol dehydrogenase-like protein AdhB
Trinity187569	Q9C6T1.1	RecName: Full=Phosphomevalonate kinase, peroxisomal; AltName: Full=5-phosphomevalonate kinase; Short=AtPMK
Trinity187575	Q02753.1	RecName: Full=60S ribosomal protein L21-A; AltName: Full=Large ribosomal subunit protein eL21-A
Trinity187599	Q9T0K7.2	RecName: Full=3-hydroxyisobutyryl-CoA hydrolase-like protein 3, mitochondrial; Flags: Precursor
Trinity187617	P38661.1	RecName: Full=Probable protein disulfide-isomerase A6; AltName: Full=P5; Flags: Precursor
Trinity187624	Q9SD34.3	RecName: Full=Zinc finger CCCH domain-containing protein 44; Short=AtC3H44
Trinity187625	P78712.2	RecName: Full=Actin-related protein 3; AltName: Full=Actin-like protein 3
Trinity187629	Q9QYH6.1	RecName: Full=Melanoma-associated antigen D1; AltName: Full=Dlxin-1; AltName: Full=MAGE-D1 antigen; AltName: Full=Neurotrophin receptor-interacting MAGE homolog
Trinity187647	P26975.1	RecName: Full=Non-specific acid phosphatase; Short=NSAP; Flags: Precursor
Trinity187649	P46279.1	RecName: Full=DNA-directed RNA polymerase II subunit RPB7; Short=RNA polymerase II subunit B7
Trinity187655	Q9LF98.1	RecName: Full=Fructose-bisphosphate aldolase 8, cytosolic; Short=AtFBA8; AltName: Full=Cytosolic aldolase 1; Short=cAld1
Trinity187662	P57681.1	RecName: Full=Farnesylcysteine lyase; Flags: Precursor
Trinity187678	Q9FL03.1	RecName: Full=Scarecrow-like protein 4; Short=AtSCL4; AltName: Full=GRAS family protein 32; Short=AtGRAS-32
Trinity187679	P19524.1	RecName: Full=Myosin-2; AltName: Full=Cell division control protein 66; AltName: Full=Class V unconventional myosin MYO2; AltName: Full=Type V myosin heavy chain MYO2; Short=Myosin V MYO2
Trinity187703	Q9SH59.1	RecName: Full=Reticulon-like protein B3; Short=AtRTNLB3
Trinity187707	F4KFD8.1	RecName: Full=Small GTPase-like protein LIP2
Trinity187715	P77374.1	RecName: Full=Putative dimethyl sulfoxide reductase chain YnfE; Short=DMSO reductase; Flags: Precursor
Trinity187726	F4KHD8.1	RecName: Full=Nuclear pore complex protein GP210; AltName: Full=Nuclear pore membrane glycoprotein 210; AltName: Full=Nucleoporin GP210; AltName: Full=Protein EMBRYO DEFECTIVE 3012; Flags: Precursor
Trinity187729	P04323.1	RecName: Full=Retrovirus-related Pol polyprotein from transposon 17.6; Includes: RecName: Full=Protease; Includes: RecName: Full=Reverse transcriptase; Includes: RecName: Full=Endonuclease
Trinity187735	Q2KHM9.3	RecName: Full=Protein moonraker; Short=MNR; AltName: Full=OFD1- and FOPNL-interacting protein
Trinity187746	Q8H8N3.1	RecName: Full=S-adenosyl-L-methionine-dependent tRNA 4-demethylwyosine synthase; AltName: Full=tRNA wybutosine-synthesizing protein 1 homolog
Trinity187756	Q9FIB6.1	RecName: Full=26S proteasome non-ATPase regulatory subunit 12 homolog A; AltName: Full=26S proteasome regulatory subunit RPN5a; Short=AtRPN5a; AltName: Full=26S proteasome regulatory subunit p55 homolog A; AltName: Full=Protein EMBRYO DEFECTIVE 2107; AltName: Full=Protein MARIPOSA
Trinity187763	O00370.1	RecName: Full=LINE-1 retrotransposable element ORF2 protein; Short=ORF2p; Includes: RecName: Full=Reverse transcriptase; Includes: RecName: Full=Endonuclease
Trinity187793	Q5HMB3.1	RecName: Full=ATP synthase subunit a; AltName: Full=ATP synthase F0 sector subunit a; AltName: Full=F-ATPase subunit 6 Q8CNJ1.1 RecName: Full=ATP synthase subunit a; AltName: Full=ATP synthase F0 sector subunit a; AltName: Full=F-ATPase subunit 6
Trinity187811	P51907.1	RecName: Full=Excitatory amino acid transporter 3; AltName: Full=Excitatory amino-acid carrier 1; AltName: Full=Sodium-dependent glutamate/aspartate transporter 3; AltName: Full=Solute carrier family 1 member 1
Trinity187830	Q9LT02.1	RecName: Full=Probable manganese-transporting ATPase PDR2; AltName: Full=Protein MALE GAMETOGENESIS IMPAIRED ANTHERS; AltName: Full=Protein PHOSPHATE DEFICIENCY RESPONSE 2
Trinity187852	Q9LF80.1	RecName: Full=Probable xyloglucan 6-xylosyltransferase 3; AltName: Full=Putative glycosyltransferase 3; Short=AtGT3
Trinity187862	Q94CE3.1	RecName: Full=Beta carbonic anhydrase 5, chloroplastic; Short=AtbCA5; Short=AtbetaCA5; AltName: Full=Beta carbonate dehydratase 5; Flags: Precursor
Trinity187866	P11145.2	RecName: Full=Heat shock 70 kDa protein 4; Short=HSP70-4
Trinity187889	Q16836.3	RecName: Full=Hydroxyacyl-coenzyme A dehydrogenase, mitochondrial; Short=HCDH; AltName: Full=Medium and short-chain L-3-hydroxyacyl-coenzyme A dehydrogenase; AltName: Full=Short-chain 3-hydroxyacyl-CoA dehydrogenase; Flags: Precursor
Trinity187920	Q20772.1	RecName: Full=Probable glutaryl-CoA dehydrogenase, mitochondrial; Short=GCD; Flags: Precursor
Trinity187933	Q8FPY5.1	RecName: Full=Aspartyl/glutamyl-tRNA(Asn/Gln) amidotransferase subunit B; Short=Asp/Glu-ADT subunit B
Trinity187938	Q9LS72.1	RecName: Full=Pentatricopeptide repeat-containing protein At3g29230
Trinity187956	Q00624.1	RecName: Full=L-ascorbate oxidase homolog; Flags: Precursor
Trinity187957	P55143.1	RecName: Full=Glutaredoxin
Trinity188004	Q6WV72.3	RecName: Full=Histone H4 Q6WV73.3 RecName: Full=Histone H4 Q6WV90.3 RecName: Full=Histone H4 Q7K8C0.3 RecName: Full=Histone H4 Q7KQD1.3 RecName: Full=Histone H4 P62802.2 RecName: Full=Histone H4 P62804.2 RecName: Full=Histone H4; Contains: RecName: Full=Osteogenic growth peptide; Short=OGP P62794.2 RecName: Full=Histone H4 P62795.2 RecName: Full=Histone H4 P62796.2 RecName: Full=Histone H4 P62797…
Trinity188008	P52866.2	RecName: Full=60S ribosomal protein L36
Trinity188021	P0AGG3.2	RecName: Full=Acyl-CoA thioesterase 2; AltName: Full=Acyl-CoA thioesterase II; Short=TEII P0AGG2.2 RecName: Full=Acyl-CoA thioesterase 2; AltName: Full=Acyl-CoA thioesterase II; Short=TEII
Trinity188022	A4XY31.1	RecName: Full=Histidine--tRNA ligase; AltName: Full=Histidyl-tRNA synthetase; Short=HisRS
Trinity188048	P31405.1	RecName: Full=V-type proton ATPase catalytic subunit A; Short=V-ATPase subunit A; AltName: Full=V-ATPase 69 kDa subunit; AltName: Full=Vacuolar proton pump subunit alpha
Trinity188053	P54992.1	RecName: Full=Putative transposase in snaA-snaB intergenic region; AltName: Full=ORF401
Trinity188055	F4IHJ0.1	RecName: Full=Phosphatidylinositol/phosphatidylcholine transfer protein SFH8; AltName: Full=Protein SEC FOURTEEN HOMOLOGS 8; Short=AtSFH8
Trinity188056	Q9FT92.2	RecName: Full=Uncharacterized protein At5g08430
Trinity188068	Q9SZL8.1	RecName: Full=Protein FAR1-RELATED SEQUENCE 5
Trinity188084	Q8L765.1	RecName: Full=BTB/POZ and MATH domain-containing protein 1; AltName: Full=Protein BTB-POZ AND MATH DOMAIN 1; Short=AtBPM1
Trinity188117	Q3U4H6.1	RecName: Full=Hexosaminidase D; AltName: Full=Beta-N-acetylhexosaminidase; AltName: Full=Beta-hexosaminidase D; AltName: Full=Hexosaminidase domain-containing protein; AltName: Full=N-acetyl-beta-galactosaminidase
Trinity188119	Q5QGZ8.1	RecName: Full=Bifunctional nitrilase/nitrile hydratase NIT4A; Short=LaNIT4A; AltName: Full=3-cyanoalanine hydratase; AltName: Full=Cyanoalanine nitrilase A
Trinity188122	P0CT15.1	RecName: Full=40S ribosomal protein S29 L7IM20.1 RecName: Full=40S ribosomal protein S29
Trinity188147	Q9SSG3.2	RecName: Full=HIPL1 protein; Flags: Precursor
Trinity188182	O86422.2	RecName: Full=UDP-glucose 6-dehydrogenase; Short=UDP-Glc dehydrogenase; Short=UDP-GlcDH; Short=UDPGDH
Trinity188190	O24163.1	RecName: Full=Protoporphyrinogen oxidase, chloroplastic; Short=PPO; AltName: Full=Protoporphyrinogen IX oxidase isozyme I; Short=PPO I; Short=PPX I; Flags: Precursor
Trinity188205	Q4PCV8.1	RecName: Full=mRNA 3'-end-processing protein RNA14
Trinity188206	F4JJJ3.1	RecName: Full=External alternative NAD(P)H-ubiquinone oxidoreductase B3, mitochondrial; AltName: Full=External alternative NADH dehydrogenase NDB3; AltName: Full=NADH:ubiquinone reductase (non-electrogenic) NDB3; Flags: Precursor
Trinity188218	Q9XIE1.3	RecName: Full=Paired amphipathic helix protein Sin3-like 5
Trinity188228	P52904.1	RecName: Full=Pyruvate dehydrogenase E1 component subunit beta, mitochondrial; Short=PDHE1-B; Flags: Precursor
Trinity188248	Q9M667.2	RecName: Full=Disease resistance protein RPP13; AltName: Full=Resistance to Peronospora parasitica protein 13
Trinity188253	O14105.1	RecName: Full=Ribulose-phosphate 3-epimerase; AltName: Full=Pentose-5-phosphate 3-epimerase; Short=PPE; AltName: Full=RPE
Trinity188269	Q9SR36.1	RecName: Full=Glutathione S-transferase U8; Short=AtGSTU8; AltName: Full=GST class-tau member 8
Trinity188292	Q6A7Y1.1	RecName: Full=Glutamyl-Q tRNA(Asp) synthetase; Short=Glu-Q-RSs
Trinity188305	Q9ZUA3.1	RecName: Full=Microtubule-associated protein 70-3; Short=AtMAP70-3; AltName: Full=70 kDa microtubule-associated protein 3
Trinity188306	A4VSF1.1	RecName: Full=UPF0473 protein SSU05_0068 A4VYN9.1 RecName: Full=UPF0473 protein SSU98_0068
Trinity18833	Q43157.1	RecName: Full=Ribulose-phosphate 3-epimerase, chloroplastic; AltName: Full=Pentose-5-phosphate 3-epimerase; Short=PPE; AltName: Full=R5P3E; Short=RPE; Flags: Precursor
Trinity188334	Q9SXJ6.1	RecName: Full=ATP-dependent Clp protease proteolytic subunit 3, chloroplastic; AltName: Full=Endopeptidase ClpP3; Short=nClpP3; AltName: Full=nClpP4; Flags: Precursor
Trinity188345	O24606.1	RecName: Full=Protein ETHYLENE INSENSITIVE 3
Trinity188358	Q69TN4.1	RecName: Full=Two pore potassium channel c; Short=Two K(+) channel c; AltName: Full=Calcium-activated outward-rectifying potassium channel 3; Short=OsKCO3
Trinity188368	Q8LF21.2	RecName: Full=Dynamin-related protein 1C; AltName: Full=Dynamin-like protein 5; AltName: Full=Dynamin-like protein C; AltName: Full=Dynamin-like protein DLP1
Trinity188371	P60008.1	RecName: Full=Spermatid-specific linker histone H1-like protein
Trinity188381	Q8LPI7.1	RecName: Full=Casein kinase 1-like protein 4; AltName: Full=Protein CASEIN KINASE I-LIKE 4; Short=CK1.4
Trinity188392	O64654.1	RecName: Full=Thioredoxin-like 1-1, chloroplastic; AltName: Full=Atypical cysteine/histidine-rich thioredoxin 4; Short=AtACHT4; AltName: Full=Lilium-type thioredoxin 1-1; Flags: Precursor
Trinity188394	Q8JGS9.1	RecName: Full=40S ribosomal protein S18
Trinity188396	Q41140.1	RecName: Full=Pyrophosphate--fructose 6-phosphate 1-phosphotransferase subunit alpha; Short=PFP; AltName: Full=6-phosphofructokinase, pyrophosphate dependent; AltName: Full=PPi-PFK; AltName: Full=Pyrophosphate-dependent 6-phosphofructose-1-kinase
Trinity188397	Q40519.1	RecName: Full=Photosystem II 10 kDa polypeptide, chloroplastic; Short=PII10; Flags: Precursor
Trinity188399	P38219.1	RecName: Full=Obg-like ATPase 1
Trinity188400	Q8X4Z7.1	RecName: Full=HTH-type transcriptional regulator RutR; AltName: Full=Rut operon repressor
Trinity188406	Q94CK9.1	RecName: Full=Protein LATERAL ROOT PRIMORDIUM 1
Trinity188414	Q9MAU5.1	RecName: Full=Putative BPI/LBP family protein At1g04970; Flags: Precursor
Trinity188438	Q39799.1	RecName: Full=Endochitinase 1; Flags: Precursor
Trinity188449	P92519.1	RecName: Full=Uncharacterized mitochondrial protein AtMg00810; AltName: Full=ORF240b
Trinity188461	Q8LG03.1	RecName: Full=F-box protein At4g00755
Trinity188505	P76085.1	RecName: Full=Phenylacetate-coenzyme A ligase; AltName: Full=Phenylacetyl-CoA ligase; Short=PA-CoA ligase
Trinity188507	Q6ICX4.1	RecName: Full=Polypyrimidine tract-binding protein homolog 3
Trinity188513	Q09841.1	RecName: Full=Probable proteasome subunit beta type-2; Flags: Precursor
Trinity188520	P35402.1	RecName: Full=ER lumen protein-retaining receptor A; AltName: Full=HDEL receptor
Trinity188531	Q7L3B6.1	RecName: Full=Hsp90 co-chaperone Cdc37-like 1; AltName: Full=Hsp90-associating relative of Cdc37
Trinity188537	Q39043.2	RecName: Full=Mediator of RNA polymerase II transcription subunit 37f; AltName: Full=Heat shock 70 kDa protein 12; AltName: Full=Heat shock protein 70-12; Short=AtHsp70-12; AltName: Full=Luminal-binding protein 2; Short=AtBP2; Short=BiP2; Flags: Precursor
Trinity188549	P38972.2	RecName: Full=Phosphoribosylformylglycinamidine synthase; Short=FGAM synthase; Short=FGAMS; AltName: Full=Formylglycinamide ribonucleotide amidotransferase; Short=FGAR amidotransferase; Short=FGAR-AT; AltName: Full=Formylglycinamide ribotide amidotransferase
Trinity188551	O00370.1	RecName: Full=LINE-1 retrotransposable element ORF2 protein; Short=ORF2p; Includes: RecName: Full=Reverse transcriptase; Includes: RecName: Full=Endonuclease
Trinity188560	Q00859.1	RecName: Full=Mitogen-activated protein kinase; AltName: Full=FsMAPK
Trinity18859	Q9XJ60.1	RecName: Full=MADS-box transcription factor 50; Short=OsMADS50; AltName: Full=Protein AGAMOUS-like 20; AltName: Full=Protein SUPPRESSOR OF CONSTANS OVEREXPRESSION 1-like; Short=OsSOC1; AltName: Full=RMADS208
Trinity188601	O00370.1	RecName: Full=LINE-1 retrotransposable element ORF2 protein; Short=ORF2p; Includes: RecName: Full=Reverse transcriptase; Includes: RecName: Full=Endonuclease
Trinity188642	Q9FPS2.1	RecName: Full=Ubiquitin carboxyl-terminal hydrolase 25; AltName: Full=Deubiquitinating enzyme 25; Short=AtUBP25; AltName: Full=Ubiquitin thioesterase 25; AltName: Full=Ubiquitin-specific-processing protease 25
Trinity188648	P25708.2	RecName: Full=NADH dehydrogenase [ubiquinone] flavoprotein 1, mitochondrial; AltName: Full=Complex I-51kD; Short=CI-51kD; AltName: Full=NADH dehydrogenase flavoprotein 1; AltName: Full=NADH-ubiquinone oxidoreductase 51 kDa subunit; Flags: Precursor
Trinity188656	B6DCV0.1	RecName: Full=U5-lycotoxin-Ls1a; AltName: Full=Toxin-like structure LSTX-E1; Flags: Precursor
Trinity188664	Q9SQ69.1	RecName: Full=NADPH-dependent codeinone reductase 1-2
Trinity188669	P22242.1	RecName: Full=Desiccation-related protein PCC13-62; Flags: Precursor
Trinity188674	O42786.1	RecName: Full=Tubulin beta chain; AltName: Full=Beta-tubulin
Trinity188688	F4JFJ3.1	RecName: Full=ATP-dependent DNA helicase At3g02060, chloroplastic; Flags: Precursor
Trinity188708	P0CT62.1	RecName: Full=40S ribosomal protein S30-A P0CT63.1 RecName: Full=40S ribosomal protein S30-B
Trinity188709	Q6EVK6.1	RecName: Full=ATP-dependent helicase BRM; AltName: Full=Protein BRAHMA; Short=AtBRM; AltName: Full=Protein CHROMATIN REMODELING 2; Short=AtCHR2
Trinity188718	Q0QEP2.1	RecName: Full=ATP synthase subunit beta, mitochondrial
Trinity188724	A5CVK5.1	RecName: Full=Uroporphyrinogen decarboxylase; Short=UPD; Short=URO-D
Trinity188726	J9MJK9.1	RecName: Full=Transaldolase; Short=FoTal
Trinity188735	Q09172.1	RecName: Full=Protein phosphatase 2C homolog 2; Short=PP2C-2
Trinity188737	Q8NE18.4	RecName: Full=Putative methyltransferase NSUN7; AltName: Full=NOL1/NOP2/Sun domain family member 7
Trinity188739	Q2KDV1.1	RecName: Full=Phosphonates import ATP-binding protein PhnC
Trinity188742	P14127.1	RecName: Full=40S ribosomal protein S17-B; AltName: Full=RP51B; AltName: Full=Small ribosomal subunit protein eS17-B
Trinity188743	Q7RVX9.2	RecName: Full=Repressible high-affinity phosphate permease
Trinity188758	Q7XZF7.2	RecName: Full=Probable DNA gyrase subunit A, chloroplastic/mitochondrial; Flags: Precursor
Trinity188766	Q680P8.2	RecName: Full=40S ribosomal protein S29
Trinity188778	Q8LGI8.1	RecName: Full=N-terminal acetyltransferase B complex catalytic subunit NAA20; AltName: Full=NatB N-alpha-terminal acetylation complex catalytic subunit
Trinity188799	P92994.1	RecName: Full=Trans-cinnamate 4-monooxygenase; AltName: Full=Cinnamic acid 4-hydroxylase; Short=C4H; Short=CA4H; AltName: Full=Cytochrome P450 73; AltName: Full=Cytochrome P450C4H
Trinity188802	Q6AWW5.1	RecName: Full=Ankyrin repeat-containing protein At5g02620
Trinity188806	Q70KF8.1	RecName: Full=Succinate dehydrogenase [ubiquinone] iron-sulfur subunit, mitochondrial; AltName: Full=Iron-sulfur subunit of complex II; Short=Ip; Flags: Precursor
Trinity188819	B8XGR3.1	RecName: Full=Metallocarboxypeptidase A; Short=MCPA; AltName: Full=Carboxypeptidase M14A; Flags: Precursor
Trinity188834	Q9SND9.1	RecName: Full=Uncharacterized acetyltransferase At3g50280
Trinity188839	B2W2N2.1	RecName: Full=Mannitol 2-dehydrogenase; Short=M2DH; Short=MDH
Trinity188856	Q9SA25.1	RecName: Full=Wall-associated receptor kinase-like 8; Flags: Precursor
Trinity188882	P18781.1	RecName: Full=Tellurium resistance protein TerD
Trinity188888	Q9LUG9.1	RecName: Full=Mediator of RNA polymerase II transcription subunit 33A; AltName: Full=REF4-related 1 protein; AltName: Full=REF4-resembling 1 protein
Trinity188904	F4JZC2.1	RecName: Full=Cytosolic endo-beta-N-acetylglucosaminidase 1; Short=ENGase 1; AltName: Full=Endo-beta-N-acetyglucosaminidase 85A; Short=AtENGase85A
Trinity188912	O00487.1	RecName: Full=26S proteasome non-ATPase regulatory subunit 14; AltName: Full=26S proteasome regulatory subunit RPN11; AltName: Full=26S proteasome-associated PAD1 homolog 1 O35593.2 RecName: Full=26S proteasome non-ATPase regulatory subunit 14; AltName: Full=26S proteasome regulatory subunit RPN11; AltName: Full=MAD1
Trinity188928	Q921I1.1	RecName: Full=Serotransferrin; Short=Transferrin; AltName: Full=Beta-1 metal-binding globulin; AltName: Full=Siderophilin; Flags: Precursor
Trinity188951	Q32Q06.3	RecName: Full=AP-1 complex subunit mu-1; AltName: Full=AP-mu chain family member mu1A; AltName: Full=Adaptor protein complex AP-1 subunit mu-1; AltName: Full=Adaptor-related protein complex 1 subunit mu-1; AltName: Full=Clathrin assembly protein complex 1 mu-1 medium chain 1; AltName: Full=Golgi adaptor HA1/AP1 adaptin mu-1 subunit; AltName: Full=Mu-adaptin 1; AltName: Full=Mu1A-adaptin
Trinity188962	P9WNS6.1	RecName: Full=Probable tRNA-dihydrouridine synthase P9WNS7.1 RecName: Full=Probable tRNA-dihydrouridine synthase
Trinity188969	Q9SEI4.1	RecName: Full=26S proteasome regulatory subunit 6B homolog; AltName: Full=26S protease subunit 6B homolog; AltName: Full=26S proteasome AAA-ATPase subunit RPT3; AltName: Full=Protein BMAA insensitive morphology 409; AltName: Full=Regulatory particle triple-A ATPase subunit 3
Trinity188982	P62084.1	RecName: Full=40S ribosomal protein S7
Trinity188983	P96589.1	RecName: Full=Uncharacterized amino acid permease YdaO
Trinity188989	Q9SJM1.1	RecName: Full=ACT domain-containing protein ACR10; AltName: Full=Protein ACT DOMAIN REPEATS 10
Trinity188992	Q8L5Y5.1	RecName: Full=Probable protein S-acyltransferase 19; AltName: Full=Probable palmitoyltransferase At4g15080; AltName: Full=Zinc finger DHHC domain-containing protein At4g15080
Trinity189003	Q8VZ14.1	RecName: Full=Receptor homology region, transmembrane domain- and RING domain-containing protein 2; Short=AtRMR2; AltName: Full=ReMembR-H2 protein JR702; Flags: Precursor
Trinity189008	C8VTR6.1	RecName: Full=Putative acyl-coenzyme A synthetase
Trinity189023	Q8VY07.1	RecName: Full=Clathrin interactor EPSIN 1; AltName: Full=EPSIN-related 1
Trinity189030	Q9SHI2.2	RecName: Full=Leucine-rich repeat receptor-like serine/threonine-protein kinase At1g17230; Flags: Precursor
Trinity189058	Q7XBQ9.1	RecName: Full=Disease resistance protein RGA2; AltName: Full=Blight resistance protein RPI; AltName: Full=RGA2-blb
Trinity189074	O24045.1	RecName: Full=Ribulose bisphosphate carboxylase small chain, chloroplastic; Short=RuBisCO small subunit; Flags: Precursor
Trinity189078	Q9C7S5.1	RecName: Full=Tyrosine-sulfated glycopeptide receptor 1; AltName: Full=PSY1 receptor
Trinity189079	P23876.1	RecName: Full=Ferric enterobactin transport system permease protein FepD
Trinity189128	Q9SGP2.1	RecName: Full=Receptor-like protein kinase HSL1; AltName: Full=Protein HAESA-LIKE1; Flags: Precursor
Trinity189176	Q9LZV7.1	RecName: Full=Leucine-rich repeat receptor-like protein kinase PXC2; AltName: Full=Protein PXY/TDR-CORRELATED 2; Flags: Precursor
Trinity189177	Q8LD03.2	RecName: Full=40S ribosomal protein S7-3
Trinity189197	Q8L7R2.1	RecName: Full=Homoserine kinase; AltName: Full=Protein DOWNY MILDEW RESISTANT 1; Flags: Precursor
Trinity189242	P56399.1	RecName: Full=Ubiquitin carboxyl-terminal hydrolase 5; AltName: Full=Deubiquitinating enzyme 5; AltName: Full=Isopeptidase T; AltName: Full=Ubiquitin thioesterase 5; AltName: Full=Ubiquitin-specific-processing protease 5
Trinity189253	Q14AI0.1	RecName: Full=Sister chromatid cohesion protein DCC1; AltName: Full=Defective in sister chromatid cohesion protein 1 homolog
Trinity189263	Q5VMI0.1	RecName: Full=UDP-glucose:2-hydroxyflavanone C-glucosyltransferase; Short=OsCGT
Trinity189313	Q8K021.1	RecName: Full=Secretory carrier-associated membrane protein 1; Short=Secretory carrier membrane protein 1
Trinity189319	Q0WL80.1	RecName: Full=UDP-glucose:glycoprotein glucosyltransferase; AltName: Full=EMS-mutagenized BRI1 suppressor 1; AltName: Full=Protein PRIORITY IN SWEET LIFE 2; Flags: Precursor
Trinity189324	P0CT73.1	RecName: Full=40S ribosomal protein S11-A P0CT74.1 RecName: Full=40S ribosomal protein S11-B
Trinity189359	F4J3G5.1	RecName: Full=Carboxyl-terminal-processing peptidase 3, chloroplastic; AltName: Full=D1 C-terminal processing protease 3; AltName: Full=Photosystem II D1 protein processing peptidase 3; Flags: Precursor
Trinity189381	D3UAG7.1	RecName: Full=UDP-glycosyltransferase 88F3; AltName: Full=UDP-glucose:chalcone 2'-O-glucosyltransferase
Trinity189386	Q1RIP8.1	RecName: Full=Probable DNA helicase II homolog
Trinity189478	Q4WZJ6.1	RecName: Full=Postreplication repair E3 ubiquitin-protein ligase rad18; AltName: Full=RING-type E3 ubiquitin transferase rad18
Trinity189486	Q9SIP1.1	RecName: Full=Stress-response A/B barrel domain-containing protein UP3; AltName: Full=Unknown protein 3
Trinity189487	O82533.2	RecName: Full=Cell division protein FtsZ homolog 2-1, chloroplastic; Short=AtFtsZ2-1; AltName: Full=Plastid division protein FTSZ2-1; Flags: Precursor
Trinity189507	Q6PE25.1	RecName: Full=Elongation factor 1-gamma; Short=EF-1-gamma; AltName: Full=eEF-1B gamma
Trinity189512	B0VSL0.1	RecName: Full=Succinate--CoA ligase [ADP-forming] subunit beta; AltName: Full=Succinyl-CoA synthetase subunit beta; Short=SCS-beta
Trinity189530	F4IAG2.1	RecName: Full=Starch synthase 3, chloroplastic/amyloplastic; Short=AtSS3; AltName: Full=Soluble starch synthase III; Flags: Precursor
Trinity189535	Q6F9B9.1	RecName: Full=Elongation factor 4; Short=EF-4; AltName: Full=Ribosomal back-translocase LepA
Trinity189536	Q9SMX9.2	RecName: Full=Squamosa promoter-binding-like protein 1
Trinity189543	Q9ASU7.1	RecName: Full=Peter Pan-like protein
Trinity189562	Q8NIN9.1	RecName: Full=Hydrophobin-1; AltName: Allergen=Cla h ?; Flags: Precursor
Trinity189569	Q9LY77.1	RecName: Full=Calcium-transporting ATPase 12, plasma membrane-type; AltName: Full=Ca(2+)-ATPase isoform 12
Trinity189574	Q9SHI3.1	RecName: Full=Receptor-like protein 2; Short=AtRLP2; Flags: Precursor
Trinity189575	P27396.1	RecName: Full=17.8 kDa class I heat shock protein; AltName: Full=Clone DCHSP17.7
Trinity189577	P77775.1	RecName: Full=Epimerase family protein YfcH
Trinity189602	O82797.1	RecName: Full=Proliferating cell nuclear antigen; Short=PCNA
Trinity189641	P44170.1	RecName: Full=Uncharacterized protein HI_1376
Trinity189653	Q9FL07.1	RecName: Full=RING-H2 finger protein ATL46; AltName: Full=RING-type E3 ubiquitin transferase ATL46
Trinity189655	Q94FL9.1	RecName: Full=Transcription factor MYB3R-4; AltName: Full=Myb-related protein 3R-4; AltName: Full=Protein ENHANCED DEFECTIVE CYTOKINESIS
Trinity189657	P28020.2	RecName: Full=Casein kinase II subunit alpha; Short=CK II
Trinity189665	Q9ZWB3.1	RecName: Full=Casein kinase 1-like protein 9; AltName: Full=Dual specificity kinase 1; AltName: Full=Protein CASEIN KINASE I-LIKE 9; AltName: Full=Protein CASEIN KINASE I-LIKE 9 ALPHA; AltName: Full=Protein CASEIN KINASE I-LIKE 9 BETA
Trinity189668	P13587.1	RecName: Full=Sodium transport ATPase 1
Trinity189701	P27073.1	RecName: Full=40S ribosomal protein S19; AltName: Full=S16
Trinity189707	Q9XGX9.2	RecName: Full=Mitochondrial import inner membrane translocase subunit TIM9; AltName: Full=Protein EMBRYO DEFECTIVE 2474
Trinity189709	Q7DDH4.1	RecName: Full=Putative lipoprotein NMB1126/NMB1164; Flags: Precursor
Trinity189711	Q680C0.1	RecName: Full=GDSL esterase/lipase At4g10955
Trinity189715	Q5TKG3.1	RecName: Full=Vacuolar cation/proton exchanger 1b; AltName: Full=Ca(2+)/H(+) exchanger 1b; AltName: Full=OsCAX1b
Trinity189722	Q9SWG3.1	RecName: Full=Protein FAR-RED IMPAIRED RESPONSE 1
Trinity189726	Q38798.2	RecName: Full=Calnexin homolog 2; Flags: Precursor
Trinity189733	Q4PHU9.2	RecName: Full=ATP-dependent RNA helicase DBP2
Trinity189739	P32759.1	RecName: Full=Alpha-1-antitrypsin homolog; Flags: Precursor
Trinity189745	Q9ASU7.1	RecName: Full=Peter Pan-like protein
Trinity189751	Q5R5J6.1	RecName: Full=Gamma-tubulin complex component 2; Short=GCP-2
Trinity189761	P35535.1	RecName: Full=Flagellar biosynthetic protein FliQ
Trinity189763	P46392.2	RecName: Full=Acetyl-/propionyl-coenzyme A carboxylase alpha chain; Includes: RecName: Full=Biotin carboxylase; Includes: RecName: Full=Biotin carboxyl carrier protein; Short=BCCP
Trinity189768	O53732.3	RecName: Full=Tuberculostearic acid methyltransferase UfaA1; Short=TSA methyltransferase
Trinity189771	S0DRW4.1	RecName: Full=Hydrolase FUB4; AltName: Full=Fusaric acid biosynthesis protein 4
Trinity189772	Q9ZUM2.2	RecName: Full=Tobamovirus multiplication protein 3; Short=AtTOM3
Trinity189777	P0DMW4.1	RecName: Full=Small integral membrane protein 10-like protein 2A P0DMW5.1 RecName: Full=Small integral membrane protein 10-like protein 2B
Trinity189797	P04323.1	RecName: Full=Retrovirus-related Pol polyprotein from transposon 17.6; Includes: RecName: Full=Protease; Includes: RecName: Full=Reverse transcriptase; Includes: RecName: Full=Endonuclease
Trinity189802	A3QK15.1	RecName: Full=Acetoacetyl-CoA synthetase
Trinity189818	P13633.3	RecName: Full=C4-dicarboxylate transport sensor protein DctB
Trinity189821	Q9ZS34.1	RecName: Full=Geranylgeranyl diphosphate reductase, chloroplastic; AltName: Full=Geranylgeranyl reductase; Flags: Precursor
Trinity189831	P9WGM2.1	RecName: Full=Probable transcriptional regulatory protein pdtaR P9WGM3.1 RecName: Full=Probable transcriptional regulatory protein pdtaR
Trinity189847	Q9FJV0.1	RecName: Full=Mitogen-activated protein kinase kinase 6; Short=AtMKK6; Short=MAP kinase kinase 6; AltName: Full=Protein Arabidopsis NQK1 homolog
Trinity189857	Q9SGA8.1	RecName: Full=UDP-glycosyltransferase 83A1
Trinity189891	Q9P4C2.3	RecName: Full=Alcohol dehydrogenase 2; AltName: Full=Alcohol dehydrogenase II
Trinity189910	P29070.2	RecName: Full=Chitin synthase 1; AltName: Full=Chitin-UDP acetyl-glucosaminyl transferase 1; AltName: Full=Class-III chitin synthase 3
Trinity189937	Q41558.2	RecName: Full=Transcription factor HBP-1b(c1)
Trinity189946	Q5VP70.1	RecName: Full=Auxin efflux carrier component 3a; Short=OsPIN3a; AltName: Full=OSPIN10a; AltName: Full=OsPIN3t
Trinity189954	P41756.1	RecName: Full=Phosphoglycerate kinase
Trinity189964	Q9M2Z4.1	RecName: Full=Membrane steroid-binding protein 2; Short=AtMP2; AltName: Full=Membrane-associated progesterone-binding protein 3; Short=AtMAPR3
Trinity189980	O48700.2	RecName: Full=U-box domain-containing protein 6; AltName: Full=Plant U-box protein 6; AltName: Full=RING-type E3 ubiquitin transferase PUB6
Trinity189982	Q9LI74.1	RecName: Full=Protein CHUP1, chloroplastic; AltName: Full=Protein CHLOROPLAST UNUSUAL POSITIONING 1
Trinity189999	P0AC67.1	RecName: Full=Glutaredoxin-like protein NrdH P0AC66.1 RecName: Full=Glutaredoxin-like protein NrdH P0AC65.1 RecName: Full=Glutaredoxin-like protein NrdH P0AC68.1 RecName: Full=Glutaredoxin-like protein NrdH
Trinity190000	Q9LWM4.1	RecName: Full=CBL-interacting protein kinase 5; AltName: Full=OsCIPK05
Trinity190026	P34737.1	RecName: Full=40S ribosomal protein S15; AltName: Full=S12
Trinity190097	P93009.1	RecName: Full=Protein CutA, chloroplastic; AltName: Full=Copper-binding protein CutA; Short=AtCUTA; Flags: Precursor
Trinity190106	Q9C9W5.1	RecName: Full=Glycerate dehydrogenase HPR, peroxisomal; Short=GDH; AltName: Full=NADH-dependent hydroxypyruvate reductase 1; Short=AtHPR1; Short=HPR 1
Trinity190110	P50914.4	RecName: Full=60S ribosomal protein L14; AltName: Full=CAG-ISL 7; AltName: Full=Large ribosomal subunit protein eL14
Trinity190125	A1CFL2.1	RecName: Full=Dehydrogenase patE; AltName: Full=Patulin synthesis protein E; Flags: Precursor
Trinity190146	O13864.1	RecName: Full=Importin subunit beta-1; AltName: Full=Importin-95; AltName: Full=Karyopherin subunit beta-1; AltName: Full=Karyopherin-95
Trinity190150	Q6YU51.1	RecName: Full=Probable 1-deoxy-D-xylulose-5-phosphate synthase 2, chloroplastic; Short=1-deoxyxylulose-5-phosphate synthase; Short=DXP synthase; Short=DXPS; Flags: Precursor
Trinity190153	P0CP29.1	RecName: Full=Phosphatidylglycerol/phosphatidylinositol transfer protein; Short=PG/PI-TP; Flags: Precursor P0CP28.1 RecName: Full=Phosphatidylglycerol/phosphatidylinositol transfer protein; Short=PG/PI-TP; Flags: Precursor
Trinity190160	P10978.1	RecName: Full=Retrovirus-related Pol polyprotein from transposon TNT 1-94; Includes: RecName: Full=Protease; Includes: RecName: Full=Reverse transcriptase; Includes: RecName: Full=Endonuclease
Trinity190168	P49227.3	RecName: Full=60S ribosomal protein L5-2
Trinity190187	O14255.1	RecName: Full=Probable mannosyl-oligosaccharide glucosidase; AltName: Full=Processing A-glucosidase I
Trinity190290	Q3V079.2	RecName: Full=Basal body-orientation factor 1; AltName: Full=Coiled-coil domain-containing protein 176
Trinity190294	O64477.1	RecName: Full=G-type lectin S-receptor-like serine/threonine-protein kinase At2g19130; Flags: Precursor
Trinity190296	O75153.2	RecName: Full=Clustered mitochondria protein homolog
Trinity190301	Q54BC8.1	RecName: Full=Proteasome subunit beta type-5; Flags: Precursor
Trinity190304	P9WHH6.1	RecName: Full=NAD(P)H dehydrogenase (quinone); AltName: Full=NAD(P)H quinone reductase; AltName: Full=NAD(P)H: menadione oxidoreductase; AltName: Full=NADH-menadione reductase P9WHH7.1 RecName: Full=NAD(P)H dehydrogenase (quinone); AltName: Full=NAD(P)H quinone reductase; AltName: Full=NAD(P)H: menadione oxidoreductase; AltName: Full=NADH-menadione reductase
Trinity190309	Q5R8W1.1	RecName: Full=Kelch domain-containing protein 4
Trinity190316	Q11002.2	RecName: Full=Calpain-A; AltName: Full=Calcium-activated neutral proteinase A; Short=CANP A; Contains: RecName: Full=Calpain-A catalytic subunit
Trinity190323	Q6ZDJ7.1	RecName: Full=UDP-glucose 4-epimerase 2; Short=OsUGE-2; AltName: Full=UDP-galactose 4-epimerase 2
Trinity190341	A2WW87.1	RecName: Full=Transcription factor GAMYB; AltName: Full=OsGAMyb
Trinity190366	P0CR69.1	RecName: Full=Transcription elongation factor SPT4; AltName: Full=Chromatin elongation factor SPT4 P0CR68.1 RecName: Full=Transcription elongation factor SPT4; AltName: Full=Chromatin elongation factor SPT4
Trinity190389	P0C953.1	RecName: Full=Histone H2A P0C952.1 RecName: Full=Histone H2A
Trinity190403	Q5ATG7.1	RecName: Full=Aspyridones efflux protein apdF; AltName: Full=Aspyridones biosynthesis protein F
Trinity190407	Q6R567.1	RecName: Full=E3 ubiquitin-protein ligase RMA1H1; AltName: Full=Protein RING membrane-anchor 1 homolog 1; AltName: Full=RING-type E3 ubiquitin transferase RMA1H1
Trinity190411	P21829.3	RecName: Full=Pyridoxal phosphate phosphatase YbhA; Short=PLP phosphatase
Trinity190439	O43105.2	RecName: Full=40S ribosomal protein S7; AltName: Full=Cytoplasmic ribosomal protein 15
Trinity190442	O60061.1	RecName: Full=Dolichyl-phosphate beta-glucosyltransferase; Short=DolP-glucosyltransferase; AltName: Full=Asparagine-linked glycosylation protein 5
Trinity190462	P44184.1	RecName: Full=Uncharacterized protein HI_1410
Trinity190471	Q941I6.1	RecName: Full=DNA mismatch repair protein PMS1; AltName: Full=Postmeiotic segregation protein 1; AltName: Full=Protein POSTMEIOTIC SEGREGATION 1
Trinity190480	A6LIU6.1	RecName: Full=Potassium-transporting ATPase potassium-binding subunit; AltName: Full=ATP phosphohydrolase [potassium-transporting] A chain; AltName: Full=Potassium-binding and translocating subunit A; AltName: Full=Potassium-translocating ATPase A chain
Trinity190488	B2RY56.2	RecName: Full=RNA-binding protein 25; AltName: Full=RNA-binding motif protein 25
Trinity190522	Q9LDE4.1	RecName: Full=Ethylene-responsive transcription factor 7; Short=AtERF7; AltName: Full=Ethylene-responsive element-binding factor 7; Short=EREBP-7
Trinity190524	Q2HXL0.2	RecName: Full=Respiratory burst oxidase homolog protein C; AltName: Full=NADPH oxidase RBOHC; AltName: Full=StRBOHC
Trinity190536	Q9LHE5.3	RecName: Full=Mitochondrial import receptor subunit TOM40-1; AltName: Full=Translocase of outer membrane 40 kDa subunit homolog 1; Contains: RecName: Full=Mitochondrial import receptor subunit TOM40-1, N-terminally processed
Trinity190544	P30156.1	RecName: Full=Tubulin beta-5 chain; AltName: Full=Beta-5-tubulin
Trinity190548	Q5R4D2.1	RecName: Full=Oxidoreductase NAD-binding domain-containing protein 1; Flags: Precursor
Trinity190549	Q7TQI3.2	RecName: Full=Ubiquitin thioesterase OTUB1; AltName: Full=Deubiquitinating enzyme OTUB1; AltName: Full=OTU domain-containing ubiquitin aldehyde-binding protein 1; AltName: Full=Otubain-1; AltName: Full=Ubiquitin-specific-processing protease OTUB1 B2RYG6.1 RecName: Full=Ubiquitin thioesterase OTUB1; AltName: Full=Deubiquitinating enzyme OTUB1; AltName: Full=OTU domain-containing ubiquitin aldehyde…
Trinity190552	Q01518.5	RecName: Full=Adenylyl cyclase-associated protein 1; Short=CAP 1
Trinity190553	Q9LSC2.1	RecName: Full=PTI1-like tyrosine-protein kinase At3g15890
Trinity190563	Q9SH59.1	RecName: Full=Reticulon-like protein B3; Short=AtRTNLB3
Trinity190573	P26810.1	RecName: Full=Pol polyprotein; Contains: RecName: Full=Protease; Contains: RecName: Full=Reverse transcriptase/ribonuclease H; Short=RT; Contains: RecName: Full=Integrase; Short=IN
Trinity190596	Q940Q3.1	RecName: Full=Zinc transporter ZTP29; AltName: Full=Zinc transporter 29
Trinity190645	B9DFI7.2	RecName: Full=Probable methyltransferase PMT2
Trinity190663	E0ZS47.1	RecName: Full=Urease accessory protein G; Short=AtUREG
Trinity190668	Q9Y8B5.1	RecName: Full=Mitochondrial-processing peptidase subunit beta; AltName: Full=Beta-MPP; Flags: Precursor
Trinity190670	Q9ZVP8.2	RecName: Full=NAC domain-containing protein 35; Short=ANAC035; AltName: Full=Protein LONG VEGETATIVE PHASE 1; Short=AtLOV1
Trinity190671	Q96MW7.1	RecName: Full=Tigger transposable element-derived protein 1
Trinity190675	Q9LHP4.1	RecName: Full=Receptor-like protein kinase 2; Flags: Precursor
Trinity190678	Q9C8M9.1	RecName: Full=Protein STRUBBELIG-RECEPTOR FAMILY 6; AltName: Full=Leucine-rich repeat receptor kinase-like protein SRF6; Flags: Precursor
Trinity190681	Q9FE64.2	RecName: Full=Elongation factor G, mitochondrial; Short=EF-Gmt; AltName: Full=Elongation factor G 1, mitochondrial; Short=mEF-G 1; AltName: Full=Elongation factor G1
Trinity190684	Q9GP34.1	RecName: Full=Probable cyclin-H
Trinity190693	Q00594.1	RecName: Full=Medium-chain-fatty-acid--CoA ligase; AltName: Full=Medium-chain acyl-CoA synthetase
Trinity190730	Q9S9N9.1	RecName: Full=Cinnamoyl-CoA reductase 1; Short=AtCCR1; AltName: Full=Protein IRREGULAR XYLEM 4
Trinity190746	Q9XYZ5.1	RecName: Full=DNA damage-binding protein 1; Short=D-DDB1; AltName: Full=Damage-specific DNA-binding protein 1; AltName: Full=Protein piccolo
Trinity190763	P53252.1	RecName: Full=Sphingolipid long chain base-responsive protein PIL1
Trinity190769	Q28FE2.2	RecName: Full=Mediator of RNA polymerase II transcription subunit 31; AltName: Full=Mediator complex subunit 31; AltName: Full=Mediator complex subunit soh1
Trinity190781	O04603.1	RecName: Full=50S ribosomal protein L5, chloroplastic; Flags: Precursor
Trinity190863	Q43822.1	RecName: Full=Glycerol-3-phosphate acyltransferase, chloroplastic; Short=GPAT; Flags: Precursor
Trinity190921	Q6Z382.1	RecName: Full=Coatomer subunit gamma-2; AltName: Full=Gamma-2-coat protein; Short=Gamma-2-COP
Trinity190932	Q9JI10.1	RecName: Full=Serine/threonine-protein kinase 3; AltName: Full=Mammalian STE20-like protein kinase 2; Short=MST-2; AltName: Full=STE20-like kinase MST2; Contains: RecName: Full=Serine/threonine-protein kinase 3 36kDa subunit; Short=MST2/N; Contains: RecName: Full=Serine/threonine-protein kinase 3 20kDa subunit; Short=MST2/C
Trinity190939	Q9SAC0.1	RecName: Full=15-cis-zeta-carotene isomerase, chloroplastic; Flags: Precursor
Trinity190952	P22337.1	RecName: Full=Stearoyl-[acyl-carrier-protein] 9-desaturase, chloroplastic; Short=Stearoyl-ACP desaturase; AltName: Full=Acyl-[acyl-carrier-protein] desaturase; AltName: Full=Delta(9) stearoyl-acyl carrier protein desaturase; Flags: Precursor
Trinity190971	Q500U8.1	RecName: Full=Tetraketide alpha-pyrone reductase 1; AltName: Full=Protein DIHYDROFLAVONOL 4-REDUCTASE-LIKE 1
Trinity190980	Q8ND76.2	RecName: Full=Cyclin-Y; Short=Cyc-Y; AltName: Full=Cyclin box protein 1; AltName: Full=Cyclin fold protein 1; AltName: Full=cyclin-X
Trinity190983	O08528.1	RecName: Full=Hexokinase-2; AltName: Full=Hexokinase type II; Short=HK II
Trinity190992	Q6BXH8.1	RecName: Full=40S ribosomal protein S6
Trinity190997	P35441.1	RecName: Full=Thrombospondin-1; Flags: Precursor
Trinity191002	P23777.1	RecName: Full=Serine/threonine-protein phosphatase PP1
Trinity191013	P65052.1	RecName: Full=Uncharacterized protein Mb2925c P9WL26.1 RecName: Full=Uncharacterized protein MT2969 P9WL27.1 RecName: Full=Uncharacterized protein Rv2901c
Trinity191025	C0LGG8.1	RecName: Full=Probable LRR receptor-like serine/threonine-protein kinase At1g53430; Flags: Precursor
Trinity19103	P46032.1	RecName: Full=Protein NRT1/ PTR FAMILY 8.3; Short=AtNPF8.3; AltName: Full=Histidine-transporting protein; AltName: Full=Peptide transporter PTR2
Trinity191038	P38748.1	RecName: Full=RING finger protein ETP1; AltName: Full=BRAP2 homolog; AltName: Full=Ethanol tolerance protein 1
Trinity191039	P48506.2	RecName: Full=Glutamate--cysteine ligase catalytic subunit; AltName: Full=GCS heavy chain; AltName: Full=Gamma-ECS; AltName: Full=Gamma-glutamylcysteine synthetase
Trinity191051	Q8VZ14.1	RecName: Full=Receptor homology region, transmembrane domain- and RING domain-containing protein 2; Short=AtRMR2; AltName: Full=ReMembR-H2 protein JR702; Flags: Precursor
Trinity191056	Q0TLR9.1	RecName: Full=HTH-type transcriptional regulator SgrR
Trinity191062	F4IJV4.1	RecName: Full=Probable pre-mRNA-splicing factor ATP-dependent RNA helicase DEAH6; AltName: Full=DEAH RNA helicase homolog PRP2; AltName: Full=Protein MATERNAL EFFECT EMBRYO ARREST 29
Trinity191065	O48881.1	RecName: Full=Thiamine biosynthetic bifunctional enzyme BTH1, chloroplastic; Includes: RecName: Full=Thiamine-phosphate synthase; Short=TP synthase; Short=TPS; AltName: Full=Thiamine-phosphate pyrophosphorylase; Short=TMP pyrophosphorylase; Short=TMP-PPase; Includes: RecName: Full=Hydroxymethylpyrimidine kinase; Short=HMP kinase; Flags: Precursor
Trinity191066	Q8UH62.2	RecName: Full=Sulfate/thiosulfate import ATP-binding protein CysA 1; AltName: Full=Sulfate-transporting ATPase 1
Trinity191075	Q9ASU7.1	RecName: Full=Peter Pan-like protein
Trinity191080	Q9HES8.1	RecName: Full=Pyruvate carboxylase; AltName: Full=Pyruvic carboxylase; Short=PCB
Trinity191100	Q8CPC5.1	RecName: Full=Nuclease SbcCD subunit C
Trinity191101	P08548.1	RecName: Full=LINE-1 reverse transcriptase homolog
Trinity191113	P70213.1	RecName: Full=Friend virus susceptibility protein 1
Trinity191116	Q6R2K1.1	RecName: Full=Protein STRUBBELIG-RECEPTOR FAMILY 5; AltName: Full=Leucine-rich repeat receptor kinase-like protein SRF5; Flags: Precursor
Trinity191125	O64793.3	RecName: Full=G-type lectin S-receptor-like serine/threonine-protein kinase At1g67520; Flags: Precursor
Trinity191127	Q94IG7.1	RecName: Full=Protoporphyrinogen oxidase, chloroplastic/mitochondrial; Short=Protox II; AltName: Full=SO-POX2; Flags: Precursor
Trinity191136	P53685.1	RecName: Full=NAD-dependent protein deacetylase HST1; AltName: Full=Homologous to SIR2 protein 1; AltName: Full=Regulatory protein SIR2 homolog 1
Trinity191138	P07144.1	RecName: Full=Mitochondrial outer membrane protein porin
Trinity191156	Q9HDU5.1	RecName: Full=Galactose-1-phosphate uridylyltransferase; Short=Gal-1-P uridylyltransferase; AltName: Full=UDP-glucose--hexose-1-phosphate uridylyltransferase
Trinity191177	P55339.1	RecName: Full=ABC-type transporter ATP-binding protein EcsA
Trinity191182	P06147.1	RecName: Full=40S ribosomal protein S12
Trinity191195	P45633.1	RecName: Full=60S ribosomal protein L10; AltName: Full=QM protein homolog
Trinity191196	P55487.1	RecName: Full=Uncharacterized monooxygenase y4iD
Trinity191208	Q9M3G7.1	RecName: Full=Serine/threonine-protein kinase ATM; AltName: Full=Ataxia telangiectasia mutated homolog; Short=AtATM
Trinity191210	Q9SMX3.3	RecName: Full=Mitochondrial outer membrane protein porin 3; AltName: Full=Protein HYPERSENSITIVE RESPONSE 2; Short=Athsr2; AltName: Full=Voltage-dependent anion-selective channel protein 3; Short=AtVDAC3; Short=VDAC-3
Trinity191219	P48616.3	RecName: Full=Vimentin
Trinity191220	Q0DTM7.2	RecName: Full=Cyclin-J18-like
Trinity191222	Q9XPS9.1	RecName: Full=DNA-directed RNA polymerase subunit beta''; AltName: Full=PEP; AltName: Full=Plastid-encoded RNA polymerase subunit beta''; Short=RNA polymerase subunit beta''
Trinity191244	Q39214.1	RecName: Full=Disease resistance protein RPM1; AltName: Full=Resistance to Pseudomonas syringae protein 3
Trinity191247	Q65XG6.1	RecName: Full=Probable protein phosphatase 2C 49; Short=OsPP2C49
Trinity191255	Q6P6R2.1	RecName: Full=Dihydrolipoyl dehydrogenase, mitochondrial; AltName: Full=Dihydrolipoamide dehydrogenase; Flags: Precursor
Trinity191259	Q9LV66.1	RecName: Full=Uncharacterized protein At5g48480
Trinity191269	A5DIR2.2	RecName: Full=Enolase-phosphatase E1; AltName: Full=2,3-diketo-5-methylthio-1-phosphopentane phosphatase
Trinity191270	P0C8Q4.1	RecName: Full=Uncharacterized protein At4g19900
Trinity191275	Q9UTI9.1	RecName: Full=UPF0591 membrane protein C15E1.02c
Trinity191289	P26284.2	RecName: Full=Pyruvate dehydrogenase E1 component subunit alpha, somatic form, mitochondrial; AltName: Full=PDHE1-A type I; Flags: Precursor
Trinity191305	P56902.2	RecName: Full=3-oxoacyl-[acyl-carrier-protein] synthase 2; AltName: Full=3-oxoacyl-[acyl-carrier-protein] synthase II; AltName: Full=Beta-ketoacyl-ACP synthase II; Short=KAS II
Trinity191314	Q05806.1	RecName: Full=Type-5 thionin; Contains: RecName: Full=Type-5 thionin; AltName: Full=Type V thionin; Contains: RecName: Full=Acidic protein; Flags: Precursor
Trinity191321	A0QDH4.1	RecName: Full=NAD-dependent protein deacetylase 1; AltName: Full=Regulatory protein SIR2 homolog 1
Trinity191323	P42251.3	RecName: Full=Alkaline phosphatase D; Short=APaseD; Flags: Precursor
Trinity191364	Q00216.1	RecName: Full=Protein disulfide-isomerase tigA; Flags: Precursor
Trinity191385	Q7FAY6.1	RecName: Full=Probable UDP-arabinopyranose mutase 2; Short=OsUAM2; AltName: Full=Reversibly glycosylated polypeptide 2; AltName: Full=UDP-L-arabinose mutase 2
Trinity191391	O04660.2	RecName: Full=Glutamate receptor 2.1; AltName: Full=Ligand-gated ion channel 2.1; Short=AtGLR3; Flags: Precursor
Trinity191392	Q5ZWR1.1	RecName: Full=Copper-exporting P-type ATPase A; AltName: Full=Copper-transporting PIB-type ATPase; AltName: Full=Cu(+)-ATPase LpCopA
Trinity191405	Q9SV64.1	RecName: Full=Oleoyl-acyl carrier protein thioesterase 2, chloroplastic; AltName: Full=18:0-acyl-carrier protein thioesterase; Short=18:0-ACP thioesterase; AltName: Full=Acyl-[acyl-carrier-protein] hydrolase; Flags: Precursor
Trinity191420	C7C436.1	RecName: Full=2-methylcitrate synthase, mitochondrial; Short=Methylcitrate synthase; AltName: Full=(2S,3S)-2-methylcitrate synthase; AltName: Full=Citrate synthase 2; Flags: Precursor
Trinity191424	Q9LYS2.2	RecName: Full=ABC transporter C family member 10; Short=ABC transporter ABCC.10; Short=AtABCC10; AltName: Full=ATP-energized glutathione S-conjugate pump 14; AltName: Full=Glutathione S-conjugate-transporting ATPase 14; AltName: Full=Multidrug resistance-associated protein 14
Trinity191435	P55037.1	RecName: Full=Ferredoxin-dependent glutamate synthase 1; AltName: Full=Fd-GOGAT
Trinity191444	Q9C671.1	RecName: Full=Phosphatidylinositol 4-kinase gamma 5; Short=AtPI4Kgamma5; Short=PI-4Kgamma5; Short=PI4K gamma 5
Trinity191448	Q9C518.1	RecName: Full=Transcription factor TCP8
Trinity191450	Q84Z01.1	RecName: Full=Putative xyloglucan glycosyltransferase 10; AltName: Full=Cellulose synthase-like protein C10; AltName: Full=OsCslC10 A2YHR9.1 RecName: Full=Putative xyloglucan glycosyltransferase 10; AltName: Full=Cellulose synthase-like protein C10; AltName: Full=OsCslC10
Trinity191472	Q02207.1	RecName: Full=Peroxisomal hydratase-dehydrogenase-epimerase; Short=HDE; AltName: Full=Multifunctional beta-oxidation protein; Short=MFP; Includes: RecName: Full=2-enoyl-CoA hydratase; Includes: RecName: Full=(3R)-3-hydroxyacyl-CoA dehydrogenase
Trinity191494	O43592.2	RecName: Full=Exportin-T; AltName: Full=Exportin(tRNA); AltName: Full=tRNA exportin
Trinity191537	Q9ZQF1.1	RecName: Full=Pentatricopeptide repeat-containing protein At2g15630, mitochondrial; Flags: Precursor
Trinity191558	Q9FMX2.1	RecName: Full=Transcription factor TCP7
Trinity191592	Q5VRD1.1	RecName: Full=Auxin-responsive protein IAA1; AltName: Full=Indoleacetic acid-induced protein 1
Trinity191597	Q9XAQ9.1	RecName: Full=NADH-quinone oxidoreductase subunit F; AltName: Full=NADH dehydrogenase I subunit F; AltName: Full=NDH-1 subunit F
Trinity1916	Q93YR3.1	RecName: Full=FAM10 family protein At4g22670
Trinity191609	P59769.1	RecName: Full=78 kDa glucose-regulated protein homolog; Short=GRP-78; AltName: Full=Immunoglobulin heavy chain-binding protein homolog; Short=BiP; Flags: Precursor P83616.1 RecName: Full=78 kDa glucose-regulated protein homolog; Short=GRP-78; AltName: Full=Immunoglobulin heavy chain-binding protein homolog; Short=BiP; Flags: Precursor P83617.1 RecName: Full=78 kDa glucose-regulated protein homolo…
Trinity191619	Q96MW7.1	RecName: Full=Tigger transposable element-derived protein 1
Trinity191624	Q9Y4E5.2	RecName: Full=E3 SUMO-protein ligase ZNF451; AltName: Full=Coactivator for steroid receptors; AltName: Full=Zinc finger protein 451
Trinity191628	P41820.1	RecName: Full=Brefeldin A resistance protein
Trinity191631	Q4JT40.1	RecName: Full=Elongation factor G; Short=EF-G
Trinity191632	P16100.5	RecName: Full=Isocitrate dehydrogenase [NADP]; Short=IDH; AltName: Full=Oxalosuccinate decarboxylase
Trinity191641	P30656.3	RecName: Full=Proteasome subunit beta type-5; AltName: Full=Macropain subunit PRE2; AltName: Full=Multicatalytic endopeptidase complex subunit PRE2; AltName: Full=Proteasome component PRE2; AltName: Full=Proteinase YSCE subunit PRE2; Flags: Precursor
Trinity191655	Q2MI51.1	RecName: Full=Cytochrome c biogenesis protein CcsA
Trinity191701	Q10716.1	RecName: Full=Cysteine proteinase 1; Flags: Precursor
Trinity191709	Q40066.1	RecName: Full=Serpin-ZX; AltName: Full=BSZx; AltName: Full=HorvuZx
Trinity191726	Q9LDR9.1	RecName: Full=Expansin-A10; Short=AtEXPA10; AltName: Full=Alpha-expansin-10; Short=At-EXP10; Short=AtEx10; AltName: Full=Ath-ExpAlpha-1.1; Flags: Precursor
Trinity191763	Q9LHA8.1	RecName: Full=Probable mediator of RNA polymerase II transcription subunit 37c; AltName: Full=Heat shock 70 kDa protein 4; AltName: Full=Heat shock cognate 70 kDa protein 4; AltName: Full=Heat shock cognate protein 70-4; Short=AtHsc70-4; AltName: Full=Heat shock protein 70-4; Short=AtHsp70-4
Trinity191771	C0LGV0.1	RecName: Full=Probable LRR receptor-like serine/threonine-protein kinase At5g48740; Flags: Precursor
Trinity191775	P42753.3	RecName: Full=Cyclin-D3-1; AltName: Full=Cyclin-delta-3; Short=Cyclin-d3; AltName: Full=G1/S-specific cyclin-D3-1; Short=CycD3;1
Trinity191780	Q5R7F7.1	RecName: Full=Phenylalanine--tRNA ligase beta subunit; AltName: Full=Phenylalanyl-tRNA synthetase beta subunit; Short=PheRS
Trinity191783	Q6R8G7.2	RecName: Full=Phosphate transporter PHO1 homolog 3; AltName: Full=Protein PHO1 homolog 3; Short=AtPHO1;H3
Trinity191793	Q94177.2	RecName: Full=Progestin and adipoQ receptor-like protein 1
Trinity191799	A2RGS5.1	RecName: Full=Histidine ammonia-lyase; Short=Histidase
Trinity191801	Q90705.3	RecName: Full=Elongation factor 2; Short=EF-2
Trinity191809	O00370.1	RecName: Full=LINE-1 retrotransposable element ORF2 protein; Short=ORF2p; Includes: RecName: Full=Reverse transcriptase; Includes: RecName: Full=Endonuclease
Trinity191813	P48529.1	RecName: Full=Serine/threonine-protein phosphatase PP-X isozyme 1
Trinity191816	Q9XF97.1	RecName: Full=60S ribosomal protein L4; AltName: Full=L1
Trinity191821	Q9SGP2.1	RecName: Full=Receptor-like protein kinase HSL1; AltName: Full=Protein HAESA-LIKE1; Flags: Precursor
Trinity191825	P39872.2	RecName: Full=60S ribosomal protein L3
Trinity191832	P29402.1	RecName: Full=Calnexin homolog 1; Flags: Precursor
Trinity191859	C8WQG6.1	RecName: Full=Protein translocase subunit SecF
Trinity191880	Q84MA9.1	RecName: Full=Inactive leucine-rich repeat receptor-like serine/threonine-protein kinase At1g60630; Flags: Precursor
Trinity191885	O65665.1	RecName: Full=Ethylene-responsive transcription factor ERF060
Trinity191892	Q6RYS3.1	RecName: Full=60S ribosomal protein L8 Q95V39.1 RecName: Full=60S ribosomal protein L8
Trinity191906	Q93VD3.1	RecName: Full=CBL-interacting serine/threonine-protein kinase 23; AltName: Full=Protein LOW-K(+)-SENSITIVE 1; AltName: Full=SNF1-related kinase 3.23; AltName: Full=SOS2-like protein kinase PKS17
Trinity191908	P26901.5	RecName: Full=Vegetative catalase
Trinity191935	Q9SQG2.1	RecName: Full=Apyrase 1; Short=AtAPY1; AltName: Full=ATP-diphosphatase; AltName: Full=ATP-diphosphohydrolase; AltName: Full=Adenosine diphosphatase; Short=ADPase; AltName: Full=NTPDase; AltName: Full=Nucleoside triphosphate diphosphohydrolase 1
Trinity191944	P41115.1	RecName: Full=40S ribosomal protein S11
Trinity191954	P20967.2	RecName: Full=2-oxoglutarate dehydrogenase, mitochondrial; AltName: Full=2-oxoglutarate dehydrogenase complex component E1; Short=OGDC-E1; AltName: Full=Alpha-ketoglutarate dehydrogenase; Flags: Precursor
Trinity191962	P04146.3	RecName: Full=Copia protein; AltName: Full=Gag-int-pol protein; Contains: RecName: Full=Copia VLP protein; Contains: RecName: Full=Copia protease
Trinity191963	P37518.1	RecName: Full=Ribosome-binding ATPase YchF
Trinity191972	B5U2W0.1	RecName: Full=Venom serine protease Bi-VSP; AltName: Full=Thrombin-like enzyme; Flags: Precursor
Trinity19198	O24496.2	RecName: Full=Hydroxyacylglutathione hydrolase cytoplasmic; AltName: Full=Glyoxalase II; Short=Glx II
Trinity191982	Q49W60.1	RecName: Full=Probable nitronate monooxygenase; AltName: Full=Nitroalkane oxidase
Trinity191986	Q9SV96.1	RecName: Full=Pentatricopeptide repeat-containing protein At4g39620, chloroplastic; AltName: Full=Protein EMBRYO DEFECTIVE 2453; Flags: Precursor
Trinity192006	P49726.1	RecName: Full=Arginine decarboxylase; Short=ADC; Short=ARGDC
Trinity192013	P52855.1	RecName: Full=60S acidic ribosomal protein P1; AltName: Full=L12
Trinity192028	Q9LZW2.1	RecName: Full=Transcription repressor OFP1; AltName: Full=Ovate family protein 1; Short=AtOFP1
Trinity192032	A2A1A0.1	RecName: Full=S-norcoclaurine synthase 1; Short=CjNCS1
Trinity192037	E3L8A5.2	RecName: Full=Pheromone-processing carboxypeptidase KEX1; AltName: Full=Carboxypeptidase D; Flags: Precursor
Trinity192039	Q5JU00.1	RecName: Full=T-complex-associated testis-expressed protein 1; Short=Tcte-1
Trinity192042	P0CH30.1	RecName: Full=E3 ubiquitin-protein ligase RING1; AltName: Full=RING finger protein 1; AltName: Full=RING-type E3 ubiquitin transferase RING1
Trinity192046	Q6F2Z1.1	RecName: Full=Dolichyl-diphosphooligosaccharide--protein glycosyltransferase subunit STT3A; Short=Oligosaccharyl transferase subunit STT3A; Short=STT3-A; AltName: Full=Protein STAUROSPORIN AND TEMPERATURE SENSITIVE 3-LIKE A
Trinity192056	P24918.2	RecName: Full=NADH-ubiquinone oxidoreductase 78 kDa subunit, mitochondrial; AltName: Full=Complex I-78kD; Short=CI-78kD; Flags: Precursor
Trinity192059	P01070.2	RecName: Full=Trypsin inhibitor A; AltName: Full=Kunitz-type trypsin inhibitor A; Flags: Precursor
Trinity192063	Q9SS44.1	RecName: Full=Transcription initiation factor IIB-2; AltName: Full=General transcription factor TFIIB-2; Short=AtTFIIB2
Trinity192070	Q570C0.2	RecName: Full=Protein TRANSPORT INHIBITOR RESPONSE 1; AltName: Full=Weak ethylene-insensitive protein 1
Trinity192073	P22983.5	RecName: Full=Pyruvate, phosphate dikinase; AltName: Full=Pyruvate, orthophosphate dikinase
Trinity192075	Q9M1H3.1	RecName: Full=ABC transporter F family member 4; Short=ABC transporter ABCF.4; Short=AtABCF4; AltName: Full=GCN20-type ATP-binding cassette protein GCN4
Trinity192076	Q5B4X6.1	RecName: Full=Methionine aminopeptidase 2-1; Short=MAP 2-1; Short=MetAP 2-1; AltName: Full=Peptidase M
Trinity192089	P0A5L9.1	RecName: Full=Arylamine N-acetyltransferase; Short=NAT P9WJI4.1 RecName: Full=Arylamine N-acetyltransferase; Short=NAT P9WJI5.1 RecName: Full=Arylamine N-acetyltransferase; Short=NAT; AltName: Full=TBNAT
Trinity192113	P22989.1	RecName: Full=L-lactate dehydrogenase B; Short=LDH-B
Trinity192118	Q9CAJ9.1	RecName: Full=BTB/POZ domain-containing protein At1g63850
Trinity192123	Q6BVA0.2	RecName: Full=Spindle assembly checkpoint kinase; AltName: Full=Aurora kinase
Trinity192131	Q43157.1	RecName: Full=Ribulose-phosphate 3-epimerase, chloroplastic; AltName: Full=Pentose-5-phosphate 3-epimerase; Short=PPE; AltName: Full=R5P3E; Short=RPE; Flags: Precursor
Trinity192154	P46293.1	RecName: Full=40S ribosomal protein S16
Trinity192159	Q88D92.1	RecName: Full=Lipid A export ATP-binding/permease protein MsbA
Trinity192162	Q05962.3	RecName: Full=ADP/ATP translocase 1; AltName: Full=ADP,ATP carrier protein 1; AltName: Full=Adenine nucleotide translocator 1; Short=ANT 1; AltName: Full=Solute carrier family 25 member 4
Trinity192165	P49361.1	RecName: Full=Glycine dehydrogenase (decarboxylating) A, mitochondrial; AltName: Full=Glycine cleavage system P protein A; AltName: Full=Glycine decarboxylase A; AltName: Full=Glycine dehydrogenase (aminomethyl-transferring) A; Flags: Precursor
Trinity192185	Q9XGX7.2	RecName: Full=Mitochondrial import inner membrane translocase subunit Tim9
Trinity192188	P42525.2	RecName: Full=Extracellular signal-regulated kinase 1; Short=ERK1; AltName: Full=MAP kinase 1
Trinity192193	O22145.2	RecName: Full=Probable tRNA N6-adenosine threonylcarbamoyltransferase, mitochondrial; AltName: Full=Glycoprotease 1; AltName: Full=N6-L-threonylcarbamoyladenine synthase; Short=t(6)A synthase; AltName: Full=t(6)A37 threonylcarbamoyladenosine biosynthesis protein GCP1; AltName: Full=tRNA threonylcarbamoyladenosine biosynthesis protein GCP1; Flags: Precursor
Trinity192220	O00410.4	RecName: Full=Importin-5; Short=Imp5; AltName: Full=Importin subunit beta-3; AltName: Full=Karyopherin beta-3; AltName: Full=Ran-binding protein 5; Short=RanBP5
Trinity192229	Q54MK8.2	RecName: Full=60S ribosomal protein L18a
Trinity192240	P87184.1	RecName: Full=Alkaline protease 2; Short=ALP2; AltName: Full=Autophagic serine protease alp2; AltName: Allergen=Asp f 18; Flags: Precursor B0Y473.1 RecName: Full=Alkaline protease 2; Short=ALP2; AltName: Full=Autophagic serine protease alp2; AltName: Allergen=Asp f 18; Flags: Precursor
Trinity192255	Q8H4H5.1	RecName: Full=Metal transporter Nramp5
Trinity192266	P40493.1	RecName: Full=25S rRNA (uridine(2634)-N(3))-methyltransferase; AltName: Full=Base methyltransferase of 25S RNA 5
Trinity192272	Q8TCT9.1	RecName: Full=Minor histocompatibility antigen H13; AltName: Full=Intramembrane protease 1; Short=IMP-1; Short=IMPAS-1; Short=hIMP1; AltName: Full=Presenilin-like protein 3; AltName: Full=Signal peptide peptidase
Trinity192285	O80934.2	RecName: Full=Uncharacterized protein At2g37660, chloroplastic; Flags: Precursor
Trinity192287	Q54YZ9.2	RecName: Full=Hybrid signal transduction histidine kinase J
Trinity1923	Q7XPM8.1	RecName: Full=Protein TIFY 3; Short=OsTIFY3; AltName: Full=Jasmonate ZIM domain-containing protein 1; Short=OsJAZ1; AltName: Full=OsJAZ10; AltName: Full=Protein EXTRA GLUME 2
Trinity192308	D4B1P2.1	RecName: Full=Uncharacterized FAD-linked oxidoreductase ARB_02372; Flags: Precursor
Trinity192314	O29028.1	RecName: Full=Tryptophan synthase beta chain 2
Trinity192317	Q68F35.1	RecName: Full=Sodium-dependent phosphate transporter 1-A; AltName: Full=Solute carrier family 20 member 1-A
Trinity192328	Q89DJ1.2	RecName: Full=Ribose-phosphate pyrophosphokinase; Short=RPPK; AltName: Full=5-phospho-D-ribosyl alpha-1-diphosphate; AltName: Full=Phosphoribosyl diphosphate synthase; AltName: Full=Phosphoribosyl pyrophosphate synthase; Short=P-Rib-PP synthase; Short=PRPP synthase; Short=PRPPase
Trinity192346	Q64449.3	RecName: Full=C-type mannose receptor 2; AltName: Full=Lectin lambda; AltName: Full=Macrophage mannose receptor 2; AltName: CD_antigen=CD280; Flags: Precursor
Trinity192371	C5BC70.2	RecName: Full=Multidrug transporter MdfA
Trinity192373	P52400.1	RecName: Full=Glucan endo-1,3-beta-glucosidase, basic isoform 1; AltName: Full=(1->3)-beta-glucan endohydrolase; Short=(1->3)-beta-glucanase; AltName: Full=Beta-1,3-endoglucanase; Flags: Precursor
Trinity192380	Q94AZ2.2	RecName: Full=Sugar transport protein 13; AltName: Full=Hexose transporter 13; AltName: Full=Multicopy suppressor of snf4 deficiency protein 1
Trinity192382	Q9H649.1	RecName: Full=tRNA (cytosine(34)-C(5))-methyltransferase, mitochondrial; AltName: Full=NOL1/NOP2/Sun domain family member 3
Trinity192383	Q5VMP0.2	RecName: Full=F-box/LRR-repeat MAX2 homolog; AltName: Full=F-box and leucine-rich repeat MAX2 homolog; AltName: Full=Protein DWARF 3
Trinity192386	P42418.1	RecName: Full=Protein IolH
Trinity192389	Q9FKH6.1	RecName: Full=Cytochrome b561 and DOMON domain-containing protein At5g35735; AltName: Full=Protein b561A.tha16; Flags: Precursor
Trinity192403	Q53956.1	RecName: Full=Protein translocase subunit SecF
Trinity192444	P11369.2	RecName: Full=LINE-1 retrotransposable element ORF2 protein; Short=ORF2p; AltName: Full=Long interspersed element-1; Short=L1; AltName: Full=Retrovirus-related Pol polyprotein LINE-1; Includes: RecName: Full=Reverse transcriptase; Includes: RecName: Full=Endonuclease
Trinity192447	P41412.1	RecName: Full=Cell division cycle-related protein res2/pct1
Trinity192495	P22609.2	RecName: Full=Type 4 fimbrial assembly protein PilC
Trinity192503	Q99LL5.1	RecName: Full=Periodic tryptophan protein 1 homolog
Trinity192530	P78811.2	RecName: Full=Probable UTP--glucose-1-phosphate uridylyltransferase; AltName: Full=UDP-glucose pyrophosphorylase; Short=UDPGP; Short=UGPase
Trinity192536	Q39013.2	RecName: Full=NAC domain-containing protein 2; Short=ANAC002
Trinity192547	Q5XF51.1	RecName: Full=Metalloendoproteinase 3-MMP; Short=At3-MMP; Flags: Precursor
Trinity192550	Q42884.1	RecName: Full=Chorismate synthase 1, chloroplastic; AltName: Full=5-enolpyruvylshikimate-3-phosphate phospholyase 1; Flags: Precursor
Trinity192552	D2HNY3.2	RecName: Full=Fanconi-associated nuclease 1; AltName: Full=FANCD2/FANCI-associated nuclease 1; AltName: Full=Myotubularin-related protein 15
Trinity19256	Q940X7.1	RecName: Full=RING-box protein 1a; AltName: Full=At-Rbx1;1; AltName: Full=Protein RING of cullins 1; AltName: Full=RBX1-2; AltName: Full=RBX1a-At
Trinity192608	O94083.2	RecName: Full=Eukaryotic translation initiation factor 5A; Short=eIF-5A; AltName: Full=eIF-4D
Trinity19261	Q940X7.1	RecName: Full=RING-box protein 1a; AltName: Full=At-Rbx1;1; AltName: Full=Protein RING of cullins 1; AltName: Full=RBX1-2; AltName: Full=RBX1a-At
Trinity192610	A7E449.1	RecName: Full=ATP-dependent RNA helicase dbp2
Trinity19263	Q940X7.1	RecName: Full=RING-box protein 1a; AltName: Full=At-Rbx1;1; AltName: Full=Protein RING of cullins 1; AltName: Full=RBX1-2; AltName: Full=RBX1a-At
Trinity192646	P34257.1	RecName: Full=Transposable element Tc3 transposase
Trinity192729	Q9BYM8.2	RecName: Full=RanBP-type and C3HC4-type zinc finger-containing protein 1; AltName: Full=HBV-associated factor 4; AltName: Full=Heme-oxidized IRP2 ubiquitin ligase 1; Short=HOIL-1; AltName: Full=Hepatitis B virus X-associated protein 4; AltName: Full=RING finger protein 54; AltName: Full=RING-type E3 ubiquitin transferase HOIL-1; AltName: Full=Ubiquitin-conjugating enzyme 7-interacting protein 3
Trinity192731	Q6FFZ6.1	RecName: Full=Peroxyureidoacrylate/ureidoacrylate amidohydrolase RutB; AltName: Full=Ureidoacrylate amidohydrolase
Trinity192737	O23141.1	RecName: Full=Arginine decarboxylase 2; Short=ADC 2; Short=ARGDC 2; AltName: Full=ADC-N
Trinity192766	P94547.1	RecName: Full=Long-chain-fatty-acid--CoA ligase; AltName: Full=Long-chain acyl-CoA synthetase
Trinity192776	P50249.1	RecName: Full=Adenosylhomocysteinase; Short=AdoHcyase; AltName: Full=S-adenosyl-L-homocysteine hydrolase
Trinity192783	Q9T0J1.1	RecName: Full=Cysteine-rich receptor-like protein kinase 26; Short=Cysteine-rich RLK26; Flags: Precursor
Trinity192786	Q9ZQI3.1	RecName: Full=GDSL esterase/lipase At2g27360; AltName: Full=Extracellular lipase At2g27360; Flags: Precursor
Trinity192799	P0A1G5.1	RecName: Full=RNA polymerase-binding transcription factor DksA P0A1G6.1 RecName: Full=RNA polymerase-binding transcription factor DksA
Trinity192803	A5F9G0.1	RecName: Full=Iron-regulated outer membrane virulence protein; Flags: Precursor
Trinity192810	Q6C3J2.1	RecName: Full=Spindle assembly checkpoint kinase; AltName: Full=Aurora kinase
Trinity192815	Q9CR04.1	RecName: Full=Huntingtin-interacting protein M; AltName: Full=Huntingtin yeast partner M
Trinity192828	Q8H1Z0.1	RecName: Full=Protein ECERIFERUM 3; AltName: Full=Protein FACELESS POLLEN 1; AltName: Full=Protein WAX2; AltName: Full=Protein YORE-YORE
Trinity192833	Q8NCB2.2	RecName: Full=CaM kinase-like vesicle-associated protein
Trinity192851	Q6AT90.1	RecName: Full=Transcription factor APG; AltName: Full=Basic helix-loop-helix protein 106; Short=OsbHLH106; AltName: Full=Protein ANTAGONIST OF PGL1; AltName: Full=bHLH transcription factor bHLH106
Trinity192878	Q9FLJ2.1	RecName: Full=NAC domain-containing protein 100; Short=ANAC100; Short=AtNAC5
Trinity192882	Q4G2J4.2	RecName: Full=Derlin-2.1; AltName: Full=ZmDerlin2-1
Trinity192888	Q4HWE2.3	RecName: Full=5'-3' exoribonuclease 2
Trinity192931	Q15513.1	RecName: Full=Protein SPHAR; AltName: Full=S-phase response protein
Trinity192947	O14114.1	RecName: Full=Uncharacterized AAA domain-containing protein C31G5.19
Trinity192948	Q92260.1	RecName: Full=Heat shock 70 kDa protein; AltName: Allergen=Pen c 19
Trinity192976	P52903.1	RecName: Full=Pyruvate dehydrogenase E1 component subunit alpha, mitochondrial; Short=PDHE1-A; Flags: Precursor
Trinity192987	P28767.1	RecName: Full=Superoxide dismutase [Mn], mitochondrial
Trinity192992	F4IRR2.1	RecName: Full=Importin beta-like SAD2; AltName: Full=Protein ENHANCED MIRNA ACTIVITY 1; AltName: Full=Protein SUPER SENSITIVE TO ABA AND DROUGHT 2; AltName: Full=Protein UNARMED 9
Trinity192993	Q9SSD2.1	RecName: Full=Pre-mRNA-processing-splicing factor 8A; AltName: Full=PRP8 homolog A; Short=AtPRP8A; AltName: Full=Protein ABNORMAL SUSPENSOR 2; AltName: Full=Protein EMBRYO DEFECTIVE 14; AltName: Full=Protein EMBRYO DEFECTIVE 177; AltName: Full=Protein EMBRYO DEFECTIVE 33; AltName: Full=Protein SUPPRESSOR OF OVEREXPRESSED FCA 81
Trinity193010	Q9K4E3.1	RecName: Full=Release factor glutamine methyltransferase; Short=RF MTase; AltName: Full=N5-glutamine methyltransferase PrmC; AltName: Full=Protein-(glutamine-N5) MTase PrmC; AltName: Full=Protein-glutamine N-methyltransferase PrmC
Trinity193023	Q8LB02.2	RecName: Full=Succinate dehydrogenase [ubiquinone] iron-sulfur subunit 2, mitochondrial; AltName: Full=Iron-sulfur subunit of complex II; Short=Ip; Flags: Precursor
Trinity193030	A4G1L4.1	RecName: Full=Glutamyl-tRNA(Gln) amidotransferase subunit A; Short=Glu-ADT subunit A
Trinity193032	Q06197.2	RecName: Full=Isocitrate dehydrogenase [NADP]; Short=IDH; AltName: Full=IDP; AltName: Full=NADP(+)-specific ICDH; AltName: Full=Oxalosuccinate decarboxylase
Trinity193078	Q9HDZ2.2	RecName: Full=Protein cwh43
Trinity193080	O14228.1	RecName: Full=Probable phosphoribosylformylglycinamidine synthase; Short=FGAM synthase; Short=FGAMS; AltName: Full=Formylglycinamide ribonucleotide amidotransferase; Short=FGAR amidotransferase; Short=FGAR-AT; AltName: Full=Formylglycinamide ribotide amidotransferase
Trinity193096	P25858.2	RecName: Full=Glyceraldehyde-3-phosphate dehydrogenase GAPC1, cytosolic; AltName: Full=NAD-dependent glyceraldehydephosphate dehydrogenase C subunit 1
Trinity193107	P11369.2	RecName: Full=LINE-1 retrotransposable element ORF2 protein; Short=ORF2p; AltName: Full=Long interspersed element-1; Short=L1; AltName: Full=Retrovirus-related Pol polyprotein LINE-1; Includes: RecName: Full=Reverse transcriptase; Includes: RecName: Full=Endonuclease
Trinity193113	O79876.2	RecName: Full=Cytochrome c oxidase subunit 1; AltName: Full=Cytochrome c oxidase polypeptide I
Trinity193123	Q9FNY7.1	RecName: Full=N-glycosylase/DNA lyase OGG1; Includes: RecName: Full=8-oxoguanine DNA glycosylase 1; Short=AtOGG1; Includes: RecName: Full=DNA-(apurinic or apyrimidinic site) lyase; Short=AP lyase
Trinity193128	Q13867.1	RecName: Full=Bleomycin hydrolase; Short=BH; Short=BLM hydrolase; Short=BMH
Trinity193149	Q2K164.1	RecName: Full=Taurine import ATP-binding protein TauB
Trinity193152	P41386.1	RecName: Full=Tubulin beta chain; AltName: Full=Beta-tubulin
Trinity193173	Q9LSG3.1	RecName: Full=Galacturonosyltransferase 8; AltName: Full=Glycosyltransferase QUASIMODO1
Trinity193175	Q9C2P2.1	RecName: Full=40S ribosomal protein S29
Trinity193186	Q8NGC3.1	RecName: Full=Olfactory receptor 10G2
Trinity193251	P34898.2	RecName: Full=Serine hydroxymethyltransferase, cytosolic; Short=SHMT; AltName: Full=Glycine hydroxymethyltransferase; AltName: Full=Serine methylase
Trinity193261	Q5Z922.1	RecName: Full=Solute carrier family 40 member 1
Trinity193310	Q5XI78.1	RecName: Full=2-oxoglutarate dehydrogenase, mitochondrial; AltName: Full=2-oxoglutarate dehydrogenase complex component E1; Short=OGDC-E1; AltName: Full=Alpha-ketoglutarate dehydrogenase; Flags: Precursor
Trinity193333	Q9ZR72.1	RecName: Full=ABC transporter B family member 1; Short=ABC transporter ABCB.1; Short=AtABCB1; AltName: Full=Multidrug resistance protein 1; AltName: Full=P-glycoprotein 1; Short=AtPgp1
Trinity193336	P0C897.1	RecName: Full=Putative UPF0481 protein At3g02645
Trinity193349	Q27GI3.2	RecName: Full=Nucleobase-ascorbate transporter 6; Short=AtNAT6
Trinity193380	Q00594.1	RecName: Full=Medium-chain-fatty-acid--CoA ligase; AltName: Full=Medium-chain acyl-CoA synthetase
Trinity193386	P42730.2	RecName: Full=Chaperone protein ClpB1; AltName: Full=ATP-dependent Clp protease ATP-binding subunit ClpB homolog 1; AltName: Full=Casein lytic proteinase B1; AltName: Full=Heat shock protein 101; AltName: Full=Protein DEFECTIVE IN LONG-TERM ACQUIRED THERMOTOLERANCE
Trinity193388	Q39134.2	RecName: Full=Amino acid permease 3; AltName: Full=Amino acid transporter AAP3
Trinity193390	B0K7G6.1	RecName: Full=Peptide chain release factor 1; Short=RF-1
Trinity193411	Q9P0V3.1	RecName: Full=SH3 domain-binding protein 4; AltName: Full=EH-binding protein 10; AltName: Full=Transferrin receptor-trafficking protein
Trinity193414	Q42806.1	RecName: Full=Pyruvate kinase, cytosolic isozyme; Short=PK
Trinity193420	O22607.3	RecName: Full=WD-40 repeat-containing protein MSI4; AltName: Full=Altered cold-responsive gene 1 protein
Trinity193435	Q650U0.1	RecName: Full=Probable sodium/metabolite cotransporter BASS5, chloroplastic; AltName: Full=Bile acid-sodium symporter family protein 5; Flags: Precursor B8BDK4.1 RecName: Full=Probable sodium/metabolite cotransporter BASS5, chloroplastic; AltName: Full=Bile acid-sodium symporter family protein 5; Flags: Precursor
Trinity193453	P29448.1	RecName: Full=Thioredoxin H1; Short=AtTrxh1; AltName: Full=Thioredoxin 1; Short=AtTRX1
Trinity193484	P78954.1	RecName: Full=Eukaryotic translation initiation factor 4E-1; Short=eIF-4E-1; Short=eIF4E-1; AltName: Full=eIF-4F 25 kDa subunit 1; AltName: Full=mRNA cap-binding protein 1
Trinity193510	Q98N66.1	RecName: Full=DNA-directed RNA polymerase subunit beta; Short=RNAP subunit beta; AltName: Full=RNA polymerase subunit beta; AltName: Full=Transcriptase subunit beta
Trinity193525	Q5VW38.1	RecName: Full=Protein GPR107; AltName: Full=Lung seven transmembrane receptor 1; Flags: Precursor
Trinity193547	Q9LU94.2	RecName: Full=Putative pentatricopeptide repeat-containing protein At3g25970
Trinity193557	P11369.2	RecName: Full=LINE-1 retrotransposable element ORF2 protein; Short=ORF2p; AltName: Full=Long interspersed element-1; Short=L1; AltName: Full=Retrovirus-related Pol polyprotein LINE-1; Includes: RecName: Full=Reverse transcriptase; Includes: RecName: Full=Endonuclease
Trinity193560	Q9LK25.1	RecName: Full=Prohibitin-4, mitochondrial; Short=Atphb4
Trinity193571	Q9UKL6.1	RecName: Full=Phosphatidylcholine transfer protein; Short=PC-TP; AltName: Full=START domain-containing protein 2; Short=StARD2; AltName: Full=StAR-related lipid transfer protein 2
Trinity193583	Q9SZ67.1	RecName: Full=Probable WRKY transcription factor 19; AltName: Full=WRKY DNA-binding protein 19
Trinity193584	O74483.1	RecName: Full=U6 snRNA-associated Sm-like protein LSm8
Trinity193590	O54068.2	RecName: Full=UDP-glucose 6-dehydrogenase; Short=UDP-Glc dehydrogenase; Short=UDP-GlcDH; Short=UDPGDH
Trinity193591	P74360.1	RecName: Full=Uncharacterized protein sll1526
Trinity193646	Q39570.1	RecName: Full=GTP-binding protein YPTC4
Trinity193654	P57997.1	RecName: Full=Translation initiation factor IF-2, chloroplastic; AltName: Full=PvIF2cp; Flags: Precursor
Trinity193680	Q9NB33.3	RecName: Full=60S ribosomal protein L44
Trinity193726	P0C2F6.1	RecName: Full=Putative ribonuclease H protein At1g65750
Trinity193727	Q944H2.1	RecName: Full=Protein ABCI12, chloroplastic; AltName: Full=ABC transporter I family member 12; Short=ABC transporter ABCI.12; Short=AtABCI12; Flags: Precursor
Trinity193731	Q7XA40.2	RecName: Full=Putative disease resistance protein RGA3; AltName: Full=Blight resistance protein B149; AltName: Full=RGA1-blb
Trinity193736	Q56YN8.1	RecName: Full=Structural maintenance of chromosomes protein 3; Short=SMC protein 3; Short=SMC-3; AltName: Full=Chromosome segregation protein SMC-3; AltName: Full=Cohesin complex subunit SMC-3; AltName: Full=Protein TITAN7
Trinity193779	Q9PHK2.1	RecName: Full=DNA topoisomerase I, plasmid; AltName: Full=Omega-protein; AltName: Full=Relaxing enzyme; AltName: Full=Swivelase; AltName: Full=Untwisting enzyme
Trinity193780	F4I902.1	RecName: Full=Disease resistance protein CHS1; AltName: Full=Protein CHILLING SENSITIVE 1
Trinity193786	A1VR77.1	RecName: Full=Threonine--tRNA ligase; AltName: Full=Threonyl-tRNA synthetase; Short=ThrRS
Trinity193796	Q6A7K4.1	RecName: Full=Probable dual-specificity RNA methyltransferase RlmN; AltName: Full=23S rRNA (adenine(2503)-C(2))-methyltransferase; AltName: Full=23S rRNA m2A2503 methyltransferase; AltName: Full=Ribosomal RNA large subunit methyltransferase N; AltName: Full=tRNA (adenine(37)-C(2))-methyltransferase; AltName: Full=tRNA m2A37 methyltransferase
Trinity193801	Q94JX9.2	RecName: Full=Nascent polypeptide-associated complex subunit alpha-like protein 2; Short=NAC-alpha-like protein 2; AltName: Full=Alpha-NAC-like protein 2
Trinity193805	P94474.2	RecName: Full=Uncharacterized protein YeaC
Trinity193812	O80871.1	RecName: Full=Probable protein phosphatase 2C 25; Short=AtPP2C25; AltName: Full=Protein phosphatase AP2C1
Trinity193828	Q5B9G5.2	RecName: Full=Mannitol 2-dehydrogenase; Short=M2DH; Short=MDH
Trinity193843	Q7XZU1.1	RecName: Full=Phosphoinositide phosphatase SAC4; Short=AtSAC4; AltName: Full=Phosphatidylinositol 3,5-bisphosphate 5-phosphatase SAC4; AltName: Full=Protein SUPPRESSOR OF ACTIN 4; AltName: Full=SAC domain protein 4
Trinity193851	Q8W234.1	RecName: Full=Transcriptional corepressor SEUSS; Short=AtSEU
Trinity193852	Q9SMB1.1	RecName: Full=Spermidine synthase 1; Short=SPDSY 1; AltName: Full=Putrescine aminopropyltransferase 1
Trinity193869	Q74ZW4.1	RecName: Full=Arginase
Trinity19390	P46270.1	RecName: Full=Cytochrome b-c1 complex subunit 9; AltName: Full=Complex III subunit 9; AltName: Full=Complex III subunit X; AltName: Full=Ubiquinol-cytochrome c reductase complex 8.0 kDa protein
Trinity193905	Q8JFW1.1	RecName: Full=Asparagine synthetase domain-containing protein 1
Trinity193916	O80673.1	RecName: Full=CDPK-related kinase 1; Short=AtCRK1; AltName: Full=Calcium/calmodulin-dependent protein kinase 3; AltName: Full=Calmodulin-binding protein kinase 3; Short=AtCBK3; Short=CaM-binding protein kinase 3
Trinity193920	Q8LDC8.2	RecName: Full=Ethylene-responsive transcription factor 1B; Short=AtERF1B; AltName: Full=Ethylene-responsive element-binding factor 1B; Short=EREBP-1B
Trinity193936	Q84N64.2	RecName: Full=Dynamin-like protein ARC5; AltName: Full=Dynamin-related protein 5B; AltName: Full=Protein ACCUMULATION AND REPLICATION OF CHLOROPLASTS 5
Trinity193939	P33628.1	RecName: Full=Tubulin alpha chain
Trinity193962	P07038.1	RecName: Full=Plasma membrane ATPase; AltName: Full=Proton pump
Trinity193973	P09226.2	RecName: Full=25 kDa calcium-binding protein; AltName: Full=TCBP-25; Contains: RecName: Full=10 kDa calcium-binding protein; AltName: Full=TCBP-10
Trinity193986	Q06890.1	RecName: Full=Clusterin; AltName: Full=Apolipoprotein J; Short=Apo-J; AltName: Full=Clustrin; AltName: Full=Sulfated glycoprotein 2; Short=SGP-2; Contains: RecName: Full=Clusterin beta chain; Contains: RecName: Full=Clusterin alpha chain; Flags: Precursor
Trinity193992	Q2QYS3.1	RecName: Full=Laccase-23; AltName: Full=Benzenediol:oxygen oxidoreductase 23; AltName: Full=Diphenol oxidase 23; AltName: Full=Urishiol oxidase 23; Flags: Precursor
Trinity193996	Q9SS60.1	RecName: Full=Pentatricopeptide repeat-containing protein At3g03580
Trinity194003	C4LGQ3.1	RecName: Full=Glycerol kinase; AltName: Full=ATP:glycerol 3-phosphotransferase; AltName: Full=Glycerokinase; Short=GK
Trinity194037	Q5NHS1.1	RecName: Full=CTP synthase; AltName: Full=Cytidine 5'-triphosphate synthase; AltName: Full=Cytidine triphosphate synthetase; Short=CTP synthetase; Short=CTPS; AltName: Full=UTP--ammonia ligase Q14J73.1 RecName: Full=CTP synthase; AltName: Full=Cytidine 5'-triphosphate synthase; AltName: Full=Cytidine triphosphate synthetase; Short=CTP synthetase; Short=CTPS; AltName: Full=UTP--ammonia ligase A0Q4…
Trinity194046	O34992.1	RecName: Full=Glycine betaine/carnitine/choline transport ATP-binding protein OpuCA
Trinity194061	Q9LMM6.1	RecName: Full=Protein BPS1, chloroplastic; AltName: Full=Protein BYPASS 1; Flags: Precursor
Trinity194072	P0AAR6.1	RecName: Full=Inner membrane protein YbaN P0AAR5.1 RecName: Full=Inner membrane protein YbaN P0AAR7.1 RecName: Full=Inner membrane protein YbaN
Trinity194075	Q43117.1	RecName: Full=Pyruvate kinase isozyme A, chloroplastic; Flags: Precursor
Trinity194087	P40336.1	RecName: Full=Vacuolar protein sorting-associated protein 26A; AltName: Full=H<beta>58 protein; Short=H beta 58; AltName: Full=Vesicle protein sorting 26A; Short=mVPS26
Trinity194099	P38118.2	RecName: Full=Isoprenyl transferase 1
Trinity194105	O07575.1	RecName: Full=Uncharacterized oxidoreductase YhdF
Trinity194115	D4B093.1	RecName: Full=Secreted protein ARB_01864; Flags: Precursor
Trinity194130	P17801.2	RecName: Full=Putative receptor protein kinase ZmPK1; Flags: Precursor
Trinity194133	B9DFI7.2	RecName: Full=Probable methyltransferase PMT2
Trinity194139	P0DJ57.1	RecName: Full=60S ribosomal protein L23A
Trinity194188	P51572.3	RecName: Full=B-cell receptor-associated protein 31; Short=BCR-associated protein 31; Short=Bap31; AltName: Full=6C6-AG tumor-associated antigen; AltName: Full=Protein CDM; AltName: Full=p28
Trinity194208	A2XYY8.1	RecName: Full=Probable protein arginine N-methyltransferase 6.1
Trinity194212	O94823.2	RecName: Full=Probable phospholipid-transporting ATPase VB; AltName: Full=ATPase class V type 10B; AltName: Full=P4-ATPase flippase complex alpha subunit ATP10B
Trinity194260	Q84MC7.1	RecName: Full=Abscisic acid receptor PYL9; AltName: Full=ABI1-binding protein 4; AltName: Full=PYR1-like protein 9; AltName: Full=Regulatory components of ABA receptor 1
Trinity194278	Q9ZVD5.2	RecName: Full=Protein argonaute 4; AltName: Full=Protein OVEREXPRESSOR OF CATIONIC PEROXIDASE 11
Trinity194298	Q8GQN9.1	RecName: Full=Benzoate--CoA ligase; AltName: Full=Benzoyl-CoA synthetase
Trinity194303	O95427.1	RecName: Full=GPI ethanolamine phosphate transferase 1; AltName: Full=MCD4 homolog; AltName: Full=Phosphatidylinositol-glycan biosynthesis class N protein; Short=PIG-N
Trinity194304	Q9ULH0.3	RecName: Full=Kinase D-interacting substrate of 220 kDa; AltName: Full=Ankyrin repeat-rich membrane-spanning protein
Trinity194307	F4J8L3.1	RecName: Full=Kinesin-like protein KIN-7K, chloroplastic; Flags: Precursor
Trinity194326	Q9VI93.2	RecName: Full=Zinc finger protein rotund; AltName: Full=Zinc finger protein roughened eye
Trinity194337	Q9C0T1.1	RecName: Full=60S ribosomal protein L37
Trinity19434	Q9SP07.1	RecName: Full=14-3-3-like protein
Trinity194371	P24136.2	RecName: Full=Oligopeptide transport ATP-binding protein OppD; AltName: Full=Stage 0 sporulation protein KD
Trinity194372	Q03001.4	RecName: Full=Dystonin; AltName: Full=230 kDa bullous pemphigoid antigen; AltName: Full=230/240 kDa bullous pemphigoid antigen; AltName: Full=Bullous pemphigoid antigen 1; Short=BPA; Short=Bullous pemphigoid antigen; AltName: Full=Dystonia musculorum protein; AltName: Full=Hemidesmosomal plaque protein
Trinity194378	Q9FK13.1	RecName: Full=Plastid division protein PDV1; AltName: Full=Protein PLASTID DIVISION1
Trinity194379	Q9UUA7.1	RecName: Full=UPF0590 protein C409.17c
Trinity19438	Q93XI4.1	RecName: Full=N-carbamoylputrescine amidase
Trinity19440	Q93XI4.1	RecName: Full=N-carbamoylputrescine amidase
Trinity194401	O08327.1	RecName: Full=Glycogen biosynthesis protein GlgD
Trinity194415	Q5AWS6.2	RecName: Full=Cell division control protein 48
Trinity194418	P29458.2	RecName: Full=DNA replication licensing factor mcm4; AltName: Full=Cell division control protein 21; AltName: Full=Minichromosome maintenance protein 4
Trinity194429	Q7Y1C4.1	RecName: Full=Protein BREAST CANCER SUSCEPTIBILITY 2 homolog B; Short=AtBRCA2B
Trinity194441	P05845.1	RecName: Full=Transposon Tn7 transposition protein TnsE; AltName: Full=Protein D
Trinity194445	P9WPW0.1	RecName: Full=Putative CoA-transferase subunit alpha MT3655 P9WPW1.1 RecName: Full=Putative CoA-transferase subunit alpha Rv3551
Trinity194450	P0CX33.1	RecName: Full=40S ribosomal protein S30-A; AltName: Full=Small ribosomal subunit protein eS30-A P0CX34.1 RecName: Full=40S ribosomal protein S30-B; AltName: Full=Small ribosomal subunit protein eS30-B
Trinity194456	P46519.1	RecName: Full=Desiccation protectant protein Lea14 homolog
Trinity194458	Q4PM31.1	RecName: Full=40S ribosomal protein S3a
Trinity194474	Q43517.1	RecName: Full=Ferredoxin-1, chloroplastic; AltName: Full=Ferredoxin I; Flags: Precursor
Trinity194478	P62318.1	RecName: Full=Small nuclear ribonucleoprotein Sm D3; Short=Sm-D3; AltName: Full=snRNP core protein D3 P62323.1 RecName: Full=Small nuclear ribonucleoprotein Sm D3; Short=Sm-D3; AltName: Full=snRNP core protein D3 P62320.1 RecName: Full=Small nuclear ribonucleoprotein Sm D3; Short=Sm-D3; AltName: Full=snRNP core protein D3
Trinity194501	P0A3Z1.2	RecName: Full=Xaa-Pro aminopeptidase 1; AltName: Full=Aminoacylproline aminopeptidase I; AltName: Full=Aminopeptidase P I; Short=APP; Short=PEPP I; AltName: Full=X-Pro aminopeptidase I; AltName: Full=Xaa-Pro aminopeptidase I P0A3Z2.2 RecName: Full=Xaa-Pro aminopeptidase 1; AltName: Full=Aminoacylproline aminopeptidase I; AltName: Full=Aminopeptidase P I; Short=APP; Short=PEPP I; AltName: Full=X-P…
Trinity194514	P21878.1	RecName: Full=Uncharacterized protein in pdhA 5'region; AltName: Full=ORF1
Trinity194517	P0ABJ4.1	RecName: Full=Cytochrome bo(3) ubiquinol oxidase subunit 3; AltName: Full=Cytochrome o ubiquinol oxidase subunit 3; Short=Cytochrome o subunit 3; AltName: Full=Oxidase bo(3) subunit 3; AltName: Full=Ubiquinol oxidase chain C; AltName: Full=Ubiquinol oxidase polypeptide III; AltName: Full=Ubiquinol oxidase subunit 3 P0ABJ3.1 RecName: Full=Cytochrome bo(3) ubiquinol oxidase subunit 3; AltName: Full…
Trinity194567	P54144.1	RecName: Full=Ammonium transporter 1 member 1; Short=AtAMT1;1
Trinity194569	Q96327.1	RecName: Full=ERBB-3 BINDING PROTEIN 1; Short=AtEBP1; AltName: Full=Proliferation-associated protein G2p; Short=AtG2; AltName: Full=Protein CELL-PROLIFERATION-RELATED; Short=AtCPR
Trinity194626	F4ICK8.1	RecName: Full=Protein IWS1 homolog 1; Short=AtIWS1; AltName: Full=Interacts with SPT6 protein 1; AltName: Full=Protein HIGH NITROGEN INSENSITIVE 9; AltName: Full=Protein SUPPRESSOR OF BES-1-D 1
Trinity194629	Q9RL35.1	RecName: Full=NAD-dependent protein deacetylase 1; AltName: Full=Regulatory protein SIR2 homolog 1
Trinity194647	Q4L5Q4.1	RecName: Full=Carbamoyl-phosphate synthase small chain; AltName: Full=Carbamoyl-phosphate synthetase glutamine chain
Trinity194676	P30490.1	RecName: Full=HLA class I histocompatibility antigen, B-52 alpha chain; AltName: Full=Bw-52; AltName: Full=HLA class I histocompatibility antigen, B-5 alpha chain; AltName: Full=MHC class I antigen B*52; Flags: Precursor
Trinity194702	P41344.1	RecName: Full=Ferredoxin--NADP reductase, leaf isozyme, chloroplastic; Short=FNR; Flags: Precursor
Trinity194706	Q8RWF0.1	RecName: Full=26S proteasome non-ATPase regulatory subunit 13 homolog A; AltName: Full=26S proteasome regulatory subunit RPN9a; Short=AtRNP9a; AltName: Full=26S proteasome regulatory subunit S11 homolog A
Trinity194717	Q9CA54.1	RecName: Full=Pentatricopeptide repeat-containing protein At1g74630
Trinity194729	Q8GYA4.3	RecName: Full=Cysteine-rich receptor-like protein kinase 10; Short=Cysteine-rich RLK10; AltName: Full=Receptor-like protein kinase 4; Flags: Precursor
Trinity194736	Q5ZKL5.1	RecName: Full=Prolyl endopeptidase-like; AltName: Full=Prolylendopeptidase-like
Trinity194743	Q9SU58.2	RecName: Full=ATPase 4, plasma membrane-type; AltName: Full=Proton pump 4
Trinity194757	P87158.2	RecName: Full=40S ribosomal protein S4-A
Trinity194774	Q9LYN8.1	RecName: Full=Leucine-rich repeat receptor protein kinase EMS1; AltName: Full=Protein EXCESS MICROSPOROCYTES 1; AltName: Full=Protein EXTRA SPOROGENOUS CELLS; Flags: Precursor
Trinity194788	Q0GYU4.1	RecName: Full=Glycerol 2-dehydrogenase (NADP(+))
Trinity194790	Q4I8X0.1	RecName: Full=tRNA (guanine(9)-N1)-methyltransferase; AltName: Full=tRNA methyltransferase 10; AltName: Full=tRNA(m1G9)-methyltransferase; Short=tRNA(m1G9)MTase
Trinity194817	P35316.1	RecName: Full=Calcium-transporting ATPase sarcoplasmic/endoplasmic reticulum type; AltName: Full=Calcium pump
Trinity194830	Q8MJY8.1	RecName: Full=15-hydroxyprostaglandin dehydrogenase [NAD(+)]; Short=15-PGDH; AltName: Full=Prostaglandin dehydrogenase 1
Trinity194841	Q5QMN5.2	RecName: Full=Probable RNA-dependent RNA polymerase 3; Short=OsRDR3
Trinity194845	O53182.3	RecName: Full=2-oxoglutarate oxidoreductase subunit KorA; AltName: Full=Alpha-ketoglutarate oxidoreductase subunit alpha/gamma; Short=KG oxidoreductase subunit alpha/gamma; Short=KGO subunit alpha/gamma; Short=KOR subunit alpha/gamma
Trinity194854	P27484.1	RecName: Full=Glycine-rich protein 2
Trinity194859	N4WR35.1	RecName: Full=NADP-dependent oxidoreductase RED1; AltName: Full=T-toxin biosynthesis protein RED1
Trinity194861	Q54KE6.1	RecName: Full=Methylcrotonoyl-CoA carboxylase subunit alpha, mitochondrial; Short=MCCase subunit alpha; AltName: Full=3-methylcrotonyl-CoA carboxylase 1; AltName: Full=3-methylcrotonyl-CoA carboxylase biotin-containing subunit; AltName: Full=3-methylcrotonyl-CoA:carbon dioxide ligase subunit alpha; Flags: Precursor
Trinity194888	A6QNW6.1	RecName: Full=Testis anion transporter 1; AltName: Full=Anion exchange transporter; AltName: Full=Solute carrier family 26 member 8
Trinity194902	P27521.1	RecName: Full=Chlorophyll a-b binding protein 4, chloroplastic; AltName: Full=LHCI type III CAB-4; Flags: Precursor
Trinity194910	P42730.2	RecName: Full=Chaperone protein ClpB1; AltName: Full=ATP-dependent Clp protease ATP-binding subunit ClpB homolog 1; AltName: Full=Casein lytic proteinase B1; AltName: Full=Heat shock protein 101; AltName: Full=Protein DEFECTIVE IN LONG-TERM ACQUIRED THERMOTOLERANCE
Trinity194914	Q9Z670.1	RecName: Full=Gluconate permease
Trinity194960	Q9SNE1.1	RecName: Full=Ethylene-responsive transcription factor ERF011
Trinity194969	Q0V3E0.3	RecName: Full=Histone H2A.Z-specific chaperone CHZ1
Trinity195009	F4J738.1	RecName: Full=Importin beta-like SAD2 homolog
Trinity195014	Q9SZU7.1	RecName: Full=Probable esterase KAI2; AltName: Full=Protein DWARF-14-like; Short=Protein D14-like; AltName: Full=Protein HYPOSENSITIVE TO LIGHT; AltName: Full=Protein KARRIKIN INSENSITIVE 2
Trinity195017	C0LGJ1.1	RecName: Full=Probable LRR receptor-like serine/threonine-protein kinase At1g74360; Flags: Precursor
Trinity195019	Q93ZT6.1	RecName: Full=Eukaryotic translation initiation factor isoform 4G-1; Short=eIF(iso)4G-1
Trinity195024	Q9LV35.1	RecName: Full=Actin-interacting protein 1-2
Trinity195056	Q38953.2	RecName: Full=Probable pre-mRNA-splicing factor ATP-dependent RNA helicase DEAH5; AltName: Full=DEAH RNA helicase homolog PRP22
Trinity195075	Q1KXV3.1	RecName: Full=ATP synthase epsilon chain, chloroplastic; AltName: Full=ATP synthase F1 sector epsilon subunit; AltName: Full=F-ATPase epsilon subunit
Trinity195097	P9WF38.1	RecName: Full=Transcriptional regulator WhiB4 P9WF39.1 RecName: Full=Transcriptional regulator WhiB4
Trinity195117	B7FKW7.1	RecName: Full=Cyanate hydratase; Short=Cyanase; AltName: Full=Cyanate hydrolase; AltName: Full=Cyanate lyase
Trinity195151	Q8SQG9.1	RecName: Full=Na(+)/H(+) exchange regulatory cofactor NHE-RF2; AltName: Full=PDZ domain-containing protein NHERF-2; AltName: Full=Sodium-hydrogen exchanger regulatory factor 2; AltName: Full=Solute carrier family 9 isoform A3 regulatory factor 2
Trinity195156	Q51546.1	RecName: Full=Phosphate import ATP-binding protein PstB; AltName: Full=ABC phosphate transporter; AltName: Full=Phosphate-transporting ATPase
Trinity195158	O00370.1	RecName: Full=LINE-1 retrotransposable element ORF2 protein; Short=ORF2p; Includes: RecName: Full=Reverse transcriptase; Includes: RecName: Full=Endonuclease
Trinity195171	A0R574.1	RecName: Full=ATP-dependent Clp protease ATP-binding subunit ClpC1
Trinity195202	O00370.1	RecName: Full=LINE-1 retrotransposable element ORF2 protein; Short=ORF2p; Includes: RecName: Full=Reverse transcriptase; Includes: RecName: Full=Endonuclease
Trinity195210	P16330.3	RecName: Full=2',3'-cyclic-nucleotide 3'-phosphodiesterase; Short=CNP; Short=CNPase; Flags: Precursor
Trinity195214	Q0VCN1.1	RecName: Full=NmrA-like family domain-containing protein 1
Trinity195217	Q9LUQ6.1	RecName: Full=60S ribosomal protein L19-2
Trinity195219	Q9LEV3.1	RecName: Full=CBS domain-containing protein CBSX3, mitochondrial; Flags: Precursor
Trinity195227	O34331.2	RecName: Full=Putative rRNA methyltransferase YlbH
Trinity195245	Q9LUI2.1	RecName: Full=Protein NETWORKED 1A
Trinity195252	O80437.1	RecName: Full=Glycerol-3-phosphate 2-O-acyltransferase 6; Short=AtGPAT6; AltName: Full=Glycerol-3-phosphate acyltransferase 6
Trinity195255	Q9ZQP2.1	RecName: Full=Putative peroxisomal acyl-coenzyme A oxidase 1.2
Trinity195273	P10978.1	RecName: Full=Retrovirus-related Pol polyprotein from transposon TNT 1-94; Includes: RecName: Full=Protease; Includes: RecName: Full=Reverse transcriptase; Includes: RecName: Full=Endonuclease
Trinity195275	P0C8Q8.1	RecName: Full=Pentatricopeptide repeat-containing protein At5g19020, mitochondrial; Flags: Precursor
Trinity195284	P52808.2	RecName: Full=60S ribosomal protein L30-1; AltName: Full=L32
Trinity195307	P45336.1	RecName: Full=Sensor protein QseC
Trinity195316	C3KCT1.1	RecName: Full=UDP-N-acetylmuramate--L-alanine ligase; AltName: Full=UDP-N-acetylmuramoyl-L-alanine synthetase
Trinity195318	P87122.1	RecName: Full=Putative cation exchanger C3A12.06c
Trinity195320	P17508.2	RecName: Full=Elongation factor 1-alpha, oocyte form; AltName: Full=EF-1-alpha-O1; Short=EF-1AO1
Trinity195332	Q7XBQ9.1	RecName: Full=Disease resistance protein RGA2; AltName: Full=Blight resistance protein RPI; AltName: Full=RGA2-blb
Trinity195354	Q46339.1	RecName: Full=Formyltetrahydrofolate deformylase; AltName: Full=Formyl-FH(4) hydrolase
Trinity19537	Q9U5L1.2	RecName: Full=Signal recognition particle receptor subunit alpha homolog; Short=DP-alpha; Short=Docking protein alpha; Short=SR-alpha; AltName: Full=GTP-binding protein
Trinity195370	P47033.1	RecName: Full=Cell wall protein PRY3; AltName: Full=Pathogenesis-related protein 3; Flags: Precursor
Trinity195399	P77181.1	RecName: Full=Phenylacetic acid degradation protein PaaY
Trinity195404	O82359.1	RecName: Full=Sphingoid long-chain bases kinase 2, mitochondrial; Short=AtLCBK2; Short=LCB kinase 2; Flags: Precursor
Trinity195410	P0A0C3.1	RecName: Full=Replication protein P0A0C4.1 RecName: Full=Replication protein
Trinity195414	Q67XX3.1	RecName: Full=F-box protein At5g06550
Trinity195416	P09672.1	RecName: Full=Glyceraldehyde-3-phosphate dehydrogenase A, chloroplastic; AltName: Full=NADP-dependent glyceraldehydephosphate dehydrogenase subunit A
Trinity195421	Q0V1R1.1	RecName: Full=Carboxypeptidase Y homolog A; Flags: Precursor
Trinity195436	Q9SIL6.1	RecName: Full=Prohibitin-6, mitochondrial; Short=Atphb6
Trinity195456	P27073.1	RecName: Full=40S ribosomal protein S19; AltName: Full=S16
Trinity195469	Q20507.2	RecName: Full=Acyl-CoA-binding protein homolog 3; Short=ACBP-3
Trinity195476	Q9C801.1	RecName: Full=Protein MOS2
Trinity195481	P25600.2	PUTATIVE PSEUDOGENE: RecName: Full=Putative transposon Ty5-1 protein YCL074W
Trinity195503	Q86JP3.1	RecName: Full=Ras-related protein Rab-5A
Trinity195513	Q9D1H6.1	RecName: Full=NADH dehydrogenase [ubiquinone] 1 alpha subcomplex assembly factor 4; AltName: Full=Hormone-regulated proliferation-associated protein of 20 kDa homolog
Trinity195518	Q5ZKV9.1	RecName: Full=Syndetin; AltName: Full=Coiled-coil domain-containing protein 132; AltName: Full=EARP/GARPII complex subunit VPS50
Trinity195524	P0DN15.1	RecName: Full=U-actitoxin-Avd3n; Short=U-AITX-Avd3n; AltName: Full=AsKC11; Flags: Precursor
Trinity195574	Q49W40.1	RecName: Full=Organic hydroperoxide resistance protein-like 1
Trinity195590	O55012.1	RecName: Full=Phosphatidylinositol-binding clathrin assembly protein; AltName: Full=Clathrin assembly lymphoid myeloid leukemia protein; Short=rCALM
Trinity195591	Q9LRR4.1	RecName: Full=Putative disease resistance RPP13-like protein 1
Trinity195595	O74330.1	RecName: Full=40S ribosomal protein S27
Trinity195598	F4KIB2.1	RecName: Full=Transmembrane 9 superfamily member 8; AltName: Full=Endomembrane protein 1; AltName: Full=Transmembrane nine protein 8; Short=AtTMN8; Flags: Precursor
Trinity195622	H2KYQ5.1	RecName: Full=Glycogenin-1; Short=GN
Trinity195625	A2WXX3.2	RecName: Full=60S ribosomal protein L5-1
Trinity195663	A6QLP7.1	RecName: Full=Translocon-associated protein subunit alpha; Short=TRAP-alpha; AltName: Full=Signal sequence receptor subunit alpha; Short=SSR-alpha; Flags: Precursor
Trinity195674	Q9BWX1.1	RecName: Full=PHD finger protein 7; AltName: Full=Testis development protein NYD-SP6
Trinity195702	P9WPM6.1	RecName: Full=Putative cytochrome P450 136 P9WPM7.1 RecName: Full=Putative cytochrome P450 136
Trinity195794	A1SEK2.1	RecName: Full=DNA-directed RNA polymerase subunit beta'; Short=RNAP subunit beta'; AltName: Full=RNA polymerase subunit beta'; AltName: Full=Transcriptase subunit beta'
Trinity195803	Q9SJM7.2	RecName: Full=Uridine nucleosidase 1; AltName: Full=Uridine ribohydrolase 1
Trinity195808	Q15637.4	RecName: Full=Splicing factor 1; AltName: Full=Mammalian branch point-binding protein; Short=BBP; Short=mBBP; AltName: Full=Transcription factor ZFM1; AltName: Full=Zinc finger gene in MEN1 locus; AltName: Full=Zinc finger protein 162
Trinity195817	Q40731.2	RecName: Full=Stearoyl-[acyl-carrier-protein] 9-desaturase 5, chloroplastic; Short=Stearoyl-ACP desaturase 5; AltName: Full=Acyl-[acyl-carrier-protein] desaturase 5; Flags: Precursor
Trinity195829	P52034.2	RecName: Full=ATP-dependent 6-phosphofructokinase; Short=ATP-PFK; Short=Phosphofructokinase; AltName: Full=Phosphohexokinase
Trinity19584	Q9LFF9.1	RecName: Full=Soluble inorganic pyrophosphatase 4; AltName: Full=Pyrophosphate phospho-hydrolase 4; Short=PPase 4
Trinity195841	P39865.1	RecName: Full=Nitrate reductase [NADH] 1; Short=NR-1
Trinity195856	Q9WV68.1	RecName: Full=Peroxisomal 2,4-dienoyl-CoA reductase; AltName: Full=2,4-dienoyl-CoA reductase 2
Trinity19586	Q9LFF9.1	RecName: Full=Soluble inorganic pyrophosphatase 4; AltName: Full=Pyrophosphate phospho-hydrolase 4; Short=PPase 4
Trinity19589	Q9LFF9.1	RecName: Full=Soluble inorganic pyrophosphatase 4; AltName: Full=Pyrophosphate phospho-hydrolase 4; Short=PPase 4
Trinity195894	Q5T9G4.1	RecName: Full=Armadillo repeat-containing protein 12
Trinity195916	Q9C8Y1.1	RecName: Full=Probable calcium-binding protein CML23; AltName: Full=Calmodulin-like protein 23
Trinity195918	P44635.1	RecName: Full=Dihydroneopterin triphosphate diphosphatase; AltName: Full=Dihydroneopterin triphosphate pyrophosphatase; AltName: Full=dATP pyrophosphohydrolase
Trinity19593	Q9LFF9.1	RecName: Full=Soluble inorganic pyrophosphatase 4; AltName: Full=Pyrophosphate phospho-hydrolase 4; Short=PPase 4
Trinity195952	O65573.1	RecName: Full=SMR domain-containing protein At5g58720; AltName: Full=PRL1-interacting protein PIPC
Trinity195987	P14381.1	RecName: Full=Transposon TX1 uncharacterized 149 kDa protein; AltName: Full=ORF 2
Trinity195990	Q336M2.2	RecName: Full=Cyclin-dependent kinase E-1; Short=CDKE;1
Trinity196008	Q40073.1	RecName: Full=Ribulose bisphosphate carboxylase/oxygenase activase A, chloroplastic; Short=RA A; Short=RuBisCO activase A; Flags: Precursor
Trinity196018	Q75GI4.1	RecName: Full=Inositol-tetrakisphosphate 1-kinase 3; AltName: Full=Inositol 1,3,4-trisphosphate 5/6-kinase 3; Short=Inositol-triphosphate 5/6-kinase 3; Short=Ins(1,3,4)P(3) 5/6-kinase 3; Short=OsITP5/6K-3; Short=OsITPK3
Trinity196024	Q8K2H6.1	RecName: Full=Anaphase-promoting complex subunit 10; Short=APC10; AltName: Full=Cyclosome subunit 10
Trinity196039	Q56YA5.2	RecName: Full=Serine--glyoxylate aminotransferase; AltName: Full=Alanine--glyoxylate aminotransferase; Short=AGT; AltName: Full=Asparagine aminotransferase; AltName: Full=Serine--pyruvate aminotransferase
Trinity196044	Q9SRW9.1	RecName: Full=Cellulose synthase-like protein D5; Short=AtCslD5
Trinity196069	O80501.1	RecName: Full=Ras-related protein RABH1b; Short=AtRABH1b; AltName: Full=Ras-related protein Rab6A; Short=AtRab6A
Trinity196089	O43488.3	RecName: Full=Aflatoxin B1 aldehyde reductase member 2; AltName: Full=AFB1 aldehyde reductase 1; Short=AFB1-AR 1; AltName: Full=Aldoketoreductase 7; AltName: Full=Succinic semialdehyde reductase; Short=SSA reductase
Trinity196128	F4HNU6.1	RecName: Full=Nardilysin-like; AltName: Full=N-arginine dibasic convertase-like; Short=NRD convertase-like; Short=NRD-C
Trinity196133	P09315.1	RecName: Full=Glyceraldehyde-3-phosphate dehydrogenase A, chloroplastic; AltName: Full=NADP-dependent glyceraldehydephosphate dehydrogenase subunit A; Flags: Precursor
Trinity196159	O22644.1	RecName: Full=60S ribosomal protein L23A
Trinity196173	Q8NKF4.2	RecName: Full=60S ribosomal protein L3; AltName: Allergen=Asp f 23
Trinity196175	Q9X6U2.2	RecName: Full=D-beta-hydroxybutyrate dehydrogenase; Short=BDH; AltName: Full=3-hydroxybutyrate dehydrogenase; Short=3-HBDH
Trinity196179	P72856.1	RecName: Full=DNA polymerase III subunit beta
Trinity196193	P0AEJ7.1	RecName: Full=Ethanolamine ammonia-lyase heavy chain; AltName: Full=Ethanolamine ammonia-lyase large subunit P0AEJ6.1 RecName: Full=Ethanolamine ammonia-lyase heavy chain; AltName: Full=Ethanolamine ammonia-lyase large subunit
Trinity196196	P31582.1	RecName: Full=Ras-related protein RABF2a; Short=AtRABF2a; AltName: Full=Ras-related protein Rab5A; Short=AtRab5A; AltName: Full=Ras-related protein Rha1
Trinity196202	Q6A6K5.1	RecName: Full=50S ribosomal protein L7/L12
Trinity196205	Q9SI64.1	RecName: Full=Arginine decarboxylase 1; Short=ADC 1; Short=ADC-O; Short=ARGDC 1
Trinity196208	Q40070.1	RecName: Full=Photosystem II 10 kDa polypeptide, chloroplastic; Flags: Precursor
Trinity196226	Q9SZR9.2	RecName: Full=ABC transporter G family member 9; Short=ABC transporter ABCG.9; Short=AtABCG9; AltName: Full=Probable white-brown complex homolog protein 9; Short=AtWBC9
Trinity196260	Q9ZU94.2	RecName: Full=Cysteine-rich repeat secretory protein 12; AltName: Full=Plasmodesmata-located protein 6; Short=PDLP6; Flags: Precursor
Trinity196265	Q871R7.1	RecName: Full=Protein yop-1
Trinity196276	P27322.1	RecName: Full=Heat shock cognate 70 kDa protein 2
Trinity196280	Q96451.1	RecName: Full=14-3-3-like protein B; AltName: Full=SGF14B
Trinity196284	O17397.1	RecName: Full=Diminuto-like protein
Trinity196295	P27598.1	RecName: Full=Alpha-1,4 glucan phosphorylase L isozyme, chloroplastic/amyloplastic; AltName: Full=Starch phosphorylase L; Flags: Precursor
Trinity196298	O22518.1	RecName: Full=40S ribosomal protein SA; AltName: Full=p40
Trinity19630	F4I4E1.1	RecName: Full=Transcription factor bHLH167; AltName: Full=Basic helix-loop-helix protein 167; Short=AtbHLH167; Short=bHLH 167; AltName: Full=bHLH transcription factor bHLH167
Trinity196313	P36035.1	RecName: Full=Carboxylic acid transporter protein homolog
Trinity196323	Q4G0N4.2	RecName: Full=NAD kinase 2, mitochondrial; AltName: Full=Mitochondrial NAD kinase; AltName: Full=NAD kinase domain-containing protein 1, mitochondrial; Flags: Precursor
Trinity196333	Q9M7R0.1	RecName: Full=Calcium-binding allergen Ole e 8; AltName: Full=PCA18/PCA23; AltName: Allergen=Ole e 8
Trinity196353	Q09653.3	RecName: Full=Putative cytochrome P450 CYP13A10
Trinity196362	O22224.2	RecName: Full=Nuclear pore complex protein NUP93A; AltName: Full=Nucleoporin 93A
Trinity196366	Q8GWB2.1	RecName: Full=Protein NEOXANTHIN-DEFICIENT 1
Trinity196372	P0A657.1	RecName: Full=GTP cyclohydrolase 1 type 2 homolog P9WFM1.1 RecName: Full=GTP cyclohydrolase 1 type 2 homolog P9WFM0.1 RecName: Full=GTP cyclohydrolase 1 type 2 homolog
Trinity196380	P16120.1	RecName: Full=Threonine synthase; Short=TS
Trinity196386	P93736.2	RecName: Full=Valine--tRNA ligase, mitochondrial 1; AltName: Full=AtSYV1; AltName: Full=Protein TWIN 2; AltName: Full=Valyl-tRNA synthetase; Short=ValRS; Flags: Precursor
Trinity196394	Q9Y756.1	RecName: Full=V-type proton ATPase subunit F; Short=V-ATPase subunit F; AltName: Full=V-ATPase 14 kDa subunit; AltName: Full=Vacuolar proton pump subunit F
Trinity196416	Q9X909.1	RecName: Full=DNA topoisomerase 1; AltName: Full=DNA topoisomerase I; AltName: Full=Omega-protein; AltName: Full=Relaxing enzyme; AltName: Full=Swivelase; AltName: Full=Untwisting enzyme
Trinity196423	F4JNL3.1	RecName: Full=Probable cysteine protease RDL6; AltName: Full=RD21A-like protease 6; Flags: Precursor
Trinity196439	P50166.1	RecName: Full=D-arabinitol 2-dehydrogenase [ribulose-forming]; Short=ARDH
Trinity196444	Q9LZP9.1	RecName: Full=Calvin cycle protein CP12-2, chloroplastic; AltName: Full=CP12 domain-containing protein 2; AltName: Full=Chloroplast protein 12-2; Flags: Precursor
Trinity196450	Q08080.1	RecName: Full=Stromal 70 kDa heat shock-related protein, chloroplastic
Trinity196456	Q9SB37.1	RecName: Full=Pectinesterase inhibitor 7; AltName: Full=Pectin methylesterase inhibitor 7; Short=AtPMEI7; Flags: Precursor
Trinity196458	Q9FII5.1	RecName: Full=Leucine-rich repeat receptor-like protein kinase TDR; AltName: Full=Protein PHLOEM INTERCALATED WITH XYLEM; AltName: Full=Tracheary element differentiation inhibitory factor receptor; Short=AtTDR; Short=TDIF receptor; Flags: Precursor
Trinity196462	P27061.1	RecName: Full=Acid phosphatase 1; AltName: Full=Apase-1(1); Flags: Precursor
Trinity196463	Q9SX68.1	RecName: Full=50S ribosomal protein L18, chloroplastic; AltName: Full=CL18; Flags: Precursor
Trinity196501	P11035.1	RecName: Full=Nitrate reductase [NADH] 2; Short=NR2
Trinity196515	Q54728.2	RecName: Full=Uncharacterized oxidoreductase SP_1686
Trinity196525	Q8BJS4.3	RecName: Full=SUN domain-containing protein 2; AltName: Full=Protein unc-84 homolog B; AltName: Full=Sad1/unc-84 protein-like 2
Trinity196529	Q1ECJ7.1	RecName: Full=Actin-related protein 2/3 complex subunit 3; AltName: Full=Actin-related protein C3; AltName: Full=Arp2/3 complex 21 kDa subunit; Short=p21-ARC
Trinity196536	Q8VXZ7.1	RecName: Full=Alpha-galactosidase 3; Short=AtAGAL3; AltName: Full=Alpha-D-galactoside galactohydrolase 3; AltName: Full=Melibiase; Flags: Precursor
Trinity196539	Q9SM60.1	RecName: Full=Phosphoglucomutase, cytoplasmic; Short=PGM; AltName: Full=Glucose phosphomutase
Trinity196568	Q9SGS4.1	RecName: Full=Thioredoxin-like protein CDSP32, chloroplastic; AltName: Full=Chloroplastic drought-induced stress protein of 32 KDa; Short=AtCDSP32; Flags: Precursor
Trinity196579	Q9M2S4.1	RecName: Full=L-type lectin-domain containing receptor kinase S.4; Short=LecRK-S.4; Flags: Precursor
Trinity196582	D9J0Z8.1	RecName: Full=Inactive anthranilate O-methyltransferase 1; AltName: Full=Anthranilic acid methyltransferase 1; AltName: Full=O-methyltransferase 1
Trinity196626	O64793.3	RecName: Full=G-type lectin S-receptor-like serine/threonine-protein kinase At1g67520; Flags: Precursor
Trinity196657	P0A9S4.1	RecName: Full=Galactitol 1-phosphate 5-dehydrogenase P0A9S3.1 RecName: Full=Galactitol 1-phosphate 5-dehydrogenase
Trinity196661	Q9SQF4.1	RecName: Full=Protein translation factor SUI1 homolog; AltName: Full=Translation initiation factor nps45
Trinity196697	Q0WL80.1	RecName: Full=UDP-glucose:glycoprotein glucosyltransferase; AltName: Full=EMS-mutagenized BRI1 suppressor 1; AltName: Full=Protein PRIORITY IN SWEET LIFE 2; Flags: Precursor
Trinity196737	O04235.1	RecName: Full=FACT complex subunit SSRP1; AltName: Full=Facilitates chromatin transcription complex subunit SSRP1; AltName: Full=Recombination signal sequence recognition protein 1
Trinity196741	Q9FE64.2	RecName: Full=Elongation factor G, mitochondrial; Short=EF-Gmt; AltName: Full=Elongation factor G 1, mitochondrial; Short=mEF-G 1; AltName: Full=Elongation factor G1
Trinity196744	Q1HPS0.1	RecName: Full=Myosin regulatory light chain 2; Short=MLC-2
Trinity196795	C7J8E5.2	RecName: Full=Regulatory-associated protein of TOR 2; AltName: Full=Protein RAPTOR 2; Short=OsRAPTOR2
Trinity196818	P31833.1	RecName: Full=Cytochrome c oxidase subunit 1; AltName: Full=Cytochrome aa3 subunit 1; AltName: Full=Cytochrome c oxidase polypeptide I
Trinity196844	Q8S4Y1.1	RecName: Full=Acetyl-CoA acetyltransferase, cytosolic 1; AltName: Full=Cytosolic acetoacetyl-CoA thiolase 1; Short=Thiolase 1; AltName: Full=Protein EMBRYO DEFECTIVE 1276
Trinity196846	Q9SZ11.3	RecName: Full=Glycerophosphodiester phosphodiesterase GDPDL3; AltName: Full=Glycerophosphodiester phosphodiesterase-like 3; Short=ATGDPDL3; AltName: Full=Glycerophosphodiesterase-like 2; AltName: Full=Protein MUTANT ROOT HAIR 5; AltName: Full=Protein SHAVEN 3; Flags: Precursor
Trinity196855	F4K2R6.1	RecName: Full=Calmodulin-binding protein 60 G
Trinity196868	P33297.3	RecName: Full=26S proteasome regulatory subunit 6A; AltName: Full=Tat-binding protein homolog 1; Short=TBP-1
Trinity196898	Q00624.1	RecName: Full=L-ascorbate oxidase homolog; Flags: Precursor
Trinity196899	O79876.2	RecName: Full=Cytochrome c oxidase subunit 1; AltName: Full=Cytochrome c oxidase polypeptide I
Trinity196904	Q9SH22.1	RecName: Full=Probable disease resistance protein At1g63360
Trinity196914	Q43291.2	RecName: Full=60S ribosomal protein L21-1
Trinity196917	P93373.1	RecName: Full=Actin-54
Trinity196942	P94312.1	RecName: Full=Dipeptide transport system permease protein DppC
Trinity196981	O53182.3	RecName: Full=2-oxoglutarate oxidoreductase subunit KorA; AltName: Full=Alpha-ketoglutarate oxidoreductase subunit alpha/gamma; Short=KG oxidoreductase subunit alpha/gamma; Short=KGO subunit alpha/gamma; Short=KOR subunit alpha/gamma
Trinity196982	P0C2F6.1	RecName: Full=Putative ribonuclease H protein At1g65750
Trinity197001	Q338N2.2	RecName: Full=Zinc finger CCCH domain-containing protein 62; Short=OsC3H62
Trinity197033	P38487.3	RecName: Full=Creatinase; AltName: Full=Creatine amidinohydrolase
Trinity197039	Q9C8E6.1	RecName: Full=Protein PLASTID MOVEMENT IMPAIRED 1
Trinity197076	Q949Q5.1	RecName: Full=Photosystem I subunit O; Short=PSI-O; Flags: Precursor
Trinity197092	P48505.2	RecName: Full=Ubiquinol-cytochrome c reductase complex 6.7 kDa protein; Short=CR6
Trinity197098	Q96UX3.1	RecName: Full=cAMP-dependent protein kinase regulatory subunit; Short=PKA regulatory subunit
Trinity197107	Q9SUM2.1	RecName: Full=Probable small nuclear ribonucleoprotein F; Short=snRNP-F; AltName: Full=Sm protein F; Short=Sm-F; Short=SmF
Trinity197109	P32473.2	RecName: Full=Pyruvate dehydrogenase E1 component subunit beta, mitochondrial; AltName: Full=Pyruvate dehydrogenase complex component E1 beta; Short=PDHE1-B; Flags: Precursor
Trinity197110	O00370.1	RecName: Full=LINE-1 retrotransposable element ORF2 protein; Short=ORF2p; Includes: RecName: Full=Reverse transcriptase; Includes: RecName: Full=Endonuclease
Trinity197134	Q6ESI7.1	RecName: Full=Tripeptidyl-peptidase 2; AltName: Full=Tripeptidyl-peptidase II; Short=TPPII
Trinity197141	Q9FJQ2.1	RecName: Full=Ethylene-responsive transcription factor ERF057
[truncated: 2,119 more rows]
