# Supplementary material for: Cytogenetic identification and molecular marker development of a novel wheat-Leymus mollis 4Ns(4D) alien disomic substitution line with resistance to stripe rust and Fusarium head blight
Source: Front Plant Sci. 2022 Nov 1;13:1012939. doi: 10.3389/fpls.2022.1012939 (PMC9667194; doi:10.3389/fpls.2022.1012939)
Supplement: Supplementary file 14 [file Table_13.xls]

## Sheet: Table S10
Supplementary Table 13. The distribution of seven wheat-related species on different chromosomes and the proportion in the fourth homologous group were compared by 12895 DEGs
Chromosome Genome	1th	2th	3th	4th	5th	6th	7th	Un	Total	4th of 12895 DEGs（%）	Union set of 4th	Total 4th of 12895 DEGs (%)
A	744	915	857	1232	1015	737	918	822	7240	0.0955409	3443	0.267
B	840	1063	902	1563	919	901	1010	279	7477	0.12121
D	856	1120	945	1647	981	861	1035	131	7576	0.127724
H	585	739	655	1466	665	611	695	82	5498	0.113687
R	772	818	798	1307	1052	798	1180	272	6997	0.101357
E	811	1048	919	1647	985	885	1029	81	7405	0.127724
S	840	1067	937	1745	957	883	854	317	7600	0.135324
