# Supplementary material for: Cytogenetic identification and molecular marker development of a novel wheat-Leymus mollis 4Ns(4D) alien disomic substitution line with resistance to stripe rust and Fusarium head blight
Source: Front Plant Sci. 2022 Nov 1;13:1012939. doi: 10.3389/fpls.2022.1012939 (PMC9667194; doi:10.3389/fpls.2022.1012939)
Supplement: Supplementary file 15 [file Table_14.xls]

## Sheet: Table S11
Supplementary Table 14. 458 Lm#4Ns candidate unigenes sequence and primes information
ID	Sequence	FORWARD PRIMER2 (5'-3')	REVERSE PRIMER2 (5'-3')	PRIMER_LEFT_start	PRIMER_LEFT_end	PRIMER_PRODUCT_SIZE
Trinity81	ATACGACTCCCTGTCATTCTCTCCACCAAAAAAGGTTTTTCACGAGGAAAAAAATCGTGGGCTTCTACCACGTAATATGAGTCCATGTCCATCACGTTATGTGCTCAGACTCATTGTCCAAAAAAACACACGTAGCCTCCATCCATATACACCAGACGTGAGACCCCTAAAAAAACCCAGACGTGAGGGCATCCCATAGATCATAATTCTTCTCTTCTTCTCCACAGGTCTCCGGTAGCACCGTTGGCAAAAACTTCTTGAGCTTTGCGTGCCGGACGTGACAGCATCTCGCCAATGTTATAGCTTCGTCCGTCCCTTCTCCAAAGGTCTCCGGTGGCACGCCATCAGCAACAACTTTTCGAGCTTTGCGTGCCGACGTGATAGCATCTCGCCAACATT…	AACACACGTAGCCTCCATCC	CGGAAGCAAGTCTTCAGGTC	124	592	469
Trinity126	GCCCACCTCTCACTTTGAGATGCAACATGACAAATAGTACGGTGGGTGGGATTTTCCCCCCTCTCTTCTATCAATATAAGATACGCATACTCATGCATATTCGAGAAAAAAACATGACAAATAGTACATGGCATTTTCTCTTCGGTTACACACATCATATCCAACTTATACACATTGTTTAAGCAAACCAGTAGCAGTGGCATATGACGAAAGACTCATCGACCACTACATGCATCGTGTACTTTTGTTACACTGAATATGAGTAAAACGATGTCAGTCTATCTACGAGATGAATGGGCTGCTGCTTCCTTTCTATGGAGCATACAAGATGAACGTCACATGCCTGATGGTGCAGAAAATTCACAAACAGACTCAGCTATAAGTCGATCTCACACCTAG…	CCGGCAAATCCTAACAAAGA	CCGCTACATAAGGAACCGAC	657	904	248
Trinity361	CATAAACCAACAAGTCATTTGCATTTGGTCACACATAAGTAAACCCTCGCCCCACAACACAAACGGCCAACTAATCATGCCGGCACCGGAGAAGATGGAGGCAGCTATTGGCGTGGCAAACGGGCTCATCGGCTCCCTGCTGAAACAATTGTCTCATGAGTTCATCCAGGCATATGTTGACAGCTCTGAGCTCGGCCTCAACTCCAAGAAGATCAAAGATGATCTCCTTTTCACACAAGGGCTGCTTCACGAAGCCCGAAGGAGGGGCGTGAGCTACAACCCCGGTCTGCAGGGGCTTATACAGCACCTCGGTGTGAAGGCCGACGCTGCTGAGGACGCCCTGGATGAGCTCCACTACTTCATC	AAACGGCCAACTAATCATGC	TGTATAAGCCCCTGCAGACC	60	302	243
Trinity496	ACTACATCACCAAGGTGAAGCAGATGCTTGAGGACGCTGCCGCTGCATCTGCTTCTTCTTAGGCCATGTTGCTATTATTGTTATTATCCTGGTGGTGCAGACACGTGTCAACAATAAACACAAATAAATTTGAAGTACTAGTTGTCAAGCTCATCGTCGTATTGGGTGTAATTACGTTAAACAAGCCCTGCCTATGGTTTTATGCCATATACTTGCAATCTCAATTTTACGCCGTAATTGATTCATATATGTGCTATCTTGTTAAGATTGGTTTTCTTTGGGGAAAGCGTGTGCTTCAGTTCCTCATAAGTTCTTCTGAACCCTCATATGTCTTCGTAGCCTGCTGCAAATATATGATGCGCCCA	GCATCTGCTTCTTCTTAGGCC	GGCGCATCATATATTTGCAGCA	45	363	319
Trinity763	GGGATGGAGGGAGTATTATATTATTGTACAGAGGTAGGTAGTACGTAGTAGGCTATATCTAGCTCTATATGTTTGATGCTGACGGATACCCAACTCAACAACAATCAATCTATCTCTACACCAACCTCTTGCCTGTAGTAGTTATCACCAAACACAAGTCACCAAATCCCATCCATCTCATATATCAGTCTCTGCTTAATGATCTTCTAACAAGAAATATCTCCTGCTGCTTGATCACATTTTATTTTGCAAGCACCACACTAGCTACTGCTCACACATGCATACATGTTCATTACTCCATTGCGTAGCTACTGATTAAGTACTACTACTCCACTTACATATCAGAGTAAGTAGAAAGATTCACCACACCATTTTCGTCATCATCGATCCAAGTCATCA…	TTTCGTCATCATCGATCCAA	AACCACCACGCCATACTCTC	372	856	485
Trinity766	GGGATGGAGGGAGTATTATATTATTGTACAGAGGTAGGTAGTACGTAGTAGGCTATATCTAGCTCTATATGTTTGATGCTGACGGATACCCAACTCAACAACAATCAATCTATCTCTACACCAACCTCTTGCCTGTAGTAGTTATCACCAAACACAAGTCACCAAATCCCATCCATCTCATATATCAGTCTCTGCTTAATGATCTTCTAACAAGAAATATCTCCTGCTGCTTGATCACATTTTATTTTGCAAGCACCACACTAGCTACTGCTCACACATGCATACATGTTCATTACTCCATTGCGTAGCTACTGATTAAGTACTACTACTCCACTTACATATCAGAGTAAGTAGAAAGATTCACCACACCATTTTCGTCATCATCGATCCAAGTCATCA…	TTTCGTCATCATCGATCCAA	AACCACCACGCCATACTCTC	372	856	485
Trinity1027	GGACGTGTATTATTTGATAAATAATTACCATACATTTATAGTGATAGGAAAGAAAAAGTTATATCACATATAATATGAAGCTCAGTGAGAAAAATCAAGCGAAAGCTGGATTAGATAGGTCTATCTACATTGGTAATTTCACACGAGTTCAAAAGCATGGCAAGTACTAGAGCCGAAAGGAGAAGCCGATGCAAAGCTGATTACACATTTGACAAAAGCAGTGCATTACGTAAGTCTTGAACTTGAGCTATATTATCAGATCATTGCGGTGGCTGGCTATGATGCTATCAGAGGGAGTGCACCGTAAGATGGAGCTCCCCCGCCAGTTCCTCGAAGGCAAACGCATATGACGCTCCTCCTCTCATATTTGCCATGTCAAAGAATTGAGCCTAGTTTCTT…	AGAGGGAGTGCACCGTAAGA	AGGAATTGTGGGTTGCTTTG	289	603	315
Trinity1031	GGACGTGTATTATTTGATAAATAATTACCATACATTTATAGTGATAGGAAAGAAAAAGTTATATCACATATAATATGAAGCTCAGTGAGAAAAATCAAGCGAAAGCTGGATTAGATAGGTCTATCTACATTGGTAATTTCACACGAGTTCAAAAGCATGGCAAGTACTAGAGCCGAAAGGAGAAGCCGATGCAAAGCTGATTACACATTTGACAAAAGCAGTGCATTACGTAAGTCTTGAACTTGAGCTATATTATCAGATCATTGCGGTGGCTGGCTATGATGCTATCAGAGGGAGTGCACCGTAAGATGGAGCTCCCCCGCCAGTTCCTCGAAGGCAAACGCATATGACGCTCCTCCTCTCATATTTGCCATGTCAAAGAATTGAGCCTAGTTTCTT…	AGAGGGAGTGCACCGTAAGA	TGCGCATGATCGAGTAGAAG	289	625	337
Trinity1054	TTCGGCGAGGAGCAGCGGCTTCGACATCGCACCAACAAATGCACGTAGCCGCAGCGTAGCTCCTCACGCCACAGCTCCTCGCTGCCTTGCCGAAGCCGCTGCTCCTCGCCGAAGATGCTGGACCTCGCGCCGCCACCGGTCCTGTCCCCCTCTTCTTCACCCAAGCAACAGCAGTAGGCAGCGCACACTTCCTCGCTGCTCCTCGCCGGACCGCAGCGACAACTAGCGGCGGTGGTAGCCGCAAGCATCAATCACCAATGTCCGCTCCTCCAAGATCCAACGGCAGACAGTATGCCCTCCTCCCTTATCTCTCTACCTCTCCCCCCCCACCAACCAACTCGTGCACGTACACACGCCGTTTCTACCGCCGCCCGCCACTGGCGACCCCCCGCAGATCCC…	GCAGATCCCATTCTCCCTCG	GTGCTTTTCTGCCGCGTTTA	391	988	598
Trinity1249	GATAAATTATGCACCACGACATTATTCACTTCATTCATCTGCAACTCAGCCTGTAGAGACTTTGTAAGGTGCACCACACTTCTCTTCGTTGCACCATAAGCGGCAAACCTTGGGGTTGGCCTTCCATCAGAGCCAGCACCATCAATGTTAAATATGTGACCACCTCGAGGTTGGTTCCACATCATATTTATTGCCTCACGACAACATAGCATCAATCCAAGAGTGTTAGTGGTGATCACCTCACTGTTAAATCAAAGAAAAAGGTCAATGAATTATTGGCACTCGAAAGTACAACTGAATGAAGGTGTGCCTGTTCAAGCCTTGCCAACACCGGCGGAGCAACAGCAAGGCTGGATGGGCCATGGCCCGCCCAGCCTAGAGCAAAAACAGTGGGGGTTG…	CACTTCTCTTCGTTGCACCA	CCCCCACTGTTTTTGCTCTA	76	395	320
Trinity1377	TTTTTTTTAACACAAACTGAACATACTTCTGATTTATTTCCTGTACTTATTACTTCATTCAGTTCCACAACACAGGCTCCCAAAACGACCCACGAGTTTGATAAGTAGAACGAGCCTCGCAAGAACCCCAATAACAAATGGCAGATACACGCAATACGCGCCCTTAACTAATTTTTGAATTGCCGATTTAACCGGAATGGTTTCTTCTTAGCTGGTGGAAGTCACACGCATCTGATCATGTTGGCTGTAGACCATTGCCCGGCTCAGCTGTCGCTTCTGTTGGGCTTGTCTGACTCCTCCTGATACACCGTGTCCGCTGACGGGATCCACTCGTTTGTGGCGGGGTTTCCCTTGGAGGAAGCATGGCGCTCCGTCGCATCCGGGTCTTCGGAGAGCTCG…	ACAACACAGGCTCCCAAAAC	CAGGAGGAGTCAGACAAGCC	66	301	236
Trinity1420	TTTTTTTTTTTTTTTTTTTTTTCGCAGCTATGACTTGCATTTTCTTCATCCATTTAAACTTGTTCAAACATAGGATATTCCAACATCACATCCCAATCCATGACAGAAGGGGATTGCTGCATCACCGACTGACCGACCGACCGACCGACTGAAAGATAGTAACACATGTTGTTTCTTCCTCGCGTAACCAGCTCTAATTAACCCCGGACAGAGCGACACTCGAGCTCGCGATCAAAAACACCACACACACGACGACTCAGACTGACACAGGAACACGACGACACCGAAGATAACTTGCTGACGAAGACGACGACGACGACGACACGGTAGATAGATCGATAACTGGGAGATTCGAGGCTCAGTTCCTCCACTGGCCGCCGGAGTCGCCGCCGCCACCGC…	GAGGCTCAGTTCCTCCACTG	ATAGCGGAGGTGCTTTCTCA	353	817	465
Trinity1473	CCCTAATCCACCTATCTCCTCCACTCGATCCCCTCCTCCTCGTCTCCCTCCCGCGACCCCTCCCTCTCCCACACAGCATGCCTCCAGCCTTATTCCGGCGAGCTCCGGCGGCCATGGCCGGCATGCAGCACGCTGCCGAGCTCACCTCGCCCCGCTGCATCAACCCCTCAGGCTAGATCCGTCCCTCCCTGCCTCCAACGCTCTCGCCCAACCCATCCCCCGCGGCTAGGGTTTGGGGGGCGGCTTCGTCTCCGCCGCCGGTGCGCCTCTGTTGGTCCTCTACGTCGCCTACCGCAGCCGCTCACGCGGTTGCGCCTTCTGGACGCCACCATGGGGCTCGTCCTCCATCACCACCCAGCGGCAACAGAGGAGGATTTTCTCCACCACCACGCAATGGCA…	CGCGCATCAGTACAATCAAC	TCCTGGGATGGAATTCAGAG	1296	1763	468
Trinity1474	CCCTAATCCACCTATCTCCTCCACTCGATCCCCTCCTCCTCGTCTCCCTCCCGCGACCCCTCCCTCTCCCACACAGCATGCCTCCAGCCTTATTCCGGCGAGCTCCGGCGGCCATGGCCGGCATGCAGCACGCTGCCGAGCTCACCTCGCCCCGCTGCATCAACCCCTCAGGCTAGATCCGTCCCTCCCTGCCTCCAACGCTCTCGCCCAACCCATCCCCCGCGGCTAGGGTTTGGGGGGCGGCTTCGTCTCCGCCGCCGGTGCGCCTCTGTTGGTCCTCTACGTCGCCTACCGCAGCCGCTCACGCGGTTGCGCCTTCTGGACGCCACCATGGGGCTCGTCCTCCATCACCACCCAGCGGCAACAGAGGAGGATTTTCTCCACCACCACGCAATGGCA…	CGCGCATCAGTACAATCAAC	TCCTGGGATGGAATTCAGAG	1296	1763	468
Trinity1475	CCCTAATCCACCTATCTCCTCCACTCGATCCCCTCCTCCTCGTCTCCCTCCCGCGACCCCTCCCTCTCCCACACAGCATGCCTCCAGCCTTATTCCGGCGAGCTCCGGCGGCCATGGCCGGCATGCAGCACGCTGCCGAGCTCACCTCGCCCCGCTGCATCAACCCCTCAGGCTAGATCCGTCCCTCCCTGCCTCCAACGCTCTCGCCCAACCCATCCCCCGCGGCTAGGGTTTGGGGGGCGGCTTCGTCTCCGCCGCCGGTGCGCCTCTGTTGGTCCTCTACGTCGCCTACCGCAGCCGCTCACGCGGTTGCGCCTTCTGGACGCCACCATGGGGCTCGTCCTCCATCACCACCCAGCGGCAACAGAGGAGGATTTTCTCCACCACCACGCAATGGCA…	GTCTTTGTGTTGGAGGGCAT	TTTGGTTCACGCACATGTTT	503	765	263
Trinity1481	CCCTAATCCACCTATCTCCTCCACTCGATCCCCTCCTCCTCGTCTCCCTCCCGCGACCCCTCCCTCTCCCACACAGCATGCCTCCAGCCTTATTCCGGCGAGCTCCGGCGGCCATGGCCGGCATGCAGCACGCTGCCGAGCTCACCTCGCCCCGCTGCATCAACCCCTCAGGCTAGATCCGTCCCTCCCTGCCTCCAACGCTCTCGCCCAACCCATCCCCCGCGGCTAGGGTTTGGGGGGCGGCTTCGTCTCCGCCGCCGGTGCGCCTCTGTTGGTCCTCTACGTCGCCTACCGCAGCCGCTCACGCGGTTGCGCCTTCTGGACGCCACCATGGGGCTCGTCCTCCATCACCACCCAGCGGCAACAGAGGAGGATTTTCTCCACCACCACGCAATGGCA…	GTCTTTGTGTTGGAGGGCAT	TTTGGTTCACGCACATGTTT	503	765	263
Trinity2210	CTAGGTTTAGTTATAGATATTTTGATATTGATTGGTCGTTTTGCATCCATTGTTTTCCTCGATAATTACCATGTCTAATATTTTAGGGTGTCCTTTTTTCCTTTAAAAACCCGTACCGGAAAAAGGAAAAAACTTGCTCTGAGGCTGTTATTGTCTTACCATAGTAGGTGGTTAAACATTAAGAAGAACATCACCACACCACACACACAAGAGAATTTACACATGGAGCGTACACAAAGTACACACATACACCCATCATTCGCTAGCATGCAGCGAGAAGACTGAGGTAAGGAAAGAAAGTTACAAGCACTAGTAGTACTAAGCTTACGACAAACTACATGCAGCCTCGGACAGCAAACGTTACGTACGCAGGATTAGATAACCAGAAGGAGCAGCAAA…	TATTTAGCGGTGGTTGCTCC	GAAGAAGGGCAGAACAGTCG	456	949	494
Trinity2258	GACTTCAACAGTCGTGAGTACTATGTCAACATCAGGAAAGCAATGCTTTCAGGGTACTTTATGCAGGTTGCTCATCTGGAACGAACTGGGCATTACTTGACCGTTAAGGATAATCAGGTTGTCCATCTTCATCCCTCGAATTGCATGGACCATAAGCCGGAATGGATCATCTGACACTTTTGAACGTGTACCATGCATACAAGCAAAACAATGAGGATCCTACATGGTGTTATGAGAATTTTGTCAATGCCCGGGCGATGAAGTCTGCTGATAATGTTAGACAACAACTTGTCCGCATCATGACCAGATTCAATCTCAAGATGTGCAGTACAGACTTCAACAGTCGTGAGTACTACGTCAATATCAGGAAAGCAATGCTTTCGGGGTACTTTATGCAGG…	CTGGGCATTACTTGACCGTT	GTAGCCTCTCAAGGACACGC	417	647	231
Trinity2849	AAGACCGACCGACCGACCGCCGTCCCAACCCATCCCGGCCACGGAGACGCGTGGGAGCTCCGCGATGCGTCCACCTAAAAACTAGAAGCCCACCGCGCGGGCGCGAGGAACACGAGCCGCTTCCCCGGAACCGAACGGAGTCGATCGGAAGGCCGCCGCACCTCACGCACTGACGCACATGTATGCGTGTGTAGGCACCTAAATTCCCTGTCATCCACTCCGCACCTGCTCGCGCTCACTCTATTTAAACGCCCCGACTCTCCCCCCCATCTTCCCTCGCTCGCTCTGCACATCAATCACCCCGACCCGGAAGAGACTCTGCTCCTCCGCTCCATCGATCGTCTCCTGCTCCTCGCTGCTCTCCGGCCATGGCCTTCCAGTCCCCCGTCGGCTCCCCCT…	TTCGTTTGTGTTCTTGCCTG	GATGGCCTAATTGGAAAGCA	1159	1655	497
Trinity2855	AAGACCGACCGACCGACCGCCGTCCCAACCCATCCCGGCCACGGAGACGCGTGGGAGCTCCGCGATGCGTCCACCTAAAAACTAGAAGCCCACCGCGCGGGCGCGAGGAACACGAGCCGCTTCCCCGGAACCGAACGGAGTCGATCGGAAGGCCGCCGCACCTCACGCACTGACGCACATGTATGCGTGTGTAGGCACCTAAATTCCCTGTCATCCACTCCGCACCTGCTCGCGCTCACTCTATTTAAACGCCCCGACTCTCCCCCCCATCTTCCCTCGCTCGCTCTGCACATCAATCACCCCGACCCGGAAGAGACTCTGCTCCTCCGCTCCATCGATCGTCTCCTGCTCCTCGCTGCTCTCCGGCCATGGCCTTCCAGTCCCCCGTCGGCTCCCCCT…	TGTGCTTCGAGACCATGAAC	AAATTGCGTCACGTTTCCTC	789	1178	390
Trinity3059	CCGGCTGAACGTCGGCGCGCTTGGACAGCGCCTCCATGCACTCCTCCATGCTCATCCCGAACGTCATGCACTTCTCTATCAGATGGTGCACCATGCGGATGTAGGAGGCCGGAGAGTCGTCTCCCAGGGCCATATTGTTTTTTTTTTTCTGTTCGTTAGAAAGAAAAGATGGAAATCCAATTACAGGAGCAGAGCATTTTTTGCGTGGCATAACCGCATAAACCGTTGCTTGGACGATTAGCACACAGCGGCGCCGTAGGTAATCTCCGCAGAAGTCTGAAAAGTATGAACCGAGAGCTGTGGGAGATGGTCAGATGGATACATGATGAGTACAATTACAGTACATCTGAAGAATATCGCAACAATACGAGATGGCTTATGATTCCTGCCAACCTGATC…	TTGCAACCGCCATACATAGA	AACCCCATACACACACGGTT	405	844	440
Trinity3218	CCGGCGACACCAATTTAGTTTCATTAGATTTTTTCCATAAGATATATCATCTACGCGAAGTGGCTCTGTACATAGTTCGTCGCCTCAGTTGGCAATAAGAGCTGGCCATCGAGCACCTACGAACCGAGTAGGCAGCCATGTTTTTAAACACTTACATAACTCACACACACACACACACACACACACACACACACACTCTGTCCGCGCAATTGAACACTGGACATAACTCCACCTTACTTAGCACTTATTATTGTCAGATACTCCCAAAATAAGTGTCTCAACTTTGTTGAGACACTTATTTTGGGACGGAGGGAGTATTATACAGTAGTTACAGTGCCAGTCTTTTATCGAATTTGTTAAACTCATGGGTTACTTCAGCTATTGCAACCGAGGCAGATT…	CTACGAACCGAGTAGGCAGC	ACATAATCTGCCTCGGTTGC	116	402	287
Trinity3863	CGGCAGTGTGTGGGCAGGGCAGGTACTGTATGCATATGACGCCTCTGCCTCGCAGTATGCTAAGCTTTGTGGGTAGACTATTTTTGCGATTTTTGGAGTGAGAAAAAGGAAACTGTGTTCCTCCCTCCGTCCTCGCAGAAAAAAAAAAGAGAGAAAAAAAGTGCCGATCGATCGAATTATACCGCACCTCATCGGCTCATCGCGTCCCTTCCTCCTCTCTTTCAGTCTCTCTCCGACGCCCATTCCCTTCGCCCGCCGGCCTGCTTTCCCCGGCGGCCAAAACTGTCTCGCAGCCGCCTCGCGTCGCCTGGCACTGACAGGCTCTCTCCTCTGCGCTCCCGCACTTTCGGCGTGGACCCCAGCAGAGCCACGTGGCCGCGTAACCCGCTATAAATCCCC…	CCGATCTAGTTTTTCGCCAG	TCTCGACAAGTGGCTCACAC	1129	1461	333
Trinity4011	CGGCCCCGGCGTCCAGCTCCGGCGAGACGATGGTGGGGGGCGCGCCGAGCGGGGCGAAGCTGCTGCAGATCCTGAACGTGCGGGTGGTGGGCACCGGCGAGCGCGTGGTGGTGCTGTCGCACGGCTTCGGCACGGACCAGTCGGCGTGGAGCCGCGTGCTGCCGTACCTCACCCGCGACCACCGCGTGGTGCTTTACGACCTCGTCTGCGCCGGCAGCGTCAACCCGGACCACTTCGACTTCCGCCGCTACAACAACCTGGACGCCTACGTGGACGACCTGCTCGCCATCCTCGACGCGCTCCGCATCCCGCGCTGCGCCTTCGTCGGCCACTCCGTCTCCGCCATGATCGGCATCCTCGCCTCCATCCGCCGCCCCGACCTCTTCGCCAAGCTCGTCC…	AGATCCAGCAGGTGTTCCAG	AGCAGGCAGCAGCAGTAGTT	462	899	438
Trinity4261	ATGATACATGAACTCCAGATTCCTGAACAAAAAATACAGTATAAGCAAAGATAAGCATAATAAATTGGTCATGACTAGTTTTGAATGAGAAAATGGTATGGTTTGCATAGATTCTATTCCACACAAATACAATTGAGAACAGCAAAAACAAAAGACGTGAGAAAACCAAATTCCAGTGCCCTTTGGTCCATCTAGAAAATGAACGGATGTACATGACAGTCGAGCTAAACTGAATTCTGCATCTGACCCTCTTAGTTCATGCAGCTGACATGCATATGAATTAATTTGTCCTATATATCTAGGGATACTTACAGAGAAATTACAGGGGATTCAAAAATCCGAAAAGCTAGATGGATGGCAAGAAACCACTACAATTGCGGTGTTTGTTATCTTTTTGTC…	ACATGAACTCCAGATTCCTGAACA	TGTGTGCTGTGGACAAGGTT	6	539	534
Trinity5125	CTCGCATATCGCCTAATCCATCTCGCGCGAGGGAGGCGCCTGGTGGCGATGACGCCGGCGCGAGATTCTGGGAGACACCGGCGCCGGCGCGAGATTCTGGGAGACACCGGCGCCGGCGCAAGTACCTGGGCTACGACGCCGGCGCGAGGTCGTGTTGGCGAAACCCCGGCTCGGCTTGGTCGTAGTGATCGCTCCCCGACGCCCCGCGGATGCCAGCGCGAGGTCCTGGGAGACGCCGGCGACGCGCAAGGACCTGGGCGACGACACCGGCGCGAGGTCCTGGAGGCGAACCCCTGGCTGGGCTTGGTCGTAGTGGTCGACCAGTGGAGCAAGGAAGGCATGACCGATTTATGTGTGGAGACTCTATCTGAGTACCATGGCATTGACATCAAGACGTTT…	GCAAGTACCTGGGCTACGAC	TTATGCATCTTGAAGTGCCG	117	514	398
Trinity5694	ACGATGATTTTCCGGAGATAATCTGAAAAGGCAATTATCAGAATCAAGTGTTGCTACATACGTGAATCTTGCTTTACTGGCCAGGTTTGCTGTCCTGTTCTTTTGGTCATATGCATTGGTTCTATTCTAAGGAACATCTTCATATACCTTACCAGAGTGGGAGTCAGAGTGGGCACTGATGGTGGCTGATACTATTTATGGAGATAAGCAATAAGTCAATGACTCAATGAGATAATAGGTAAATGATATTTGCAACTTTGTGACTGATAATTGCAACTTGGTTTTATTCTCAAGCAGATCTTCATATGAGATTTTTTACGGTACATCATACTACCGATTTTAAGGTGTAGTATATAGTCGATCCAATGGTTAATATCGTTGGACCCAAAGTATGGCCGG…	TTACTGGCCAGGTTTGCTGT	AATAGTCGAGGCCTGCAGTG	74	648	575
Trinity6150	TTCGTTTCATCTGAAAACGAACTCATGCCATAAATGAAAACAGGGACTACCATACTCTGTCAACATTCAAGGTTGTACTTTGTGTACGCATGTGTTGTAACAATAGCAACCACTGTATTTTGATGCTTTCAGTCCATTAGGTCTGAAGATGTATGAATAATCACCGGTCACTAGTCACTACCATGTAATAGTGCTACTAGTTGTTTGCAAGATGCTACTACAATCTACTTACATATATATGTCCAAAAACTTGCAATAGAGCCGTGTACAACACAATAATAATCTGTCGATTGCCTTACTCGGTTGTTACGTCGATTAATCTCCACTCTAATATTTCTGCTGCTGCAATGCAGTCAGACCTCACTGAATCTCCTCTTCCGAGTTAGTACTGGTATCTTT…	CGATTGCCTTACTCGGTTGT	CAAACATGTGCCGGTTACAG	287	629	343
Trinity6363	CGATTCCTTCAGATCCCGTTTCTTCTCCCCTTTCTCATTCATACTCAAAGCAAAATCCCCTTTTCTCTTCATCTGGTTGAGAGCATCCGCCCCGTGCTGCCTCCCTGCCACCTCCAACCCCGCCGGGAGAGGAGCTCCTCTGCCCCGAGCTGCCTCAAAAGCAGGCCAGCCAGCTGCCGCCCCTCTCCTCCTCTCTCTCGGCTTTCCCTTGTCCTTCTTCTCTCTCTCTCGCACGTTTTCTCCAGGGAGCCGCCATGGAACAACCGCAGCACCCCGCCTTGGAGTTCGCCGCCTCCGGGCACCTCTCCGTCTCGATCCGTCCGCCGCCGCCGGATACACGCTGGAGCAGCCGGATCCGCCACCCAGACTACCGAGCGCCGCCTCCTGCCTCGCCTGCCG…	CTCTCTCGCACGTTTTCTCC	GGAAGGAACCAAAAAGAGGG	223	582	360
Trinity6365	CGATTCCTTCAGATCCCGTTTCTTCTCCCCTTTCTCATTCATACTCAAAGCAAAATCCCCTTTTCTCTTCATCTGGTTGAGAGCATCCGCCCCGTGCTGCCTCCCTGCCACCTCCAACCCCGCCGGGAGAGGAGCTCCTCTGCCCCGAGACGCCTCAAAAGCAGGCCAGCCAGCTGCCGCCTCTCTCCTCCTCTCTCTCTCTCGGCTTTCCCTTCTCCTTCTTCTCACTCTCTAATCTCTCTCTCTCTCTCTCGCACGTTTTCTCCAGGGAGCCGCCATGGAACAACCGCAGCACCCCGCCTTGGAGTTCGCCGCCTCCGGGCACCTCTCCGTCTCGATCCGTCCGCTGCCGCCTCGCCGGATCTGCTCCGCCTCCTGCCTCGCCTGCCGTCGGGAGGA…	CTCTCTCGGCTTTCCCTTCT	GCAGAGAGACCAATCGAAGC	196	568	373
Trinity6369	AAGCAGGCCAGCCAGCTGCCGCCCCTCTCCTCCTCTCTCTCGGATTTTCCCTTCTCCTTCTTCTCTCTCTCTCTAATCTCTGTTTTCTCCAAGGAAGGGAGTCGCCATGGAACGAACAACCGCACCCCGCCCACCTTAGAGCTCGCCGCCTCCGGCCACTTCTCCATCGGCCTTATGCTCTTGCGCCTCGATTCGTCCGCCCCGCGTTGGATCCACGCCGGAGCAGCTGGATCCGCCGCCCAGACCACCAACCGCCGCCTCCTCTGCGACGGCCTCGTGCTCCTCCGCCTTGATCCGTCCGCCCTGCCGCCGGATCCACCCCAGAGCAGCCGGATCCGCCGCCTCCTGCCTCGCTTGCCGTCTGGAGGAAGACGATCGAGTGGAGCACCCGTTCGTCCG…	GATGACCGGTTCCTTCTTCA	TTACTCTCCGGACGCTGTCT	1260	1570	311
Trinity6708	GTCATCATCATCATCGCTGTCATCATCCTTGTTAGATTTTCCCCCATCCTTAGCAGCAGGCTTGGACTTTTAAGGAGCAGCAGCGGTCATTCATCGCTGATCACCAGCACAGCCGCGCATCCACCGCTGCTAGCAAGGTCGAGCAAGCAGCACAGAGATGGCTGCTGCCTTCTCCTCCACCGTCGGTGCCCCGGCTTCTACGCCGACCAACTTCCTCGGGAAGAAGCTCAAGAAGCAGGTGACCTCGGCCGTGAACTACCATGGCAAGAGCTCCAAGGCCAACAGGTTCACGGTCATGGCAGCGGAAAACATCGACGAGAAGAGGAACACCGACAAGTGGAAGGGTCTTGCGTACGATATCTCCGACGACCAGCAGGACATCACCAGAGGGAAGGGCAT…	ACTTCCTCGGGAAGAAGCTC	ATTTTCCTTGACCCTTGCCT	209	640	432
Trinity6964	TTTGACATTCCAATCCTATGTTTTCCTATTCCAGCGTTTCTAGAATGTTGTGAATCAAAAAGGGCTTTACTCGACCTGTTTACAAGGGGATCTGATTCAGTAGGCTATTACGCCAACATATCACAAAATGGAAATTTAAATGCAGAGACGACCAGGCCACGCATAACTACTTTCTTTTGATGCTGATCCAGAAAAGTGTGGCTGGCTCAAGTTGAGATCGAACGCTCTGATCTGAGGTATCTACAGCTTGCTGCTGGAGATCTCTACAGAATATATCTGTACCATTCCTTCAAGTTTTTACAGAAAACATCTTCACATTATTGCATCAGTTTAAGGGCACATGATAAATACATCTGGGGAGCTTCCGGAGACCCTTGGTGGGCTCGCCTGCATGGTCTC…	AATATCCAGCGCCTTACGTG	GGGTGTTACGCTTGGAGGTA	449	835	387
Trinity7117	GCACATCTCAGCCAGCTAGAGAAGGGATGTCTGGTTCGGGCTCGGGCTCCGGCGTGTGGGTGTTCAAGAACGGCGTGATGCAGCTGCAGCCGGAGCAGCCGGCGGCGGGCCGGAAGGCGCTGCTCCACGTGCCCACCGGCGAGAGGATGTCCTCGCTAGAGCTGCTGGAGCGGCGCCTCGGCGCGCACGGCTGGGAGCGCTACTACGAGAACCGCGACATCGTGCAGCTCCACCGCCGCGACGGCGGCATCGACCTCATCTCGCTCCCGCGGGACTTCACCAAGTTCCGCTCCACCCACATGTACGACGTCGTCCTCAAGAACCGCGACACCTTCAAGGTCGTCGACGTCCCAAGTTAACTGACCAGCTCCACTCCATCATCAACGTCGCATTTGATCT…	GAGGGGGTAGTTTTTCTCGC	ATGCGGCATCATCTCCTAAC	600	888	289
Trinity7791	GTGAGTGACTTCTCTGCATCATGGTGCGGACCAGGCCGCATTATGGCTCCAATTTTTTCTGATCTCGCCAAGAAGTTCCCAAATGCTGTTTTCCTCAAGGTCGATGTCGATGAACTGAAGCCCATTGCGGAGCAATTCAGCGTTGAGGCCATGCCAACCTTCCTGTTCATTAAGGAAGGAGATGTCAAGGACAGGTTTGTCGGAGCTATCAAGGAGGAA	TCCCAAATGCTGTTTTCCTC	TTCCTCCTTGATAGCTCCGA	76	218	143
Trinity7892	CTCATCTCTCATCTCCCTCAACTCCGGCCAGCCAGTCTCTTCTTCTTCTCTAGCGAGCCAGCTAGCTAGCTAGGCTTGGAGGTGAGCGAAAATGCCGGTCAGCAGGATCGCCGTGGGGAGCCACCATGAGGTGTACGAGACCGGCGCCCTCAAGGCGGCGCTCGCCGAGTTCATCTCCACGCTCATCTTCGTCTTCGCCGGCCAGGGCTCCGGCATGGCCTTCAGCAAGCTGAACCCCGACGGCGCCACTCCCGCCGGCCTGATCTCAGCGGCGATAGCGCACGCCTTCGCGCTGTTCGTGGCGGTCTCGGTGGGCGCCAACATCTCCGGCGGGCACGTGAACCCGGCCGTGACCTTCGGCGCCTTCGTGGGCGGCAACATCACCCTCGTCCGCGGCCT…	TAGTTTCTCGATCGCCTCGT	GTCGTACCTCCTGCTTCGTC	930	1341	412
Trinity8419	ATTAAGGACTGAATTTATCAGTGTTCAGCAAGCATTTCAGTACTTGAGTACATGAGAACACATCACAAGAGGCAAGTAGGACCACACGTACATGTCAAACTGGAAGTAGAACAAATTAAGGACTGAATTTATCAGTGTTCAGCAAGCATTTCAGTACTTGAGTACATGAGAACACATCACAAGAGGCAAGTAGGACCACACGTACATGTCAAACTGGAAGTAGAACAAATTAAGGACTGAATTTATCAGTGCTCAGCAAGCATTTAAGTACTTGAGTACATGAAACATACATATCATTTTTAGTATATGGCCGGCAAGACCAAGTGGTAAAGACTGAAATTATCATCGCCCAACAAGCTACTTGCTGGTACAAGACCAAAAATATCTATTGTTTTGCCT…	TATGGCCGGCAAGACCAAGT	ACGACACCGGACCGAAAATT	306	839	534
Trinity8520	CTAGCAAATACATATATCCAGATATTTTTGGGATACGGCAGCAGGGAGAGACCGAGAGAGAATCTCATATCATATCAGAGAAGCAAGTAGAAGTGGCAGCAGCTAGCGAGCGGGAGGGCGAGGCGAAAGCTTGACGGGGCAACTACCAGACCACCACCAGACACCCCGGCCGGTCCAGCCGACGACGACGAAGCGAGCCATAGCCATTTCGATCGAGCTGGGTGGACTTTTCGGTGGTGTGATTGGGGAGGATGGCGCATGATCCCAGCCTGGGGTTCGCGGACTACTTCTCGGCGGCCGACGCGGCGGCGTCGGCGTCGCTCATGCCGCAGATGGACGAGGGCGCGCCGGAGCTGTATGGCTTGCAGTCCGGGATGGAGCTGCTCGGCATGCGCGGCC…	CTTCGAGCACTTCCTCAACC	CATTGTAGCGAGAGGTGCAA	1282	1516	235
Trinity8676	TTTTTTTTTTTTTTTTTTTTTTTTGAAAAAAGGTTATCTGATATATCGGCCTCATATACATACTACATGAACATGATACAGTTAAGTACACACTAACACACGTATAAATACTACGTATACACTGTATATTGGCGTGCTGCCATCCTGCCTGCATATGTACATCTTGTCTTGTACCACTAGAGTCTCCTCTCTATCTGTATCGTAGACTAACAGCTGTATCAAAACTTGGTCCCTAGCTGCCTAGCTAGATATTGGTGACTAGCTAGAGTCTGTCTGAGCCTCGTCTAATTTCCTGGACCCTTTGTCGCAACCTTCTCCTGTGGTCTTGGATTTTCCATAGCCCATGGCCAAGGACCACGGCGGAGTATATGCCGTGGGTGATCATCGGTGCCAGGATGT…	AATCGGCGGGTTTAATTACC	TCATGGTGCTGCTCTTCATC	632	1007	376
Trinity8740	GCGCCGCACCCGCCGGATGTATCGGTGACCACGAGGTGGGTGGGGCTGAGCGCCGCACCCGCCGGATGTATCGGTGACCACGAGGTGGGTGGGGCTGAGCGCGGCGGCGACGGCGGCCTCCACGTCCTCCTTGGTCACGCCCATGGCTGCTCTGTTCGCGATTGCCTCCTCTTCGCCCTCTCTTCTCGGTCTCTCTGTTCCGGCGGAGCCAAGGCAAGGCAAACAAGAAGACACAGCAAGCATGTTGCAGTAATTCTTCAGCTGGTGACATGAACCACCGCAGGTTTAGGAACATTTCAAGC	GATGTATCGGTGACCACGAG	TCTTCTTGTTTGCCTTGCCT	64	230	167
Trinity9269	CTTATCTCTATAAGGCTCAGTCCATCTTATCTCTAAGGCTCAACGCAGCGAAATCCCCCTTCTCTCTTCATCTCCTCTACTTCTTCGCCATTGGCCTTCGTTGGGAGCAGCCGTGGGGCTTGCAGCAGCAGCGCACGGCGGCGACCTCTCCAGCAGCCGGCCTGCAGCTCCCCCAAAGATCGATCCCGTGCGCCCGAGGCCGCCTCCCCGCGCTGCCTCGCCCTGCCTCCAACCGCGTCGGGAGAGGAGCTCCTCTGCCCCGAGCTGCCTCAAAAGCAGGCCAGCCAGCTGCCGCCCCTCTCCTCCTCTCTCTCGGCTTTCCCTGGTCCTTCTTCTATCTCTC	CGAAATCCCCCTTCTCTCTT	GAAGAAGGACCAGGGAAAGC	48	334	287
Trinity9682	GAAAAGGAACCAACTTATTTTCTCATCTTATACAACATGGACTGACTTTACAGTTGGAAAAACTTAGTCACATATCTTCTGGATTTGATCGCCCAAATCTAATATTTATAAACTCATGTTTACAGACAAGTCAACTTTGCAATGTGCCACGAGCTATTGACTACACATCTATACCTACTATTAAAGGTAGAAACGTTTCTTGCTCCCAAGATTTCGTATGTCATAGTTTTCGTCCGTCCTCCATATCGAACAGGTTTCGTCCGTCGCTGAATTGCACCTTTTTTTAGACTGGGCCATTTCGTCCGTCCCCTGTCACCCGCGTGGGCCGAACTGGACCTGGTCCGCACCTTTTCTTTAAAAAAAACGATGATTTGGGAAGCAGCAAAAAATTCTTCCTTT…	TTTTAGACTGGGCCATTTCG	AAAGCAGGCTGTTTCAAGGA	281	779	499
Trinity10173	CAATCCTCCCTGCCAAGCGAGCCCCAGAAAGTTTCCGATCGAATCGAAGCCAAGGCTTTCTCGTCCTCCGAGATGCAGATCTTTGTGAAGACCCTCACCGGCAAGACCATCACGCTTGAGGTGGAGTCCTCGGACACCATAGAGGAAGTGAACACCAATAAACTCCAGAAACAGGGAAAACACCCGGACCAGCAGCGCCTCATCT	TCCTCCGAGATGCAGATCTTTG	GGTGTTTTCCCTGTTTCTGGAG	64	184	121
Trinity10301	ATCAGTTGCATGATACCACTCTTTTGTTTCCGGGGGCGCAGCCGGCCGGTGTACAGCAGCAACGCAAGTCTACAACACAGGTTCACCTTGCTTCTTTATCTCGCTCAGGGAGTTTCTTCCTCCTCTGTGCACGCCGGCCATGCACGGCTACTACTCGATTCAGGCTGTTCTGCTCCTGGCGGCTCTCGCACTTGGGCTTGCCGCAGCGCAGCCGTGGCCGAATTGCGACAGCACCAGCGGCAACTACTCTCTAGGTAGCAAATACGAAACCAACCTCCTAGATCTCATCAGCACCCTCCAATCAAAGGCCTACTCCTCGCCCTCCCTCTTCGCCTCCGGCCGACTCGGTGTCGCCCCGGACACTGTCTACGGCTTGTTGCTTTGCCGCGGAGACGTCGG…	CGTTGAGCTGCTGACTGGA	AATCTGACTGTTCCCCACGC	222	784	563
Trinity10685	ATCACTGCAACTTTCGAGGCCCCTTGCTATGCACTGAACAAAATAGAGATTGACACAAAATTACCGATTGTGGGAGATCAGAAATGGGTGATATGGATTTGCTCCTTCAACATTCCAATGGCCCCAGGGAAAACTCGTTCTATTGTCTGCAGCGCTCGAAACTTTTTCCAGTTTACCATGCCAGGAAAGGCATGGTGGCAGCTTGTCCCTCGATGGTACGAACATTGGACCTCAAATTTGGTCTATGATGGTGATATGATTGTGCTTCAAGGCCAAGAGAAGGTTTTCCTGTCTGCATCCAAGGAGTCGTCTGCAGATGTTAATCAGCAGTACACAAAGCTCACTTTCACGCCCACACAGGCCGACCGATTTGTCTTGGCATTCCGGGCATGGCTAAGG…	ACCGATTTGTCTTGGCATTC	CTCAGCACCAGATCCTCACA	364	782	419
Trinity10948	CTGCGCCACCACAAAAAACCTCGCACTTGTTTAGTCTCTGTAAACTGTCAGAGAGCAACAACGTGAACGTATCAAACTATCAAAGTACATCGAATCTCCATGCAATGTCTCTGTAACTGTGACGTCGCTGCGACTGCGAAGTTGCCGTGCATGCTCCCCCCATCCCAAATCGCAAAAATGGATAGAAATGAATGTATCTAAAACTAAAAATACATCCATTTCTGTGACAGGTAATTCCGGACGGAGGGAGTATTTGGCAAATACCTAAGTGTCAACCAGGATCAACATTAGCTTCTTTCCGTGCCCAAATTTGAACTTGCTAATGACTGGGGAACATCTAACGCGAGATACGAAATTATTCACATTGGCAAAGACAATAACAATACTGAATGCTTCTGG…	CATTAGCTTCTTTCCGTGCC	TGTTGTCAAGCAGGTCGAAG	285	664	380
Trinity11000	CCCCGAGCAGTTCCGCATCCTCCGCCTCAAGGGCACCGAGTTACCCGGAACAGGTGAGTACAACAAGTTCTACGGTGGCGGGGTGTACAACTGTGCTGGCTGCGGAACGCCTCTGTACAAGTCCACCACCAAATTCGACTCCGGCTGTGGCTGGCCGGCCTTCTTCGAAGGGCTTCCTGGAGCCATACACAGGACGCCTGACCCTGATGGTAGGAGGGTAGAGATCACATGTGCATCTTGCGGTGGGCATTTGGGCCATGTCTTCAAGGGAGAAGGCTTCAAGACGCCTACTGATGAACGCCACTGTGTGAACAGCGTTTCGATCAAGTTCACTCCTGCCTCCTGAATCCTTTCTGAAGTTATTTGGATGAACTTGTCAGGTCATAAGACTGAAAACAA…	GAGTTACCCGGAACAGGTGA	CAGTTCCCGGCAATGTAAGT	37	521	485
Trinity11004	ACATGGCCCAAATGCCCACCGCAAGATGCACATGTGATCTCTACCCTCCTACCATCAGGGTCAGGCGTCCTGTGTATGGCTCCAGGAAGCCCTTCGAAGAAGGCCGGCCAGCCACAGCCGGAGTCGAATTTGGTGGTGGACTTGTACAGAGGCGTTCCGCAGCCAGCACAGTTGTACACCCCGCCACCGTAGAACTTGTTGTACTCACCTGTTCCGGGCAACTCGGTGCCCTTGAGGCGGAGGATGCGGAACTGCTCGGGGGAGAGGACGGCACGCCACTCCTCCTCACTCCTTGGCTTGTTGTCGCCCGACGCCATCGATCCCGCGCGCGGCGGCTGCGGCGAACACAGGAAAGAGGAAACACGAAGCAGGCGGAGCGCCGAGGAGGCAGTGAGGGGA…	GTCGAATTTGGTGGTGGACT	GGCTCCTCTCCTCTCGATCT	122	418	297
Trinity11009	GGGGACAGGATAGGGGAGATTGGAGTGCCAAATGGACGTCGTGCTTCCCATCAAAACGTGGCCAGTCGCCCCCAATCTCCCCTATCCTGTCCCCTCCTCGGCTCCTCTCCTCTCGATCTTCCCCTCACTGCCTCCTCGGCGCTCCGCCTGCTTCGTGTTTCCTCTTTCCTGTGTTCGCCGCAGCCGCCGCGCGCGGGATCGATGGCGTCGGGCGACAACAAGCCAAGGAGTGAGGAGGAGTGGCGCGCCGTCCT	GTGCCAAATGGACGTCGTG	TCCTCACTCCTTGGCTTGTTG	25	236	212
Trinity11136	TAGGCTTATATGAACAGCTGTCATGAATGGTACGTCTAGAGACGACGGACAGTGAGAGACTAAATTTTGTAAACTCAAGCATCCACAAAATGAAATCATCAGGTGAGGATGATGTATGATAATCACTGGACATAGCCAAAGACTCCTCGATTAAATTTCTGAATCGTAGAAGGGATTCATAGCAAGCCTATGATCTGGACTAAAATTCTGAATCGTAAAAGAGAATCATAGCAAGCCTATGATCTGAACTACAACTGAGGAGCTTGTAGCTTGATAGCTTCAGAGATCCGACCTTTGAAATTCTCCACAAACCTCTGTGGTATGGCCTACAGGAACAAGCAAACAACAAAATTATCATTCTGACCAGGATAGCATTCAATCCAAAGGAGAGAAAGGGTA…	AAGAAAGGTGCCCAACACTG	TCTCCGCAAGCCATACTCTT	518	779	262
Trinity12505	ATTAGCAATCTCTGTAAAACTGAATATTCTTGTAATTATTTACATTCTATTTACAGTGAATAAATAAGATTTTTAAGTTACTATATCCAGCCCTGCCACCGTACTGATGATTACAATACAACACACTGATGTTGCGACTTGCTGACGAGTCAAAGAACCGGTTGTGACAACAGGTGATGACTCCGTCATTGCTGGGCAGTGTGTAGTTTGCTTCTCAGCTATAGCCAGGAAGGACTGAGGTCAAGTCTGTCTGACAGTAAACACAAAACATAGCCTGAGATCAGTAATATCTGTATAATTGAGTATTCTTGTAACTATAATTTACATTGTTATTTACAACAACTGGATCCTAAGTTATTACTGTATTATCTTCTCAGTCATGCCATCGCACTGAGGAAT…	TGTCGAAGTCGTGCTTCATC	GCATCCATCGACGAGTACCT	596	1070	475
Trinity12776	AGAGAGACGTAGAGAAAGGGGCTTTCCTCCTTCCCCCGACGGCTTGACTAGCGCCGCGCCGGGCCACAGAAAATTCTAGAGAAGCCCTGATCCCTCGCTTCTTCCTTATCCCTCCTCGCACAGAGAGAGAGAGGCGGCGAGAGAGAGACGTAGAGAAAGGGGCTTTCCTCCTTCCCCCGACGGCTTGACTAGCGCCGCGCCGGGCCACAGAAAATTCTAGAGAAGCCCTGATCCCTCGCTTCTTCCTTATCCCTCCTCGCACAGAGAGAGAGAGGCGGCGAGAGAGAGACGTAGAGAAAGGGGCTCTCCTCCCCCCGACGGCTTGACTAGCTACGCGTGCTCCCGGCGCGGCGCTGCCTGCACCAGCTCCGCCGCCTCAGCCGGATCTGACTTGGCCGT…	GCAACACCTTGCCTTCTCTC	TTTCTTGCAACAGCATCTGG	603	1042	440
Trinity13257	AAAAAAATCTGCCTCTTCTCTCTCGTCGGTGACCTCGCTTCCACCCCAAAATCAACATGGCATCAGAGCAGATGACGGCGCTGGGCCCTCGCCGGTGGTGAATCGGCTGCTCGCAGTGGTGCTCACTGCGAGGTGGAGTGCGGAAGGGGGCGTGCCCTAGGCTGGGGCAGATCAAGTTCTAGGAGGACGAGTGGATTAGAGTGGACAAAGAAGGGGGTGCTGCTGCTGCTGGTAGCTTGGAGCGGAGAAGAAGGTGACACTGTTGCCGCTACTGCTGCTGTTTAGCTAGAGCAGAGAAGAAGGGGGCGCTGCTGCTGCTGTTTGGCTGGAGCAGAGAAGAAGGGGGAGCTGCTGCTGCTGTTGTTTGGCTGGAGCAGAGAAGAAGGGGGAGCTGCTGCT…	ACTGCAGAGAGCGGGAATTA	CCAGTCCCAAGTTCCAGAAA	1418	1801	384
Trinity14057	CGAAATACTTGTAGCTGGAAACCTAGTATAAGTTCCCAAGCTACAAGTATTTCGATACACATGGAGTAGAAAGAATCGGCGGGCAAGGTCAGCTCCTCTTCGGGTTCAGCAGCCGGGGCGGCGGCGAGCACCAATGCAGATATGAAAATTGAAGATTCTATGGAAAGAAACGTAAAGATGATTGCTCGACGGCGGCGAGCCACCGGCATCGAGAGGTGTGTTCAGCCGCGAAACAGATGGACGTTTGATGGCGTGCCAGCGTCTGTGAGCTGCAGCAGAACTGGAGCTAGACAGAAGATGGAGAAACCATATCATCTTCCAACTCACAATAATATGTACAGCGACTCATTGCTAATATCATAGAACCAAAACACCACGCTGTCTCAACAACAGAAATGG…	AGCAAAAGAGGGGAGGAGAG	TTTGCCATTGATGGATCTGA	414	650	237
Trinity15097	GCGCGTGGTGCGGCAAGGGGCTAGGGGCCGGCGAGGATTTGGCGGCGTGGCTGATGGCAGCGCTTGCAGCGGCGCGCGGCCATTAGCGGCAAAGCACAGCTGCTGTTCGCGGCGTCCGTCGGAGCGCGCGGAGACGCGTTCTGTGGTGGCCATCCGGTCTCACGCAACGGCTAGCAGAGCCCCTGCTCGCACGTGTTGACGGGAGTACTCGATGGAGCACCTCATCGGCGCGACATAGGTCGATTCCGGCGGGCGGCTCGTCGTGCTGGCTGCCTGGAGAAGTCCGAGGTCGGCGTCGACGAGTGAAACGAGGCCGAGCCGTCAAATCCATCACCAAGGTTCGTTTTAGTGCCCCGCTATGCTTCTTGTCCCTTTCTAAATGTCATGGAACAAACTGAA…	ACGTCGATAAGTCCCAAACG	CTAAATTTGCCGTGATCCGT	2159	2633	475
Trinity15207	TCGGCCTTCAAAGTTCTCATTTGTATATTTGCTACTACCACCAAGATCCGCACCGACGGCCGCTCCGCCCAGGCTCACGCCCAAGGTTTTGCAGCGACCGCCGCGCCCTCCTACTCATCGAGGCCTGGCACTTGCCCCGACGGCCGGGTGTAGGTCGCGCGCTTAAGCGCCATCCATTTTCGGGGCTAGGTGATTCGGCAGGTGAGTTGTTACA	ACTACCACCAAGATCCGCAC	AACAACTCACCTGCCGAATC	33	210	178
Trinity16295	AACCCTATGCACTTGCAGTCCATCAGGTGGAAGTGGGCGGTGCTAGCGATGAAGTGGCGGGGTTGGGTGTGGAGAGGTGGGCGGCGCTCAGGTGAGGAGAGAACAATAGGTGGGGAATTGGAAAATTAGGTTTAGGAAAATGGGCGCCCTATGGCTTCTTTTATCAAAAACCCAATTTTTTCATCTAAAAAATCCGCGCCTTCTTTTTCGTTTGCCGTCACATAGTTGGTCGCAAACATTTACCAACATGCAGTGTATAAGTGATTTCTGCACTTACCAACACACTATGTGCTCAATAGATTTGTCGGTCTATTCATGATTCATAGTCTTGCCATTGCACAGTTTGTCATGAGTTCTGCTGACACACCGACCGACGGATTAAGAAAAGCTTTACCAACA…	CCGTGCGTGATTACATTGAC	CGTTGGAGACGTATCACCCT	1871	2159	289
Trinity16296	CAACGTCGACCCGCCGGAGAGCGACGGCGAGGATCACCCACCACCCCCCACGCCCAACCCCGCCATCGCCGCCGCTGCTCCGGTGGTCGCCGTCGATTCCTCCACTAGGAGTTGCAACGATGAGGGTAGTTTGGCAAAAAGCATGACCACGACGAAGGAGCCTGATACTGTTGAATGCGAAGATGTCGAGCAACATTGTCCAGGGGCTTCCGTTTCACGCGAGGAGAAAGTTAGCAACTTGAAAGCTGCTCTGGTAAATGTTGCCCGGAAGATGCCTAAGAATGCTCATGCCCATTTTATGTTGGGTTTGATGTACCAAAGGCTTGGTCAGCCACAGAAGGCAATAATAGCATATGATAAGTCGTCTGAAATATTGCTACAAGATGAACAAGAAGTGCG…	GTGGGGATCTAGAACTGGCA	GGTGAACTTCTTCCGCTGAG	695	1153	459
Trinity16957	GTGCAAATAAGAGGATGGCACATGGCCCAATAACACTGGTAGATACCATGACAAGCAAGCAAGCAAGAGCTATTTAACTAGTTCAAATCTGCCTCCATGATGAAGTTCTATTGTCAGTTTGGTTTTAAGTACAAAAACCACTACTACATCTCAAAAGCTGAGAAAAGTTTGTCAAAAACAGCAGTAACTCGACTGACGCTGGCGTCACCTGTTTCGCTCACCTGGTTAAGGGACAATAATACACTCTTTTACTAGCATACATGGCCTCCTATGAACAGAAAGATCAAGCATGTGATCTGACCCACCCCTCAAAATGTTGACTCGCTGGGATCAAAATGGCCAACTAATTGGCTGGGTATGTTCATTCTTTCTGTAAAAACACCTTTCTACACGACAAAT…	TTTGCATGTGTGGGATCACT	AGATCATTTTTGCCACTGGG	1628	1932	305
Trinity17082	AAACAAAAAACCTAGCCGCGTTCTCCTCTGCGGCACGCAACCTTCGTCCCTCTAGATATAGAACACGCCTCGACCACCCATACCCTATAGAAGTCTAGATCTAGGCCTGACCTGTAGTCTCCGTATCGAATTCGTTTCGATCTGGGTCAAGGTTTGTCTCTCGATCATGATTTATTTGAATCACCCGTGTGTTTCCTGATTCCCAGGTTTCTCGTTTTGATCGGCGAGTTGGGGGCTTGCGACGATCTTGGAGCAAAGACGCGAGGCAGCTGGATCTGCGCACGGAAGCTTCCGATCCGCCCGGCTGGCGTCTCAGATCTGTTGCTGATCTGATGCTTAACGGCGGATCTGGTTGTTCCCGGCGGTTTCTGGCTGACGCAGCGGCAGGCGAGGAGTTCT…	AATTTCTTAGGCCGTTCGGT	AAGAACCCTTTGAGAAGGCG	2033	2509	477
Trinity18859	GGAGGGCGAGGGTGGGTGAGGAGGCAGCAGCCAACTACGGCCGACCCCTACACCGCAGCGACCTCACCGCGCCTCCATCCCATTCCATTTTTGGCCGGCCGATCGGAGGAGATTTTTTGAGTTTGGTTTAGTTTTGGACTGGATTTGTGGTGGGAGAAGAGAAGAGGGGAGGAGGGAAAATGGTGCGGGGGAAGACACAGATGAAGCGGATAGAGAACCCGACGAGCCGGCAGGTGACCTTCTCCAAGCGCCGCAGGGGGCTGTTCAAGAAAGCCTTCGAGCTCTCCGTCCTCTGCGACGCCGAGGTCGCCCTCGTCGTCTTCTCCCCCCGCGGCAGGCTCTACAAATTCGCCAGCTCCAGGTAACCCGCCCGCCCCCGCCCCCGCTCCCGCTCCGCCG…	GGATTTGTGGTGGGAGAAGA	AGATCTCTGGCTAGCCTCCC	140	488	349
Trinity19263	CTCCTGCCTGAGTATGGTGGTCTTGAAGTCAAGCCACAGAGCAGAGAGCAGAGAGCAGACAGACAGAGACGCAGAGAGAGAGAGAGAGAGAGGGAGAGGATGTCGGCCATGGAGACGGACGCCCCCGACGCCGCCCCGCCCCCCGCCGCCGACGCCGCGGCCTCCTCCTCCTCGTCCCGCAAGCCGGGCAAGCGCTTCGAGATCAAGAAGTGGAACGCCGTCGCCCTCTGGGCGTGGGACATCGTGGTGGACAACTGCGCCATCTGCCGCAACCACATCATGGATCTATGCATCGAGTGCCAGGCCAACCAGGCCAGCGCCACCAGCGAGGAATGCACCGTCGCATGGGGTGTCTGTAATCATGCTTTCCACTTCCACTGCATCAGCAGGTGGCTCAAG…	GACATCGTGGTGGACAACTG	GGGGGAATCCCTTAATACGA	237	661	425
Trinity19626	GCCTTTAGTGTTACCAACCGGGACTAAAGGTCCCTTAGCCCAGCGCGCCACGTGGAGCCCCTTTAGTCCCGGTTCGTAACACAACCGGGACTAAAAAGGGGGGCCTTCAGTCCCGATTGCTTAGTCCCGGTTGCCCAACCGGGACTAAAGGCCCTTAGGAACCGGGACTAATGCCCTGTTTGCTACTAGTGGACGGCCGGCGGCGTGTCTTCTCCGACCAAGACGTGGATCAGGTTTTACCCTCACAACGGCGGCGCCTACAAAACTCAAGGGACTCCGTCGTCAGCTCCGATCATGCGAGCCTGCAATCAAGATCTGGAAGGATCGATTCATGAATCAAACAAGATGCATATACACACACAAAAAAATGATGGTGTAAGACGCATGTATATAATTTGG…	CTCAATGCAACTCGCTGAAA	GCCAACTATTTGCCGAACAT	1479	1967	489
Trinity19628	GAACTCCTAGCACCAGCTCGCATGTGAGCAATTCAAGAGGAATTGGCGGGATTCTTTGTTGACCATGTCATACCTACAGACGCAGAATTCCATCGGGAGTGGCAATGCGATTTTGGTAATTAGATATTAGGGATCGTAAGAGATGTTACATTGTATATATGCATGAACGTGTACTATACGTAGTAGCGTCGAATAGATATACGAAAACTTGTTGTTCGACCAAGCACGGAGAAAGAGAGGTCACTTCTCTCTATATTCATGACGATTCGTGTAATGGTTCCTTCGTTGCTATATGTAGAAGCTAGCGTTGAGTTGAATGGAAAACGTAAACCCTAAATGTAAAAGAATTGAATGGTAAACACAAAAAGAAAAGGGGGAAACACAATATGAAACCCCTAA…	GTTGCAGAACCGGGACTAAA	CATCCCTCATCCCAAGAGAA	701	1199	499
Trinity19724	GGAGGGGGCGGCGGCGGCCATCGCGGCGGGCGGCGGGTGGCGTGTGGAGGTCGAGCGCCATCAGCCAGGATGCAGATCTTCGTCAAGACCCTCACGGGGAAGACCATCACCCTCGAGGTCGAGAGCAGCGACACCATCGACAATGTCAAGGCCAAGATCCAGGACAAGGAGGGGATCCCGCCGGACCAGCAGCGGCTGATCTTCGCCGGGAAGCAGCTGGAGGACGGGCGCACGCTGGCCGACTACAACATCCAGAAGGAGTCGACCCTGCACCTCGTGCTCCGCCTCCGCGGCGGCATCATCGAGCCCTCGCTCCAGGCCCTCGCCCGCAAGTACAACCAGGAGAAGATGATCTGCCGCAAGTGCTACGCCAGGCTGCATCCAAGGGCTGTCAACTGC…	ATGTCAAGGCCAAGATCCAG	GGCACACTAATTGCCAAGGT	142	630	489
Trinity20814	CGGAGATACCGCAAAAGCACATCATTAAGAGGTGGACGATGGACGGGCGTGAATTTTTCCAGATGATCTGGTTATGTACCAAAATGAACACGGCCGTCCGAGAGCTGATACATACAGGCACTCAAGGTTATACCACACTGCTCTGGCGTTCGTGCGCCAAGAGGATGCGAATGTGCAGTCGTACGATGCAGCGATATTACTGCTGCATCAAGCAAGTGCGGAGTTGGAGCCACTGTGTGCGATCAGAGATGGAATGGGTGTGGCAGATAGGGAGGCCGCGGCAAAAGCTTTAGCAGATGGCGGCCGCTAGGCGCCATCCGGCTGCAGGGAGGAAAAGAACAGCCGGGTCCGCAGCCACCCGATCAGCCTCCCTGTAGCCGTTGGATGAGTCAACGCAGC…	TCTACCTCGTTCGCTTCGTT	GGAGATGCTGCAATGACGTA	433	909	477
Trinity21445	CGCCAACACTCTTAAAATCTGAACCTTACAAAGTTTAACACATCTCAGCTTACAGAAAATTCAGAGAGAGAGAGAGAGAGAGATAGCAGCAGCAACTAGTTGAAGAAGAACAGCAGCAGTTGTTGGAGAAGAAGAGAAGCAGCAGCAGAGGCGTGGGGAAGAAGCAGCAGACTGGGAGGTGGTAGAGGAGCAGCAGCAGTAAGCGAGCAGCAGCAGCAAGGAGAAGTTCAGAGAAGAAGCAAGGGCGGCAGCAGAGTCAGCAGCGGGCAAGGAGAGTCGCGCGGGGCACCAGACACTGCCTCGCCCTTGTCTGGTTGGGCGCGCCGGTGATGCGGTGGCGCTGGTGGCTGGCTGGATGGATGGATGCCTGGTGGTGGCGCTGGAATGGATGGTGTGGTG…	AAGAGAAGCAGCAGCAGAGG	ATCCACTCCATCTCCACCAC	131	428	298
Trinity21677	AAGAAATCAGCCCTGCCTGTGTGCCACACGTCCTCGTGGACGCACTACGTAGCCTATCTTATCTCTAAGGCTCAGTCTATCTTATCCTCGTTTCTATCCCGTTTTTTTTTTCCTTTCTCCACAAGCAAATTCATCTCCTACCTCTGTCACCACAAAGGTTGACCTGTAGCCCCGCGCTGCCTCCCCCTGCCTCCTCCAACCGCACCGGGAGAGGAGCTCCTCTGCCCCGAGACGCCTCAAAAGCAGGCCAGCCAGCTGCCGCCTCTCTCCTCCTCTCTCTCTCTCGGCTTTCCCTTCTCCTTCTTCTCACTCTCTCTCTCTCTCTCTCTCTCGCACGTTTTCTCCAGGGAGCCACCATGGAACAACCGCAGCACCCCGCCTTGGAGCTCGCCGCCTCCG…	GTGGACGCACTACGTAGCCT	AAGGGAAAGCCGAGAGAGAG	35	295	261
Trinity22078	ATATTCAGTACCACTCCATATATCAAAATGAAACAGAATTACACTGTACTGACCATAGGCATTTCGCACCACCTTTCATACTACAACAAACACAAGTCTTTCTACATCGGCCAGTACGGGGCCAGGCCAGATATAAAACCCAATTAGCCGCCAGTAACATTTTGCAGCACCATCTGGCTATTCCACGCTCACAAGAATCATGCTGAAGAGAACCACTTATTTGTATAGACTAATACATGGGGGGTTCCTTCGATTCTCCTGCAGCAATTTATACAGCAACAACAAACATCAACATTTTGTGCACAGCTGGGAGCATGCTATATCTCGACAGTGGCCCTGGATTATTCATGGGCCCTTTGAATCAAAGTATGTTGCCAGCAAGGAAAGCAAACGATCAAC…	AGCAGGCTGTACTCTGCTCC	GGAGGGAGGAAGATGGAGAC	400	745	346
Trinity22232	AGTCCTTCCCCTCCTTCCTGGTCGGGATCCACCCTCTCCTCCTCACCTCACCTCACCTTCTCCTCCTGTCCTTTCCTCTGCTGCAGGTCACCATGGAGCGGACGGGACGGGGACGACGGCAGGAGGGCGCCGGATCCTTCCTACTCGAGGAGGAGGAGGAGGGGCGCACCTCTCTCTTCTTCCATGGGCGCTCCTACCCGAGCTCGACCACAGCAGCAGCGGCAGAGGACCCCTCCCAGCGCCATGAACCCTAGCCCCTCCAGTAGGTTGGGTACCAATCCCCCCTCCTATCCCTGTCTTCTTTCTTCTTCTACTTTTCTTCATCTCCCACAAGATCTGATGCATATGCTACTTGTGTACTAGTAGATCAGTGGACGAGAAAGTGAACCAAAAGTAGGT…	ACATTGTCGGAGTCTGGACC	AACCAACAAGATTCATCCGC	932	1320	389
Trinity22466	GCCGTCACTTCTTCATCCTATCCCAAAACACCATCAACGCTCAGCGCAACCGTCGTCTCCCCTCCTCCGTCCACGACCACGCAACCGTCGTCTCCCTTGAAAGTCGTCGTTGTCGTTCTCCGCTCCCCTCCCCTCCCCCCTCCGTTCTAAGCGCTCCTCTTTGTGGCATCGTCTCCCTGGCCGCCTGCCTCTTGCAGGACCGTCGCGCACGCCACTTCCAGGAAGGCATCATCACCGCTGCAGACTCGCCACATCAAAGAATCAGTCATGGATCCAAGTTCTCCAGTTGACGGACGGAGCTAGATGCTGCAAAGGCATCTCCCATGTTGTTGCTCCAATAGCTGCAGTGCCTCGAGTGACTTGTCGTGCTCGACCTCGGTCCAGCTGTCCCTGGACATG…	CAGACTCGCCACATCAAAGA	CAGGTCTTCTACCTCAGCCG	240	506	267
Trinity24043	CTCAACCTCCACTATATCACCCTGCAGCCATGCAAACCAACATAAAATTTGCGCTTATAGAGCCAGGTGCCTTTGTAGATATACCACCAACAACCAAGATGCTAATACCTAATAAAGGGGTAGAAATCCGCAGGAAAATGGCCCTCAAACTTTATGTAGCTCGAGTACGTCTTGATGCACGTTTACAACAGGAATAGGCCAAGAAAGGATCCTCTTGCAACTCTTGTGTAACC	TTGCGCTTATAGAGCCAGGT	AGAGGATCCTTTCTTGGCCT	48	214	167
Trinity24411	CCCCACACGTTGTCCTTCCCACCAACCCAACGCACGCCTCCGTCCTCCCAGATCTCGATCCATATGAAAGTTCCATCTCGCCCACGTCTCCTCTGATGGCCATGACCATGCACTAAGAACAGCGATTGCAGCCTCGAAATCCAGTTCGCCCCACGCCCGTGCTCTGCCTGCTTGAGCACGCATTGCTCAACTCCGCGGTCGAACGCACGGAAGGCGCTCAGGCCTTCTCCCTCCTCCGCTTTGCGCTGACTGAGCGGACGGCGCACCAGCCCTGCTCCTTCACTTTGGCCGCGTCGCGATGTGTTCTCTTCCCTCTCCCTCTTGCCCCACGAACGTTGTCTCTCCTGGAGGTTTCGAGAACAGAGGAGGTGGAGAGACTGGGCACGGCGCCTGACATTC…	GCCATGACCATGCACTAAGA	CTCCACCTCCTCTGTTCTCG	98	373	276
Trinity24905	CACGCTCAGCGTGACCAAGAGCAAGCCGGAGACCGGCGAGGTGATCGGCGTCTTCGAGAGCGTGCAGCCGTCAGATGACGGATGTCAATAAAAGCGCAGTTGATCTCCAGTTATGGAGATAGTCCTGAAGAGCCCCAACGATGGGTGAAGAAGGCACATCACCGAATATATGTATCGAAACAGTAGACATAGCCATTGATAATGGCCGCAAACTTGGTTTCACAGAATGAAGGCATATGTAGTTTACTGGAGCCTGAGTTGCAAAAACCAAGAGCTCCCCCACTGAAAAAAA	AGCGCAGTTGATCTCCAGTT	TCTGTGAAACCAAGTTTGCG	92	225	134
Trinity25184	CTCTTTCCAGGCACACTCCCCTCGTTGGCGGTGCACGACGCAGCAGCAGCAAGCAGCTGCACCGGCGAGATGCAGCAGCAACACACATCCACAAGCGGCGGCGCACGCAGCCGCAACGGCAAGGAGCAGCGGCGTCACACGCAGCGGCAGCGGCAGGGAGTAGCGGCGACGCACGCAGCCACAACAGCAAGCGCGCAACAGCGCATGCAGGAGCAGCACACCTCATCGGCCACGCGTGCGTGAGTGTGCTTGTGCGTGTGCTAGTGCTAAAGCGTGCATGCTCGCCGGCAGCAGCAGTACGCCTCATCGGCCACGCGTGCATGCTCGCCGGAGTGTGCTTGTGCGTGAGTGTGCTTGTGCGTCTGCTAAAGCCTGTGTGTGTTGCGTCGTATTGTGTGT…	GTTTTCTATGCCGACGGGTA	TGTTCGCAAGAGACTAGGGC	710	1110	401
Trinity25368	GCCCTAGCCGCACTGGGTCAAACCCACTGGGCTCCTCTCTCTCTCTCTCTCTCTCCCAGTTCCTTTACATCTCGCTCCCGCGATCCCCCCTCGGCCGTCACCTTCGCCGGCCGATTCCGGCGAGCTCCGGCAGTCTCGGCCGCCGGGTTGGCTACCGATGGGTTCCTCTCCTTGAGCTCTACCTTCTCCACCGCTTCGATTCGCTCCTCCCCTCTTCCTGTGGTCGCCCGCATTGTTTTCCCCGGCTAGGGTTTCGGTGGGGTTGACCTCCTCATCGCCAGTGATGCTCCGGTGCCCTGGTCTGGCCTTCTCCGACTCGTGTCGTGCTCCTACGCGCGGTTGTGCCCCTAGTTGGCGCTCCCGTGCCCGGGGTGCTCGTGGCGTCGGCGGGACGGCGCG…	TGCAGATGTGGTCTGCTAGG	CTAATGACCCAGCCACCATT	626	915	290
Trinity27264	CCCAGATCCATCTCCGTCGAAAGGGAGTAAGGTGCCGCCTGCCTACGGCAGAGCACCGACGCCGGAGGGAGGAGCTGCCGTACGCGTCGGGCATGTGCCTCCGCCGTGGGAGCCACTGTCGAGCAGCCGGCTGGAGGGAGTAGCCACCATGTGCGGGGAGGGGGGCGGCCAGCCCCGGCATCTGCATAACACCGGGTCCGTGCCTCCACCGCGGAGGTAGCCGTTGAGCTGCTGACTGGAGGAGAACCTGCCGTGGCAGTCGCTGCATAAGGCGACGTTGCCGTCGTCGGATGCAGCGGCGCGCTGCCGACTGGACGGGAGCCCGCCACGGAAGGTGGCACTGCCGTCATCAGGTGCAGCGGCGTGCTGCCGACTGGAGGAGTGCCTGCCATGGAAGCC…	TCCATCTCCGTCGAAAGGGA	GCTAATGCGACCATGAAGCG	7	577	571
Trinity27318	TGGAAGAGGAGCACGAGGAGGATATGGAAGCGTCGGAGGAGGAAGGAGAGGATGTGGTGGTGGGGCAGATGCCGACGTTCATGGTCCCAAAGCACATCAATAAGCGCGCCCTGAAGAACAAGGCCCTCTCCGTCTCCCTCGACAAGAAAGCCCTCAAGGATTTCGTGACTGGGTTTCACAAGAGAAAGAAGAAGAGGAGAAAGGAGGCGCAGAGGATTACGCAGGAGAAGGACAGACGGAAGCGAATCGAGGCACGCAAGAAGAGAAAGCAAGAGAAAGAGATTGCTCTATACGGTAAAGTCGTGTCATCAGAAAATGCGGATGGTGAAGACGGTGATGGTGATGGGATGGATGCAGCTGCGCCTGAAATCAAAACATATGAAGATGGCGGGACTAGAA…	ATGGAGACGAGGATGACCTG	GGAAGAAGAAAGGGTCAGGG	426	815	390
Trinity27686	CCATCCCGCAGCCGCCGCCGCCACCCACCTGGTCTCCTCCTCGTTTTCCCCAACCAGCCAACCACCTCCTGCCCTCATATCCAATCCACCCGCAGCCAACCCGTCCAGATCGAGATCTGACGGCCCAGAGAGCCTCCCCGCAGCCTCCCTCGCTCTGGATCGGGAGGAGGCCGATCTCCCGAGCGCGACCACCGCTCCTCCCGAGCGCCTCCTTGCCGCGCCGACCGGCCGCCTTCGACCGCGCCCGTCGGCCACCTCTCCGACCAGGCCAGGCCGCCCTGCTCCTTCTCCCTGCCCTCCTCTTCTTCTCCTTCCTCCCCTTCTCTGACCTCTCTCTCGTCTCAACTCTCTCTCTTTTCTCTGACAGGAACAAGAAGCCGCCGCCAAGCACGCGCCGCC…	TTCCTCCCCTTCTCTGACCT	GTAGTCGAACGAATCCTCGC	311	772	462
Trinity27690	ATCCCCTCCTGTTCACTCCACCACCCATGAGAGAGAGAGAGAGATGTGCGAGCGTAGCCCCTTGCGCCCGATCTCGCGCGCCTCCGGCCACGCCGCCGCAAAGCCCGTGCTCTTCCTCCCCTCCGCAGGCTCCATCCCACGGCGCCCCTTCACCTCGCGCGACCTGCACGGTCGCCGGCCATGGAGGCCACCGTGCTGGCCCGCAGCTTCGCCGCTGCACCCTGCTTCTCCTCCCGTGCCGACGCCCTCCTTCATCCGCTGCTCGCGCCTGTAGCTCCGTCCATGAGCTCCGGTGCCTCTTGCCCCTCCTCTGTTGCTCCTCCGGCCACGACCACCTCGCCGGCTTCCTTGCCGTGGAGTGCCACCAGCCGTGGCCTCGCACACCGGTCGCGCTCGCCG…	CCTGTAGCTCCGTCCATGAG	TCAACGGAGGATCTGGTGAT	267	747	481
Trinity27691	CCCTAATCCTAGGACATTTGTCCCATCGCCGCCGCCACTCTCCTCCCCTTCCTCCATCGGGATCCACAGCCACCCAACCCCAACACAGCAGCCGCAGCACACCACCCGCTCCTGGACATGTCCATCGTCCCGATCAAACGCAGCAGCGCATGGCGCCCGCGCCCGCCGCCAACCGCAGCAGCACATGGCGCCTGGCCTCGCGCCCTTCTCCTCCGCTGCCCCTTCCCTTCTTCTCCTTCCTTCCCTTCCTCCCCTGCTCGCTGTCTTCTCTCTCTCATCTCCGTTTTCTCTGCTACAGGGAGCCATGGCGCCCAACCCGAGTTCGTCCAGCGCCACCAGAGCTCTGCAACGCAGCCCGCCGGGCGTCTTCACCATCAGCCCCGCCATGGAGCGCCTGGA…	TCTCCTTCCTTCCCTTCCTC	CCTGCTCGAAGCAGAGAGAT	231	580	350
Trinity28037	CTAGACTTCGTTCCGCTGCGCTCAAAATTTCCTCGATCAGGCCGTAAAATTCCATTGCGAAGGGTGCAAAATTTGCTTCGGCAAATTTCATGCAAAATCCCGAGCTCGGTTAGCTAGATTTGGGAAGAGCAGCAACGGCGCTGTCGAAGCCACCTTTTTTTTTTTAAAGCTCACGACAGTAGGAGAGGCTCCTACTGACTTTGTATATTATATATAGAGGAAATGTTACAAGGATTACATAGGCAAGCCCATACACACATTACCCTTTTTGCACACCCCTACATGGGAGTGTACTACATGGCAGTGAAATGAAGGGCTTGTGGGAATACAAGATCTATGGGGGGTCCCAAACAGAGGTGCTTACAAAGTTTGATACAAAGTTCTCCATGGAGGGTTTAA…	TTCCGCTGCGCTCAAAATTT	TCAACTGGACGATGGAAGGC	11	606	596
Trinity30743	CGGGACTCGCTGGCATCTCTCTCTGACCCTCTCCACCCTTTTTGTTCCTCGCTCGTCCTCGGCGGCCGCCTCCCCACTGCCCCTCCCCCCAAGCCGCCGCCGCCATGGCCATGAAGGGACCAGGCCTCTTCACCGACATCGGCAAGAAGGCCAAGGATCTGCTCACCAGGGACTACACCTACGACCAGAAGCTGTCCGTCTCCACCGTTAGCTCCTCCGGAGTGGCCGTCATTTCCACAGCTGTGAAGAAAGGAGGGCTTTATTCTCTTGATGTAGCCTCAGCTTACAAGTATAAGAATACTCTTGTTGATGTTAAAGTGGATACAGAATCAAATATCTCTACTACCTTGACTGTCTTGGATGTCCTGCCATCCACAAAGCTTGTGACATCTGTCAAGT…	GTGGTTGATTTTTCTGCGGT	CACAGCTGTCTGAGGGTCAA	488	787	300
Trinity31108	ACAGAACACCCCACATTCCCCCGCGCGTCCAACCCCTCCCAAACGAATCTCCGGCGATCCCCGGCGAGGTTTATGCGATGACAGCCGGCGGACTGCCGCGATTCCCGGCGAGGGATGCGTGCTGGCCCCCGTGTAGTCATGCGGCGGAGCGGCGTCTACCCTGGCGCGTGCTGCAGCAGGCAGAGGAGGAGGGATTCACATCCCCGACAAGGGTGTTGCGGCCTCCAGCACGCGGAGACCGACATGTCCGGTGAGGGTGGTCCGCCGCCAGGAGGAGATGGCGATGTCGGCGATGGGTGGCTCCCACGCGGGGTGCGGCGGATCTCACCTAGGTGGATTCCCGCGGTGCGGACGACTTGGCAGGCGATGCCGGCTCAGGCGGCTCAGGCGGCGTGCAAC…	AGGTTTATGCGATGACAGCC	AAGGCATGAGGACAATCTCG	66	556	491
Trinity31841	TTGCACTTAAGACATGATAATATAGAGCATTGTGTCCAGGAGTACTTCTTAGTGATAACGGTCAAGTACATCGTACAGTAATTTGGATCTAACAAACCAGATAAAATACGCTAACACATATTGAAGTTGCTACCGACAGTCGGTCAGTAAATAATAACACGGATTCATCAAAGGCATCTTTCCGTGTAAACAAAAGATGACTGAAAGTTTTTCATCTTGTTCACAAGCCCCTTGCTTCACTGGTCAAATGGTCATTGCCGTGGGTGTTGTCCTGTGCTGTGTGAAACAATGCTCCCCTTGCACCTGTTTGTCCACACACCTTGTAATATGAGAACTATCTCGCTGAAAGAAAACATACAAACAGTCTTCTTTGACCACGTCAAGATCAATACAATTGTA…	GCAAGCTTCATAGCCACCTC	CTGCAGCAGCTGAACATCAT	768	1249	482
Trinity35224	AGAGGGTACCTTCCTTTATTTCTCTAGCAACATTGGCTAGATGACTTATAACTGATTTAATGAGCCATTCACAGTTTCATAGTTCAAATTGGTTCATATTTGCACATGCATGGCTTAATCTTTGAGACAAGCATATGACTCCTGGCAAGATCAGCCAGGTAGCACGTCCTCGGTGACGTCCAGCGTCGGAGTCGTCCTGCCCTTCCACTTTCATGGAAACACAGAGGCAACAGCCGGTTCATGCATACGGGCTCCTTCAACACGGTCATTCTTCGAGTCCTTGTTCCGAGGGCCATGGGCCTGTTGAGCGGCCGGCCGGCAGATCATGGCAGGCTGGCTGGGTGATGAGGTCGGCTGGGCCTTGGCGAGCTGGGCATTGAGCATCGCGGAAGTTGGGCT…	CTTCGAGTCCTTGTTCCGAG	CGCTCCCTCTTTGTCTTCAC	270	696	427
Trinity35225	GCATGAAGAGCAAGGACTATTCTGCAAATCTGCCAATTCCTGGAAATTAGGAAATTCGCAGAACAGAAAAAAAAAACAAGAACTGGGCCAAATCTGGTGGGCGTCGGATAACTAAATCTCGCACAGAGCGTCTAATAGCAGGACATACAATATGGGCCAAGCCCGACTACAGCGGCGGGCGATGGATAGCTAAGCGGCACCTAGGCGGGGGATAGGAGAGGTTCGCTCACCCGAGGGCCATGGGCCTGTTGAGCGGCCGGCCGGCAGATCATGGCAGGCTGGCTGGGTGATGAGGTCGGCTGGGCCTTGGCGAGCTGGGCATTGAGCATCGCGGAAGTTGGGCTTGGCGCGGCCGAGCTGGGCCTGGCGGCCGATGGCCCAGGTAGGGTCAACGCAGGG…	GATGGATAGCTAAGCGGCAC	CGCTCCCTCTTTGTCTTCAC	180	641	462
Trinity36272	AAAATCTTCCTTTCGCATCTTGTATTGGTCTATACATACCTTATTCCCTACAGTGAATAGAGTTAGAGTCCCCTCCTCAGGAAAAACAAGCGATATCCTGTGGTCTTCTCCATAACCAGGATATCGATCTGCGAAGCTATCATGGCGAACTCTGGTGCACTTTGTTGTTCCATTACCTTGCAAGCATTTACTATCTTATCTGTGCTTGCAGCTGTGGTAGCAGATGTAAAGGGAGGAGATGGGTGCCCACGTTTCTCCTGCGGACATCTCAAGAACTTATCGGATCCATTCCGCCGGCAAGGTGATCCACGTGAGTGCGGTTCTCCATACTTTGAGCTGGTGTGCAGCAACAGCAAGGCCACAATTCGGATTGCCGATGCAACATACTATGTGATTGGC…	GCGGGCACTAGCTTTGATAC	TGGCCAAGTATCCACATGAA	456	726	271
Trinity36512	GAGGGAGGGGACCCGCCAGCCCCCACAATACAAACCCTAGCCTCCCCAAGCCCCACAACACCGCATGCCCGCACCACACCCTCCTCCTCCATCCTCCCTCGTCTGGCTGCGGTGATGGCAGATGCGTGGCGGCACGACGAAGGTCATGGAGGTCATGGCCGGCCAGCGCGTGGCACCAGGCGGCGGCGCGACCATCAGCTGTCTGCGCGAGCGTGCGGTTTCGCAGGGCCTGAGGAGAGCGAGGAGAGGGAGGGGGCGGATGCGTGAGGAGGAGGAGGCTGTGGTCATGGCTCCAATCCTCAGCCGCCACACCCCTCACTCCTCCCTCTCAAGTCACCGAGCTGCCGCAACCCCTCCCTCCCCCTCCCTTCCTCCTCCCTCGCTCACCACAACCGCAAC…	CTCCCTCTCAAGTCACCGAG	CAACTCAACATCTCTCGCCA	321	674	354
Trinity37391	CGCAGGACCACGGCTTTATTTAGTCCAAGAATTTATCATGTCAACAAGCAGCGAATACTGTCTTTTTGAATCACACCAGGCTAGCAACACCAAGAAGCACAGACAGGAAGATATTACAGAAAACTATAAGTCCCACAGGGCATCACCCTTCACACGGCAAATCACAGCACATTTACACCCTCCCTGGTTGCCTGGTGCATCTACAGTTCACGGCGCGATGCCGCTTCTACTCGACGCCCTCGGCGGATCTCTGGATGAGCACGGCAGCCATGGTGATGGCGGCGGCATAGATGGCATTGGGCACCTTGTGCACTACCTTGCCGACGCCGGGGACGCCCTCGGTTGCCCTCTTGGTCGCCAGCGCCAGCGCAGGGGCGGCGACCAGCGTGATGATCAGCT…	GTCAGCTTCCGGATGAACTC	GAAGATCACCGACAGGGTGT	428	676	249
Trinity38200	ATGTGAAATTAGGGACGTCACCTCAGAAATAGTTCTGGGTGACTCTGCATCAGGAAATATGAATGAAACCATGAATAGTCTGATTGCAGCAGAAGTCAGCAAAAGTTGCAGCGAAATTTAGACGGGCATTACAACGGGCGCCGCGCTTTTCGGCGCTAGTACAAACTAAAACATCCAGACGGTATTGCGTGTGAAGTAGTATGTACAGAACCGCAGAAACGTGCACATCCAGTAGTTGGTGCCGTATATCTGTCTTCTTTTTCTACGAGGCAGATCTGCCTTTATAGATACCTAAGAAAAGGTCTAGAGACTTTGTCCGCGGGAGCAGAGTGGTCCGCCGCTGTCAGCATCGCCGACAGCTCGCCGGACGTTGCGGAGGCTGGGTCTTGCCGCCGCCGG…	AGCAAAAGTTGCAGCGAAAT	GCTCAACTTCTACATGCCCC	97	590	494
Trinity38397	GCCACTCTCACGTACGCCACCCACCGCCAAACACACACCTTATCTCCTCTCTCTTCTCTCTCATACCACTCATCACATACAGCCACTCACGCACACACAGCCACACACACAACCACTCACGCCGGAGAGGGGAGGAGGAGGCGCCACACACACAGCCACTCTTGCCGGACTCTCCACCGGCAAGCAGCGCAACAGCGAGCAACCAGCGGCAGCGGCAACCAGCGGCAGCAACAAGCAGCAGCAACCCATGCACGCAGCAACAAGGAGCAGCAGCGGCAGCACGCGCAGCAGCTCAACGGCACCAAGCAGCAGCAGCTCATGGCAAGCACGGCAAGCAACACTAACGCACGTGCCGGCAAGCAGCGGCAGCACGCGCACGCGTCCGCAAGCGGCGGCGTC…	ACACACACAGCCACTCTTGC	CCGAGTCGACAAATACGTGA	145	597	453
Trinity38836	TGTAAATCCGATGGCTTCCCCTCAAGAACACTAAGAAACCCCACGTTCAGTTAAGCATCGATGAGTGGCAGCAAAAGGAAAACAAAGTGCAGGTAACAGCAATGTACATTAGGAGCAAAACGAAACCTCCTTGTTGGAGCCCAGGATTTGGAGGCGTTGAGGCTGTCCCGGCTGCATCTCAGGGTCTCGTACTACTCCTCCAGGGGTATGTTGTCCAGAAGCAGCAAGAACTTCGCGAACAGAGCAATAGAGAGAGGGAGATGTTCTCCTGCAGCAGGGAGGGAGCAGCACGAGCGTCA	CCCCACGTTCAGTTAAGCAT	ATTGCTCTGTTCGCGAAGTT	38	247	210
Trinity41090	TAGGAACACAAACAAGATATGCATCCTTAGTGATATCATGATACATAAGATCAACCTGGATTAATGTGAACATCTCGCCCCCCTAATATTGTGATGCCCGTACAGGTCCCAATCACCTTGCAAGTGATTGATCATGTCATCATAGATAAGGTCGACCCTCAGCATCCTGTGGCTAGATGTGAGTACATCCAGGTCTCAAGGAACCAAACAGGAAGTTGCTGCTCCCAGTGAGATCTCTAGTAGAGAGACGAAGCTGGATGCACGGCCAGAGGCTGCTGCACCCCGTGTGGGTGGGATAGGCCATGTCGATTAAGCTCCGACAGGTACGTGTCATTGGATCTCATGAATGCACAAAGTCCAGCATATTTGTTGACGCACTTGTAGAACCGGACTCCGGCC…	CCAGGTCTCAAGGAACCAAA	GCCATGACTTCCTCAGCTTC	188	492	305
Trinity41112	GCACTTATACATGGACAGCAGCACTTATATAGCAGCAGCACTTAGATAACAGCAACACATAACATGTATCATACATGTAGAAATAACAGGTTACACCAAGTTCGATGAAATGAAGCACAAATACATTCGTTTTCCATCATTACAGTAGCATACTAATAATTAGTACCGCAAGTTCATAGCTATTACATGGAACCAACCAACCAAACATTATAACCCAAATGCTAATGGGCAACTCCAAGCACTTGGAAGCAATCAAACACCATTCTTCTCTTTCAACATCAACAACCATTCCTTCCTAAAGTCAATGGGCAGCTGCATAAGCACTTGGAATAGGCGTTCACTAAGGATAAGTTTACCATATGCTCGCAGCATGTCTGGACGAGCCAAGTCCGGTATCAT…	GTCTCCAAGCATGCACAAGA	ATTTGGTTGGGATTGGATCA	492	783	292
Trinity42968	TCCCAATGGAGAATTTTACATCGACACCGCGTGGGGCTGCCTCTGCCTGGTCGCCGCCTCGGTTTCAAAGAGTCTGGCCATGGCGGAGAGCTACCCGGGACCTTACCGCGCGCTGCGGTTGGAGGCCGTCGCCGGCGGGAGCCGACTTCACGTCGGCTGCGCCGGAGTACGCCGCGCTCGTGCCACACGCCTGGCATCGCGCTGGAGGGCGTTGCCTCGCTGCGGCCCGGGGGCGTCGCGCGGGATGGTCACCACCATCGTGGTGCGTCGTCGTGCCATGAGGTTGTGTACGCCTTCGCATGCGAGGATGCAGGTCGCCGCCGGCCACAAACCGAGCGCCGTCGGCTGTTCTAGGCTGGCGAAGAGCCGACGTCGTCGAGGACGATGCCCAGGCTAAAG…	CCGCCTCGGTTTCAAAGAGT	CAGCACGCTTTATCCTGAGC	54	618	565
Trinity42971	TCCCAATGGAGAATTTTACATCGACACCGCGTGGGGCTGCCTCTGCCTGGTCGCCGCCTCGGTTTCAAAGAGTCTGGCCATGGCGGAGAGCTACCCGGGACCTTACCGCGCGCTGCGGTTGGAGGCCGTCGCCGGCGGGAGCCGACTTCACGTCGGCTGCGCCGGAGTACGCCGCGCTCGTGCCACACGCCTGGCATCGCGCTGGAGGGCGTTGCCTCGCTGCGGCCCGGGGGCGTCGCGCGGGATGGTCACCACCATCGTGGTGCGTCGTCGTGCCATGAGGTTGTGTACGCCTTCGCATGCGAGGATGCAGGTCGCCGCCGGCCACAAACCGAGCGCCGTCGGCTGTTCTAGGCTGGCGAAGAGCCGACGTCGTCGAGGACGATGCCCAGGTAAGTG…	GTGCCATGAGGTTGTGTACG	TGGAGCCTTTAGCCTTCAGA	272	535	264
Trinity43701	GTACTGAACCAAATACTCGTCGCAGAAGGAGAAATACAATAGGGTGCGTACGGACCCTGCGGAAGTCGACGAGGTCTAGACGGCAGCGGCTTGAGCGTAGGCATATGTAGCTGCCTGACAAAGCTGGTGCTGGCGCTTCCCCAACATAGGCATCAAACAGGTTCTGCAGCCCACAAACTCAGCTGAAGTACCTTCAATCTTTGAAGCAGTGGACGATTCTCCGGATCCATCAACACAGCACACCTCCTCTGTTGCACTGGACGGTGATGTTGCCGCTGCTTCCAATCCCGTTGACGAGGATGTCGACC	ACTCGTCGCAGAAGGAGAAA	GAGGAGGTGTGCTGTGTTGA	14	248	235
Trinity45327	TTGGAAGAAATACATGTATTGTTCATAAATTCACTGGATAAAGATTCCATATCAGGGAGCAATGATTACCAAGTCAAGCAACAACAAAACTCAAAACACTTGCAGCCAGCAAGCAAGCTGGCTGTTCCTCTTCACCACAAATCCGTAAACAACAACACCAACACTACCTAATCTAGCTAAGCTGATGAATTCAACCGCCAGAGTCGCCGACGACCACGCCCCATCTCTTCTTCGGCAAGGAACATCTTCTTGAGTCTGAATTCTTCGACGCAACACTCCGTGGCTGTTTTGTAGCCGATGCCGAACAGCACCGCCATGGCAGCGGGTCCAACACAAGACGCCGAGAAGGCCGGAGATCCGAGCCTACCACCGCACACCTTGGCTGGCACGATGAACCCC…	AGTCCAGCAAAGCCACCTAA	TAAGGGGAATGCCACATTTT	1761	2204	444
Trinity46437	TGAAGCTAGATGCAACCATCTGTAGAACAATTTTCAAACAGCTAAGGGACATTCAGTTTTAGATATACATGAGTCCACAGCCTGCAGAGATCAAAGAGGCTTGCATCTTTAATCCTAAAACTTTCGAATATACCATACACATAGACCTCAAAAACTCATGTAGCGGATAAAAGACAAAAAGCTAATCCAACTGATTCTTTTTTTTGCGAGGATAATCCAACTGATTCAACGGAGCTTAGAAAACAACTAATCTTCAACCAAGTGATAATCTCCTAGCAAGCAGCTCTAGGATCTTGGCGCGGTCGTCCGCGCGGACAAACTAATCGGCACAGCCTACCATGTCGTAGGACAGCTCGCCCACGTCCTTCATCTTGTACCTCACGGCCACAGTTGGGTCCT…	ATCTTGTACCTCACGGCCAC	TCCATCTCTCCTTGCGTTCT	368	809	442
Trinity47542	GAGAAAGAAGGGTCCAGAAGGACCCCGGTTGCTGCATTAATGTAGACGAGAAGGTACACAACATCTTACATCAGGACCCACAACTAAAAGAAAATAACAAACCGGTCCTTGACTTATACAAAGAGGACCCCAGAAAATTGATGGAAAAAGCAATCGGGTCCAAAGCTTCTTCTCCATGGACACAGTCTCACCATCACCGGGGACGGCACCACTTGGGATGGTAGGACCTCCGAGACTCCATGTCGCAGACCTCATGAAGAAGCAGCGCTGCCTCCCTTTTGGCTCCATGGCCTGGAGGTAGAAGAACGGCCGCCATTCGACCAGCAGAGATGGAGGCGAGGTGGAGCCGGCCGGCGGCCAGTCGCCGAAGCAGGCGCCGTAGCTGCTCCAAATCAACTA…	CTGGAGGTAGAAGAACGGCC	ACCAAACATCGGCCCATGAT	292	884	593
Trinity47642	TACCAATTTACTTAGAGAACAGTTGTCGTATTTCAAATAGTTTGCCAGTGCCAGATACAAATTCCATAAAATAAAATAAATAAATCAATATGCAAAACTGGGGAAAAACATGGGAGAAAGACAGAAAAAAGATTCTGGTACATGTCTTCATGTTCATTAGTGACCTTAATACCATCGTCGCAGGGTGATAGCTTGATGTCTTCCTATTCATCAGTAACCTCAATACCGTCGTCGTAGAGTGATAGCTTGATGTCGTCCTATTCATGAGTGACCTCAATGTCGTCGTCGTAGGTTGATAGCCTGAAGCGAGATGGCTTCCTCACCCTGGCCCTCTAAGGGGTGGTCTTCGGTGTGATGCTTTGAACACACACTGATTCTTGGTGCTTCTACACTCCTTGT…	CAAATAGTTTGCCAGTGCCAGA	CGCCCTGCTCGGTGATTAAT	34	625	592
Trinity47643	GCTTGTAATTTCAGAGAAAAAAACACCCATCAGATCCACAAAAAGAGGCACCGCGAGACGACGGGAAAAAATGCAAAGTGGATGGGGTTCGTTTACTCACCGGAAGCCGGGGCACACCCAGATTAGAGCAGATTCACGGCTTGGTGAAGCGGGATTAATCACCGAGCAGGGCGGAGCTATCTCGTCGATGGAATCGAGAGAGGGAGAGAGAAGAGAGTGAGAGAGAGATAGAGAGGAAGAAAACACATCAGCGGAGGAGACAAG	CCATCAGATCCACAAAAAGAGGC	TCCTCCGCTGATGTGTTTTCT	27	258	232
Trinity49414	ATCGCTACCAAAATAACCTTTCATTAGTTTCTTATTTGTTCTCATGAAACCCAGTGTGTGTTAGTGGAGTCAAATCAATTGCCAGGATAAGAAAACCAAGTGAGGGACAACGTAATTAATCCATGTATCACCAACGCAAAAATCCTGAGATTAATTTACCAATAAAAACACATCAGAAAAAAAAACCTATGCACCTATGTATCAACTATGTATGATTAAGTGTGCAACTATGTCCTGCCTCTTGTTAAACTTGTAATACCTCCATGTGCAACTATCTATGCTTAAGTGTTATTGAGTTCCGTCATCTTTATTTCATGACTTTGGTCCCCGCGTTGTGGCCGATTTACTCCCTTGGCGTTTCTAAAACACCACGAGGGTTGTCCCCCCACCACGAAAGAA…	GCCATCTGCGTCCATTTTGC	TCTTCCTCGTCCTCGTCAGA	497	1091	595
Trinity49721	CGTAGCGGCGCGCCGGGTGAGGGCGGGTCGTGCCGTCTGAGGCCACGCGAATGGCAGCCGTGCCGGCGGGCCGCGGACGCGGGCGGCGGCGAGATGGAGTGGCGCTGGCGATGGTCGACCTCCGGGACCTTGCGGAGCGAGCCGGGATCGGGTCCGCCGTGCCGTTCGAGGCAACGCGCAGAGTTGGGTGTAGCGGCGTGACGGGATTGGGGAGCGGCGCGAAGGGCAGCTGCACGGCGGACAGCGAACACGGGCGGCGGCGTGAGGGATTTGCGCGCGGCCACCACCTCGGCCATGAGATCGGTCAGCTCGGGGTGGGAATCGCTGGTTTTTCGTCGCCGGTCCGGCCCCAGCACCGCATTCTCAGAAGGGCTATTGCTAGAATTTCGGAAGCGAACG…	ACCACCTCGGCCATGAGATC	GGTCAAACTATGCACCGTTAGATTT	283	600	318
Trinity50362	TGCCCCCAGCCACTTGGGCTTGCACTTGCACTTGCACAGGCCAGGAAGGAAGCATCACCCCTCCTCTATATAAGCGCCTCGGCAGTGTCCGCTCTCCTCTGCTACTCCCTACCAGGCTACCACTCCTCCTCTCCGCCGCATATCGATATCGACCGACGTCCAGTTTCGCAAGATCTACACCGCGGGCTCCGCCAGCTCAACCACCGCGCACCTCCGGCAGATACAGTGATCGACTGTCCACAGGGAGGGGAGGGTTCCATCGATCGATCGACCGAGTGCCGTGCCGTGCCGTTGGTTGATCCGTTGAGCCGAGGTGAGATGAGTTGCAACGGATGCCGCGTGCTGCGCAAGGGGTGCAGCGACGCCTGCGTGCTGCGGCCCAGCATCGAGTGGATCGAC…	AGCCGAGGTGAGATGAGTTG	AGTTGTTCTTGCTCCGCTTC	306	792	487
Trinity50938	GTGGCGGCGGCGCGCGAGCGCAGGGCTCCTCGGCATGGCCCTGCGCAGTGGGCTGCGAGGTGGTGGCGCCCGTCGCGGCCGCGGCGACCCGATCTGGCCCGGGTCGGTGCGGATTCGGGCGGCGGTGGCGGCGGATGGCCTGGTGGCCGCCGGTGGGTCCTCCTGCCGCTCCTAGAGGTCATCCTCGTGCCTCCATGGGTGCGTGTGAAGGCGGCTTCGCGGCTGCGGGGCTGGTGGCGGCGCGCTCGTCTGGATCTGACGGCGGGATCGAGGTGGGCGGCGCGGGTTGGGCAGCGGCTTGGTGTGGCTGTTGCTCCGGCCATGGGCGGCGGCGCGGGGAGGTCCGGCTCATGTGCGGTGGCCTCCCGGTGGCGCGGTGGCTACACGGTAGCTCGGCGG…	CCAGATCAAGGGAAACGAAA	CCCAGAGTTTGTCGTGTGTG	1736	2212	477
Trinity51069	ATCAGCCAGAGGAGAGGGAGGGGAGGGAGCCTGCCCCGTCCGTCCCTCCACGGCTCATCTCCTCGCAGTCCACACAAAAATCGGATGGTGAAGCAGCAGTAGCAGCCGGAGAAGCACTTCCCCTCCCCAGCAGCTAAGCACCAGCCGGCCGCCCCTTCTCCATCCATCCATCCATCCATCCTCCTCTCTCTCTCTCCCCGCTCCGTCATTAGCAAGGAAGATGGGCTCGTTGGAGGCCACGAGGGCGGAGCTGGGGCTGGCGGTGCTGTACCTGAACAAGGCGGAGGCTCGGGACAAGATCTGCAGGGCCATCCAGTACGGCTCCAAGTTCATCAGCAACGGCCAGCCCGGCACCGCGCAGAACGTCGACAAGTCCACCACCTTGGCTCGCAAGGTCTT…	AAAATCGGATGGTGAAGCAG	ACTTGGAGCCGTACTGGATG	76	328	253
Trinity52763	GCCGATCATAAAATTGTTGAAGCATAAGAAAATAGATACATAGGTATGATGTTCATACATAGCGTTGTATATTACATTGCATGGTAGGTTTATAGGAAGTAGTACTAACTTATAAATAAAAATGAACATATGTTCATACGAAATACATAATAAGCTGCTGCATATTACACTGAGAGACTACTGGCATTGCCACGCAACATAGAAAGATGCAACATAGAAAGTAGCTGATGGTTTAATATATACATGTGATTGCCATAGCAACAAACATATATAGCCGGGGATAGCTTAAAGTTCAAAGTCCATCGATGGGATAGAAGCTCTGGAAAGACTGGCAGATGAACCATGGCAGTGATCTTCTCTAGACAAAGGTAATCACTGGATATTCAGAGAAGGCTGCTG…	TGTGCGGTGAATCTCAGAAG	ATAAACTGGCATGGAGGTCG	523	974	452
Trinity52767	GCCGATCATAAAATTGTTGAAGCATAAGAAAATAGATACATAGGTATGATGTTCATACATAGCGTTGTATATTACATTGCATGGTAGGTTTATAGGAAGTAGTACTAACTTATAAATAAAAATGAACATATGTTCATACGAAATACATAATAAGCTGCTGCATATTACACTGAGAGACTACTGGCATTGCCACGCAACATAGAAAGATGCAACATAGAAAGTAGCTGATGGTTTAATATATACATGTGATTGCCATAGCAACAAACATATATAGCCGGGGATAGCTTAAAGTTCAAAGTCCATCGATGGGATAGAAGCTCTGGAAAGACTGGCAGATGAACCATGGCAGTGATCTTCTCTAGACAAAGGTAATCACTGGATATTCAGAGAAGGCTGCTG…	TGTGCGGTGAATCTCAGAAG	CTCCCACCACCACAGTTCTT	523	904	382
Trinity52771	ATCATTAGTTCTTGCAACAATAGATCCATAGAGCAGTGAGGATATTCAGAACTACATCTCCTTGGACCATCTTAGGGAATGTTCCAACAAAGAAGACAATGGCTTTTCCTTGTCACCCATAGCATAAATCCCTTTGACTTCAAACTGTCTAATATCATGGCCTCTGCATATCTATGAGCTTATCAATGAAGTTCATTTGTGCCGCTGTCTCTTCCTGAGCTCACCACGACCACTCACCTCATGAGTGACCTACGTCATCTCACAATATATATATCAATCAAGAAAAAAAGGAGGAAACAGGATGGCATAACTGAAAGAGCAAGCATAATGGTGGGGCGTACATGCATACACAAACGCAACTGTAGAACTGCTTGTCATAGGAGAAGAAATAAATCTAAT…	TACGTGCACAACAGTGCTGA	CTGTGCTCTGGTGAGTGGTG	799	1233	435
Trinity58636	GAACTGTTTACAGCAAATTGATAACGGTTGGCAGCAACGGCAGAACTGTTTACAGCAAATTGATAACGGTTGGCAGCAACGGCAGAACTGTTTACAGCAAATTGATACGCCAATGGCCAATTTGGGGATGACCCATTTTCCTCTCATGATTCAGTTAAACCATGCCTCCATCATACTGAAGTGGTATAAAAAAAACTAATATCTCAAAACATCTAAATACATATGCAGAATGGCGTGGCTTAAGGAGAGACATAGCGATATCAAGAAAATTAACCAGTTCCTTTCCAAAGATTCAACTCCTGTTGAGACATTCTTGAAATAACTAGGCTAATTAGCAGACAGTAAGAACAGCATCTGCAATCAAAGCAATCTCATGAGGAAGCTCTTGAATTTCTGTTT…	AATTGATAACGGTTGGCAGC	CGTAATCTTGGGCGAGTTGT	57	546	490
Trinity63968	GTCGTGGCCGTTAATTGCCTCGATCGCCTGGCGCATCGACTCGTCGGAGGAGAAGGTGACGAAGCCAAACCCGCGGGAACGGCCTGTCTCCCTGTCAGTGATGATCTGCACAGGAAAAAACAACAAGACGGATCAGATCTCGAGTTCAGGTCCAGGGTTCAATAGGTCCAACAAGCACAACACCACAGATCTATCTCGAATCCAGGAAACAGAGCATAACCCCTAGGAATTTACAGATCTATCACGCAGATGGATACCTTGGAGTCGATGACCTCGCCGTACTTGGAGAAGGCCTGCTGGAGGGAGTGGTCGTCGGTGGCCCAGGCGAGGCCTCCGACGAAGCAGCGGTACTCGACATCCGCCATTCTTCCCACTAAACCCTAACGAACCGAACCGAAC…	GAGTTCAGGTCCAGGGTTCA	GGTTCGGTTCGTTAGGGTTT	141	394	254
Trinity63969	GTCGTGGCCGTTAATTGCCTCGATCGCCTGGCGCATCGACTCGTCGGAGGAGAAGGTGACGAAGCCAAACCCGCGGGAACGGCCTGTCTCCCTGTCAGTGATGATCTTGGAGTCGATGACCTCGCCGTACTTGGAGAAGGCCTGCTGGAGGGAGTGGTCGTCGGTGGCCCCGGCGAGGCCGCCGACCAAGCAGCGGTACACGACAACCGCCATTCTTACCACTAAACCCAAACGAACCGAACCCAACCCAACCGGACCGGGGTGGTAGTGCCGGCAACTCGTAAAGTAACAGAA	GAGAAGGTGACGAAGCCAAA	GTAAGAATGGCGGTTGTCGT	49	218	170
Trinity64922	ATTTTTCCCTACCTTACACTAGCCGCCGCCGCCACTCTGTCTCTCCTCGGGATCCCTCCCATTCTTCCACCCAGATCCAATCCACCCATCCAGGCAGCCAACCATCCCTCATCGCCGTCCCACAGCCTCCTGCCCCTGGACGCGTCCAGCGCCCGCAGAGGCAGGCGCCCGAGCCCCGTGCAGCCGAGCTCGTCCTCCCATGGACCCCGGCGACCAGCACCGCGCCCAACTCCTTCCTCCTCTCTCCTCCGATCTCTCCCTTTCCTTCTTCCCCTACCTTTCTCTCTCTTGCTCTCATACTCTCTCTGCCACAGGAACAAGCACCGAGCCGCTTGACCAGGAAGCAGCGCGCCCCATGGAGCTCTCCGCCGCGCGCCCCCATGGATCCGAGCCGGAGCT…	TCTCTCTGCCACAGGAACAA	CGAGGAATAGCACCTCACCT	300	773	474
Trinity65974	TTTTTTTTTTTTTTTTTTTTTTTCTGTACAAAAGAATCTTAGCCTTATATTTTAATCTCAACGACTTGGATTAACGATCTGGTGGTTCTCGATTCATGGGCTTCTCACCAAAAAAATGATTCATGGGCTAATACCACGTTATGTGCTCTATATGCATCGTATACAATATGTACTCTCACTGTCCATAAAAACGCACGTAGCCTCCATCCATGTACACCAGGCGTCTTTGTTTTTGACGTTATATATCACCGACGTGAGGGCATCCCATAGACCATAATTCTTCTCCATAGGTCTCCGGCATCACGCCGCCGGCAGTAACTTCTCGAGCTTTGTGTGCCGATGTGCCGGCATCTCATCCTCTGCAGATTCGTCCATCGCTTACCTCACGAATGTGCCGAC…	CGATCTGGTGGTTCTCGATT	ATTCGTGAGGTAAGCGATGG	74	390	317
Trinity66264	CTTTAGTCACCCAGAGCCTCTCATCGGATCGTGCGACGACGGAGGGTACCGCAACGTCCTCCCCGTCTCCGCGCACCACCCACCACCACTCGACCGCCATAGGCCACTCCGCGTCGCCCACCACCGCTCGCCCACCACGGTCATCGCCACCGCGCGCGGCGGCCGCCATAGGCCACTCTGCCTCGCCCACCACCACGCCGCCATAGGTCACTCCACCTCGCCACCGAGGTTGCGGTCATCGTAGGGTGTGGTGCGGCCGCGTCGCCGGGGTGGAGAGGGCCGCATCACAGGGTGGTGCGGGGGTGCGACACCGGGAGGGTGGTGCGGGAACGCATCGCCGGGGTAGTGCGGTGGTGCCGCACTGCGATGGGTTGCGGAAGCTACATCGCTACAGCGGGA…	AGTCACCCAGAGCCTCTCAT	TCTCCCAGACTGCTCCCATT	5	442	438
Trinity66294	GGGGGGTACATAAACTTACACTTCCAACTGTAAAGAGACCAGGGAAATTAATAATGATAATTCAATTAAAAACCGCAGCTTATTTTGGGATCAAAATTCTCTACCTCTGTGCTAGACTGCTAACACGAGGGTCAGCAGTGAAACCACATGTTTGTCAGTTCAACAGCACGCCTCGGAAGGAACAACACTTCTACAGGAGGCTGTTTTTCAACTTCACAGCCTCTGCATACGGAAGCCAGCATGTACCGCTAGCTAGGTTCATACATCACAAACCGGCCAAGGCATCGCAAGCATCCGGTTAAAACCAAAAGAATCCGTAGCCCAGGCTTCAAGCAGGGTGCGAGATGTGCATCGAAATCACGCACTAAAATTTCAGCCATCCTGAACATTTTGTACCTC…	ATCATTTGAGAGGCCACCAC	TGAAGATTCGCAAGCAGATG	446	804	359
Trinity67009	AAATCCCGTGATGTAGTGCATAGCACTTCTATGCAATCCTGAGGATTCTCTCCACCAAATCCTACCTGGTGGTCTTCTGTAGCTTGGTCTTGTGGCTCTGGTTAACCTTCTTCTTGTGGTTAGCCTCCACCTCCCCGCTGCTTGGATTGTAACAGTTTTGGGTGGTCTCCTGGTTTGGTACAAGAGTACGAGGTGTTGCTAAAGGTTGTTGTGGTGCGGCTGATGCTCTATTTATAGCCTCTGGCTGGTCCTAGTCACTTGCCACATGGGCATGTGACTTGGCTGCTTACTGTGGTCCTGCCTGTGTGGTCTGGTGGTTTGTGGAGTTCTGGTGGTGGTGGTGGCGATACCAGCTGCTGTGTGCTGTCCTACTCTCCTTGACGCCCATCTACTTAAGCT…	GCATGTGACTTGGCTGCTTA	AGAAAGCCAGCAGAACCAGA	269	721	453
Trinity67010	TTTAAAGGAAATTCAAACTTTATTAATAATTGGAACAAATAATACAAAGTCATTTTACAAAGAAAAGAATAATGAAATAATTCATCTAATTAGAACCTTGAGTTACAAAACATAAAGAAAGAAAAACCTAAACTAAAACTATCTATCTTCCTATACTATTCCTATCAAATCTTCTAGATCTTCTTTTCCAAAACCTGCAAAATAAACACTAAGAACAAAAATTTGTGACTAGGTTAAAATGTAGCATTTCCATTCTTGGAAATGCATAGTTTATATAGGAGCTAGCATAATGAATCTTTGACAATGGCAGTCAAGATCCATTTGTAGGAAGAGGTTGGTCAGACAGAAGCCATTAGAATCAAAAAAATGTAACAATAGACAACCAAGCATGATCAGTAA…	TTTGGTGGAAGAACCCTCAG	GCATTTTCCTTTCCATTGGT	1039	1451	413
Trinity67590	CGCAGGCCCCCCACTCATTTCTATCCCGTCACTCGTTTCATTTTTCTCCACTACAGCAGCCGGCCTACACGCGCTGCCTCCCTGCCTCCTCCAACCACGCCGGAGAGGAGCTCCTATGTGCCCCGAGCCGCCTCAAGCAGGCCCGCCAGCTGCCGCCCCTCTCCTCCTCTCTCTCGGATTTTCCCTTCTCCTTCTTCTCTCTCTCTCTAATCTCTGTTTTCTTCAGGGAAGGGAGTCGCCATGGAACGAACAACCGCACCCC	CCCGTCACTCGTTTCATTTT	GAAGGAGAAGGGAAAATCCG	24	193	170
Trinity68399	CGGCTCGGGCTTGGGCTCTGGCTTAGGTTCCGGTTTCGGCATTTGCTTAGGCTCGGGCTTCATCGGCGCGGGTTTGGGCTCGGGCTGTGGTTCAGGTTTTGGCATAGGCTCGGGCTTGGGCTCAGGCTTTGGTTCGGGTTTTTGAATCGTCTCGGGCTTGTGCTCTAGATCTGATTCGCTATTTTGAATAGTCATATGATCGGGCTTCATCGGGTAGGGGTTGGGCTGGTGGTTTGGTGGGGGGT	TGGCTTAGGTTCCGGTTTCG	CCAACCCCTACCCGATGAAG	19	224	206
Trinity68469	CTTCCAACATTTAATTGCCTAATTCCTTCATTCATTCATTCATTACTTGCGCGTACAGAGATGCATGTATCTCTCTCTCTCTCTCATACAAGAACATGACCGGTTCATCAACGCAGCAAACCCTGTTTTTTTCATCATACAACAAGACACATGCTCTCGGTCCATGATATGAGATATGAGTGAGGGATCAATTGATTAACCTACGGTACAGGTTGACTGAGCAACATCAGCTTCGTCTTGCGCGATCAGGATCAGATCGATACAAGGTTTCATCATATTCAGTGGATGACCGGCTTGAGGGGCTGCGCTCTCAGCTTCGACATGTCCAGCGCCGCGTCCAGCTCCTCGTCCACCTCACCCACCACGCCTATGTTATCACCCCTGATGATGTACAGACCA…	CGGTACAGGTTGACTGAGCA	GGAGGGAGTACAGCAGCTTG	203	422	220
Trinity69689	GCAAAGAGAGCTAAAAAAAAAAACTGTCGGCAAAGAGAGCCTGGCCGGAGTCATCAGAGACGGCAGACATCGCGGGCGGCGGCAGCGGCGATGGGAAGCCCGCTGGGCGGCTGGCCGAGCCACAACCCGCAGAACTTCAGCCAGCTCGTCCCGGCCGACTCCTCTGCCCAGCCCACGAATGTCACACCAACGACTTACATTGCAGCACATAGGACAGATCCACCTCCCGATCAAGTGATCACGACGGAGCCCAGGAACATCCTGCTGAGGCATTTCTACCAGAACTCCGAGAACAAGCCGAGGCCGAAGAGGGCCGCCCCGGAGAGTGTTGCCTTGCGCAACGGGAAGCAGGCGAGGAGGCCGGCCGACGGTGGAAGCCAGTCAAGTACAAGAAGCTAA…	CAGAACTCCGAGAACAAGCC	GGTGCGGCCACATTATTATT	279	614	336
Trinity70585	CAAATCGCAGCTTCTGCAACAACCATTTTGCAGTCGGCAGCAGACGCCAGCAGTTTTTCTTCTCGTCTCTCCTCTCCACGAACAGGCGACAGGAGGCGACAGTTTTCCCCACCGTGTGCGCCGGGGAGGCCGTGGATCCCTCCTCCCTCCGTCCGTCGCTCCGGCGACGGGAGGGGGGCGGGATCCCGGTTCTCTCATGGCGGCTGTCGTAGGGATAGGGTATCGAGGTGCGTCGTTGGGGTGGTGGGAGCGGCGCCCCGAAGAATAAATCTGCAGCGATTCCATTCCCACACTGGCGGCGTCTCTCAGGGCGCCGTCTCGGAGTCGTTTGCATCGTTTGCTCGTCAATCCTTCATATCGGTGGGGTTAAGTCTCCTGGATGTCGCCGGCGAGGCGGCG…	CAATCCTTCATATCGGTGGG	GTCCAGGCAATCCATCTTGT	345	564	220
Trinity70733	CGGCAGAATCCATCCATCCATTTCGAGAAATCTGACATTCAGGATTCGAATCACAAGTACGAGTATTCAACAAGTTACAGAAGATCAAATTTGGCTCTTATGTAGTTGTTGGCTTGTATAGCTTTGATCGTCCGTAGGCGCATCCATCTATGTCTACAAATCTGACCGGCAGAATCCAAACTCACACTTCTAAAAAAATATAAAAAATAATCAAAAAAAAAAAAAAAAAAAAAAA	GAATCCATCCATCCATTTCG	ATTCTGCCGGTCAGATTTGT	5	174	170
Trinity75284	TAGCATCATCTCCTGCCTCCATAGTTATGCAATTCCTCTGAGTTCCTCTTCAGTGTCAGTGCTCTCTCTTGTGCTGATGCAGCATCACTAGCAGTAGCATCATCTCCTGCCTCCATAGTTATGCAATTCCTCTGAGTTCCTCTTCAGTGTCAGTGCTCTCTCTTGTGCTGATGCAGCATCACTAGCAGTAGCATCATCTCCTGCCTCCATAGTTATGCAATTCCTCTGAGTTTCATCTCCTGCCTCCATACTTATGCAATTCCTTCAGCCTCAGCCTTCAGCTCTT	GCTCTCTCTTGTGCTGATGC	TGGAGGCAGGAGATGAAACT	60	247	188
Trinity75555	GTTCTTCTCAGGTCCAGTGTCTCCAACCATTGCAGCTTGGCAATTTTCTTTGGAACCTCACTAATGCGCCCCCCGAGGCTCAGATATTTCAGAAACACAAGGTTGCATATGTTCTGGAGGCTACCCTTTTCTTCCGTTCCCCTCTCGCGTAGCAGCCGCTAAAATTTCCCCTCTCCTCCCCGTGAAACCCTAGCCGCCACACAAGAGCCAAATCCCGCCCGCCGAGAGCCCCCGTCCGCTCCGTCGGATTTCTTCCCGCGAATCGAAATTTCCCCTTCGATTCGCGGTCGATTAGGGCGGGCCTCGCCGTCGCTCTCGCTGTTCCGAGGGGTCGCGCGTCGCGGGATTTACACCGGCCACCATGTCGAGGTGCTTCCCCTACCCGCCGCCGGGCTACGT…	TCTGGCTTCTCGATCTGTCA	CCCTTTCCCTTTCTTTCTGG	1270	1768	499
Trinity76029	CGAATGAAGTGACTGTTGTGCTTGGTTTTGGAGATGACAGTTTAAAGCCATTCCCAGAAGTTGTTGTTAGCAGTATTATTAGGGGGTTTGTGGTGAATATGGTTGCTTCGAACAAACAAAGAAACAAAAACCACCTTCTAAACATCTTTTTAATTAGAGTGGAGGCCAGGACGATTTTCACAATTTAATCCCAAACTCATAACTCGTGACATTTTTCTTC	GGGGTTTGTGGTGAATATGG	ATTGTGAAAATCGTCCTGGC	82	183	102
Trinity76446	CCCAGCTCAGTATTCTTCCTTGTTGTAATCCTGACTGTGTCCTCTGTAGAATCAGATAGCGCCGTCCAAGACTGCAGTGAGGATGACAGCTTCATCATGTTTGTCCTCGCCTCAGGGGTGCGGATAACTCCTTGATCGGCGATGCTGCGGGCGAGCTCGCTGGCAAGGCGCTCGCACTGGCGCTGGAGGACGGAGACCCACCTGGTGGCCCCGAACGCGGCGCCGCCGGCGACGTGGTCCTTGAAAACCGGCTGAAGGGGCTTCTCCTCCCCCACCACTTCCATGTGCTCCACCCACACCACCCTGGAGTAGCCATTGGGGGCGTCCTGGATGATGCAGCCGGAGGGCCGGCGGCGGC	ATCATGTTTGTCCTCGCCTC	AATGGCTACTCCAGGGTGGT	93	316	224
Trinity76608	CACACACGCACAACTCTCCCAGCCGCACGTCCCTCTTCCTTATCCTCTCACGAACCGCAACTAAGTCCTTCCATCCATGAACGTGCTCCTCTGTCTCGATCTCTTTCCTCTCTCTCTCTCATCCTTGAGCAGACATGGCCGGAGCAGCGACTCTGGACACCGGCGACAAGCAACCACCTCGCGCTGGCGCCAGGTGAGTCGCCCGCCGTGGAGGCCTTCGCGGCGTTGTCGGGCCGCATCCTCTGCGCCACCGGCGACGACGGCCGGTTTGCCCGCGCCACTAGGACGCGGCCGCCACCATCCCCGCTAACAAGCACAAACATGGCCTTCCCCGTCGCCACCAACCAGCACCGACGGGCGTCGGACTAGGAGATCCGCGAGGAGGCGGCGCGGCACCTC…	ACGTGCTCCTCTGTCTCGAT	CTGAGTGCACCACTCGGTAA	80	534	455
Trinity76614	AACTCGGCAAAGCCTTTGCCGAGTGTTGCACTCGGCAAAGGGTACTCGGCGTACCCCCTTCCGGCAAACAGAATTTTACCGAGTCGGCTACTCGGCAAAGGCTTTGCCGAGTGTTTTTTGGTGTACTCGGCAAATACTTAACCTCGGTAAAGTGATATTAACGGAGGGGCAAAACGAGGTTAGACGGCCAGTTTGCCGAGCGCTAGACTCGGCAAATACATAGGTTTTACCGAGTACAACACTCGGCAAACCAGATGAACAAAGACAAAAAAAAATGCAACGCCGGCGGGCACATCCCAGCCGGCGAGCACATCACACACACGCACAGCACACGCACGCTTCACCTCCTGCATCACTCGACGAGCACAACAAAAAGTGGACGCCGGCGGCATCAGCTAC…	GCGCTAGACTCGGCAAATAC	GGCCTGCTTCCTCTCTTTCT	199	512	314
Trinity77346	CCTAATCCTAGGAGCTGTCCCATCCATCCATTCCCTCCGCCGCCACCCATCTCCATTCCCCTCGGGATCCATCCCGATCCACCCAGCCCTCTCCTCCTCGATTTCCTCATCAAGCCAACCAGCGCCCGATCCAAACCCCCTCGCGCCTCAACAGCCGCACAAACACCTCGCCCGCGCCTTCCTCTAGGTGCCGCAGCGAGCACCACCATAGCCAGCTGATGCCCGAGGCCTCCTGCCCCGAGCTCCTCCCAGGAACCCGAGCCGCCAGCTCGCCGGACCAAGTCGCCGGCGTCCAGGTCCACCTCGAGCACCTCCTCGCGCTCTAGTCGCCGGAGCCGCCCAGCCAGGACCCTCACGTGCCCCTGCCTTCCTTCTCCTCCCTCCTCTCGCTCCCATTTT…	TTTTTCCTCTGGTCCTCCCT	TATCGTTACCGGGAACTTGC	395	804	410
Trinity77350	GCTTCATCAATATGATCCTATATAGGGTGTGACTATTCTGCAACCCCCCTCTAGAGTTCCTAAATAAGCTTATTTAGAAACCACCCTCCCGCTTCTACCTGTTTCTTTTCCTGAAGGGAGCGAGCGAGCGGCGTGGTAGCGCCGTGAGGGAGCGTGCGAGCTCTGGTTTGTAGGCCACTTCAGCGCTGCTATGCTCGGTCTCACATAGGCGACCGCGCCTTCCCCTCCTCCCAGATCCAGGTGAGAAGCCCCGTTCCCCACCTCCGTCCGACAACACCCGCCGCCACCTGCTATTCTTCTACCTCGTTCAACCGCAGAACCCCATCCCAGATCACCAACGACCACCCTCCACCTCCCCCACCGATCCCCGATGCGGATCCGCGAGGCGGCCGACCACCG…	GGAGTTTGTGGTGGAGGAAA	AGCAAACTCCCCCAATCTTT	1116	1444	329
Trinity81597	AAACTGCTGAAAACGAGAGGCGTCATCTTTGATAGGTTCTTTCTCTCAGTATTTGCAGTGTGAACGTAGGAACTGCCTGGATATAAGAAAGCTGATTACCATATTTCAGCCCTTGCAGACAAAACCGAAGGTATTCGGTGAAGGTCCTGGTTCGATAGCTGGATGTAGCTCCGAAGCTATGATGTAAATAGCTTCAGTAATCCTCTTTTAGACTAGGCAAGTGAACTATTCATCTGCTTTCTTGACACGTGATTTAGTTTGTTATTTATATATTTTTCTGTTTGGTGAACGC	GAACGTAGGAACTGCCTGGA	GCGTTCACCAAACAGAAAAA	61	291	231
Trinity82653	TCGCAGTTGTTGAACTTCTCCAGCTGCAGAAACATTCATTCCAAAATCGTTTTGAAACATATTAGACCAGTGTGGGATAATGAGACCTGCTACTAGTGTGATTAATACCCAGAAAGCTGGAGCCATGTCGGCCGTCCCATTGATGCCAACCATAGGATCAGTACAATATAAAGGGTCAGATAGCTTACCATGGCAGCCAAGCCCTTAGTGGT	TCCAGCTGCAGAAACATTCA	GGCTGCCATGGTAAGCTATC	18	197	180
Trinity83304	CATCAATGGGGGTGGCGTTGTTGACAGGGACGATTGACGGTGTTACGACCCAGGGGATATTGGGTAAACGCTGCACCTCGGACACTGGTTAGCAAAGCTTTCCAGCACGGCTTTTTCTGTCCGACCGCGAAGGAGGACGTTTCCGACCTCGTCAAGAAGTGCAATGAGTGCCAGCGCTTTGCCAAGCAATCCCACATGTCGACAACAACCCTCAAGACGATTCCAATCACATGGCCATTTGCGGTCTGGGGGCTCAACTTGATAGGACCTCTGAAGATGGCGCCGGGAAAGTTCAAGTATCTCCTGGTTGTCGTCGACAAGTTCACCAAGTAGATTGAGGCGAAGCCAGTTACCAGCCAAGCCTCACGGCCGGTGATCAAGTTCATCTCAGAAATCATC…	GAGCTAACGTCCGTCCTCTG	GCATAGTATGAGGTCCCCGA	623	923	301
Trinity86541	CAACATTGTTTCAATGATCTTCATATACTAAAACACAGTTAACCAAAAGTATTAAGCATTATGTACGAATTCGCAAGGAAAAATAGCTATTTATCTTCTATTTATACATATAAATTTGTAATAAAATACATTAATTATGCTCAGTTCAACCAATGGACAACAAAAACACACTACTCCGAAGTAATTATAAATTACCCAGCGGCACCGTTGTCACTTATCAGGAGGTAAACTGGGCTGAGTGCATAGGTATATAAAATATCATGAAAATCCTGGCCCGGTTTAGCCCCAATGAAGCTCCGCCCCTGCTCCCAACTGTTATGCAAACTGTTGCAGTTCCGGTATTGCTTCACAGAAGTGAGAAGTCACATCGCAATAGGATTAGCTTCTTAAGCTCTGAGA…	GATGGACACCTTGTCGACCT	ACACCAAGGATGTGGAGGAG	515	915	401
Trinity89576	GCCACAGTCTGCGATCTCCTTCCCCACGAGTCCACGATCTCCCTCCGCCGATCCCCTCCTGGACCACGATCTCCCTCCCCCGATCCCCTCCTGACCCTCCCTATCTGAGATCTCTCCCCTCCACCCCTCCCTCCTGAACCCTCTTCCCCGTCGGAGGCGAAGAGTGACGGCCGCAGAGGGAAAGCCGCCGCGGTTAGCCGTCGTGAGCCTTGTGCATCTGTGGCACGTGGCTGGGCCGTGGGTTGCGCGCCATCCCGGATGGAGCCGGGTCGGGACCGTCGTCGCTCCCTGCGACGGGGTCGAGGCAAGAGCCACCGCCGTCGCTGCTGCCGGCCGTTGCTAGCTACGGGCCGGGGAGCCGCCGCGTGGGTTGGTCGTCTCCGTTCGGGAGCGTGCGCC…	GAACCTTCCGAAGTGCAGAG	GTGTCGACCCCAGTCTGATT	1436	1809	374
Trinity90459	AGCCGGTCAGATTTATAGATGTGGATGGATGCGCCTACGATTAACCTCCCTAACAGTTTACTTCCGAAGCTGCAAATACATAAGAGTTTCAACATACACCATTTCCCAATTAATAATGCTAAACCTACAAAAATGTACAAACGTTTTACTTAACTTTCCAAACTAATCCTCTTCTCCCCCCTAAATTTAACTGAGGTGGACCCTTCATTCCCCTATTACCAATCATAATCTTCCGACGGCTGCTACAAATCAGCCGGCTGATCTTTGCACGCCTGGCCAGCCGTTGATCTGGCCACACATAATCTAATTTAGGCCGCTTGATCCCTGATGACAGGAGCACGCGAGGACCATGCCATCGATTCCATCCGCAACACGCCCGCGTCTCCACCGCAGCGCCTC…	ATCCCTGATGACAGGAGCAC	GTGCTACAGGAGCATCGACA	320	568	249
Trinity97540	ATGGCACATAAAAAATACTTAGTCTTTTGGAATAATGCAAGAAATCAACAGCACTACATCAACACAATAATAAAGAAATAAACCAATAGAAAATATCTGTGGGAAATGACCTGAATGGAAAATGTAAATATAGACGAATCAAAGCTGCTTGCTACCTGGAAGTGTGTCATGCAAGTTAATATTGCTCCAGCACCTACTGCTTCATATGAACACTTCTTCAAAAATCTTCTGATGAAAACAGAATTCAATATT	GCAAGAAATCAACAGCACTACA	TGCATGACACACTTCCAGGT	37	173	137
Trinity98870	TCCATTTGCAACAAATTTGTAAGTCTTCAGTGTTCAGTCTTGAGCATTCAAGCCTTATATATACATTGTCAGCAGATGTTTGATGTACTACTTGATACTTTAATAAACAAGGGTCCGTTTTTAGCAGCAATTATTTGGAACTGTTCCTGCTGTACAAATCGCTAAAGGTGCTATTTACTGGCATAATTGTGACATAGCAAAATCGGAAGAACCAGACAATTTGAATCTCTTTCTGGTGTACGGCAAGCAACCAGCCTACCTCCCCCTTTATCCGGAATATGCAGAGGGC	CAAGGGTCCGTTTTTAGCAG	TATTCCGGATAAAGGGGGAG	107	278	172
Trinity99427	CTCGCTCGCTCGCTCGCAACCTCTCTGCTCTCTCTCTTCCTCAATCCCCTTTCGCTCGACGGCTTTGCCGGTCGATTCCGGCGAGCTCCGGCGGTCTCCGCTGACGCGCTAGCTATCCACTTACTCCTCTCTCTCCGCTCTATCAATCTATCCAATTGGTTTTGATGATTGCTTCCTCCTTGCATTGATCTCTTGGGGTTTTGGTGTTCTAGGGTTTTGGTGCTCCGGTCGCCGGCATGCTCCGGCGACGTCCCTGGTCCTCTGGCATCACCAGTGGCACGCCATGGTGCGCGGGTGCCCCCGGGGTGGCGCCTCCGTGCAGTTGTGCCCCTAGGTTGGAGCCTCCGTGCCCGGTTGCACGCGCTCGTCGCTGTGGTGGTGCTCCGGCGATCCCCGGTG…	GCCCATGTGTTTATGGGTGT	AGAGAGGTGCCTCAGACCAA	1190	1541	352
Trinity100416	CCCAAATCTGCTTTTTGGTCTTCTATTATGAAGGTAAGACACATCCTGGTGTATACTCTTTTTGATCAGCATATTGCCAATATGATAGTGCAACTACCCATAATTGAGCAGGAAGGAAAGGATATACTCTGCTGGAAGTTACATCCTTCAGGAAAATGCACATCTAAAAGTGCTTACAGGGCCTGTTTACAAGACATGCATCAGCAGGGAGCACCCACACCAAGACAGGTGCCGCAAGAAATTAAACAATTACTAAAACAGGTATGGAAAGATAAGGGTATGGTACCAAGAGTACAAACCTTTGCATGGAGGCTTCTTAGAAGAGCAATTCCAACAGGTATGAGAGCAGGTAAATACTCGTCACATATTAAGAAGAATTGTACTAGGTGTGGTCAAGAG…	AAGGGCCATATTCACAGCAG	TCTCCATGATGTGCTGCTTC	742	1221	480
Trinity101132	CAACAAATAATTAAACGCATTCCCAACAGCAACAAATCCCATAATAGTGAAGTGCACTAGCTGTGCGCCGAGCTGCACACACACAACATGTGAACCTTGTCTCGTATCCGAAGGTAGATGTCGCCGGAGGAGAGGACTGCACGCGAGCCGTATTTTGCCCTCCGGTGCTACTCAGGTTGTCCAGCGCGGCGGCGTGGGGAGGGGCGGGCGGCCGTGACCCGTGCGGCGGCGGAGATCCTGAGGAGGGGGAGACGAGGGGAGGTGGAGCCGGATCTCGCCGGATCCGGTGATTGCTAGGCGGTGATTGGCCACCGGAGGTAGGTGGC	CCTTGTCTCGTATCCGAAGG	AATCACCGCCTAGCAATCAC	94	305	212
Trinity101455	TCAGCTTGCATGTTGTCTCCAATGGCTTCCTCTGATGTTTTGTCCTTCCCTTCCTCTTTCTCCTTGGCTTTCTTCACTTCAGCTTGCATGTTGTCTCCAATGGCTTCCTCTGATGTTTTGTCCTTCCCTTCCTCTTTCTCCTTGGCTTTCTTCACTTCAGCCTCCTCTTTCTCCTTGGCTTTCTTCACTTCAGCTTGCATGTTGTCTCCAATGGCTTCCTCTGATGTTTTGTCCTTCCCTTCCTCTTTCTCCTTGGCTTTCTT	CCAATGGCTTCCTCTGATGT	CCATTGGAGACAACATGCAA	96	213	118
Trinity102054	AGTAGGCAGGCGTGGGGGTCCGTGACGAAGCCTTGGGAGTGATCCCGGGTCGAACGGCCCCTAGTGCAGATCTTGGTGGTAGTAGCAAATACTCAAATGAGAACTTTGAGGACTGAAGTGGGGAAAGGTTCCATGTGAACAGCAGTTGGACATGGGTTAGTCGACCCTAAGGCATAGGGAAGTTCCGTTTGAAAGGCGCCCTCGCGCGCCGTGTGCCGAAAGGGAAGCCGGTTAATATTCCGGCACCTGGATGTGGATTCTCCACGGCAACGTAATGGAAAGCGGAGACGGC	GTGACGAAGCCTTGGGAGTG	AGAATCCACATCCAGGTGCC	22	261	240
Trinity102229	CAAAAGGGGCCAACATTTCGTCCAAAGGTTTTAGAGATGGGTGGGAAGAAACAGTTCCCTTACATGGTGGATCCAAACACCGGAGTTGCCATGTATGAATCAGATGCCATTATAAAATACCTTGCGGACACATACGGTGATGGAACTGTCCCGATTATGCTATCGCTTGGTCTATTTACGACAATAACTGCAGGGCTTGCTATGATTTGGCGTATATGGAAGGGATCTTCATACACTGTTTCAAAGCTTCCACCCCAGCCGATAGAGATCTGGGCATACGAGGGATCTCCTTTCTGTAAATTAGCACGAGAGGCCCTCGTTGAATTAGAGTTGCCACACTTGCTACACAGTTGTGCTCGTGGCAGCCCCAAGCGACAGGAAATTTTCAAGAAACATGGC…	AGGCGCCTTATATCGAGGAT	TACTTCGCCCAGTTCTTGCT	406	664	259
Trinity102765	CACGTTCGTCACCCGTCCTCACGCACGGACGAATCCAATTCCCCTCCGCCGCCCCCCTCCTCTCGCTCCTGCCGCCACCTCTCCTGCGTCCTTCCGCCGCCGCCGGCAGAGGCTGCCTTCTTTCCCACGTATGAGACAGTTGTCGCCAAGTAATCTTCGACCTCGACTCCTCCTCCAACGCTGTTATCCCGCACAGTCCTCCGCCGCCGCGGACGGAGAAAGGCCGGTGTCCATAACCGCCGCTGGCTCGCCCGCCGAGCATCCCGCCGAGGACGAGTACCCCTCCCAGCCCCCTGCGCCGGCGTCTGCCTCCGCCGAGTCCGCACAAGTGAAGGTGAGCACCCAGTAGATTTTACATAAACGGCCTCCCTGTCGCTGCCGCTCTCGCGCGGCATTACA…	CTGTTATCCCGCACAGTCCT	TCCAAACGTGTTCACAGCTC	180	543	364
Trinity103108	TGTTATTCTGTAATTCTATCAGATAGTGGTGTCAATTTGTCAAATCCACCACACAATATCACTTTTTTTATTGCGAAACCACCTGAACTCTTTTACGCATAAAATAAATTGATGCTGACAAAAGAAAAGGCACCAAAAGTAGCTGCTGATCCCTGAGTAGGTTCCCACTGCACAATCTGTCACAGTATCTGTATCTTTTTGCCCCTCTTTCAGTCTAATAAATTTCGCGGAACT	GGTGTCAATTTGTCAAATCCACCA	GCGAAATTTATTAGACTGAAAGAGGGG	28	228	201
Trinity103278	CCTCTCCCTGATTTTTATCTTCTGCCTCATTGTGCCTTCAGCAGCCTTGCTATCTTCTTTGAAAGCAACAATTTGCTTGTCCTTCTCCTGTAACAGTCCTAGATCTTCCTTTCCATTCATCATCAACCCATTTCAAATATCCACAAGATTCATAACCCTCTGACGAACAAATTAGAAACCTACAGCCAACGTCGAATCCTTCTGTACACACTCTAAGAACAGGGCTACGAAAATGCCCGCAATCCTTCTGTACTCAGTGGCCATTTGCATTTGCCTCTGCAAAAAAAAATTGTTCTGCTCAAAGATCACAAATTGC	TATCTTCTGCCTCATTGTGCCT	GCAATTTGTGATCTTTGAGCAGAAC	16	316	301
Trinity107153	TGATGTTCTTGAGAGTAAATAGTAGTAGCATCAAGTCGATGTGATGCATATGCATATGACTATGGACATCGTCCGGTGGCCTTTTTGCCCAAACTTACTAAAGATTTATTTCCCCTTACGATGTCGTTTCTTCCATGGATGGCTAGCTCCTGTTCTCCTGAATTGGGGAGAGATGGGGGCACCCACCACCAATGTTCTTATGAGCGTATTGTTTGGAATGAGTGTTTTTGATCG	GACTATGGACATCGTCCGGT	CTCCCCAATTCAGGAGAACA	57	169	113
Trinity107159	CATACTTGTTCAGTGGATCCGACACGGACTGATAATGTTTGTTACAAACACTTTCACACCAAAGGGAAGAAGAGAACATTTTCAATCCAAATGAAGAGTTCCATGAGTTCTACATAAAGTGGACTGATGATACTATTTAGTACAGACGCTTCACTTCAAAGGGGAGAAGAAAACATCATGTAAATGAAAATTCATAGACAACAACGAGACCAAGTACATGACCATCAAACAGCTCCAGAGTCCAGACAACAGTGAGGAAAGATACCTATCATTTACCCATCACAAATAACTCCAGGCAACAACAAAAATGGTAACTACAGCGCCAACAGTGCTTCGACTTTTGCAATCTGCTCTTCTTCAGTCATCGGAGCTGGGGTACTGTTCGTCTCATCATAAAGG…	TCAAAACTGTCTCTGCCCCT	TGGGTTTTTCAAGTTGGAGG	471	791	321
Trinity108605	AGATTTTTGACTACTTGTATCCCTGAATTATACAGATATATAAAAGGTTGCCTGCTTGTTCATCGTCATGCTTATGAGTCCTCCAAAAGCAAGATGAAAAAAAAAATCTCTTAGTGCATTAAAAATGCAGTATTGTTACCAGAATCTATGTGTCACAAATTGAATCACCGAACACTGCCAAAAGAAACCACCTAATTGCTTTGAAGTTACTAACACAAATTGTTGCCCG	AAGGTTGCCTGCTTGTTCAT	GGTGGTTTCTTTTGGCAGTG	43	191	149
Trinity109273	CATGGCTGTCGTCAGCTCGTGTCGTGAGATGTTGGGTTAAGTCCCGCAACGAGCGCAACCCTTGTTCACTGTTGCCAGCACGTTATGGTGGGGACTCAGTGGAGACCGCCGGGGTCAACTCGGAGGAAGGTGGGGATGACGTCAAGTCATCATGCCCCTTATGTCCAGGGCTTCACGCATGCTACAATGGCTGGTACAGAGAGTGGCGAGCCTGTGAGGGTGAGCGAATCTCGGAAAGCCGGTCTCAGTTCGGATTGGGGTCTGCAACTCGACCCCATGAAGTCGGAGTCGCTAGTAATCGCAGATCAGCAACGCTGCGGTGAATACGTTCCCGG	GTCAGCTCGTGTCGTGAGA	GGGAACGTATTCACCGCAGC	11	333	323
Trinity110506	AAAGAGGGAGCTGAAGGATCCAGAGAATGCACTAATTGGTGCTTTTGCCGGTGCGATTACTGGCGCTATACCTCCACTCTTGAACCATCTATTCCCTAGACATGAAATTTGAAAGGGATGATAAGTGTCCTGACATGTCCTGACATCTAGCTATGGTGTATAAAGAAACAGCCAAGTTTCATGTCAGATGGATATCAAGCACCATTCCGGTCAAAAGGAAAATCACAAAACATATATAAATTACTCCCTCTGTAAACTAATATAAGATCTT	ACTAATTGGTGCTTTTGCCG	TTTTCCTTTTGACCGGAATG	30	221	192
Trinity111996	CATTACTATTCATTGTCTCTCTTTTAGTTTAAACAGGCTATCAGCATGCTCCTGTCGCAGCAATTCCATCGGCGCTCGACAGCACCATGCTATTCACGGCGAGGACAAGCGTGCGGCCACGGCGATCTCATCAGTAACTGCCCTCTTCACGGCAAGACGTGGAAACGTGGGAGAAGATATGCGGCGGCACACCAGGCCGCTCACAGAAAAGACGAGAATGCATCAGTTTGCATGCCGTGCAAGAAATTGAGTTGAAGAAACCAACTTGGTTGTCTTTTGTGATTATTATCATATAGATCTAATCGTGTGTCTTCTTTTCATCTTATGCATGTATGAATCGTCCGGATCGCGAATGAGTTCATGGAGATGTGGACATTGAGACACCGATTGCTACTCCAA…	CCACCAGACATCAAGGAACA	GAGGACACAGATGCAGCGTA	475	950	476
Trinity112683	AGCAGCAAAGCTACACACATAGCCTCGCCGTCCTCTATATATTATCACTCCCCAGGATGCTCTACTTAATTTACTTATCTTCACTTCACGTCAGCAGCTCATGTTAAACTAAACTAATCTCTGGTGTGGTGTTGTGATCCTTCGTGTGTGCGTAGCCCGGCCAAAACGAGGAGCCAGCAGCTTCTTCTTTGGCCCTTTGCTCATGATCGTTTGTTTAGTAGCCTGCTT	TATCACTCCCCAGGATGCTC	AAACGATCATGAGCAAAGGG	42	211	170
Trinity115749	GCGTCGGGCTGCTGCTCCTGCGGGCCCGGCGATGAGCCGGGGAGGAGCTGCGTCGGGCTTCTGCTCCTGCGCCGTGCTGCTGCCGCTGCGGGCACGGCGACGGCCCGGGGACGTGCCGCGTCGGGCTGCCGCTCCTGGGCCCGCTGCTACTGCTACGGGCACGGCGACGGGCCGGGGAAGCGCCGCGTCGGGCTGCTGCTCCTGCGGGCCCGGCGATGAGCCGGGGAGGAGCTGCGTCGGGCTTCTGCTCCTGCGCCGTGCTGCTGCCGCTGCGGGCACGGCGACGGCCCGGGGACGTGCCGCGTCGGGCTGCCGCTCCTGGGCCCGCTGCTACTGCTACGGGCACGGCGACGGGCCGGGGAAGCGCCGCGTCGGGCTGCTGCTCCTGCGGTGAGCTGT…	ACGAACTACGTCTGGCTGCT	TGCGGTGACAGTGGTGTAAT	545	955	411
Trinity116519	GGTATTATCTGACTCTGAAGGCCGCAATATTTGGATGGCATCAACCAATATCACTGCTGGAGCTTATGCAGTACTGCTCAACTCGGGGAACTTTGTCCTCCGGTCATTGGATGACATAGACATATGGCAGAGCTTCGATCATCCAACAGACACCATTCTTCCAAGCATGAAGGTCTCGGAGGACTACAGGGGCCATGCCGTTGGCCAC	CTGACTCTGAAGGCCGCAAT	TGGTGTCTGTTGGATGATCGA	9	155	147
Trinity117038	TCTTCACAAGTCTTTTCTTTCTCTTCCCCACCCGTTCCCCCCACGCCACCGTCGTCCCGTCCCCCCGTCAAACCCCAGCCGCGGTCTCCCGCGGCAGCCCCGCCCCGCTCCCCATTCCGCTCTCCCACCCAACCTGCGACCGCTGCCGCTCCCGCTCCCGCTCAAGAAGAAAAAAACCCGAGCTTGGCGAGCCGCCTGCCGGACGGAGAGCTGGTGGTCGGCGGCGGCGAGACGGAG	TTTCTTTCTCTTCCCCACCC	TTTTTCTTCTTGAGCGGGAG	13	173	161
Trinity117264	CGGCCGTCCAATTCCTTTGGTGGTGGCAGAGAGGAACGAGCCTCCTGGCCATGGCTACGTCGAGCCCCGCCACATCCGGCACGGTGGCCGACGCGTGGCCAGGGCTGGACGTGAGGGAGTCGCGGCTGGGGAGGGGGAGGCGCCTCCGTCGCCGGCCAACCACCAGACGATGCAGTGGCCGAGCCAGGAGCTCGTCGCCAGCCAACCACCAGAGGGGCATCCGGGAGGAGACGCTGCTCTAGGTCCCTGGCGCGGTGGTGCACCTCATGGCGGGCGGCTCCGAGGGGCCCCTCGAGCTCGCCCACGACAACCTCAGCATCGTGAGGATCTTCAAGGACGACGTGGCCGTGACCACCATGGTGATGGTCGGCCGCGACCTCGCCTGGCCGCTGGCGAGGG…	AGCCCAACTCCTTCTTCTCC	CGGACAAGAATCAACCCTGT	528	969	442
Trinity119875	TACCACTACCACAAATCATAATTTTCGTCAAGGGTGCTCGAACATAGTATGCATACGACCAACCTTAACACCTAGTTCTTTCCAAACAAACAGAAAACGTAACAGCTACTCCCTCCGTCCCATAATATAAGATGTTTTTTAACACTACACTAGTGCCAACAAACGTCCTACATTATAGGACAGAGGGAGTAGTTCCTAGATCCAAAATGCTACAGTACGAAGTTCCGGTGCCCACAGA	CGTAACAGCTACTCCCTCCG	GCACCGGAACTTCGTACTGT	97	230	134
Trinity119919	CACGTACATGCTTACTAGTGTTACAAACTGGCAACAGATAGAAAGCTAAGCAATCTGTTCAACAAAAGAAACATCAACGAGAAGTATAGTGCGTTCTTTCTTATTACAACCCAGAGGTCACTTGCTTCAAAGAAAATGAGACACGTAATTGGAAGAAAATGTAGTTTATTCATGAAGAAAAGAATCGGCCACTTTCACTTCAAATCAAATAGCAGCAGTCTTAGATGAGCAATATAATTTTGAACAAACCACACGGTCTCACACACATTCGATGCTACCAATGTGCTGAAGAAACCCATTCCGATGTTCTTCCTCCAGCTTTCTTGTGAACAATTCTGGCATTTTATCTGCAACCAAGTGTTGAAGCTTCGGTAGATATGTAAGACCTTCTGGCAGATG…	ACCTTCTTGGCCTTCCAAAT	AGCTATTGGGAGCCTCCTGT	1466	1830	365
Trinity120723	CGCCTCCAACGGCAGGTTGGACGTAAACATGGCGCCGATGAAGCCGGTGTTGCCGTAGGGGGTGGGAGACCATCCCAGATGTCGTGGTAGCGCGTGTCGTTAATATTGGTCTTGGCCTTGTAGACGTACGCATCCTCTTGCCGCTGTACCACGCCATTTACCCCTTGGTGTTCACCCGCCGATCTGCACCAGCGACGTCGCCTCATATTGGTTCCACTTGGACCTACGGG	ATCCCAGATGTCGTGGTAGC	AGTGGAACCAATATGAGGCG	71	217	147
Trinity124500	CACTACTACCATCTCACCCAAAGGCTAATCACAAGTTCACGACCGAGCCCTTTTTCTTTTCCAAGGAAAAAAAGGCACAGGGACCATTGATTTCAACCAAACCCCCAAACAAATGTACGTTGGAGTTCACGTTAGTGCGACCACCCCACGGTGACCGTGGCGGCTTCGTACCCCTCCTTCCCGCCACTGAACCGTATGGCGCCGCTGCTCCCCTTCCTCCC	GCCCTTTTTCTTTTCCAAGG	GGGAAGGAGGGGTACGAAG	46	181	136
Trinity126828	TTTTGGTTGGCAAAATTATGGCCCTTAAATTGACAGCAAAATCGTCGTTTGGATACGATGATTAAGCCTTGAATTGAATTATGGCACGAATCCAAAGTACAGTATATACGTACACATCAAGGACGGCTCTTCACGCGTCAAGGTCTCTGTCACTCAAAATTCCTCCCCCCTTATCCACTACACACACCAACCAAAGTAGTAGTAGTAGTAGTAGTAAAGCAGACGGAGAAAGCAGGTGCATCAGTCGCACACACTCACGCAGCATACAAAACAACATCACCTGTTAGATCTACCGCTCGCAGTCGAGTAGTAAAAGACACAAGAAACAGGAAATGAGGCAAGAACCCACAGAGTTAGGCCTTCTCTACCTCGTGATCAGGCTGAGCACCAGCTGTTGCG…	CAAATGACATCAATGCCAGG	TCATCGTCTCCACCCTCTTC	520	858	339
Trinity127381	CGCTCACTCACACTCACACTAAATCGACTGAAGAACAGAGAGATGGAGGGATGGCTGCAGGTGGTGTCGCGGTGACGGCGACGGAGCGGCCGGACCCGGAGCAGAGCTGACGCGCTCAGGCTCGTGCCCCGCGGGTGCTGTGGGGTTGGTGGTGAAGCCGAGATAACGCCCACGGCGCGGCTGCTGCGACGACCTTGCCGCCGGCGAGGGTTACGGTCTCCGTCCAATAACTCTCCCTCCCCGGACGACTGTGCAGCGGATGTACCTCCCTGCCCGCCTGCTGCGCCGCATCTGTGTCCCCGGCCTTCCCAGGATCCGCCGCACGGCGCCGACGCCGTCGACGGCAGCTGCTTGGGCGCCCTCCCAGGCTGCGCCCCCGACGCCCTTGACCTCGACGGA…	TCCAATAACTCTCCCTCCCC	CCTTTTGCCTTCCTTCTCCT	222	614	393
Trinity128908	TGGCGAGCCAGCCTCTGTCTGAGCCGCTAGCGAACCATGGGGATGGGCGAGCGGCCTAGCCCAACATGGCGTCGACTAGGGCGCGTCCCAGGCGCGCTGTGCTTCACGCGAGGTCGTTCGGTCGAGGCAGAGCTAATCGCATCTGCCTGACTCTGGCGGCGGGTGCTCGTCACGAGGTCCTAGCTGAGCAGATGGCTGGTCGAGGGAGCGGCCCTCCG	CAACATGGCGTCGACTAGGG	GCCATCTGCTCAGCTAGGAC	62	196	135
Trinity130688	TATCTCCGGATCCTTTCTTGTTTCTTCTCCGTGTTCTTATCGGCTCCTCTCTGCAGGTCGTCGTGGCCGACGCCGTGAGTCCCAGCCCCGCGCGACGCCCGCGAGGAGCGCGGCCGCAGAGCGTTGGGGAGGATTCGCCGCCGGGGGCCACGGCGCTGGTTTGGTGGAGCTCCCCCGCGCCTCCGAGGGTGCGTCGCCGGGTGGAGCCCCTGCTCCGTGCGGCGGAGGACGCGCCGCTGCCCATGCGGTTGAAGACCCGCGGCCCGTAGGGCGCCGTTGCCGCGGATTCGGTCCGTCGCGGGATTGGCAGCCGCCAGGGGACGCCGTGGGTGAGCCTCCAGGGAGGGAGCCGACGGGGAACGCGACGCCGCGGCGCTGCTAGGGAGCCGTTGCGAGGCA…	AAGTTGAGCAGGAACGGCTA	CGACATGGCATACACACACA	444	898	455
Trinity130972	GGTGGCAACACCATTTTGCGCAATTTTGGTAACTTGGGTTCGTCTTCCAGAAACTGATGAATCTCATGTGTACTTTTGCCCGGCATCTTTATCGGCAGATCTCATCTTGGGACGAGTTTCCCGCTTAGATGCTTTCAGCGGTTATCTCTTCCGCACATAGCTACCCGGCGATGCCACTGGCGTGACAACCGGTACACCAGAGGTGCGTCCACTCCGGTCCTCTCGTACTAGGAGCAGGCTTCCTCAAATCTGCAGCGCCCACGGAAGATAGGGACCAAACTGTCTCACGACGTTTTAAACC	GCAACACCATTTTGCGCAAT	TGAGGAAGCCTGCTCCTAGT	5	246	242
Trinity132100	CGAGAAGCTAACAGACGAGGAGGTCGACGAGATGATCCGCGAGGCCGATGTCGATGGCGACGGCCAGATCAACTACGAGGAGTTCGTCAAGGTGATGATGGCCAAGTGATCCAGCCGATGTTCGGTGGTACTACTCCCTCCGTCCCAAAAAGCTTGTCGCTCAAATGGATGTAGCCTATTTGAGCGACAAGCTTTTTCGGACGGAGGGAGTATTATTTTACTGGGGAGGAGGAAATTGTGCTTTGCATATTAGTAGTAAGGAATGCGGCTCTCGTTTCCTTGTCTTGCCCCCGAACCAGAAGAAGCGTACTAGTAGACGTAGTTGCTCAAGAACATTGATGGAATCCTCCTCCCCTGCTGCTACCCTGTCTCTCTCCCGTGTGTCATTGAAACATCTTT…	GCTAACAGACGAGGAGGTCG	TTTCAATGACACACGGGAGA	6	391	386
Trinity134350	ATTGCCTTTTGAGTGTTTGTTGATATACAGTATCATAGTTGAATATGAAACCGTTTTTATAAAGTATCATAGTTGAACCAAGTGCCATTGATTGGAACTCTAATTTTTTATATACATTATCATATTTGAATATGTATCAGATGTACAGGCTGTCTTCACAAAACTCTGTTCACCGTAACAGTGTTTCACTGACCAAGTTATGGTCATGCTTGAAGATTACCATCTCATATTATGATGATATATGATATAGATGTCCTTGACATTCCTAAC	GTTGAACCAAGTGCCATTGA	GGTCAGTGAAACACTGTTACGG	71	193	123
Trinity136791	ACTAAAACCACGCCAAGTATTTTCGATTGAACTAAAACCACGCCAAGTATTTTGGATATCATTCTTCTCGTGGAGTCTCTTTTCTAATGTTCTTGGTATTTTTCCTTATTTTTGAAGACATTAGTATCGGCGATAAGGATTAGTTGACAAATGTGTAGCATTCAAGCTTTCATTTCGTCCACACCCATGTTTCCGTTTGGATCTTTGATTTGGATAACTGTACTGCGTCC	CCACGCCAAGTATTTTCGAT	AACATGGGTGTGGACGAAAT	7	190	184
Trinity137801	CGCACGAGCGCACAGGCAGGCTCCAGCGATAAAGCCGGAACAGAACCATTAAACCACGCCGCAAACCCTCCCCCTCCCCCTGCTCCTCCTGCTCCAACCCCCACCTCCACGCGCACGCAGGGCGCGCGGGACGCCACGCGACGCGAGTCCGTCCGTCTGTCTGTCTGTCTGTCTGGCGGGGTACTGCTGACTACTGATGGGTTGCTGCCGCTCGTCGCTGCGGGCGGTGACCCACCCGGAGAAGCCGCCGGGGGCGGGGGCGGGGGCAGGGGCGGCGCCGATGGCCAGCCGGCCCTCCTTCTCGGCGAGCGCGCACCAGGC	GCAACACCATTTTGCGCAAT	TGAGGAAGCCTGCTCCTAGT	5	246	242
Trinity138958	CCATCCTCTCGCACAGTCAGTCCATCTTCTCCCCAATCCCCATCCCCATCCGCTCCTATCTCCCATCTTCATCTTGATCTTGTACCTCCGTCACCACCACCCGTTGCTCCATCCTTCACAGCAAACGCCGCCATGTGTTGCGCTTCCATGGCTCCCTCGAGTTGCTGCAAGCTCTGAGCCAGGGGGAGGCGCCGCCGCCGTGGCCGCTGCTATGGCGCCACACGACACTGCGAGTAGGCCGCGCGGTGCTGCAACGACGGGCAGAGACGCTGGCCTGCAGCAATGCTTCGCCGCAGCACTGTTGTGAGGGCGACGCCGGATGCCGCAGGAGACGCTGCGTGTTGGAGAACACCCCGGTGCTGCGAGGCCGCTCGTCCTCGCCAGCGCGAGATGCTGGTA…	CGATAGCAAGACGATGATGC	TGTTTGTGTGGTCAATGCCT	511	922	412
Trinity138960	CCATCCTCTCGCACAGTCAGTCCATCTTCTCCCCAATCCCCATCCCCATCCGCTCCTATCTCCCATCTTCATCTTCTACCCCCGTCACCACCACCCGTCGCTCCATCCTTCACAGCAAACGCCGCCATGTGTTGCGCTTCCATGGCTCCCTCGAGTTGCTGCAAGCTCTGAGCCAGGGGGAGGCGCCGCCGCCGTGGCCGCTGCTATGGCGCCACACGACACTGCGAGTAGGCCGCGCGGTGCTGCAACGACGGGCAGAGACGCTGGCCTGCAGCAATGCTTCGCCGCAGCACTGTTGTGAGGGCGACGCCGGATGCCGCAGGAGACGCTGCGTGTTGGAGAACACCCCGGTGCTGCGAGGCCGCTCGTCCTCGCCAGCGCGAGATGCTGGTAGGCGCT…	CGATAGCAAGACGATGATGC	TGTTTGTGTGGTCAATGCCT	505	916	412
Trinity138962	GCTCCATCCTTCACAGCAAACGCCGCCATGTGTTGCGCTTCCATGGCTCCCTCGAGTTGCTGCAAGCTCTGAGCCAGGGGGAGGCGCCGCCGCCGTGGCCGCTGCTATGGCGCCACACGACACTGCGAGTAGGCCGCGCGGTGCTGCAACGACGGGCAGAGACGCTGGCCTGCAGCAATGCTTCGCCGCAGCACTGTTGTGAGGGCGACGCCGGATGCCGCAGGAGACGCTGCGTGTTGGAGAACACCCCGGTGCTGCGAGGCCGCTCGTCCTCGCCAGCGCGAGATGCTGGTAGGCGCTGCCAGATGGTCATCGGCGTTGTGATATGCGGCGCCGGCTTGCTGCGAGCCGTGCGGTGGGCGGTGTCGTCGAGCCGGTGCTGCCAGCTGGTGTTGCAAG…	CGCCTCGATAGCAAGACGAT	CCCGAAATCTGGGGTGTGTT	402	1000	599
Trinity139656	TGTGGTTTCCAGCAAAAAAAAAGGTCCTGGGCTACGTCTATGCATACAAATCACGTACGCCACGAGTCAGCCGAGGGCCCGCAGTCAGACGACTTGGTCAGCACCTAGTCAAAATCCCCAAATTGCAGCCGCTACCCCCAATCATCACGCTCGATGGACGACGCCAACGTTGCAGACAGTTCGATCTCCGGCGAACCTCCCATCGCCGGTGGCATCCTAACCGCGCCTCCCCCTTCCGTCGCCGGCGGTCCCAAATCGCAGCCGCTACCCCCAATCATCACGCTCGATGGACGGCGC	TCAGACGACTTGGTCAGCAC	GGAGATCGAACTGTCTGCAA	84	188	105
Trinity139693	GCCGTACAAGCGTCGCCGCCGACGCGTTAGGCCCGCAGACCCGGCACGCCACCTACATCCGGCCCTCGACCCGCCCCGCGCCGCGCCGCTCCCGCCCCCGCCCCCGCTCGCCGAGCCCTGCCTCTCCGGATCTCCAGCCATGTACGGCGGCGACGAGGTCTCGGCCATCGTCATCGACGTGGGCTCCTACAGCTGCAAGGCC	CACCTACATCCGGCCCTC	AGCTGTAGGAGCCCACGTC	49	193	145
Trinity141321	CTGAGTTACTAATTTGAAGTTTGATTTAATATCCTCAAACACACAAGACAACTACATTTAGATAACATATATTCAAATTATACGGCTATAAGTTCATCCAAGTATGAAAGGGGCAATTAGAAAATAAGGTCTACTATTGGAAATCGCTTATAATAAGTTTAAGAATCATAATAGTTGTATTAGAGCAATCATGTACAGAACATAAGTAGATTGCATTACTCCTACTATATATGTAAAGAAGGATGAGCAATCACCTGGAC	TCCAAGTATGAAAGGGGCAA	CCAGGTGATTGCTCATCCTT	96	257	162
Trinity142444	TTTTTTTTTAACACTAGAAGGGCCTGGAAGGACCCACCACTTTATTATTAAAACATAGGGGCGATACATTTTACAAGAAAGTCCAACATAAACATAAAACTATAGCAAAGCCCCTGGCTTTTGTAGAAAGGACCCCGCACTGGGATAAGAAAATGCGATCATGTCCAAATCAACTCCTCGTTGGATTGAATCACGCCGGCACCGGGGACGGACCACTTGGGCCGCCGAGATCGCCATGGCCGTATAACCTGCAGACCAAAGCCTCCGAAAAGGTGCTGAGACTGCCTCCCTTTGAGTATGCAAGCCGGGAGGAAAATAACAGGTCGCCTTTCGACCAGAAAGGTCATCAGCGGGGACAATGAAGTAGGTCATCGACCGCTGCCGTCCCACCCATGGAAG…	GAAAAGGTGCTGAGACTGCC	GGAGCATCGGTCACTAGAGC	266	616	351
Trinity142673	CGGCCAGGCTAGCTCCCCGCTTTTATTTATACGCGATCCCATCCAGATCGTCTTTGCGATCACGACACCCGAAGGAGGGCAGAGGCCATTGCCCGCCGCGAAACAGAAGCAGTGCGCTTTGCAGCTCCCATTTCCAGTTTCGAACCGCCTCTTTCCTCCTCGAGCTGCGGAATTGCTCGCGGATGAAGAGGCAGATCAAGAGGCCGACCCGCAGCCAAGAATCGCCAGAGCCAGGGGAGAAGCTGGCGTTCGCTGAGAAGGAGAACCTGCTGGCGGCGTACATGGAGCACGACGAGCCCGAGCTGGACGAGGAGGAGGAGGAGGAGGAGGAGGAGGAGGAGCGCGCCATGTCGTGCGGGCTGGGCGGCAAGAAGCGGCGGCTGGCGCTGGAGCAGGTGC…	GCTAGCTCCCCGCTTTTATT	CCAGCAGGTTCTCCTTCTCA	7	272	266
Trinity143569	AGTAGATCCTTGTGTTTGTTCAACAAACAATGATGCAGGTAAATTTAATCTACTGAATTTGAGCATAGGTTCCCTGTGTTGCTCATAAAAAAGTAATAGCTCATGTGTTTGTTCAAATAAATGTAGGCAAAACTGAACTAGAAAGAGTTGCTCACAGAAAAAATTGTTTGTTCAACAAACATGTTGGCGTGTGGGCGACTTAGTGTATTGGATTTGGTCAAGTTGGACGTGGGTGCGGCGACTATATAGT	AGGTTCCCTGTGTTGCTCAT	ACGCCAACATGTTTGTTGAA	66	189	124
Trinity143885	TAGTTCCACGTCTTCATGCGTGTACTGCTTTTGGTTTGGACTTTTTTTTACTGCTAGCTGGGATTTACCGCTGAAGGCCCGAAGCCATCGAAATATCTTGAGCTGGGGCCGTTGTTCACCCCCAAATCACTCGCCAGAAAAATCTCTTCAGATGGATCCCCACCACCGACCGCCGTTACTTTCCTCTCTAGGACCTTCCCTCTCAGATTCTTCTTTTCTCCTCTCCCCTTTCTCTTCTCTCATCATCAGCAGTAATTCTCTCGCCCCAAACCTAGATCCTGGCGGTCGGAGGACGGCGTTGAGGCCAAGCCTGAGGCGTAGGCGGAGGCCAGCGACGGCAAGGCGTGTTGGAGGCCCGCGAAGAAGAGCACGCGACTCCTGGCGGCATGAATGAAGGCG…	CAGCAGTAATTCTCTCGCCC	CCCAAGGAATAGCAATCGAA	246	743	498
Trinity144188	TTTTAATTACTTGAAAATTTCAACTGACCCTTAAACATCCTAATTTCAACCTAAGAAATTATGGGGGGCAGTCGCTCAGAAAACAAAGCTGGCTATTTCGATAAGCTGAAGGGCCTCCTCGAAGAATACAAAAGTATCTTTATTGTCGGCGTCGACAATGTCAGCTCCCAGCAAATGCACGAAATCCGACAATCCCTACGTGGCCAAGCTGTAGTCTTGATGGGCAAAAACACCATGGTCCGTCGTGCTATAAAAGGTTTTATTTCTGATGCGCCAGAGTACGAATGCCTTCTTCCATACGTCAA	GCTCAGAAAACAAAGCTGGC	GAAGGCATTCGTACTCTGGC	73	291	219
Trinity145451	GCCGCCGCACACACTGCGCCCCAGCCCCGCCGCTGTCGAGTCTGTCGCCGCGCGGCCGCCCGCCGGTCCAGGTCCGCCAGGAGGTCGGCGAGAGTCCCTGTCTTCTCCTGCTCGGCGCCGCCGCTGTCGTGCTGCCCTCCAGAGCTCGCAATAGGGTCATCCTAAAAGCATTGTCGATACTGATGAACAGTGGCTTGGGCTCACATTGAGGTTTCTTCTGATTTTCAGAGTTTAAATGGAG	GCGAGAGTCCCTGTCTTCTC	AACCTCAATGTGAGCCCAAG	87	212	126
Trinity145877	GCTGATTAACTGGCCAATTCGCCTGTTAATTCCCTACTTGCCAGCCAACCGAGCAGTTACCAGTTAACGATTTCCTGAACATTGACAGTCTCATTTAATTGCACATTGATATCCGTTGTTTATACGACACTCTTTGACAAATGGTACGACGAGCACACTAGCATGCCCACGGGTAGCAGGCACCCATGGGTGACAACCATGCGTGAAGAAGTGTGCTCATCGCAGGTGACACGCCGCACAGAAAATTTCCTGGCAGCACGATTGAGGACAACCC	CCAACCGAGCAGTTACCAGT	TGCGATGAGCACACTTCTTC	44	223	180
Trinity146218	CTACCCTGATCTGCAGGAGGGCCTTTTGTTCTTCTCTGGTTTCGATTGCCACCGTGGTGGTGGCCAAGAAGCAGGGGAGATCTAGAGAGCTGGCTTGTGCTGTCTGGGTTCGAGCTCATCAACGATGGCGTTCGCAGCGAGGTTATGGCGCCCGCGGTGGCGGTTGTCAGCAGGCCTATACCGCTCCGTCATCGTTTCTTCTAGCCGAAGGGCGGCTATACTTCTTCCTCC	CTACCCTGATCTGCAGGAGG	ACGATGACGGAGCGGTATAG	0	194	195
Trinity146272	GGCCGGTCAGACCCCGCTCGCAGAGGGCCTTGATGCGCCCCAGCATGGCGTTGAAAGCGGTGCCGCTTACCGCCGCTCTCTTCCAGCCAGTGGTCTTCTTCGCCGGGGCACTCGGGGTCGCGAAGAACGGACTTGCCATCCGGGCGTCCATGTAAATCCACTTCTTTCGCCACCCTTCCACCTTGATGTGGAGCTTCAAGGGGATGAACTCCTCCATATTATCGCCGAGGCGGAAGGAAACGCAGCTAGAGTGCTGCTTC	CTCTCTTCCAGCCAGTGGTC	TCGGCGATAATATGGAGGAG	75	227	153
Trinity146367	CCGTGTACGACGAGAACCTCAAGCCCGGCAAGGCGTCGGAGAAGTCCTTCGGGCTGTTCCAGACCACGCTCACCGAGACGTACCCGACGGGGCTGATGAGGAACGGCACCGCGGGCCTGGCGCTGGCACCAGCACCGACGGTGCGGCCGGCGATACCGCAGGTGACTCCGGTGCAGCCACGGCCAAGCGCGTCGGCAGCGGCGACGGCGCCGCCTCGTCATGCTCGTAGTGCAGCTGAATCGCCTCGCACCATCTCAGCGCTCCACCTGTTTGCTTGTTTCTTGTTCATGTCTCTGTTGATCTGACCTTCCTTTTCTGACTGCAATCCCTG	CGTGTACGACGAGAACCTCA	TTCAGCTGCACTACGAGCAT	1	238	238
Trinity146653	TGGCTGCCGGCCACCACGGAGCGGCGGCGCTCCGGCCTTGGAGGAGGTAGCCAGAGCAGCTTGTGAGTCTGATCGGAGGCGCTGGGCGGCGGTCAAATTGGAGGCGGCGAAATCCATGGGTCTGGGGAAATCTCGAGCACGGCCCCAAGCCCCCAACCCTAGCCCGCCGCCACTCCTCCCCATCGCCGGGAAAGCCCGCGCGGCTGCCCGTCAAGGTGGCGGCGATGCCCTCCCTGGCGCATCTCC	GCAGCTTGTGAGTCTGATCG	CTAGGGTTGGGGGCTTGG	55	161	107
Trinity147908	TTCTCTGTTTATTTCTTTGATGCCCTATTACATGAGGCCTGCCTTTGCTTTATAGCACAGCTGGCAACTAGGGGAGAGACCCAAATAGAAAGGACGCTAATATCTGGGGAACGGCAGCTGTGGGGCTAACCCCCAGCGAACTGCCACGTCAGATACGTTCCTCACGGGGGTTTGGATCGAGCGAACGAAATTCGTTTGCTGGAAACAGTTCCCCCCAGCGAACCCCCTCCCCTCTCGTACGTACTACTTTGTTG	CTAATATCTGGGGAACGGCA	GTACGTACGAGAGGGGAGGG	96	243	148
Trinity148331	GAGTGCGTGCTTTGGTAGATTGTGAGCCTCGACATTCGAGGTCCTAAACTCATGAATGAAAATACAGGAATTAAAATTCTTTGAACGTTCCATTATTTCATGCACTATAGCTCGGTAGCTTGCTGAGCTTCCATTCTTGATAGCTTGGATAACGACTTTGCAGTCAGAAGCAACGGAAATCCGCTGCAAATAGAGATCCTCAGCCAGGGAAAGCGCCTCCCTGACCGCCATGGTTTCCAGAGTGGCTGCATCATCAATGTAATTGAACACTACAGCCGACGCACCTTGGAAAAATCCCAGTACCATGTCTACAGATGGCAGCTACTGCCCCTCGGCCACCAGCTCTAAACACTGCTGCATCTACGTTGAATTTTGCATGATTCTCCGTACACTTATATA…	GCGAACGAGCTGTATTCTCC	CGTGTCGGGATGTATCCTTT	480	907	428
Trinity148566	TTGTTTTGCAATTTCAGATTTTGTGCTGACAAATTGGTGGACTAGAAGGTACAATCAAAAGGGGATCGGGATTTTCATTTGGGGGGGCGTCGTGTGGAGAGTGGGAGTGTCGGCGGCGGTGGCGGTGGCGGGCGGGAGTGGAACTGACGGCGGCTCGGCGTACCACCACGGCAACTTCCTGGGTCCATCTTTGCCATGGATGTGGATGTCCATTTTTTGGATTGGGAGATGAGGGAAGAAACGACAGAAGGAAGAAAGTAGAGCACGCAACTTTCTCCTGTTATTTCTTTCTTTATTTTTATATATTGGGCATGTG	ACAATCAAAAGGGGATCGGGA	ACAGGAGAAAGTTGCGTGCT	51	281	231
Trinity148905	CGTCGTCCACCCCCGCCCGCAGGGCGGGCAGGCAGCCCTCGAGGTCCGCCAGCTCCTCCTGAGCAGCAGAGGAGAGACGAGGCACGAGGTGGTGGCGGATCCCGGTGGCGTGGACGTCAGCAACGGTGACTCCGACGTCCAGGCCGTGCGTGAACAAGGACGAAAAACGGGACTGTAGGCTGCCACCAGGGCACCATTGGCCAGTCCAAAAGGCCGTCCTGGCTCCGTC	AGCAGCAGAGGAGAGACGAG	CAGCCTACAGTCCCGTTTTT	61	181	121
Trinity150038	TCGAGATACCGAGGGTAATACTCAAAGGCAGAACAAAACAGAAACTGAACTGGATCATCGATCTACAGACAGCAGGTGCTTTAACCTAGTCGAAAAACAGACGAGGCACAGGAATGGTCATAACCATAATTGCAAGGGATTAAAATAAGGAGATACCGAATGGTTATACAAAGGGACAATTATTTTTGTGAGAAACTTCCATGATAAGATTTACATCGTTTCCATGGGCATGAACATAAATGCTCAGGGTCGACTCCCACTTCTTTAACGCAC	AACAGACGAGGCACAGGAAT	GCCCATGGAAACGATGTAAA	95	228	134
Trinity152520	GAGCACGGTCGCTACGAGCTCGTACGTCGCGCTCCCAGTGGGGGGCACGAGGTAAAAGTCGAGCAACAAGGGGCTGCTACGGGCTCGTACCCCGCCCGCCCACACAGTGGGGGAGGCGCGGGGTAAAAGTCGAGCAGCAAGGGATCACCGGGCAACACACTTTGGTCTGACAGGGGCGCTCAGTATCTTCCTGCAAAGACAACCAAGAGACAAACATCGAGAAGAGTAAATCATGCGTGCTAGCTCAGTTCGACCGGTTCAGCAGTATATCTCCCATACACACACCATACCCATCTCATACATCCAGGGGCAGAGGTCTGCTTAGCCACACATGCATCAGTACAACAAGGAGAAAATACTAAGCATGGCATAATGTGACGGGAATCATTGCCGCACAAT…	GGCATAATGTGACGGGAATC	TGGACCTCGAGTATGCAATG	366	695	330
Trinity152522	CTCATACCCAGCATCTGAAGAAACAGTAACAATTGGGCATACGCACATGCTCATTTTTTCATCTACCACAGCGTCCTAGTTATGCATGAATAAACTCGTCCAGCAGAAAAAACGAGCATGGCCACCGCAGGGAACACACGGCACATAGAAGCCTAATAGCAGCAAAAGCATCGCTGCAACAGCGTATCGTAGAGACATACCCATTTCATACATCACACCTATTCCTCATATCCTACGATGCCTAGACGAGCATCCCCAAATCACACCCCTGCCAGGATACAAGTGCGGCCGGAAAGTAAAGCTATGGACTATCATGAATTGTCACCCTTGAAGCGTGATTGAGGCTGGTTGTGGTGTCTCTAGGGCGCCATGAACTGCTGTGCACCCCTTGACGAAGTG…	CTCTAGGGCGCCATGAACT	TTTCCCCATCTCTTCCTCCT	357	850	494
Trinity152524	CAGAAGTAAAAAGTAGAATCGTCAACAATCTTCTGACATATTTGACCACAACTGGAGCTCTGCTCGTAGATTGCAATTGCTAAATTGAATATGTATATAGTTACTTGTCACTTAACTTCAGTTCGAATTTAAGTGAAATACTGTCGGCATTAACAAGACTCTAAAGGTTCTGATTTTCGAAGCTTCTAACATACGAGGTGTTCAAGTGACAAGCCTGAATAAATGTACAGAGAGCTATCAACATTGCCAGAGAGCTAAGGTTTTGTTCTTTCTACACAAGTAGAATAAGTCTGATACTCGTCCGGGGGTAAGATGCCACGGTAGGAGGGTAGTAGCTGACACTAGACCAGAGTACAATAGCTGTGCAAAATGTGGTGAAACAACATGAGCCTCCTTGAC…	GGTAAGATGCCACGGTAGGA	TCCAATTCGAGTAGCAGCCT	306	689	384
Trinity153667	CACTAAGCCAACATAATTAGTTAACGGTGTTCATAAAACAATCTTGTCATAGAACCCTAATTATTAGACACAAACATATTTGCTGACAAAGTTTGCATACGAACAAGTATGCAAGTGCATAATTTAAAACCCTGCCTACTCTGCATGACATGGCTGAATCCAGTCCTCCTGGTGGTGGGAAAGATTTGTGAGGGCTGAGAAAACTCAAGTACCATCCGAATAACAAATCAATCATGGAGACCTCCATAGCAGATAATTTATGCCTAGAGCAGCAGGGAGCAAAAAAGAGGCGCATGTAGATTGGGCAGGATGCTTCACATACACCACATCAGGAACCACGCCGGCAACGAAAAGAGCAAAAGCATGCCACGAGCTCAAGCAGCAGCGCGAGCACCTACC…	TGCTGACAAAGTTTGCATACGA	TTTTGGATCGATCCCGTGCA	81	583	503
Trinity153912	CCAAAGGAAGCAGAGTACCGCGACCAACGCAACGGCCTTGGTGGACATGAACCAATCACAGCGCAATTGAGAAAGTGCGGAGTTTTGTTAAATCGCTATGAACAATGCTGATTTCATAATCACCAGCACGTACCAAGAAATCGCTGGAAGCAAAAACACAGTTGGACAGTACGAGAGCCATACTGCTTTTACTCTTCCTGGCCTGTACCGCGTTGTCCATGGGATTGATGTTTTTGATCCAAAGTTCAACATAGTATCTCCTGGAGCAGAGGGCTGGGTTGGGCTAGTTTTTACTGGGC	CAAAGGAAGCAGAGTACCGC	AAAAACTAGCCCAACCCAGC	1	291	291
Trinity155249	GTGGAACAGGTTCAGTTAAACAACTCTAAGAGATTTAGCCGGGTCAGTCTCAATAACCTTGAACTCCACGCTTCTCATACCACCCCTCACAAGGAAAAGGTCTCCCTTTCTCAAAGGACGGTAAGCTTCAAGGAAGTATGGTTTCAAGAACGCGTCAAACAAGTTTCCAGTAATGCCTTCAACTGTGTCATCAATAGGAAGTGTGTGCAC	CCTTGAACTCCACGCTTCTC	CTTGTTTGACGCGTTCTTGA	56	162	107
Trinity155474	GCTGGGCGCTGCTGCTGTGTGCTGCTGCGGCTGCTGGATAGGCTGCGGCTGCTGCTTGGAAGGGCTACAAAAAAAAGGTGGAGATGCAGATGGGAAGAGAAGGAAGTTGCTGCTGCTCCTTGTCCTTGTCGTGGTTCTCTGCAGAGACAAGGAGCAGAGGGGGAGAAGGATGAGATGCTGCTACTGATGGCAGCCAGGTGGGTTTTCTTTTAGGGGGGGAGAGGGAGATGTGGT	CTGCTGCTTGGAAGGGCTA	ATCCTTCTCCCCCTCTGCTC	49	171	123
Trinity155475	TGCATCTGGGCGCGGCGGCGGCGCGCGTGCGAGTGTGCTGCACGGCGGGGCTGCGCGAGAGGGGCTTGGGCTGGAGCTGTGCTGCGAGGACAGGGTTGAGCTGCGGGTGCCTGCGAGGACAGGGTCGAGCTGCGGGTGTTGTTTCTGCTTTGCGTAGCTGCTGGACCTGCTGCGGCTGGTGTAGACCTGCTGCTTGCTGCTGCTGGGTGTTGTACTGCAGCGGGAGAGGGCTG	AGCTGCGGGTGTTGTTTCT	CTCTCCCGCTGCAGTACAAC	128	228	101
Trinity155766	GCCAACCGATTGAAGCAAGTGTCAACATCTGATTACATGCATAATCCAAGGACAGGTCCGTTTGTCATCCGCCCGATTCACGAGTTAGAGTAACTAACTGGCTTAGCTATAGCTCGTAATGAGGGCAAAGATTAGAGAAGGAATCATGTCTCAAAAAACACCAAAGATTGTGGTATTCAAATCAAAAGGGCAAAGGCACAACTTGATCTATCCAAGAGGTAAACTAGTAGAGAATTTAAGAATGGCAAGTTCAATTCAGTGGAAAAAGAGAACTGACGATGACGATGGC	GCCCGATTCACGAGTTAGAG	CCTTTGCCCTTTTGATTTGA	70	195	126
Trinity156060	GAATTACCAGCCTCATCTAACTCCCATGCCATTTGATTTTTCGGAGATTCGTGCAATTATTTTATTTTATTTTATTTTTATGTCTGATTGATTTTTGTTTTTGTTTTATGTTTGATTGAATTTTTATGGTGATGTTAGTTAGATGAGACATAGTTAATTTTTATCTAGATGAGAACTAGCCACATCTTTTTCTTCTTCTTCTTCTTCTTCTAATTTTCCAGATAATCCGACTCGGTGTGACGC	GCCATTTGATTTTTCGGAGA	CCGAGTCGGATTATCTGGAA	27	234	208
Trinity156235	CCATCCATCACGAAACCTCTCTTTCTCTCTCTCCGGTCAGACGAGGCATGCGGAAGCCACCGGTGGGGGCTTGACCGGCCGGCCGCCCCCCTCCCAATTACGGCCACCATATCCTTTACTCTCCAACCCCGCCCGCCATTAGATCCGTCTCCTCTCCAACCACGCCCACCGCTGGATCATCCTTCCCCGGTCAGCACCGGCCACCGAGGCATGCGGTGGATCTTGTACGGCCATGGCGACGACCACGCGTCCACGGACAGACATCCTTGTGCTCCACCGAGATCCAGCAAGAGAGGTTCATCCCTATGTACTCTAGGCGGCGCTCCTACCTTGCATCGCCTAGATCTACTCGACGGCAACGGCCAGATCCACACCGGCGACCAATCGTACGTCAAGGAC…	CTCCCAATTACGGCCACCAT	TGCACAAGTCAACTACACACAG	91	626	536
Trinity157519	TTCCCATTGTTTCGGCTTAAAAATTGTATTTAAGATAAAACATCACTGTCTATTTCATTTTTTTTTCTTTTTTTTCTTTTTTTTCGAAAAGGAGGAATACCCCCGGCCTCTGCATCTCTTGATGCACACATCCATTCCCGTTTCTAGTTGTAACCCGTCCACTATTATCTCCTAACACCCTGGTCCTCACTAATTAACTGAACGACTCTATGCTTGTACACTCGATTATTGCCCTTCCAAGGG	CCCATTGTTTCGGCTTAAAA	TTGGAAGGGCAATAATCGAG	2	239	238
Trinity157578	GCTCACTTGCAATGCATCTATATCATGCATCTATGCGTTTATTTGCTCTGGTAGAACATCAGCAGCTCCAGGATCCATCTTCAGATTGATGAAGCTGGTGGTCCATTTGGAAAAATTTCAAAGTAGGCAGCTACTCCCTCCGTCCGGAGCGACAATTAATTTCAGTGCTAGATACATCCGTTTGAGCGACAACTAATATGTGAAATACGTCTAGATACATCCGT	GATGAAGCTGGTGGTCCATT	TTGTCGCTCAAACGGATGTA	87	191	105
Trinity158150	CGGCAACTGAGAGGCCGGCAAGGACGCCACCGCCCCCAAGCCGGACAAGAAAAATATGAGTTGCTACACCTAACATGAGGCGACCCAGACTACCGAACCGGAATTGAACCGCGCCGCCTAGGGAAACCACCAGCCCCGACGCACCGACCACACCAAGCTATCGCCGGAGAGGGCAAGCCTTTGTCCTCTTGCTCCGGGTCGTGGAGCTCCGATCCTGCCAATGGATAGCGAGGATCGAGGA	CCCAAGCCGGACAAGAAAAATA	TCCTCGATCCTCGCTATCCA	35	241	207
Trinity158392	CTTTTTAAGACACAAATTAACATAAAACAATATATTACAACCAGGGTCACGAGGACCCGGCAAAATACATCAGTCATACAATATGTATCATCTGAGTACAGACCAAGTTAGACAAGTTTTGCCTTAAGAAGGCTGAGCAAAACAGCGACTCTAGATCGAAAAGGCAAGGCCTCCTGCCTGGGGCCTCCGAACTACTCGGCGAAGTCGATCTTCACGTAGTATCCAAGCTGGGAATCCTCGGCATCCTGGGCTCCATCATCGCAGAGCCAGTAGACGTGGTCAGGGAAGCCGGGGATGTCCGGATGCGACGCTCGCGACGACGGAAGGCGACGGCCGTGGCTGAAACGAGCTCGATGCCGAGCTTCCGGTGCGCCCTGGCACGAACCGGTTGCGCTAGGC…	AGAAGGCTGAGCAAAACAGC	TCTAGGAGCTTCGTCGTGGT	126	428	303
Trinity158397	CTTTTTAAGACACAAATTAACATAAAACAATATATTACAACCAGGGTCACGAGGACCCGGCAAAATACATCAGTCATACAATATGTATCATCTGAGTACAGACCAAGTTAGACAAGTTTTGCCTTAAGAAGGCTGAGCAAAACAGCGACTCTAGATCGAAAAGGCAAGGCCTCCTGCCTGGGGCCTCCGAACTACTCGGCGAAGTCGATCTTCACGTAGTATCCAAGCTGGGAATCCTCGGCATCCTGGGCTCCATCATCTGGAAGCTCTGCAGAGGGGTACTGGTCCTCGGGGACGTAGGGGTACTCCTGGACTACCGGTGGCTCGGGGTCGCAGAGCCAGTAGACGTGGTCAGGGAAGCCGGGGATGTCCGGATGCGACGCTCGCGACGACGGAAGG…	GCTCCATCATCTGGAAGCTC	GTGGTTGGCTGGAGGAGATA	249	669	421
Trinity158504	CAAGATGATCTTGTGTAGTCTCGGAAATGCAGCCACCGCCTGGGATGAAGGGTGGAGACGATGATTGTAGGGTTGCAAGAATTCTGGCCCAACACGCTTGATTGCTGGAGCTCGGTCGACCCTTAGTAACTCCAGACATGGGAGCTCACATAGGCCATCAGGTAGTTGGGTGCAGCAAGCCAGGTCAACCATCTTCAGTGTCCTCAAGCTATTGAGTGGCATCATCATTGTTGACATCATCCATCTT	AAGGGTGGAGACGATGATTG	CCCAACTACCTGATGGCCTA	47	169	123
Trinity160494	TAAATCATCGAATGTAAGCAGACCCTTGAGCAGGAGAGCAACATAACTGCTAGCTTCCCTGCTGCAGTGCAGGAGATGGATAAGAAGTCCTTGGAGGAAGAATACAAAGCTCTACAAGGTGATGGAGCTGGAGAAGCCGAGTACTTCCAGTCTCTTGAAGAACAAATCATTAAAATGAAGGGAGTTTCTGATCCTATTAAATGCTGTTGCGGACTGGAGTACAATGTAGAACTAGGCGGGAG	CAGACCCTTGAGCAGGAGAG	TGTACTCCAGTCCGCAACAG	18	222	205
Trinity160986	TGTAGGAAGGTTAATTTGCTGGGCATGGAAAATAACACTGAAATTAAGCAGGGCATCACATCACAGTGCACAATACTGCTCAACTAATTTCTCCTGCCCGGGGGGCATCAGAACATTGCCTATCTGTAGTACCATCTCTAGAACATTTATCTTGGCCCAATCTAAACATGTGAATGCCCAATTTGCGGAATCCATGGGCCCGATCGACCTCAGACAGTTCAACTCAGAAAGATTGCGCGAATCAATGACG	GAAGGTTAATTTGCTGGGCA	ATTGATTCGCGCAATCTTTC	5	245	241
Trinity161932	CCCCACCCGATCCCCGACCTGCCCCCCCCCCCCCCATCCCCCCCCCCCCCCCCGCGGGGGGCGCCCCACCACACCATACCTGAAAGCACGAACCTCTTGTGTTAGTGTAAAAGAAAAAGAACATATACACATACAACAATTTCTTAACAATAAAAATGGCATGAGACAGCAGAAGAAAACTAACCTGATGTATAGCCCACTGATCTGTAACCAATTATGTGTATTCTGTAGCATAATAGTACAGCTTAGCAGGAAAACTGATAATCTGTATGCATTTTCTATTTTTCTATTAAAATCAATGACACAATCATATTTCTGTTCATACCAATGTACTTGTTCATTATCTTCCTTGAATCTCTCTCTGAAGGTCTAAGGCCTAGCTATTTGACATTTTGGAGA…	AACCAACAGACGGAGCAGAC	GAGCTGGTGGCCATAGTGAT	613	1112	500
Trinity162411	ATGCATGTTGTAAACGCGCGCGCCAGTGTGATTTCCTGGGCTGGCGTGTGCGGCGGTCGTCTGGCTACAGTGGTATTCAGGCGGTCCTTTACATTGACTGGACTCGGTGACTTTGTCGAATTGGCGATGTGTCGTCCCCGTCGACCAAAACTAGCGTCGAGCCGAGTCAAGGGGGTAATTTGTCTGGTTTAAACAGTTCGAGGGTGTAGTCTAACCG	CGCCAGTGTGATTTCCTGGG	TAGTTTTGGTCGACGGGGAC	21	163	143
Trinity163179	CTTGGCTAACCAACTCGGCTAGAACTACAACGCAAGCGGGAGCAGAGGAGCAACAGCAGCTCGTGCTCGTGCTGGGATCAGAGGAGCATCGCTAGAGCAGGGGAGCAGCTCGTCCACAACGCGTCCTTGGCTCCACCAGGCGAATGGCGCCCTCGCCTCGAAACCGATCGCGGATGGCGACGGTCCCCGGGCAAGCAGGAGAGGGGACGCAGCGTCCTGGGGCTCCCGCGGAACGGCGCCCTCTCGGGGGAGAAGAACAGCAGCGGCAGCCTCGGCGGGATGGCGATGG	TCGGCTAGAACTACAACGCA	GCCGCTGCTGTTCTTCTC	14	266	253
Trinity164404	TATGGATGTCATAATTATTTCACTCATTCAATCGGCTTGCGACTATGTTTGAGTTCTTGATGTAGAGAGAATATCTTGATCTATAGACCGTGCCTTGACCTGGAGTCGGAGCAATCTGGGGTTTCATTTGTTAGCCTTCATGCATTTGTTATTTATGTGCAACCTACGCTTCTTCAATATGCATACTAACATATGTGCAGTTAATTCTCGCACCATTATTTGCTATATTTCATTTTATATCGCCC	ATTTCACTCATTCAATCGGCTTGC	AATGGTGCGAGAATTAACTGCA	17	217	201
Trinity166491	TCGTCGCTCGGGCTGGGGATCCCCATCCTCCCCTCTCTCTCTCTCTCTCTCTCTCTCTCTTGGTGAGAGGTAGAATCAAAAATCAAATCTTTGGGTTGGTTGGTTGCTCCGTCCGTCCGGAAAGGGGAACTTTGCTCACTAGTGGTACAGTGGCGGGGACGGAATTGGTGGAGGCGGCGGCGGGAGGGGGATCCTGTCTTGGTGGCCGGCCGGAGGGGAAGGGGACGAGGAATCTTGGGGTGTGGATTCC	CCATCCTCCCCTCTCTCTCT	ATCCACACCCCAAGATTCCT	22	246	225
Trinity168560	CTCGGCTTTATATGCATTTTCTCAAGATGAAGATAGAGACCGCCGAAAAACATGGCGTGATAAGCAAGGGAACTTGTGAAGCTCTGGATAAAAGGAGATTCTGTATTGCACCATAAACTTCCACATTTCCACATTTGAGAGGAAAAACGCATCGTGATGGTGCTTATACGATAAAGGATTACGTGAAAGGGGGATAAAGAGGTCGACAGGATGAATCCATGCTTTGCTGTGTGAGGAACAAGGG	GGGAACTTGTGAAGCTCTGG	ATCCCCCTTTCACGTAATCC	67	194	128
Trinity169118	GCCACACAACCATAAATAGAAAGAAAGGAAACTCTGGAAAGTTTTATGCCATAAACTAACTGCTCACCTTGTGAATTACTCAGATACTATTTTGTATACAATCAAGACAAGATAATGAAACCACTGAGAAAAAAAGTTGCTGGACATCTCATTGTACCAATTTTGAAGAATTATTACTGAAAAAGAATCACCATACAAAAAGCATGTGTGGCAGCAATTTCTTTCAATCATTTCAGTCAAC	TGCCATAAACTAACTGCTCACC	CTGCCACACATGCTTTTTGT	46	213	168
Trinity169986	GGCTCGAAAAGGTTCTGCTGATTTTGCCATATATGGATAACGTACTTTTTTTTTGAACAACAGGGAGGGGCTCGAAAGCCCCAGAACTTGACAAAAAAATTTACATCACAGCACGGGGAAGGACCCCAAAGAAAGTAAAAGTTACAAACAAGTCCTTCCATAATGCAAAGAGGACCCCAACGAACATACAAAGATTGCAATCGAGTCCTTGAGCATATCCCGACCTCGTCGGAGATGCAATCGCCACCATCTCCGACAAACACCTCGCCGGCGCACGGCAAGGGGAAGAGGGCCTCCCAAGGAGGTTGAAGAAGAGAGCAAAGGGGATCAGCGCCAGGCTCACACCGGCGATCAACCCTAGCTCCCAAAGTGGCACACCAGAGACATCTGTACGACCAA…	CTTATTGAAGAAGCCGTCGC	CATCTTCCCAAGGCAGAGAG	611	1053	443
Trinity170233	GTACTATATTGATTCATAAACACATAAAAAATATCATTATACATATCGGAAAGGATTAGGACCGTATCAAGACCCCTTTACAAAGGCTGATAACTTCTGCAGATGTACACTAACAAGTTCTTGACACCGTCCAACTCCGACGGTAACCCCAGCTTGAGAGGCCCCTCGCAGTCAAAGCGTGCCACAGTCGTAGTCCGGCATCATGAGGAGCCCCTTGGCGAGCACCCCAGACAGCAGCCTGTCCCGT	AGGACCGTATCAAGACCCCT	ACTACGACTGTGGCACGCTT	57	193	137
Trinity171708	GTCGGGTACGAGGCTGACCAACCCGTCGCCGCCGTCGACCTCATTGCCGGCGTAAGCTCCACGTGAGCTGTCCCCGATCCTCCCTTTCTTGCTTTCATGTGTCATCGGCGGCATCGGGTGTCTGATGCCTTGGAAGCAGAGTAGGTGAGGGACATGTGCAAGAGAGCTAGACAATGACGGCGAGGTGAAGGCACAGGGGAGCAGAATGGACAAAACATAAAAGAAGAGGAGCTAGGAAGGACGACAACT	GACCTCATTGCCGGCGTAAG	TGTCGTCCTTCCTAGCTCCT	37	246	210
Trinity171843	AGGCATCATGCTCCCCGATGGCAACGCTCTGGCCCCTCCGGTACTGCCGATGCTACTCCACGGCCGACTCGGCCACACCTTGAAGACTAGGAAAGTTCTCAGCGAAGAGCTCCTCCATCTGCCGCGCCTCATTCAGCATCCGCTGCTCCTTCGCCGCCCGCTCGTCCGCCTGCGCCTCCTTCTTGGCCAGCACTTGGCGGTGCTCCTCCGCCAGCCGGTCGAGTTCGGCCCGGTGATAGGCCGCTAGCCGGTCGAGCTC	GGTACTGCCGATGCTACTCC	AAGTGCTGGCCAAGAAGGA	39	194	156
Trinity172140	CAAATGAATAGTTGGGAAAGTCCTTTTATTCCCTCTCAATTTAATATTCATTCAAACTCCAAAGTTTTAAATCCTTATCAACTTTAGCCGAATAGCAAGCATCATACCAAACTTTTAATTGATCCTATTTAAATAGTTAACATTCCAAAATTTAGAATTTTGGGATGTTACAGAGATTCGGACCTCCGAGTGTGTCGCCAATAGTGCGAAGGCGCTGGGGTCGATCCTCTTTGAGGGGCTTTTCTTTTTCGACGGATTTCGCCAATTTCTTGCAAAGGCGCTTTGCTTGCGCGAGATGATCATGCAGAGTGATGAGCGGCGGGAGAAGCGCAGCATTGAAGACATCCCATGCCCCGTTGTTGACTCGGTCGCGCAGCAGGTCGAGCACCTGAGCTCCCT…	AAGATTCTGGGGCGGATGTC	CGTGCACTCATGGATGGAGT	421	992	572
Trinity172405	CCGCCACCGAGTCCATGGCCGATGCCGCCTCCGAGCCCGCCTCCATTTCCAAGACCACCACCATTGCCATACCCGCCACCGGCACCACCACCGAGTCCTCCACCGTTGCCGATGCCGCCGCCAAGACCTCCGCCTTTACCGAATCCACCGCCGATGCCGTGGCCTATCCCTCCACCAAGACCGCCACCTTTGCCGATGCCGCCACCAAGACCTCCACCCTTACCAAATCCACCACCGAGTCCTCCGCCTTTGCTGATGCCACCGCCAAGACCTCCACCCTTACCAAAACCACCGCCGAGTCCTCCGCCTTTGCCGATGCCGCCGCCAAGACC	GACCACCACCATTGCCATAC	ACTCGGTGGTGGATTTGGTA	52	239	188
Trinity172542	TGTTGCAGTAAACCTTGTGTTCACTCGGACTGTGAGTGAGTACTCGGATGTAAAACCGAGTGATGCTGTGTGCCTCAGATCACTCGGATAGCTAGTCCGACTAGGGTTCAGTCGGATGATAGTTTGTACTAGGGCATGCTAGGATGCCATCTAGTAACCAACTGGACTGAGTGTGTTCAGTCAGTTGGGTAGGGCATGCCGAGTGAAGTTCACTCGGATGCCGTTCTGGTCCACTCGGACGTAGCAGGT	AAACCGAGTGATGCTGTGTG	ATGCCCTACCCAACTGACTG	52	196	145
Trinity174044	AACAAGCATAAAATTTAGAATTTTTTTGCATGAATCCAATGCAAAGACATCTTTTAACCAGATTTTGTCGACACTTTAACGACATTACACATTTTTAAAATGCATATTAAACTATGGATACAAATTCAGAATTCAACGATACTTTGAAATAAACTACATAATTAGTTCCTAAAATTGTTTTTATACGATAAATAGAAAGGCAAAGCATCTTGGGATGATTCCGAATCTTGCAAAACAGCTTTTCCATCGATCTTCATCTGCCACACCATTGATCTTCTCTTCTAATCAACCTTGCTTATGTTCTCATCATCTCACAAGATCTGCAGGAAGAGCTTGATGGAGGAGGAAGAGATGCCGTGGAAATCCGGAGATGGGCCTTGCTGCTCCTAGTCGGCGGCT…	GCATGAATCCAATGCAAAGACA	GGTAAAGCAGCGTTACCCCT	28	624	597
Trinity174384	CCGGCAGGATCGCAGCGGCGCTGTAGCAGGTGGCTGGCTTGCAGCCCCCCCGCCCACGTTCGAGCAAGCACAAATTCAGACCTGATCGATCTCTGCATCGATCTGGGAAATCAATTACCATGTACTAGCATCCATTGTTGCACTAATTAGAGGATCTGCTTGATTGGAAACTCAATTACCACCACGTACTAATTGGTAGCATCCCCTTTGGCACTAATTAGCTCTCCTCTCCTCTTCATATGGATGAC	TCGAGCAAGCACAAATTCAG	TAGTGCCAAAGGGGATGCTA	59	215	157
Trinity174786	TACATAACTAATATATCCAGTACGTCAAATGCTAGTACCCCCACAAAAGAATACCAGAGGGGAAATGGGCAGACCCTCCCAGCAACCATGGTGAATCCACACGCTGAACGATTTTACGACATTAGCACTAATAAAAACTTTATAAAATCCCATCCAGCCAGTCCTAAGTGGCTGGGCCCCAAAGCTTTCCATATTCTTTTGGGAACACACAAAATCTTTCCATATTTTTGATTCCTATAAATGGC	AATACCAGAGGGGAAATGGG	AATATGGAAAGCTTTGGGGC	49	194	146
Trinity174883	ATTTTTTAGCAATTTTTATGGCTCTTCCGAAGTTGGTAATACGGTAACAAAATTAGATGTCAAAGCACCAGATATTTTCTAAACATTAGAGAACTTGAAACTTCATGGCCTACTTCGCCGATTGAAAAAAAAAGGTCATTACCCGATAAGATGAGTGGCAGGGGGCTGGGTCAACGAAGAAATAAGACGATCATCATCTTGCAACTCAACATTGGTCACGTATTCCGGCTTATCCACAGGTCTGTTCACGACACTTGCTTTATGCCTCTGTCTCTTGATAGGCAGTCCCCGGACGTCGTTGACAC	GCAATTTTTATGGCTCTTCCGA	TCCGGGGACTGCCTATCAA	9	293	285
Trinity174973	CGTGATGCTTTTTGTTACTTGAATTACATATTCATGCAAGAGCACTGCTATGCATACGACAATGTGCATCGGTTTTTTGTACTACAATGCAATTAAGCCGTCCATGCAAAGCAACAAACTGCAGCACACCACTAGATTGTCCATCGTAATGATCGCACACATTATGTGTCGTATGCACAGTAGTTCCCTTCATGCAAGTACTTTTTGACGCACCGAGGAGGAACAATACTTCTTG	TACGACAATGTGCATCGGTT	GTATTGTTCCTCCTCGGTGC	54	228	175
Trinity175168	CACCGACAGTCACACACACCCCAGCATCTCGATACGCAAAAGTTGCAGGGCGGAGGGGAGCGGCGCCCGGTGGTTCCCTGCGGGAGGCGGAGGCCCGGCGACGAGATTTCCTAGGCAGCGCCATGGACGCGTCTGCGACGGGGGCGACGCGATGGGAGTCCTCCCCGACGGCGTTCTCTCGTCGGCGAGCAAGGGACTCACCATCCACGGGATCTCGCAGCGGTCGGAGGAGTCGATGGCGGAGGTGCTGCTCGCGGAGGGGAGCTCGTGCGGGTGGCTGTCGCGGTGGCGTGCCCGTAGACCGCGGCGGAGGAGCTCGTGAGGTTGGCTGACCCGGCGGTGTGCCTGGAGACCGCGGCGGAGGAGTTGCTCCTGGAGCGCGAGCACGGCGCTCTCAAG…	GAGTGCAGAGTGGAGGTGGT	CGCTCGTTGTAGATGAGCAG	443	779	337
Trinity175875	AGAATATTGGTGGTCAAACAACACATGCGTAGGGACAAGACACAACAAACGACGATCTGTAATCTGTTCCACAGGCCATACATACATACATGCGTGCGTGTGTTTCTTTTCCTCCACTAATTTGGCACCGTCTGAATGATTAAAAAAACGCACAAGTGCCACTAAAAATAGTACTATTATGTATGGGCAGGCAGGCACTTGGAAGTGGATAGGATAGGGTGGTTTGGTTTGGTTTTCTATACTCC	CAAACAACACATGCGTAGGG	CCTGCCTGCCCATACATAAT	14	194	181
Trinity176189	TTTAGAGTGTAGATTTGCTCCGTATGTAGTTCATAGTAGAATCTCTAAAAAAAAGACTTATATTTAGGAACGGAGGGAGTACATGTTATGACACATCGTAATTCATAGCAGCACTACAACGCATCAGTCATCAAGCTGGGCGTTGTTCTTTACCAGTTCCTTTATACCTATTTTCAACACTATCACCACAACTAATAGATTAAATTGTACCTATTTAGAAATGCCAAGTTTTCCCCCTTAAAAAAAAAAAAAAAAAAAAAAAAAAAAAAAAAAAAAAAAAAAAAA	ACGCATCAGTCATCAAGCTG	TTTAAGGGGGAAAACTTGGC	118	241	124
Trinity176551	TGGTAAGTGGGAGGCAAGCTGTCGTGGAGCAGCAGGAGGAAGGAGAGAGGGTGGTTCTGAGAGGAGGACGGCGGAGATTTTCCATCAGGCGCGCCCCCAGCAAGCCGCCGGAGAGGCCGAAACCAGTCTTCGTCGCCGGTCGGGCGGAAGAACTAGGTGAAGAAGATGGCCTCCCGTGCCATTGCTCAGCCAAAACCATGCAATGTGATCTTTTTTCTCGC	GTGGTTCTGAGAGGAGGACG	GGAGGCCATCTTCTTCACCT	50	173	124
Trinity176669	CGTCGCATCATATGGTAGAAAGACTTGGCCGATGAGTTCATAATCCCATCTAGCTTCTTGAGCGTGGATTAGTTCACTAACCAGCCGTGGTGGATCAGCTATCCGGGAAACAATAGGACGCATGTTCTCCGGTCTCGGGATCCAATTCATGTTCCAAATTTCTGTAGACGCACCGTTGCCAATTCGCAGAGTCCAGGAAAAAAATATACGGGCCGAAACTGCTGGAACTGGGCCGGACAGGGAGGTGGGTGCATGATACAAACAAACGCACTGGGCGCAATATAGAGGAGGGGCTGTGGGGAGGTCACCCATGGGCCTGAGGCCCGGTCGGTGACGCGGCCTAGAGGCTGGCTGGGCTGGACCGGCGGGGAAGCAGTGCGGCCGGCCCACGTGCGTAGG…	GGTTCGGGTGTCTGCTTCTA	CTGCTCTCCTCCTTCCTCCT	442	801	360
Trinity176735	CACATTTTTACTTGCCGCAGTTCGTCAGCTTCTAGTGAGGTATACTGTTGTGCTATTTGTGACTCTTCCCTCCAGTTTTCCTCTATACTCTTAATAAGCACTCCGTGGTTTCCTTTGATCTCTTGCTGTGTTGCGATCTCTAGAATCATAAGACCCAAGCTGTATATATCTACCGTAGATAGATATTCGAGGTTAGTACCCTTGGAGTGGAAGAAATCTGGTGGCAGGTAAGCTATGGGTCCATTCAGCTTAAGTACCACGGATTTGGTGTTCTTTTCACCAATGAGTTTTGAAAAATCAAAAC	CACATTTTTACTTGCCGCAGT	CCACCAGATTTCTTCCACTCCA	1	224	224
Trinity177885	CTTTGTTTTTTTTCTTCTTTTTTCGTCGGTTCTTCGCTTTTTCTTTTTTGTTTTCTTATTTTTAACACACGGCTATTTTTACTACACAATATACATTTTTTAGTGTCCATGTAAAACATTTTTTGATATACATTGAACATTTTTAAAATACATGATGTACATTTTTCTTTTAATACATGTTTTGAATACACGGTCAACATTTTTTCAAATACACGTTGAAACTTTTTTTAAGGGTCATAAACATTTTTTAACTATGTGAACATTTTCTTACATCC	TCGGTTCTTCGCTTTTTCTT	AAATGTTGACCGTGTATTCAAA	25	201	177
Trinity178234	CGGGGATTTAGTTAGCACCATGGAAAACAGAGGTCTGTATAAATATCCAACACCTAGCAATCGTAAATGATAAAACAAGTGGTGTCAATGTTTGTTTGCTGAGATAATTTAGTACTGAAAAAAAATCTAGTCAACCACTAAGAGCAGCTATTATGTAAAGAACAATACTATTGTTCTGTAATTTTCATCATTCTATTTTTCTTCTAAAAAGCTATCTATATTATACTACCTCTGTTTCTAAATATAAGACGTTTTGGCAGTTTAAAACGTCTTATATTTAGGAACAGAGGGTGTATTGTAGATGTACATTTTTCATCATTTGCAG	GCACCATGGAAAACAGAGGT	CGTTTTAAACTGCCAAAACGTC	14	268	255
Trinity178497	TGGCAGGCCACCACAGGTCAGGTCATATTTTTCGCAACAGGAACACTTCCCTTGTTCCCATCGTCAACACTTTGATTTTCAGACGCACCTTAAGGTTCTTCTCGAAACCTAATATGGTTCCTCTCTGCACTTCTGAGATCTTCTGCCATCTCATGATCCCTGCAATAGAACACAGTCCGGCCCGCAATCTCCCATCTCCTCTGTATGTTACCTCC	GAACACTTCCCTTGTTCCCA	CAGAGGAGATGGGAGATTGC	40	202	163
Trinity179248	ATTACAGCCATGAGTATCTGCAGCTGCTGCAATCTGACCAGGGTGGCGTGCTTGATGGTCACCTTGAACTTCCTCGCCTTCCTTTGCCCAGATGGACCTTGCTTGTTGTCAGATAAGATGACCTTGAACACCTTGGTGTTGAACGGCAGGTCGCCGACAGTGTACAGGCTCTTGCGGCCTCCTTGGTAGTACCCACAACCACGACCACAGCCACCATCACCGCCTCCTTGGTAG	CCAGATGGACCTTGCTTGTT	CTACCAAGGAGGCGGTGAT	87	233	147
Trinity179818	CCCCTCCCTAGCAGTACCACCAAGTGAAGATTGGCTTGCTGCCATGCCCTCACAGATGCCATGTCGTATTTCCCTCGGTGTTGCTGCCTTGCTGGCGACGTGCGGCGGCGGCGGCGGAGAAGACTCGAGTCACTCCGGCGGCGAGGCTAGTCGACAGTGTGGAGAGGCGATTCCAGGCGGGAGCTGCAGCGAGCCACTTCAGGCGGCGGCGGCGGCGCGCTCGCTGCAGTCGCCAGATC	ACCACCAAGTGAAGATTGGC	AATCGCCTCTCCACACTGTC	15	171	157
Trinity180103	CGGAATGATGGTCCCTAATTTTTTGGCTCCCGCGGCCACCCAAAGAGATGCTTCGAGGGTCTTTCGCAACAAGTCCTCGCCGCCCACTATCTTGCTAAGCACTGTTTTTAGATACTAGATGCAAAGGACATTCTATCTCAGTAAATCAACTGCGGCAGCAACGAAAAGTAAAAATAAAAACAAGCACGTACCAAAAGACAAGTACAGTAGCAAAT	CAAAGAGATGCTTCGAGGGT	TTACTTTTCGTTGCTGCCG	40	170	131
Trinity180299	AAGCACGCGGCCCCACTCCTCCCTCTCTCCCATCCATCATTCCAATCCCCACCAACAATCCTCACGCTCTCTCCTCGCTCTGTACCGGCCTGAAGAACGACACTACCACTACCACACCAGACCTCAACTCCGGTGTCGATATCGACGGTCTGCGACGGGAGGGCGGGTAAGGCTGGGTGAGATCCTCGCTCATGGCCACATCCTCGCCTGGTGCCCTTATGTGTGTGCCTCCGCTGCTGAAATCTGGTCACGGAAAGCACGCCGCCGGCCGGATCCAATCTATGCTAGGTCCACGTCGTTGGCCTTGGTCGGATCCGACGACCCCCGCAGTGACCGCCGTCACCCTAGCCGGATCTATCCTTGCCCTTCGCAGGAGACTGGCACCGCTGTGCGTACTTT…	ATCTGTGCACGTCTGTGAGC	ACTTCTGAATGGACAACGGG	657	977	321
Trinity180302	CAAACACCTGTTTGATGCGATACATGATGTGCATCAATTTATTTTCTTTCCCTTTATTAATAGTGAATGTGTGTGTTCTGCAGTTTATCTCTGAAGAAATACAGCACGGCCCTGTGATCCCTGATGGACACAGAAAAATATACATGTGGGAGTTCAGTTGTTTACTTGGGATTCTTATCTATTGTCACTTCAGTTGATTCTTATTGATCTTTATACCCCGACAGTTCAGTTTTATGTGAATACGTATAATTTTAGCCAGG	TGATGCGATACATGATGTGC	CATAAAACTGAACTGTCGGGG	12	235	224
Trinity180512	CAACATTTTATGATGTTCTGGTGATTATCTACAGAATTACCATGAGAAACAAATTGCCGTAAGAAAAATTCAAACAATCACACAATTTGCCATGTGAACTATTCCAAAAACATACTATTTGCAAATACTATTAGCACATAGGAAATGATATATACACTTTGCCATGTCACAAACACAAGATTTACCTACATTTCCTCTTGGATGCAACAAAAAAATGCTATGGTACAAAATGTTATGTACGACCAAAATTGC	TCACACAATTTGCCATGTGA	TTTGTTGCATCCAAGAGGAA	77	210	134
Trinity180834	CCCGAATTGTTTTTGGTGACTTAAGTTTGGTGGGGAAAAATAAATCTATTGACCGAAAAACCAAACGGAATTGTTTTTGGTAAATTACATTCATGGGCAAAATAAATCGATTGACAGAAAAAAAAACGAACTGAATTGTTATCGGTGAATTACGTTCGGTGCGGAAAAGTAAATCGATCGACGCAGAGGCCGAGGATATCCCTTTTTTAAGAAAAAGTAGACGACGGACCAAAATAAGGACATTTCATTCCCGC	ATTGACCGAAAAACCAAACG	GATTTACTTTTCCGCACCGA	47	174	128
Trinity180932	GGAGAGGCCCTCGTTATATCGCAACATGTGCTACTCACCGACAGGCGAACAAAAAGCCCACGAAAGCAAAGCAAAAGACCTATCCGCCCTCAATAAAAGCCGATTTCGACTCGTTAATAATATCATCTCTTTTAATCTATACTCCTGAATCTACTAGCCAGGAGGGCATTTGAAATACATGATTTACCCGATGACCTCACGTCCGTAGTGACTTTCGGATGCTAGGCTAGGCTCCTTCATGGCAGTCATTCTCGACCAAGAATTTTC	CGAAAGCAAAGCAAAAGACC	AGCCTAGCATCCGAAAGTCA	60	227	168
Trinity181246	TGGAGGAGTCAGAAGGTGGCTTTTTGGAAATGAATGACATGGACCTAGGCCAAGAGCTTCTCTCATGCATGTCCTGAAGGCATATATGGTACTGTTTGGTTAGTTGGCCAATAACTAGGAATCTAATTTGTTGAGAAGTAGAATTTCGTTCACCACTGATGCTTTCAATTCAGATTTGTTTGCATAAGACAAGTTTCATTGGAACTAGCAAACTGCGGAAGTAACTCATATATATGATAGAATTTGAAG	GGTGGCTTTTTGGAAATGAA	TTCCGCAGTTTGCTAGTTCC	14	219	206
Trinity181526	GCTGCATACTCGTATAATTTGAAAAGTGGATCTCGTGCTTGTCCTATAACCAAATAGAGTTGCTACATACAAAGATGCTCCAGTTTCAGTTGTATCAAGCAGTTTGTTTGCTCTCATCCTCAAAACTGACTATGATCATCGTACTCATATAAATTGAACATCCAGAAGGGATGCTCCCGTTTCAGTCAAAGTTGAACCAAATTGATAAATACAAACTGAACCAAAGCATGGTTCTTAT	GTGGATCTCGTGCTTGTCCT	TTTGACTGAAACGGGAGCAT	25	189	165
Trinity181734	AACCAAGAAGCGGGGTAGACGGCAGGTGTGATGTTGAAATATGTTATTGGAGGTGAAACACTTTATGGATGAGTGTTCCTGGCTCTGCCACTAAGACCAATGGTCCTCCAATCTGGGGATTAGGAGTACTAGCACCACTGGACAATTCCGCCCTCTCTGCAGCATGCCCTACTTTCATTTGCTCTAATAAAAGGATATTTCACTCCTGGAGTTCTCTCAGAAGCTAATTGTACAACCCTCTTTGCCCTGCTTCTTTCAGCACATGCCTTGGCGACAGACATGGGAGAGTAATCTCC	CTGGCTCTGCCACTAAGACC	CAAGGCATGTGCTGAAAGAA	78	269	192
Trinity182748	CTCGTGAGCAATCTTCGCCTAGGAGCAAACCTCTAGCAGCCAACTAGGAGAAATTTTCTCATCCACATCTCCCGATGGTAGCTCACCGCCGGCGTGCCTCCCGCCGGTCCTGATCTCCTTCTCATCTACTGCTTCCCTAGCTCCTCCTTTCCCTGCTCTGCTGCGCGCCCGAGCTGCTCCATGCCCCTTCGTCACCGGCAGGCTCCTGCATGCGCAGCTGGCGGCTGCTTGCTCGCTCGGTCGCCATAGCCGCTCCGGCAGGCCGTCGTTGTCGTCGAGCCACACTCCCTGCTTCACCCCTGCATTCCTTGGCGGTGTAGGCTCCGCCTCCGCTCCACAGCCACCCGCGGCATCAACGCTTATCCCGGCCAGTGCACCACGGCCGCTCGACCACCGCCT…	ACTGCTTCCCTAGCTCCTCC	CATGGTGGTGGATGTACTCG	127	572	446
Trinity183539	TGGCCTAAAATATATGTCGTCGTCTTGGGATGAGTTGTTGCCATTCAAGGGTATGACCTTGACAAATTCCCCTCATACGGATGATTCATTGAGTCTATATAAATAAAATTGCAATATGCTTTTATTAAACTTATATCAGTCAATGAGCGCATTGTGTGTGAAGATTACCCGTTGGCTTCATGCCCTAGGTTCTTCTCTAATCC	GTCGTCGTCTTGGGATGAGT	CATGAAGCCAACGGGTAATC	15	181	167
Trinity184141	TCCAGGTCCGCACACTACCATCTTTCCCGCCCTATCGCCTCCTCATCCCCATGCGTTGCTCATGAGCTTGCTATGCCTTGGATATGGATTAGAGCTTCCCTTGCCAAGGTGAGATCCATAGGGTCCTTCTCTCCTCTCCTCCTGATATACTACTTTCTTGCTACCAATCTTCTATCCCAGGCGAGCACCCACACAACAGAGAATCTCAACCTGTCGGATTCAAGCTATTTGCCGAGTGCAAGGAACACTCAACAAATGCCTGAAAATGCTCGGCAATGGCTGGAGGCGGGCACGACACGCCAGCGGCTAGAAGCGGGCATCACGACTGGAGGCGGGCGTGACACGACTGCATATTCTCG	GGTCCGCACACTACCATCTT	TTGAGTGTTCCTTGCACTCG	4	251	248
Trinity184274	CATGACATTGCAATCCTATAGTTTTCATATTCCTATGTTTTTGGAATCCTGTGAATCAAAGAGGCCCTCTGAAGAGAATACATCTAACAAGATAGTGTTATACATATTACATCGTCCAAAAAAAGAAATAGCATTTGCATGGTTCTAATCTGCAGAGCTGGTACATGAGTAATTTCATTCTTTGCAGGAAAACATACAAAGTAATACAGTAGAACT	CCTGTGAATCAAAGAGGCCC	TGCAGATTAGAACCATGCAAA	47	153	107
Trinity184277	GCCTTGGTCACCGGCGACACGTCGTTGTCGCACAGCCACATCTCCATTGCGTTGCGCTCGTACGAGTACCCGTCCGCCGCGATGCACGGGTCCTTCATCACCCTCTTGAGTATTGGGCACATGAAGTGGCTGGGTGGCCCAGGCAAGCCTGGCACGGCCTGCGCCAGCTCCGACACACTGGCCGCGATATGCTTCAGCCGTTCCAGCTCCACCGCCACCACGCT	GGGTCCTTCATCACCCTCTT	CTGGAACGGCTGAAGCATA	87	205	119
Trinity185212	CAAGATTTTATTAAGCAAAGACCATATAACAGCACATTTTACATCTGGGCCCTAAAGAAAGAACAAAATACAAAGTAGTCCCAGGACTTTGCATAGAGGACCTCATACAAAAGATAAGAAAAGCGATCAGGTCCTTGGCTCCTAATCGGCTTGCACTCCGTCGCCGCCGGGGAACTGAGCCACTTGGGGCAACGCAGCTGCCATCGCGTAGAGCCATGGCCACCAACCAGTCGCCGAACTGCCTCCCTACAGGCACCATGGCCGGGAGGAATAAAGAGGGCCGTCATTCGGCCAGAAAGGTCGCCGCCGAGGAAGAATCGGAAGGCCGTCGACCGCCTCCACCAAATCCAAAGGATGATGGCTTCAGCAGGCGCCATCTCCAATCATCCGACGCCGGCG…	CTCCTAATCGGCTTGCACTC	TCCCCTTCAATAAGCTCGTG	138	536	399
Trinity185553	GCTGCACAACGATCATCCTCCGCGCCATCCTCTTCAGTTCTACCATTATCAAAATCGCCTCTCTCTAATCTCTTCTCTTTTTTTTTTCCTTTTCCATGGAGCTACTGAACTGAAGCCTCTGGCAGTAGCTATCTATGTCTTGCGGAGTTGCGGTCACCTGATCCTTTCCCATATATTTTTCTTGGTTAGCTGAACAGTAACCTTTCTGATGTGACTGATCTTCACAAGATCCTCGTTCGGTTCTTCTCCCTTCCGCCGAAGGCTCTCCAAGAGTTCTTCTCCAGTGTTTACC	ACTGAACTGAAGCCTCTGGC	GGAAGGGAGAAGAACCGAAC	103	253	151
Trinity185924	CGCCTATGTAGCCAAGATTTCAGTATCTATTATTGTCTTATGCCACAAATCTTAAAACACCTTTATTCTCTTCAGCGAAATTATCATGAAGACAATCAGGAGATAATAAACATGATGTATCCCTTCTTTACTAATTCCTTTTCCAGCACCAAGGTATATTAAAAATATCACTTTTATGGCCAGGGGGTTTCATCCGCACTTAGTTTGGGTCCACACAGCTTG	CGCCTATGTAGCCAAGATTTC	ACCCAAACTAAGTGCGGATG	0	209	210
Trinity185960	CCTTGCTGGTTCTACTGTGGGCAAGGTCCTGGCTACTTTCTTGATGTGCCCGACGCGACGAGGCGGGGTGTGCGGCTGGCTAGTGCGGGTGTTCTTGTAGCCACATGTTGTTCTTAGCTCTCGGGTGAGCGCGTCCTTCCGGCCGACAGTGCGGCGTCCTCGAGCCTGGACGAGGGGGTAGGGTCCCCCTTCGGCGAAGGATAAGGAGGACTGTGGGCTATGTCCTACCCTGCCAATGTCGCCGGCAAGTTTGCCCTCCGAGG	GCTAGTGCGGGTGTTCTTGT	TTGGCAGGGTAGGACATAGC	78	235	158
Trinity187082	GTGGGAGGCGGGTAGGGAAAGGGAGGTGAGGGAGGAGTTGGTGCCGGCAGTTCCTGCCATGGCTGGCGGCGGCGTGAAGATGGGTTTGGGCGAGGTGCGTGGAGGGCTGGAAGGATGGATCGATGTCCTATCTGATACCAAGTAAACGAGAAGGTTTAGGCAAAATACGCCACACCAGGGGCGGCCTACGTGTTGATGTTATATAGAATTACATGCCTTGGAGGCCAAGAGAAATCTCAACCGAATCATAC	GGTAGGGAAAGGGAGGTGAG	TGGCGTATTTTGCCTAAACC	10	171	162
Trinity187444	GTTGCGGGGTGGGATCCACATATACGTGTCTGTAGCACTCGGTTTAACTCTTCAGTCTGTTCGCGTGTCGACTGCGTGGGTCTTTTTTTTTTAACAAGGGATGGGTCCAGAAGGACCCAGAGCACACATATATTAAACAGCGGTGGAAGTACAATGGTCACACAAGGACTCAAAGAAAGTAAAAATTATAACTAGGTCCCTGACCTTTTCATGGAGGACCCCCAACAGAGAAACTAGATTACAATTGGGTCCAAACACTTCCCCAAACCAGAACCAATTGCACCGACGCCGGGGACGAACCACTTGGTTCGATGCAACCACCATGGCCTTCGAAGATGCGGAGCTCGTCGTAGAAGGACGCCATGGACTCTGGATCGAAAAAGACCTGCCTCCCCTTTG…	TCGACTGCGTGGGTCTTTTT	TCGGTGGGGATCTTGCTAGA	68	665	598
Trinity187516	GTTCAATGCGTTTTAGCCCCTCTCACCTGGACGGGGCAAGGGCTCCCATTTCCTCTCTTCTTTTCTCTCTCCTTCCTCCCGTTGAGAGTATCCCGTTCTTTCCCAGGCCCTCAACTCTTCTCTCCCGGCGGCGCTGCCGTCCGGTGTGAGGAGGGGAGAGGTGGCTGGGCTTCTGTACAGAGTAGCTGTAGGATTAGTGGTAAGAATGCCTCCGTGGCGACTGGCGTGATGCCATTTTGGAATAAACCAGATCTGGCCTTCAGTTCTCTTCTTCTTCTACCTCTTGCTGCAGCCATGGTGGCTGGAATGGTGGTCGTCGGAGAGGATGGGCTGGGCAGATCTGAGGCCTTCTCCATGGGCTCTCTCTTGGGTCAATCTATGGGAGGCTGTGGTTCCCTG…	GCTGTGGTTCCCTGTTTTGT	CCGAACTTTGCAGAGAGGAC	385	809	425
Trinity187521	GAGTACCTAAAGGGCGATTTTGTGAAGACGAATAAAACTGGTAGGAGGAGTGGTTTTACATCCCTGATGTAAGGCTCGAAGATCCTCCTCGGGCCGGCATCGTCACCCCCCTCACCCCGACTCCCCCGACCAAGCGCCACTCCTGGAAGCCGAAGAGCAGGGACGTGCCGGAGCATCCACTGGTCACCAGGTTGGCCGAGAAGGTAGCC	CCTAAAGGGCGATTTTGTGA	CTCTTCGGCTTCCAGGAGT	5	156	152
Trinity187556	GTGACTGTGACAATAAACGTTTTCCCAGGAAGCTCTTCTATTTCAGGCGGTGTGTACCCGACTCGTCCTGCTGCATTGGCAATAGCAAACTCGACGTTTTGGCCAGTTATTATTTCACCTTGTTTCCCAAAGAAAGAAAATTCTGCGAATGTGGGATTCTGTTGTTCTTCAGTGTCCAGGTCTATTGCGCGCACTGCTATCTGGGACATGGTGTTGTCTCAGTACACTCAGGACACCGATATGTGCCATTCTTGCTCACCTTCAGC	GTGTGTACCCGACTCGTCCT	AAGGTGAGCAAGAATGGCAC	49	261	213
Trinity187596	TTCCGGAGGTGCACCACCATATTCTCCTCGATATTTCACGTGCACAAACGATGATCTGTGCTCGTCCAAACAGTAGCTATTGCTTTAGCCATCGCACGGAAAACTGTCTAATTCATTTTGTTCTCAATCTTGGCACCCCAGAGTTTTATCCTTCTCTTTTCTCTGCCTGAACCTGTGCACCTAAACATCTTGTGTCGACTTCAC	TGCACCACCATATTCTCCTCG	ACTCTGGGGTGCCAAGATTG	10	144	135
Trinity187682	CCACGGCTCAACGCCGGCGCCGATTCCGGCCCCCCCGACTTGCGCTGCTCGCGCCAATAGATGCGCCTTGCCGCGCTCGTCCGTTTGGTGGTCGCGGCTGACCAAATGGTCGCCGGAGCACTGTTTCCGCGCACCGCCGCTGTGCCGGGAGGTCGCCGGAGTCTCGCCGCCGGCGCGCGCGCCGTTTGAACCTCCCCTGGGCCGATGACATGTGGGCCCAGGCTGTCAGCTGGCTAATTAGCCACTAACCGCC	CTGCTCGCGCCAATAGAT	CTGGGCCCACATGTCATC	44	220	177
Trinity187786	AAGAGAGCTGTGATAATAATGTAGTCAAATTAAATTCCAGTCAAGCAAGAAAACTAATAGTTACAAAGTTAGTAGGCACAATCAATTCAAAAATTCAATTACTCAGGTTCAGAAAAAAGATTCAATTACTGGTCACAGAATCACTGCTGAATTGTTGACAACCATGACCCTAACATTACTTAGAATATGACTTCTTTGGATATCATTTAATCATTACAGACCTAGGACAGTACGGTAGGGCACATTTTCGGACTAGTTTACTGTCTACAATTCAAT	GGCACAATCAATTCAAAAATTC	CTAGTCCGAAAATGTGCCCT	74	255	182
Trinity188015	ATTCAGAACTGGGCATTTCAATGCCTTGGCGAAGAGACTAATTTTCTTCATCAATCCGGTTAATCTTCAAAAATGCTCTAATGTTTCTTGGGGTAACTACAATTGGATACCAAGCAAAATGTGTGGATTGATTATTACCTTTTTGTCCACCCTCGAGCTTGCGGATCGATTTTCCCCATGGACTATGCCGATGTTGCATCCTCAAGTCACAACCAGCACGCTCCTAAATCACA	ATGCCTTGGCGAAGAGACTA	TGTGATTTAGGAGCGTGCTG	20	232	213
Trinity188068	GCGGCATGTATGACGTCAACATGTGGTTTGCACTCTCGCTTCGTTGCGTGTTTGTCATCTTGGCGCAAAAAAAAACACCTTTGAAGTACGGTTGTGCCCACTTCGATCTTATTTCATATATCTGGGTCATATACGGGTGCTTCCTCAAGTTGTACTTCTCAAGCAGCATACCCCACGCCGTCTCAAACTCATCCTTAGTCAACGTGTGGTTCACAACTTTATAGAACTCAGCTTGGAACTCGCACTTCTTCGTGTAGACT	GACGTCAACATGTGGTTTGCA	GCGAGTTCCAAGCTGAGTTCTA	12	243	232
Trinity188078	ATCTCCTCATCTTTTCTCCCGCAAGAATCCCATCCAACTTCATGCGGCTCCTTCCTTCCATGCGGATCGCCGGCCGCAGGCGCCGCTCGCCCGAGGAGCGGGCGGGCATGGGTCTGCGTTGCCACCACACTACGGTGCCTCGGCCATGCACTACGGCGCATCCTCCCACTTCCGTCTCCAGCAGCGGCGCCCAACCCCGCGTCCAGCACAAGCTCTACGTCGAGTTCTTCACCGGGCCCAGGGTGCTAAACGTGCCTCGGGTCGTGCCATGCGCCGGCGAGGGCGACGGCGAAGCGCCCCGATGGCGACGCCGGAAGCCACATTGGCAGCCCCTCTCGGGCCTCCGCATGTTGGTGCCGCTGTCGGACCGAAGCGGCTAGATGGATCATTCACAATAGG…	CTCATCTTTTCTCCCGCAAG	CGCTAGCTTCAATCTCTGCC	5	416	412
Trinity188096	CCGCATCAAGCACCTCCGGAGCACCACCACCAGCCGCCTGCAAGCCACCACAGGCCCAGATCCCAACGGTTCTAGCCCGCCCGCGACGCACCTTGCCAGATCCGCCAAGCCCGTGCCAGCCGCCACGTCGTAGCACCACCCGTGCCACACATCATGGAGGACACGGCTGGTGGTGCTGTCCTCGTTGGTGGGTGCGTACCAGAACCACCCCGCCAGATCGAGCCACAGCAGCGCACA	CAGATCCCAACGGTTCTAGC	CGTGTCCTCCATGATGTGTG	56	164	109
Trinity188128	TTTTAAAAACAATTGCCATGTAAAATAAACTATTTGACATGTTTCTGAAATTTACCATGGCTAAAAAAATGCCATGGATGTAAAATTAGCCATTGTCCAGCAAAATGTAATTTGCCATGGTTTGGAAGTTGAATTTGCAAAATAAATGTAAAACTTGCCACCTAAATGAAGCTGACCTAAGTATTTTGATAATGCAAAAAAATGAAAATTTCCAAAAAAAAAATTGCCATTAAAAAAACAATG	GCCATGGATGTAAAATTAGCCA	GGTCAGCTTCATTTAGGTGGC	71	177	107
Trinity188335	CCGTATCTAAAAACAAGTAAATAATTCTGTTGCAGTAGCATAGTCAGCAAATATAGATTTTATCTGGGGACTCTAGACTCCACGAGAAATTCTGAAAACATTCGCACATACACATGACTCATCTGTTAGGATTAGTTTAGCACATGTCGGTTTGTTAATTACCACGTGCTAATTAGTGAAGCGTCATTAGATTAACAACCGTCATTAGTGAAGAGT	GGGACTCTAGACTCCACGAGA	TGACGCTTCACTAATTAGCACG	67	186	120
Trinity188344	GCCAGCCAGATGACAGGTCTAAACCAGGATCTGATGGGGTACTTACGTAAGCAGGAAGCGCCAAGGAGGATGTACTGAATCATCAGGCTACCATCAGGTTTCTCTTTCCTTCTTTCTCTTTATATGGTATCATACGTCAACAAGACACCGACTAATGAATTTGTAGGCACCAGACTGACTAATGAGTTTTCAACAACAAACGGTCAGTTCCCACCATGAGGATATGCAGTAACAACGAAATGCCATGTACATATATGGGCATGGAATATACAAG	TAAACCAGGATCTGATGGGG	GGGAACTGACCGTTTGTTGT	19	211	193
Trinity188386	CCAGAGGAGATGAGCTGGGCACGTGTACAGGCTTCACGCCTTCACGGACGGTCACGCGTCACGCGCGGGAGACAGGCTCGCAGGCGGATCGGGCGAGTGGCACATGAGAAGCCGTGGTGCTGTGGTGTAGACGGACGGGTAGGCAGCGGCGGCCGGCAAAGAAAGCAACGGCGCGCGCGAGATTGGATCGGGAATAGCACGAGTTGCGCGTGCAAAAAAAACATAGGGCTCTAATACCATGTTATGAAAGGAAC	ACGTGTACAGGCTTCACGC	CAACTCGTGCTATTCCCGAT	20	205	186
Trinity188459	GTACAAATGCCCTTTTCCACACGGAAAGTTGTAATGTGAGTATCGCTTAGCAGTAAAATTTTAAAAAACTAATTCTGAATTCAAGCTGGGAATTTTGGAGTACTTACGGCATTTGTACTTAGAGAACAGACTAAAGCGAACATATGGATCCGCCTAATTAGGTTGATCTCAACCTAGCAAGGGTTTTTTGCATCTAATTTTTCTTTGACCAAAA	ACAAATGCCCTTTTCCACAC	CGGATCCATATGTTCGCTTT	2	151	150
Trinity188511	CGTCCGTGCCGCCCGCCGGGGCCGACCAGAACTCCTAGCCGATCCTCGCCTTCATGCTCTGCCATCTCCCTCGATAAATACAGAGACACGGGGTTGCCAAGGCTCTCCTCCCCACGACCTAGATCAGCCACCGTTTGCGGCCTTGCGCTGCCCTTGCTCGTCAAGGGCGAGGGCCATGACCTCCTCTACGATGGCCATGGTCAGATCCATGGGGAAGAGGTGCTCGGGTCGGAG	ATACAGAGACACGGGGTTGC	CTCTTCCCCATGGATCTGAC	77	218	142
Trinity188782	AAGAGAGAAGCCTCACGGAGGAGTCCAGAGTGCCTGACGGCGCACTGCACAAGCGCGCACGGTCGTACCGCATGCCGCCGCCACTGCCTAGTCCAGTATTTCACCCCCGTGTAATCAGATCGAAGATCAGACGTACACAGCCACCAGAAACTCGTGCAGAACAAAGAACCCTAGCCTCCGAAAGGATTCTAGAGAGGGAATTGATAGAGGGGCTCCGCTGCCGCATCACCCCATCGAGGAGGTATCATCATCATCCTTCTACGGCATCACCACCCC	ATTTCACCCCCGTGTAATCA	GCCCCTCTATCAATTCCCTC	97	212	116
Trinity188787	CGCTCCGCCACTGTTTATCATTGGGGCAAATACAAACAACAACAATTGTACATTGTCATTGTTGAAAAAAAAATCGATGCAAAGGGCCTCCCCAGCACTATTCTTAAAAACCAATTTGTACATCGGCAGCATGACTAGCTCTTGTCAGGCTCTGGCAGAAGGAGCAAAGATCAACCATCATTGATGTAAGGCCATGATAGCCTGATCTGGGGTTCTTGGCCCATAACCATTGACTATTATTATGTGAAACGGGC	GCTCCGCCACTGTTTATCAT	GTCAATGGTTATGGGCCAAG	1	233	233
Trinity189219	TCAATGTGTACGTCAAGTGTCGAATGTAAAGATCAATGCTATAATATCTGCTATCTGGCACGCATTTCATATTACCACTTAACCACAACACCTTGATAGCATTTATATTTCATTATTTCTGTACTGCTTTCATATTGTTGCAAATACTTAAGTGAGCAACACCTTGATAGCTTTTACATTCCATCTATTGGTGTCGTTCCAGTATTAGCAGATTTAGAGGCAAGTCTGTACTAGAATAAACCAAAGTTAGTGATATATTGTTCCTGCTCTAATT	TATCTGCTATCTGGCACGCA	GGAACGACACCAATAGATGGA	44	199	156
Trinity189276	AACAGAACATCCAGGAGGTGTGAGTTGGGGGTGGTTAAAACTTATATGTATTGAAAAGTTCACTTCAGCTACATACGCAAGTTCAAAAATTGTCTTACCGGGCCCTATATAGAACTTGAGAAACAAACTCAAGTTGTAGATGGTTACATGCCTTGTGTTGGTGTCCATCCGTATGAATGTATCTCTTACCGAAAGTCTGCAACTCCTCTCGATTTCCTCCTTATTTATTTTTTATTTCTCCAACCGAC	ATCCAGGAGGTGTGAGTTGG	GAGGAGTTGCAGACTTTCGG	8	207	200
Trinity189305	GTGGGCTCTAAGGCAATGGCGAGGTGGCCGGGACGGCTAGCGATCCCGTCGAGCTCGGGGACGTGGGGCTCCGGCAGCGGCTGGCGGGACCGCCAGGGCCACGAACGCCAACAACTCCAGCAGCACGAAATCCACGTCGACTCGGGGATGGTGGCGCCTCGGGGAGAGAGAGGATCAGCGCGGCTGGTGGAGACGCGAGAGATCGCGTGCCGGTGCCTGCGGCAGAACGTATCGGCGGGCGACGGACGAAGGAGACAGGGGAGAGACGGGGTCTATC	AACTCCAGCAGCACGAAATC	CGTCTCTCCCCTGTCTCCTT	112	267	156
Trinity189501	GTCGGGGTCGCCGGCTCCGCCGGCAAGCGCAAGGTGCTCCGCGTGGTCACCCGCCGCGATTGCGAGAGCTGGCGCGTCAAGCAGGAGTGCCACGTGTTCACCCTCGGGGCCGACCACTACGGGCGCTGGAGGCGGAGGCCGAGCCCGCCAGCCCGCGTCTGGTTCGACTCCGGCATACACGATACCACAGGAACAGGAAGAGAAGTCTGGCTGGAGGACATCGTGGGAAGGCC	GTGCCACGTGTTCACCCT	CTGTGGTATCGTGTATGCCG	86	189	104
Trinity189551	CGCGACACCGTGAAGGGCACATCTTGAACAATGGTTACAAGTTTCTATTGTTAACTTTGAATCAGTTGCAAAACTCTGGCGCTGTCGCAAAAAATCTCTTCATCTTAATGTAGTCTCTTCTGCTGTCCTGTGGGGGCTGTGGAATTTTAGGACTCCATTGTTTTCAGTAGGTGCTCCTTCCACCATGTGCAGCATTCCCCACCGCCTCCTTCAAGGATACAGAGCCAACCCACCTTTTGCAGTGTATCAGTCTGGTTCCAGTGCAAAAGGTGCCATCACACGACAGATGCATCCACGGCGAGGTCTAAAATTCCATCAGGAGCCCTC	TGAAGGGCACATCTTGAACA	AGGGCTCCTGATGGAATTTT	10	325	316
Trinity189613	ATTAGCTTTAGTAGCTGTAGTAGGTTTGCTTTTTATTTTCGGTTGTTTGCCGTGTTGGAGCTTGCCATCGACGCCTTCGGGCGGTGTTCGGTGGATGTCGCTGCCTCTGTTTGCCTCTCCTCCATGGTGGAGACGGAGGGAAAGATGCAGATCTGACGGTAGCTCAGCCAATAAGCCCGGTGGAGACCTACCAGATCCGGAGGTGAGCTTGCTACTTCCTCTGCCTTCGATCTCGTCTCCGTCGTCCGGACAAAGCAAGATGGCCCTGGTGCTCATCCTCGGCGGTGACTGCGGTGTTATGGCGCTGGCGCTCGCCGGAGTCGACGACTCCTGGAGATGGATGGTCGGCCGTCGCCGCTTTTCCGCCGCTGACTCAACTGGTCGAAAGGCGACCTTCCT…	CGGTAGCTCAGCCAATAAGC	ACGAAAGACGAGAACGAGGA	156	470	315
Trinity189732	TCCGACTTGCTCAACAGTTTCCATAGCTGCAAGAAAATTATCATTTTGTATATGGCATCAGCAGGATGTTTGATGAATTTTCCTTCAATTAAAGCTTTGTTTCTAATCTGCCAGAGGGCCCATGCCATGGCAGCGAAAACTAGCCAAGCAATCCTACGGATGCGCCCGGACAATCTAGACGATAATGTGTGGAACGCCCTGAAAGAAGACACTGCCC	ATGGCATCAGCAGGATGTTT	GCAGTGTCTTCTTTCAGGGC	51	214	164
Trinity189811	TCTCGCGACCGGACACCGGAGGCATAGCCGCGCGAACCGGGTGACGGTGGAGCCTAGGAGACCGGCGGGGTGCACAGCACAGCGATGCGGCGCAAAGTACAGCGTCGACGGCAGGTGGTAGAGACCTCACCGGAGACGGTGGAGTAAGGCGGAGGTACAGGTCATGGCTGTTGCTTCGCGCGAGAAAACAGAGAGAGCTGGACCGTCGAATGGATTTTTTTTATACTTGCTCCCATG	GACGGTGGAGCCTAGGAGAC	CGGTCCAGCTCTCTCTGTTT	42	204	163
Trinity189934	CTGGCCATTACACATGTTTCAGATGTAATTTTATTTTCATGGATTATTTATGTATTCTTATCCTTATTTATAATTTGTATAAACATTAGTATAGGAAATAATGGTCAGAGTTTTGTATCAGAGATGCTCAAAAACTAAGACGACGTATATAAGAGTATGTAAGCCGAGGAAACATGCATGTCACTAGCAAAAGAAAAAAAACCTAGAACTATCTCCATCCGTATATAGATGATTTACTCCGGTAATACAAGTAACCAAAGTGCATACATTTAAATATCTATATCCATAAATAATATATATGTTTCCATCACCAATCTCTTATAATACAATGATTTGGTGATCTACACTAGTGCATATCCTATATCCTATATTCTTCCCCACTATAGCAATTCTCTCTAC…	TCTCTACATGCGTGCTGTCC	GAGGGGAGGAAGACGAAATC	392	887	496
Trinity189967	ACATATTGGAACTAAGAGAGTGTGAAATCAGGCCATTGTGCAGACGCATTGAAATATCTGTGAGTAGTATATCTGCATTTATATATTTGGAATACTGACATGGAAGGACCAGGGTGTCCTCAAATCCCCCCCTGCCGTTTCCAGTGCAATTCTCGAATATATCTTTCCATGAAAACGGTCATCAGTTTGGTCATAGATATGAGAGATTCTGGACCTTTTTCTTGCGGCAACAATTTTGGAC	ACTGACATGGAAGGACCAGG	CGCAAGAAAAAGGTCCAGAA	93	225	133
Trinity190001	TCTCCTGATATGGTTGCCAAACTTCCAAATGCTCCTGTCCCTACTCCTAAAGTTAAAGTAGTAGTGGCAAGTGGGGGAGTGTTGTGCAGTGAGTTTACCTCACATAATTGCACCTATGAGATACAAGGCATGAAATTCATGGACACCTTTAGAGTGCTCAAATTGAAAGGCTATGATATCATATTAGGAGTGGACTGGTTAAAGAAATACAGTCCTGTTCAGTTAGATTATATTCAGGTGGAAATGAAAATTACTCAAACTCC	CCAAATGCTCCTGTCCCTAC	TCATAGCCTTTCAATTTGAGCA	24	175	152
Trinity190042	TTGATTTATAGATTTTTGAAAAATAAACCAACCTATACAGTACAATCCATATATTACATACTTTTTTATACATATACATATCACATACAGAAATTTACAATTTATTGATACATATACATACATACATGGACACACACGAATTGGATACATACATACATGGACGCACACCAATCTTTCTAATCTAATCCAGAGAAAAATGAATATAAGAAGAACAAAAAAGAGCTAGCTTCAATCTGTATCCAGTGGCTTCGGTCGGACGGCGGCGGGGCTAAGCTAACACGAATGAAGCGTGAAGCTGGACGACAGAGGCGAGGGAGGCACGGTCGCCGTGGTTTCCGGCGTCTCCAACGGGGCACTTCGTCGGCGCCGGCGCAGATGCGTGTGGCACGACCCAAGGTG…	GGACGCACACCAATCTTTCT	CTCCCGATTCTGTCTTGAGC	158	488	331
Trinity190090	GACGGCGGCGTGCATAGCAGGTAGGCCGTGCGCGTCGTCGTCCGATGGTTCAGTCGCCCCGGCGACGTGATCTTCATTCGCGAGTCTTCTCCAACAGGAGCCAACGGCGGTTCGACACAGAGGGAGATCTCGCGGGTGCCGTGCGACCTATGGAGGTTGACGACGGTGCACGCGATTCGGAGACCAGGTGCGTCCTCGTCCATGATGGGTGGCACTAAGTGAAGCGGACGAGGCCCCGGCTCCACGCATGGCGC	TGCATAGCAGGTAGGCCGT	CACCCATCATGGACGAGGAC	11	211	201
Trinity190109	CCGTCGCCGGGGAACAAGGCCACTTGGGGCGACGAAGCCGCCATCGCCAGAAGCCATGGCCACCAACCAGACGCAACACTGCCTCCCTGAAGGCATCGTAGCCGGGAGGAAAAGGGTGGGCCGCCATTCGGCCAGAAAAGTCGCCGCCGGGGACAATACAGCAGGCCATCGACCGCCGTCGCTTTCTTCAAAGGAAGGGAGCTTTAGCAGGTGCCATCGCCTCAGATCCAGCCCACCC	CAACACTGCCTCCCTGAAG	GATGGCACCTGCTAAAGCTC	73	217	145
Trinity190229	TAGGTGGGGAGTAGTTTGAGGGGTAACTCTTCAAAATTTGTGGAGTTAATTTTTTTTTGAATGGCTAAATGGAGTTAAGTCCAAAAATATACATTTTGGGCGTAGATTCCTGCCGCCCTTCTGGGGCGGTGAGGCTAGGGTGTGCTCGCTGGTCGTGAGCGACGGCGAGCCGTGTCTTCTTCGCGGGCGTGGGCGTTCTAGCGGCGGTGGCGGCCACGTCAGGTGATTTTGCTTCTCGGTCCCGGGCCTGCTACGGTGGTGCGTTCTCCGGCACCGGCGGGAGACTGGAGAACCTTGTACAGGAGTTGGCCGGATCTGGCCTTTCTGTTCTTGGGAGGGCTGGATCTGGCGCTGGCTGGGTCTCGGAGCGGTGCCTTCTCTGGTTCTGGATGAGTGGAA…	TGCCTTCTCTGGTTCTGGAT	GCACAAACGACCTCCAAAAT	371	690	320
Trinity190312	CCTTATAAGAAAATATAAACATACACAACTACATTCCAAAATGTGTTCCAGAGGCGTCCACTCTTTCCCTGTCCTGGATACTGATTTTAATGCGCTTATATAAAATTTACTAATAGAGGTTTCCTGGATCTGGGTTATATGTTATCTGTTTTTACTATGTACAAGTTATTCAATGTTGACATATTTCAACTCAACCACAGGTGTGTTCTTTGGGATCATTTACACACATAGCACTTTTAACCTTTTATATGCATTTTAACACGTG	TCCACTCTTTCCCTGTCCTG	CACACCTGTGGTTGAGTTGAA	56	204	149
Trinity190442	GCCTTCTGGGCATAGAGTTGTCGGAGGTTATGAGATATTAATCGTTAACGATGGTAGCTCGGACAAGACAGTCGAAGTCGCCTTAGAATTTGGTCGACGCCATAATCTACATGATATCCTGAGAGTCTGTACTCTTAAGACGAACCGAGGAAAGGGTGGCGCAGTGATCCATGGGTTTCGGCACGTGAGGGGCGCATATGCCTTATTTGCGGATGCCGATGGTGCCAGTCGCTTCACGGATGTGCAC	GCCTTCTGGGCATAGAGTTG	GCATCCGCAAATAAGGCATA	0	215	216
Trinity190489	CTGGCGGCAGCATCCTCCCGGGCTCGCGCCGCGCGCTCCTCCTCCTCCTGGCGAGCCTGGGCAGCCGGGTCGACCGGCTGGTCCTCTGCCGTGCCGGCCGCGCTTCCCAGCACCGACGGCGCCGCGGTCTTAGCGATCTTCTTCAGGGGCCCCGAGGTCGTCGGAATCGTCCGTTTGGGCCGCCCGGCCGGCTTCTTCGGGTCGGGCCGGCCCTTCTTTGCCGCCTGCCGTTCCCCGGCTGGCGCCGCCTCCGCCG	GCTCCTCCTCCTCCTGGC	CAAACGGACGATTCCGAC	34	176	143
Trinity190998	CTCACTCCACTGCAAATATAACCGACAGCCACTTAGATACCATTATCGGATAGAGCTTCACCGATTCAGTGGTCTGAGCTGCATGCTTTCTGCTACTAGTAGTGCCATGCAGACCCCAACACAACAGTAGCATCAAAGAGCGATGCTAATGCTGTCACCGGATGCTAATACTCGCTTGAGCGATTTAGCAGGGCACCGTCGC	TCGGATAGAGCTTCACCGAT	TGACAGCATTAGCATCGCTC	45	156	112
Trinity191009	CCAAGCGGTCGTGATCTGGATCGCAAGCAGCTCGAGAAGAAGGGGTAAGGCGCATTGCTCTGTACTGGGGGCGGGATGGTCGGGGGCTAGCCCAGCCCGCGAACAGAAAGCCAGCCAGGAAGATCCGTGTGGGGAGTGTGGGTTTTTGGTGGTCTGAGTTATTGTGTTAACGGGTTTGCAACATGGCCCGTTAGGGACAGGCTGGCGCAC	AAGGCGCATTGCTCTGTACT	TTGCAAACCCGTTAACACAA	46	180	135
Trinity191220	TTGAAAGTATTAACAATGCACCACTGCCTCAACTCTTGGATGCTAGATAGAGGTGTGACAATGTTGTGTCTAATACTGTCTGTCTCTATTCTCTTAAGGTTACTGCATATGTTATGTCAGTTCCTAAGCAGACATGGGAGTTTCCAATCCTTCCTTGGGCCCGATTTACCACGTCATATGCTGAAGAAGAGATCATGAAGATTGTTTTGACAATTCTCATGCATGTACTCAAACCGGATGAGATCAAAGAGAAGAACAAGAGA	TAACAATGCACCACTGCCTC	TATGACGTGGTAAATCGGGC	10	177	168
Trinity191396	CCCTCTTCGTCTTCATCTTCGTTCTCGTCGTCGCCGTCTTCTTTCTTCCCGCGTCCGCGCGCGGGACGCTCTTGGTTCTTGCCGCCACCGCCGTGGCCTGCCTGGCCGCCGCGGTTCTTCTTGAAGCCCCCGGCTCCCTCCAGGGCCTTCTTCCTGGGCTTCTCCTTGTCTCTCTTCGCATACTCTTGTTTCTGCTTCTCGACAAGGTATTCGACCTGCCGGCACTCCTGCAAATCGTGGTCCGCCGAC	TCATCTTCGTTCTCGTCGTC	GGCAGGTCGAATACCTTGTC	12	219	208
Trinity191547	GTACATTATTACAAAAAACAAAGAAGTTCAATATTTACTATAGACGTCCAAAGCTTACAATTATCAGGTGCACTAAAAAATTGGCTTCAATCATCAGAGCGAAATTCAAATGCCGTGAAGTTATTCTCCAACACATTTTTTTCATCCTCCTAACCGTATATGTTTCTCTCTCACTCTGATTGCTTTTTTTTTTTTGCGCTTCACTCTGATTGCTTTTATTACTTTGCTTTCTCTCATAGAATGGCA	CAGAGCGAAATTCAAATGCC	CAATCAGAGTGAAGCGCAAA	94	211	118
Trinity191577	CTCTGGCAGACACGACAACATATTACGGTATAATATTAATACTACGTACTACACATGATGAAGAGTAGATAGAGAAATATATATGGCGACTCGAACTCGATTGGTAGCACAAACCGACGTACGCATGGAATGGACGAACGGATCAGGCTTCGTCGCCGGCGGGCTCCTCCTCGTTGTACTCCTCGGCGGTGGCGTCCTGGTACT	TCTGGCAGACACGACAACAT	CCGAGGAGTACAACGAGGAG	1	185	185
Trinity191602	AAATAAAGTGTGTTTGAATGGGTCAAATAGGCGGCCGAGTCTAATTTACGCTACTACTAGTTAGCAGCTCTGTTCTAGCTAGGAATATCTCTTGAAGAATTCTGCGTGTTAGCTGAGTATGCACCAAATCTCTCATGGATGCTTAGGGGCCTGAGTAATCCTCACCATAATGACGCTTTGTAAAAGGGTGGCGTGATGAAGCGGCGCAGAGGGCG	AATAGGCGGCCGAGTCTAAT	CCCCTAAGCATCCATGAGAG	25	148	124
Trinity191635	TGTCTATGACATTACAGAGGACCAGGGCTTTCCAAATTTCGATGTCTATTTCAGGTCCTGTCAGGATTTCTTTTAGGAGAGGGTGGGTGGTGCTGGATCAGATTTTCTAACTCAAGGTCAAGAGACCTATTTATGAAATGGAAAACTAAGTTTCAAACTGACAACAGACTTCCTGATACCTAATACTAGTAACATAGTATATCATATTGTACAATTGTTTGAGCAGTAGCCAAAG	GGTGGTGCTGGATCAGATTT	CTTTGGCTACTGCTCAAACAA	85	234	150
Trinity191692	GCTGCTTCCTTTTTTTGCCAGCTTCTGTCAATATTTTGTGATATCTATTTCTTATGAAAGTCTTGTGTGGCAAATTATTCTTCCGGCAGAATTTTCTTTGATAAAGGGCACTTTTATTAAGTAATATCAAGCAGATAGATTTGCTAAACAAATTGCTGAAACTGACTGCTAGTTATGTGTATCGTGTTGAGTGCATTAGTTTATACACATGTTCAAAGTAGATCAGACCCTGGCTGCTCCCCT	TTCCGGCAGAATTTTCTTTG	AGCAGCCAGGGTCTGATCTA	80	237	158
Trinity191933	GCACGGGCTAGCTATTTCTTTTGAAATTCTAAATTACATCACATTATGATATGAACAATGTCTATGATGCATGCACCTACACGGGTACCTGATATATGACTTCAAATGTTTTTATTGCAGTAGTATCTCACCATAATTTCAAAATGTAGTGCTTAGATAATGAGAGGCCAAAGAAATAGTAACGACATTTTAAAATATAGTACAGTAATATTTATAACAACTTGTTGGGGCAATTAAGGGACACATTTTTTTATATCAACCTTCTTGTC	ATGATGCATGCACCTACACG	ATGTGTCCCTTAATTGCCCC	63	245	183
Trinity191956	ATCGTGTTTGTAGACTCTCTTGCAGCCCATGCTTAGTTGCTACAACTTCATGCATGGTGTTGCCGTTCACTGGCGTCCGCTTCGCTTCGTCCGCCGCCATGTCAGTTGCTTCTCTGGTTGTTTAAGATTGCGTCGTTCGCTGCCATGTCGTCTGCTTCGCCGCTCTGGATGAAGGGACCTCCCAGACAATGGACCGAGCAAATCGTGAACCAGCCTCTATGTCTTCGTTTCGGGCC	CTTGCAGCCCATGCTTAGTT	AGAGGCTGGTTCACGATTTG	18	217	200
Trinity192508	CGGGCACGGATATGGCAACGCCGATCCCCTGGGACGCATCCAACCATGCCGCATAGCGACCATGCCCCAAAGAGCACTAGTTGCACCACATCGGAGTGAGCTAGTGCCCCTGAGCAGCATTTGGTTCGCGGCCATGACATGCAGGACTTGAGTTTACGCGGCCAATGACGACTTATGACTAGCAAATTGATGGGTTATGGAGCAGAAAACAAAAAATTTCCGAC	CACCACATCGGAGTGAGCTA	GTTTTCTGCTCCATAACCCATCA	84	210	127
Trinity192576	CTCTTGCAATTAAATCCCACCCGAGGGTGGATGTGACGAGACGCGCCTGAATTCTTCTGGGGAACCCAAACGCCCGTCGCCGGTGTTAATTGCTTGGGGTAATCGAGAGGCCGATCTCCTCCACTCCCCGGTCTATAAAGAGGCGGGGCTTGACCCCTCTCTGCCTCACTCGCCCCCTGCCTCCTTCCTCATCTTGAACTTCATAGCTCCAGTAGTACTGTTGGAAACTCTTGGGCCACATCAGCGCCGTCCACC	TTGCTTGGGGTAATCGAGAG	CAAGATGAGGAAGGAGGCAG	89	195	107
Trinity192646	GCCGATGCGAGAGGTTGGAATAACGTCATTTGGATGGCCACCTTACTCTGCGGACCTGAACCCGATCGAGTCATTGTGGAATATCTTAAAAAACCATATTCAGGTAAATAGTCCTGAGAAAAATGGGGTCAGGCTTGTGCGCTCTGCCACGTTGAAGACATTGCTATAGGATGCATGGAACTATATACCTTCTGAGGAGCTACTGTCACTAGTTGGCAGCATGCACGAAAGATGTGTAGCAGTGATAGAGGCAAACGGAG	GAACCCGATCGAGTCATTGT	CCGTTTGCCTCTATCACTGC	57	257	201
Trinity192902	AGACTACCCATGACGCAGACTAGGGCCTCCTCTCGGGCCCTACAGACAATGATTAGGAGTTTGGGACGGAATGAAAGAGGGTTATAATTGTAAAATAATATAATGGATTACGACAAAGGCGTTTAAAAGTCACTTCCACATCGCCATGTTACCACGTCAGTCAGAAGAATGTCGCGGGAAGCAGACGGTGGCCATGATTCACAATACTGCCACGCACACCTCGACCATCGCATGCTGAGGCGCCC	GACTACCCATGACGCAGACT	GTGTGCGTGGCAGTATTGTG	2	219	218
Trinity192968	CCGACGAGGAGACCGTGAGACTCTTGAGCAGGAAAGACCCCAAGGCCTCCATGAAACTTGGTGACGGCTTAGTGACACGCACACCTCCAACTCGGACGACGGGTGGCGGGGACATGCGTGCCAACGGTACTGCCCTGCGAGCGGAGGTCCCCGACATCCCAAGGACATCCTCGCCATCTGTCTGAACCTCATCAGAGTATGCGAAGGCCTCCGTGCAACATTGCTCAGG	TTAGTGACACGCACACCTCC	AGACAGATGGCGAGGATGTC	68	182	115
Trinity193109	CTTGTATAATTTGAAGATTAGAGATACAAATCAGACAAATTATTTCAGGTCGATCGACCAGCGCGTGACGTGGCATAGTATAAGAAAACAAGTATATTCACCTAACATGGAGTCCGACCCGACCTGCTAGTTTAAAAAAAGGCCAATGCTACCCGTAAACCGGCTGATGGTAGGTATTTTTAAACCGCCTTAACAGCCGTTGATTTGCGTTGATTTGGGCCGCTTGATCTCTGGACCATAACATCACTTCCATCCCAATACGCC	TCACCTAACATGGAGTCCGA	CAAATCAACGCAAATCAACG	97	216	120
Trinity193336	CAGAGAAAATATTCAGCTTCAAGCTTAGTACTACTTGTGCAAGTGTACGTGTGTGTGAGTGTAGTTTACTTTGCTTTGGGCACCCCTAGCACTCTTTGAATAGGACCCCTACCACCAACAGGGCACCCCTACCACTCATAGTGCAGGACCCCTACCACTCACAAAATACCACTAGCAGTCTAAACCAGGACCCCTACCACATATAGGGTAGAACCCATACCACTCATAGTACACCCCTACCACAATAGTTTGGGCTAACAGAGTCTAACAGTAGCAGGAGTTTGCAGACTGCACGACAGGCAATAATCACCGAGGCGAAGAAGAGTGCCATCGTCATGTTCTCGGAGAAGCACCATGAGCTCAACATAAGCAAGTTCCTTGGTTGGGTGCGGGGAGATC…	TACCCTTCTTTGTGGTTCGG	TGCGGAAGATCAACTCACTG	666	1077	412
Trinity193476	CGCTGTCTCTCGAAGTCTCTCGGGGCTACAGTGCTGAGAGGCGAAAAAGAGGGCGGCGGTGAGTTTGGTCCCTCCCTCCGGCGGGCTCGTCGGTCCGCTCCGTCTCCGTCGTCCCTTAGGGCGGCGCGAGATGGGCTGGACCACGAGTTCGTTGGGTGGGAGGCTTTTGTTCCCGTGCTTTTGCGGGAGGTTGGTTTCCGGTGCCGGCGTCGAGGTGGTGGAGGCGGCGGTGCTTTTGGAATAAGGTCTCCCGATCTCGTCCCCACCCCGGTGGTCCTGAGTTCCGATGGCGCCGGTGAGGTCGTGGAGTTGCTTTTCCTCCTCTGCTTCAGATCTGGCGGGGTGGAGTGTGGAGGTTGTACAGATGCCGCTCTTCGTCGGGGCTTCGGCTTCTCCTTG…	GGCTTTTGTTCCCGTGCTTT	GGCGGGATTCGATTGACAGT	162	741	580
Trinity193659	CCGAGATTTATTTATATATTTTCACGAGTTACCGAGTATCCAGGCAATTTTCTGGTATAATCACTATATATCCAATGTGTATTTCAATTATGTACCCAGAGATTAAGGTGAAGAATTTGCCATCTATACTTAATGGTCCCTTTAAACCCATGTAAGTATAGGTTATGGAGGATACATTCAATGTTCAGTGTTCCAGAAATAGGTCAAT	CCGAGTATCCAGGCAATTTT	ACATGGGTTTAAAGGGACCA	31	152	122
Trinity193758	TAAAAGTTTCAACTCCAACAAAAATCTTTTGCTAGCTCAATTAAATGCAAACAGTAGCTGAAATATAAAACAGAAATAGAAAAAGAGAAATAACACTATGCACTGAAGGCCCAATCGCTATAGTACATCCCAAGCCACCTAGTGTCTCCTTTTTCCTCACCTACTGGATACAGAGAGCTCGCCATGTCGGCCATCCACGGCGCCAGGGCCGCCGATGCTCGACGTCTGGCAGCTACAGGACTCCTGGAGGTTGATAAGGCCAT	ATGCACTGAAGGCCCAATCG	GCCTTATCAACCTCCAGGAGT	98	260	163
Trinity193984	CCTTTTGGAAGGTATTAAGAAAATGATTATTATTTTACTTTAAAAGTTTAATGGCTTAATCTTGCTTTACTGTTTGACTTACACGTCTATCAGTTGCGTAAGCAGGGCATATGATCACAAGATGCATAAAGGAAAGGTCTTGGATTTTTGAAAAAGCTACGCTAAGGATAACAGGCTAATTGCGCCAGAGAGTACAAATTGAGTGCGCAGTTTGGCACCTCGATGTCGGCTTAGCTCATCCACATGAATGCAG	GCGTAAGCAGGGCATATGAT	GGATGAGCTAAGCCGACATC	95	240	146
Trinity194019	AGGACATGACGCGTTCTCACTCCTGCTGAATGTTGCGTCCTTTCATGAAATAAGTGCAGAATATTTGAATAAGATTCCTGATGCATGTTGCGGAGACTGATTATTTGCTCCATTTGTCGATGACTAGATGATTTCTGATTCTCCACTAAAGCTGCACATCATCGCTAAATGTTGTGGCTTTGAAATGATATAAGAAAACATGAGGTTGAGAAAGATATTGGTGCTTACTTGGTG	TCACTCCTGCTGAATGTTGC	AGCGATGATGTGCAGCTTTA	16	165	150
Trinity194302	GGGCTCCAATCACTCATTGTTTTGGTCCTTGATTTGCACAGTATCTTAGACCAAGCCGTATCTCTTATCTTGCCAAGGTTCCTTGTTAAGAAAGTTTTCGATTTGTACTGGTAAGAGCACTATCCAGTTTACGCACATTGTATAGAATTTTTATTTCACTGCATGTAGGCTAATGATCATGTGATTCCTTATGAATAACGGATTCACATAACCTTTTCCTTGTAGGTCAATTTGTGCAAACTAGCAAGTTCGGTA	TTGGTCCTTGATTTGCACAG	CCGAACTTGCTAGTTTGCAC	21	252	232
Trinity194641	CGGCAAGACCTGCCCCGCCGACTTCACCTGCCCCAGCTGATCCATCCATCACAAACGATGCATGTTATACATGCATCCTCATCGTCCTGTCCTACTCGTAATTAGTTTGCATGCGTGCATGGGCTCCGTCGCTCGTGCATGCATGCTTACGTTTCTATCTTGCAGTGGTGACTACGTCTAAGCTAGTCATCCATCATTGTATCCCGGTATGGTATCTAGCTAGATGCCTAG	CATCCTCATCGTCCTGTCCT	ACCGGGATACAATGATGGAT	73	207	135
Trinity194642	CTTCCTTCCCCTTCTCTCTTCTATTTCTGTAGCTTGTTCGTCCCGGTGACGTTAAATTCGGCCGCTCCTCTTCCTCTCTCCTCCGCCGGCGCCGCCGGCCGGAGTGGGGTAGGAAGGGGAGTGTGTCCGCGTAGTTTTCTAGGTGTTGTTCGGTTTGCGTCGGCTGTTATGCCGTTCTGGAGCTCTGCTTCCTTGCCAGCGAGCGGCGATCTGAGGCGGCGGCTTCTTCCTCTCAACGAGTGCTCGAGTTGGGCGATGGAAGGAGAAGGATTGAGGCCAAGCTCCATGAATAAGCTCGCTACATCGTCAGATGTGATCATCTGGCAGGAGATTTCCTCAGATCTGGAGATTTTCTCCACCCTGTTGTGCTCTCCAAATCGCCACGGTGGAGGATGGGGA…	GGTTTGCGTCGGCTGTTATG	TGCAATTCGGTCCCTACTCG	152	731	580
Trinity194723	AGGAAAGGGAAAATGGCGGATAGCTTTAGATGGCCGCCTCCCGCATCCGTGTCCGCGGATTGGCCCCCCCTGATCCGCGGACGGATGCGATGTCCGGTTTGCGGGTCAGCGTTGGAGATGCCCTCATCACGAGAAAATATCCCCACTCTCCTGCACCCCGGCACAGGCAGAGGCAGCGCTCCTCTCCTCCCGCCTCTTCCTCACTGCTTTCCCCTGACTCGTTGAGCTCCATCATGCAGCGTATGCTCCCAAG	TGGCGGATAGCTTTAGATGG	CTCAACGAGTCAGGGGAAAG	13	225	213
Trinity194761	CCTCAAGTCATTACGTGACACATGACATGCTATTTGAAGCCCAAAACTCCCATTTATAACGAAAATTTATCTCAAGCATTGTTTTTAGGTTTAATTTTTAACACGAGTTACTTCAATTAGTGGACTAAATTGTTTTGCAATAAATCAGTGGATTAGTTGCTACAATAAAATTCATATAGCAGGGCACAAAGGAAATTTCATACTACGGATTTTAATTTTTTTGGGA	ATTTGAAGCCCAAAACTCCC	TTTCCTTTGTGCCCTGCTAT	31	194	164
Trinity194836	GCATGCCCAACCACTGAGCCAAGGCTCTCTTTGCATGTGCACTGGATTTAAGCTTGGCAGACCGCAGTCCGTGAGACCGGTCCGTCAAACTGTCTGAACACTTTTGCATTACGAGCGTCCCATATCTTCCAAAGCATGACGAGCAGAACGAACATTGTGAGCGAGGCTGGCAACCCAGTTGGCAGCGTGGCTGGTACCAGATGTCTTCACTGTTCTTCTTCGCGC	TTTGCATGTGCACTGGATTT	CACAATGTTCGTTCTGCTCG	29	158	130
Trinity194873	GGAAATCATTTCATTCATCTGTTAATAACTGAACCTGTGCAAAGTGCAGCCAAATTGGCAAAGTGATTCCACCGTAAATCAGAAAAACCAGGACAATTCATTCACAGGTTTCGTTCGTGTGCTAGCTAACTGGTTACAGTGCCATACTATATACACAGTGGAGGTTTCGCACAAAGTGACACATGTTGATTACGCTGCCAGATCACAAAAGACTCAAGTAACAACCACTAGCCCACCAAAATAT	ATTGGCAAAGTGATTCCACC	ACTTTGTGCGAAACCTCCAC	53	176	124
Trinity194892	GGCGCAGAGACCGGCCATCCAGGATGGATCACCCCGGAAAGCACTGTCTATAAATTCATTAGAATGGTTATATAAAAGCCAAGCAATGAGTGGGCTCACATGTATCAACATGCATTTCAGGCATGCGCTGGGTCGCACAAGCCAAGGTCCCACGCTAAAAGTCTTCAGGTATGGAGCCCATTGTACTTACATGTCATCTTATTTTTTGGCGAACTTGTGGCACTTTACTTAAACCAAAGTAAAGTCACT	CCCCGGAAAGCACTGTCTAT	GGTTTAAGTAAAGTGCCACAAGTTC	32	235	204
Trinity195114	CAGCAAGAAAGATATATGGTTACCCGAAAAAAAAAAGATATATGGTCGACAACAAGTTATTTCTGCAAGTGGAGTATACATATTGCAAGTATAAGAAAAAGGGAAACGCAAGAAAGAGTGAATTAACACACCAGCCGAGGTGCCCGGCAGCTGCAGCATGATGGCGCCGTTGTAGAACGGGTATACCTCATACCGCACGCTGCATCGCAGGCCGGTGATCCTGGCGCCCCGCGTATTCGGGATGAAGATGCGTGGCAT	GGGAAACGCAAGAAAGAGTG	ACGCATCTTCATCCCGAATA	100	252	153
Trinity195162	CGGCGGTGATGCGTCGACTTCGTTCGGAAGACGGCAAATCTTCCTCTCTTCCGGTCGCCGGCAAGGGAGGTGACGACTTCACTGTGGTGGTGTTTCGGCCTGGTGCTCTTCCGGCGTGCTGGTTCGTTCGAATTGAAGATGTTGACTTCCCGTCCGCGGGGATCCCGTCCGCAGATAAAAAGATCACGCCGGCTCTGGGTGGGAGCGGCGGCGGCGGTGCGGCGGCGCGCCATCAGCTTGCGTCGGTGGATGCTCTGGGTTGGCTCCTCAGG	ACGACTTCACTGTGGTGGTG	ATCTTTTTATCTGCGGACGG	72	183	112
Trinity195215	CTAATTCTTAGCATTCTTCTATCTGGCAATAACAAACACGGGAAGCCTTATTTTGGTTTCCGCAATTGTGTTATGCTGCTGCATCATATATCACAGGTTCAGTTTATAGAACAACGGAAATTAGTTGTGTGTACAACTCTGCATTATGGTTTAGAACATGGTTGCTTATATCAAAAGATTTTGGTCAAGAAAAAAAGAGACATAATTGTCAATTGGTCCAGTTTTGTTTTGGAATTAAATGCTTTGGATCTTGGATGCCGC	CGCAATTGTGTTATGCTGCT	GCATCCAAGATCCAAAGCAT	60	257	198
Trinity195230	CAGGGATCACCACGCGTGCTGGGCGCCCCCTGTGCCCGAAGCAGACTTTTCGGGCTGAGGACCGCCGCACTTGGTAGGCTACGCCTTCACGCCTTGATGGGCGTTGCCTCTCGCCAGAACCGGGTTCGCGCTGAGAGGTCCCACGCCGAGGCTGAAGGCCATGGTCGCGTACTGGTTTTCGATGACAGCGTTTGTTGTGTACGGGATTAAAATTGGAAAGTAGC	AGACTTTTCGGGCTGAGGAC	GAAAACCAGTACGCGACCAT	42	179	138
Trinity195297	CACACCATCAAATCTGACAAGTCCACAACATAAGTTCTTGAAATTTTACATGTCCATGACAACCTCATAAGTCCACGACATCCTAAGAAATTAACATGTCCACGACATCATAAGAAAGTTCACTTCCTTCCTCTTTTGGCTTGCATCTTCCCTTTGTTGACGTAGCCCTCTGGAGTGTTCTGCCATGTTGGACGTCAGATGTT	CACACCATCAAATCTGACAAGTCC	CATCTGACGTCCAACATGGC	1	201	201
Trinity195443	GCTAGCTAGTCGGGCGGCATCCACGGGTCTCCAGAAGCGCGCTGGTGCGACCAGACCGAGCGGAGAGTCACGAGAGCACAAATCTCACCGGCCATGGCAGCGTCCGGAGCTCGGCATCGACTACAGCCAGCTAAGGGGACGGAATCGAAACATTTACAGAGGGGAAGGGCGGCAAGCTCACAGCGATCTTGAAGAGCGGCGCGGGAGGCTCGGGGACGTCCTGGATGTGGCGAATCGACGGGCGG	GGAGAGTCACGAGAGCACAA	TCTTCAAGATCGCTGTGAGC	61	194	134
Trinity195615	GGGGTGCAGAACGGCCTCATCCGGAAATTTGGCATGCCAAGTTGGACGCCAAACAATTTAGAAATTATGCCTGAAGTTTTTGTTTATGTAGTAAGAAACAGGTGATGTAAATACAACCGTTGAATGGATTTTTTTGCAGCAAACTGAAATATGGAACAGGGTATGGGGAGAGCAATCTCCTTTTCTACTTCAGGAGTAGATATCATATGCACAGAAGATCTCCTCTGTTTCTCC	AGTTGGACGCCAAACAATTT	TCCCCATACCCTGTTCCATA	39	168	130
Trinity195682	GTTCGCCAGATAACATTACCGTATGTTTTTTGCGATTGCCTCGAAAGCATCCAGCGGAAGCTGAAGTGTGTTGCACTTGCACTTGCAATGGTATATTTATCTACAGCGTTAGGAGTATATGTTGGAATAAGATTTTACTGGTGTAAGACGTTGTAGTGATTGTATATATATATTTATATAAAAAGTGAATTCCCTGTGTTGTTTACTACTCATGTTTCTCGCCTTTGCTTGTGCAAAGGGATGGGCATACCTAGCTAATACCCCCCC	AGCGGAAGCTGAAGTGTGTT	TAGGTATGCCCATCCCTTTG	52	252	201
Trinity196076	ATGCAGAAGAGGGATACGTTCTCGACGGGCGTGAAATTTGGAGTTTTGGCAAGGAGTTTTTACAAATTGAGCTTTTTGCGTGCGCCAAGACCACGCTTGCGAGAGTGTAGGCGACACTATAAACACCGCCATGGTTGGATGGTGCCGTGGTCTACCTCCTGGTGATATTCTCTGGTATAGTTTGAGTAGTCAGGTATGAGGATGAGTTAGAGTTATGATGAGTTTGTTCAATGTACGACGAAATCTACTGATGTTTAATGGATAGTT	TTTGGAGTTTTGGCAAGGAG	CCAGAGAATATCACCAGGAGG	36	174	139
Trinity196156	AAGATACCCAGCGGCTGCGGCCTCTTCCTGCTCTGCTGCTGACGCCTACTCGGCGACGCCGCCGAGCTCTGCTCCGCGTACTGCAGCAAGGGCGGCGGCCCACCGCGCCGTGGCGAGCAACGGCGACGGCGTGTTATCTCGCGCCGAGCTCTGCCGCGCGCTCAAGTTCTTCCGCCTCCTTGACGGCGCAGGCAGTGGCGTTTGCCCCGGCGCGGCGCTATGGCGCCCACAGCTGCCGCTCGAC	CTGCTGCTGACGCCTACTC	GTCAAGGAGGCGGAAGAACT	32	183	152
Trinity196409	CCTTGGTGTGGTTGAGCTTTTTATCTTCTGCTAGTAGATAGGACAAGGTAGAGTCATCGCTGCATGTTCCATTAGTATCGGAAATCACCTAATCTTCCAAGCAACTCTTCATTATAGGTGTGCTCGGTTGGCGGTCTTCCATATCACTTAGCTCATAGTCCAAGCCGCAATAATATTTGTTTGTTTTCTGGAGAATTCTCTTCGGATCTAAAGTTGCATCGCCTAAGCCCCAATAAATTGCATTTTCT	CCTTGGTGTGGTTGAGCTTT	ATTGCGGCTTGGACTATGAG	0	170	171
Trinity196486	GCCGCTCCCCCTAGACGCGGCGGGCGGCTCTCGCCGCCGTGCACCAAGATCATTGATGCCCGCAAGCACGCTGCACGCCATATATCCTTGGCGAACGGATGAGCCCAGGGCCGGAGCTCACTGCTGGCGACCACGGTGGCGGACGCGAGGGGTAGTATCGATTATGACGGCGGGCATGGCGGGAGTGTGTCGTGTGTCGAAGCCTCGAAGGTGTTAGATGATATTGTTTAAACCTGATGTAATCCCAACC	GCTGCACGCCATATATCCTT	GCTTCGACACACGACACACT	69	202	134
Trinity196496	CCGGCAGATATCCTGAATAGACTCAAAAGAAATGCACAACAGAAAAGCGTCAGAGCAGAAAATTTACTAAACATCCCCTTTCACAAAATAAAAGTAAATAAAAACTCGACCTCCTATACTCTCTTCAGGGGCGACAGAGTAATTGCTCTCGCCACCATTTTCATTTATTCATCGAATGAAACTGATAAAGAACAAGTTATGGCCCAGGCTATTCTGGACAACGG	GCACAACAGAAAAGCGTCAG	CAGAATAGCCTGGGCCATAA	33	215	183
Trinity196528	TGTAGCCGTTTGATCCCTACCTATATCCTCTTTCGACCGCTTCATCCCACTAAGAGTCTTCCTCTCATCCTTCTCCTTCATCGCTTGCCGCACCCACCTCGCCACCCGATTGGTCCAACTTGGTGTGAACGGTGCATCGATGTTCGATGTTTTTTCAAGGCGGCCCGGTTTTATTTCTTGTTAATAGTCTAGGACGTTTTGTGGTAGGGTGTGGCTACTCCTATATCTTGTTTTTTCTTTACCTTTGATCTGCTTTGTAAGAGGTCTCCCCG	TTGGTCCAACTTGGTGTGAA	GGAGTAGCCACACCCTACCA	109	220	112
Trinity196641	CCGCCATTCTCCGATTCTTCACGCGGGTTGTGGAGGAGTACGGCTTACTTCTGCTGCAATTACACCCAAACGACGTCTCTGTCATTGCAGTTTTTACGCATTTGTTTGAGAATTTTGTTGGTATCTGCCCCTCCCTTCCTCTGTTCCGGCATTATTATGTGCCCAAGATAGACAACCAGAATCGGGCTGGAAGCGTGACATGGCGATTCAAGAATTCCATGGCGGGGGAATACATTGGAGGCAACTTCATGACGCGGTGG	ACCCAAACGACGTCTCTGTC	AGCCCGATTCTGGTTGTCTA	63	187	125
Trinity196775	CCTAAATAAAACAAAAGAGTAGCTAAAGAAATAAAAGAAAACAGAAAATAAAATAAAAACAAAAGGGCACTGTGCTGGCCGGCCTAGTGCTACAGTGCCTGGCCCGGCCCATCTGGGCCATCGGCTACCTGCTCCAGGCGCGCTGTCGAGCGCGCCATGGACAGGAGCTCGCCTTCGACGCGCCCGGCGACGCGTGGCCGTCCCCGTCGCCGTGGATGGATAAGGGGAGCTCACCTGCTCC	GGCCTAGTGCTACAGTGCCT	AGCTCCCCTTATCCATCCAC	80	230	151
Trinity196982	CTTCTGTCTAGGGGCGAACGCCTCGCGCTCGTGCGGCACGTGCTCTCTGCTATGCCGGTTCACCTGCTCCTCGCCATGGCCATCAACCCGCCAATCCTCAAGAAGGTCATCCGCATCATCAGGGGTTTTCTCTGGCACGGCAGGAAGGACGCCAAGGCTGGATCGTGTCTTGTTTCCTGGGCGCGTTTGTGCCGCCCCCTAGCGCTTGGCGGTCTTGGCGTGCCCGATCTGCAACGTACTGGCATCGCGTTGCGCATCCGC	CTTCTGTCTAGGGGCGAACG	CGATGCCAGTACGTTGCAGA	1	247	247
Trinity197236	GGTGGTAAGAATTTGTGAAGAGGGACCGAAGCTGTAAGTAATACAGTAGTTTGAAGAGCCTTTAAGATATCGAAATACTCTACAAACACTATTCCAGTGGCGCTGTACTGGATTTGAGTTGTATGCGCCAAGTTGGGAGGTGGCAAAAGAAATATCTGGCCGAGTTCCAATAGATGCGTATCCAAGGCTGCCTACCGCGCTAGCATAGGCGGAATCGTCCGCCAGATGTTCTCCCTCTGCCT	TTTGTGAAGAGGGACCGAAG	ACGCATCTATTGGAACTCGG	11	178	168
Trinity197479	GGCGGGTTAATGGATGGCTACGATGGATCAATCACCTCGTGCAACATAGCCTCTCAAGCCTTATCTTTCCAGCCCATCTCTTTCTACGAAAAGAACAGGTCAAGACCAAGAAATCCAAAAAGGCTGCACACTTAGTGTTCGAGCTCCTCCGCCGGCAGCGGCGGCGGCGGTTGTGGGAGGCGGTCGTCCATGGCAGCCGGCTGCGGGAGCTCACCCTCCGCGTCGACATGTTGTGCAACGCCGACCCCTTCGCTGGAGCTCGCCCTCCGTGCCACCTACCATGGCGGCTGCTGCTTCTCCTCTCCTCCGAGCTGATGTCAAGGAGATGGGCCATGGTGGACGGCGCTGCTCCTCTTCCCCGGCGTCTCTGCTCCTCTTTTTCCCGAGCTCGAGCAAGAA…	CGTGCAACATAGCCTCTCAA	CACACGAATACCACACTCCG	37	525	489
Trinity197510	GTTTCAGTCTCTTCCGTCTTGTTCTGAAGAGTGTTACCATACAACTGCTATATCGTTGACAGAAAAATCAGTGTTCAGCAACTCTGACATCCCACTTCTAACTATACATTTTAAATTAGGCAGGCTCTAAGAGTGAAAAAATGTGGGCGCACTGGCAGAGCGTCGGCGGGACCAACAGGGGTCCTGGCCCCCCCTTACAACAGAAATTTTGCAAGGATAAGCTCCTTCTAAGCCTAAACTCCCTGCTAATCTTCCGG	TCAGCAACTCTGACATCCCA	CCGGAAGATTAGCAGGGAGT	74	256	183
Trinity197534	CGTAAATCTCCAAGTGCAAACTGTTACAATGGTCGAATGATTGCACATCTTCATGATATTGCCCGTAACTGCACTTGTACAAGGCAAGACTATGAATGCGATTTTAACCATCAACGCCAACCAGATGGCAGCTGTGCTCTCGTTCCAGGTTTTACCCCACCGGATCATTCACTTGCTTGCGCTACAGAAGGGGTCATTGAATATTCTGAACCTACTGGATATCGCAAAATTCCTGGTGATACATGCACC	AATGGTCGAATGATTGCACA	CTGTAGCGCAAGCAAGTGAA	27	186	160
Trinity197774	CCCTTTTGAAAACATATGGTGTTACTCATTTTTCAAAGTCTCTATAGTCATAGCTCAGTTGGTGAGAGTTATGGCTGTAGAGCACACCACCACCAAGGTCCCGTTCTTCTTATGCATTAGTGCCAATTTCTTCCATAGATAAGTTCAACTCCTAAACTTGTACCCGCAGAAACAAAGTCTCGACTCTTGAAATACTTCATTTTATCCCCAACTCAAACCACAGCCATTTAATGTAACCTGCC	ACCAAGGTCCCGTTCTTCTT	CTGTGGTTTGAGTTGGGGAT	91	222	132
Trinity198130	GGAATGGTTACGTAGAACCGACCCGAGCAGGCCTTGGCAGGGGCTGAAGATGATGGTCGACCCACATGCTAGAATGGTTTTTGACAGCTTGGTCAAAATTACGGTGGGAGAGGGCTCCAAGGTGCTGTTTTGGAAGGATCGTTGGATCCACGGTGTGGCAGTTGGGGAAATTGCACCTTTGCTCATTGAGCTCGTCAGCACAAGATGGCGTAACAAGCGCACGGTGCAGGAGGCTCTGGTCGACAA	GTTACGTAGAACCGACCCGA	CTCAATGAGCAAAGGTGCAA	6	189	184
Trinity198198	AAAACTTTCAAAAAAACGCACAATACGACTCTATTTCAAAAAAGAACGACCAAATGTATGCTCTTATTGCCATATGTGTCGCATTTCATCCTACAAAGCTGGACGAGACAATCAGCACTGCACTTCGTGAAAAGTTTGGCGACCAATCTTTGAAGTTACAACGCGGTGGCCCAGAATCACTTCCGGTATTTGAGGAGCTGTTTCGATCTGCTTGTCCAAAATTTATATCTCCTACGCCCCC	GCCATATGTGTCGCATTTCA	GCAGATCGAAACAGCTCCTC	68	210	143
Trinity198248	CGAGCTACAATGATGCTCCTGGAGCTGTTTTGGGTGAAGGAGGAAGAGAGCTCTGGCTCTGCCTCCCGCGTGCGAGCATGAGAGTGATCGTCGTGGTGATCGCTCTCTGTCTGGGAATGAATTCGTGTTTTGTCGTCGTCGTCGTCCTCTTGCTAAGAGGGCTCCTGGGGGGTCTTTATACTGGGACCTCCCAGGTTACAAATATCTGAGAAAGAGGGGTGGGACCCCT	CTGTTTTGGGTGAAGGAGGA	CCCACCCCTCTTTCTCAGAT	24	222	199
Trinity198320	CTTCAGAAATAGAGAACAGTACTGATTAGAATGTGGAATCGATCCACAGAATAAGATCTCTCGTAAGTAATTTATGTGGACTATTTGCACTTGATTCAATCCATACAATAAACCGAGCTAAGTGCCTTCACAGGTAACTGGTGGCACCTGGACTAGTACATAGTAGTAGCAGTACACACACCAAAGTGCCACTTATTCTCCAAATTACATAGTACTCCCTC	TGGAATCGATCCACAGAATAAG	TAGTCCAGGTGCCACCAGTT	33	154	122
Trinity198419	CTAGGGCCTTGTCTTTCTGTGGCCAATTGCTAGTGACAATACTGCATCTGATTGAAGTTGTACTGTAGTACATTTAACACTAGAAACTGGTTTTGATTGGAGTAGTAGGTTGTAGTATATGTATTACATTTCAAACTGTAAAAATTGGTATGGATTGGAGCAGCAGGTTCTGTTCAGGTTCTGTTTCTGTGCTGCTAATAGAGCAAAACAGAGGGTCTGGC	CTGTGGCCAATTGCTAGTGA	ACAGAACCTGCTGCTCCAAT	16	172	157
Trinity198571	CGGCAACAAATTCAAACCCCAATCTAGATCGGTGTTCAGTGTGGTTTAGTGAATCCGGTAACTATGGTCTGACCTGGAGAGAGAATGAATGTGGAAGAAGATGGGGAAAGGTGGAGAGATGAAAGGGAGAAGAAAAGGAACCAAACTAACATGCAGGGCTATATTTATTTTGTCGGACGCAACTGATAGTTTTGTCAACCGTCAACCTAAGCTACTTCATTATCTAATAGTCCATTGGACTTG	CGGCAACAAATTCAAACCCCA	AGCTTAGGTTGACGGTTGACA	1	213	213
Trinity198637	ATTTCAAGTATGCCATTCATTGGGAGGAGGAACTGGATCGGGCATGGGAACACTTTTGATTTCCAAGATCCGAGAAGAATACCCAGACCGAATGATGCTCACTTTCTCTGTGTTCCCTTCCCCTAAGGTGTCTGACACTGTTGTCGAACCTTACAATGCTACTCTCTCTGTTCACCAGCTTGTTGAGAATGCTGATGAATGTATGGTTTTGGACAATGAAGCT	TTCATTGGGAGGAGGAACTG	AGCTTCATTGTCCAAAACCA	15	222	208
Trinity198796	CGAAAATCATAGTTGAGGCTTGGCTGCCAAGTGTTCCATCTGGTGACTGCGCTGTGCTAGCGCTCATTAAGCATTTATTTATTATTGGGATTAGCTAGAACTCATCTAACTGATGGTCTCATTCACCTCAGCTGATGTCATCCTAGTTGTATCCATTTGTTTTTATTTTTGGGCTGGCCTAATGCGTTTTCTTGTCTCTTCTTAGCCT	CCAAGTGTTCCATCTGGTGA	TAGGCCAGCCCAAAAATAAA	26	180	155
Trinity198827	AACAGCCCAGGAGGACCCACTGGCAGTGACCCAGAGGGTCCCACCTGTCGGGCCACGTGGGCAGGGGCGGTGGCGCGCCGGCGGCTCAACGCCGGCGACCATTCAAATGGCAATGCGGCTCGGGCCTGGGTCGGGATTCGCCCACAGGCGTCCCCGAGACGCGCGGTTTGGCGCGTTGGAACCGCCGGAGCACGGTGAGTCCAACGGCGGTGGTGCGGTGGCCGGAGATGGCCGGTATCGACGCCGGCGACGAGCGAAGCGGCGCCGGAGTTCGGG	ACTGGCAGTGACCCAGAGG	CGTTGGACTCACCGTGCT	18	205	188
Trinity198969	GGCTGATCGGCGGCAGGTTCTGGGTGTTGGTGTTTCAGCTGGCCGGAACCGAGAGAGAACACAAGACACTGAGAATTTGCGCTGCGTGCAATCGTGCAGCCTTTTCTGTTTCTCTGCCTTTTATTCAGAGATCAAAGCAACCGTGCCGCGTAGCTCGCTCAACGACTTGATCGTGCCATCCCACGACCACGAGCGTGCACCTGACACACCTAGAATCACGCCGAGGATCGCACAGACCACGTCCTTCGGGACTGACTAAC	TTCTGGGTGTTGGTGTTTCA	TCAAGTCGTTGAGCGAGCTA	17	169	153
Trinity199178	CCGGACACGTGAATCATGGAAAAGTAGAATTCCTTCCAAAATAATTACATCTGAAGGATTAACCTGACAGCAGTCATAAAATTAGGGACACTACTAGGAAAACCCCTATAGGTAACCACTTAGTAGTGGCGCTGGTTATTTGGCCCGCGCTACTGCTACTTAGTAGCAGCGCGGGCTTAAAAACTGCGCTACAGGTAAACCCTAGTAGTAGCGCGGGCACTGTAGGCCCGCGCTACTACTAAGTGGACCCCAC	GGACACGTGAATCATGGAAA	CCACTTAGTAGTAGCGCGGG	2	245	244
Trinity199183	GTAAAAGGACGGGACGGGTTTAAACCTTTCCAACAGCATCCAGGCAAGGCACATAACAAAATTCAGCAGGAGCTCATACTTCATTTGACAGGACACGTGACGGGCAGGCTCAAGATCTCGGTTGACAAAACGCATGACGTATGAGAGTCTCTTGAGTAGAGAAGCGGTGGTAGTAGACAATCTGAACTACTACTTGTGCTGAAAACTGAAGCGTTCACGATCGTGC	ATCCAGGCAAGGCACATAAC	CGCTTCAGTTTTCAGCACAA	37	212	176
Trinity199531	CCGTAAACAAGGTCAAAGCTCCAGCCAAGTACCCAACACGTGAGCGTAGCAAATAGCAATTATGACCGCTTTATCTGGTGCCGACCCCTGTGTTCGAGCTTCAGTGATAGTTCCAGGCTTCACCACAGCATTCCAGCCAAGCGAGCAGCAGTGCGCCAGCTCTCACTTGTGTTTCATTTTAAGTTTCCTTTTGATTAGTTGTATTGGCA	CAAAGCTCCAGCCAAGTACC	GAAACACAAGTGAGAGCTGGC	13	174	162
Trinity199599	CTGTGAGCGATGGCCGACGGCGCAATCCTTTTGCTCCACCCTCGTGCGCGAGGCCGTCGGCTTCCTCTTCCCATTCTTGCTGGCTAACGCCTCGAGCATCTCAGCCATCTGATCTGCAGCTCCTCCTCGCCCTCCTGCTCTGGCGGCAGCCGGCGGAGTCGAAGGGGACGGCGGCAGATTTAGTGGAGAGACATGGATCTCGGGCATCGACGGCGACACAATCCGCGACATTGGTGCGCGGC	TCCCATTCTTGCTGGCTAAC	CTCTCCACTAAATCTGCCGC	68	189	122
Trinity199771	GTTCCCCGTTGCGGTGGCGCTCTCTCCGGCGGCGCTGTGGGGCTAGGGAGGACGGTCTTCCTCCGGGCCGGCGAGGTTTGGTTTTCGGAGGGGATGTACAGGAGTTGGGATCTGTGGATCGGGTTTCCCAGATCCGGTCGCCGCGGACGACCGGCAGCTACGGAGCGTGGTGGGCGAGGCGGTTGGAGCTGCTGCTCTGCTCTGGCGATGGCTGGC	AGGGGATGTACAGGAGTTGG	ATCGCCAGAGCAGAGCAG	88	208	121
Trinity199989	AATTAATTCTGTAATTCGTAGTGGTTTTGTAACTGTAATTTGTATCTCTTATCAGTGTAATTATATTGTAAATCCTAGTGGAATTTGTAACGCGCCATCACTGTGAATCCTAGTGGATCTTATCAGTGATCTATTCCCTGTAATTCGTACTGGTTTTATTAGTGTGATGTATACTGTATTTTAGTGGGTTTTGTGATGCATCAACTGATAATTGTTATTATTTCAATTTATTTGTTTTTGTCGGTTTTGTTTTTTACTCATTTTTTGTGCTGTTATCATCCTTTTTAAAAAATCGACTCGATCTTCACT	TAACGCGCCATCACTGTGAA	TCAGTTGATGCATCACAAAACCC	88	208	121
Trinity200018	GCTTTTATTCATATTGTAAGGTGGTGTATATCTTTGGAGAAGTTAGGATGACTGGTTTAAAGCATTATCGAGGTGCCACAGAGAAGGACTCCGGGCTCATAACCTGTTATATTAACTAGGCTATATGGGAGCAGGACGATGGATACTCTTGGGGAAGTTATGCTCACAGTAGGTCTCTATAGTCGCTGTCGCGTGTGTTCTCGTGATATGTAAGACTTGAC	AGGTGGTGTATATCTTTGGAGAAGT	GTCAAGTCTTACATATCACGAGAACAC	19	221	203
Trinity200057	ATAATCCCATCGAGGGTCCTGCATCCAGTCAACCACCACATGCAGCTCAAGGGTGGCGCTGTTGCATGTTGTTGCTGCCCATGGAGGGGTTGCAGGTGGCTGGCTGGGGGTGGCGCTCCTGCTATGCAAAGTACGTGCGGGAGGAGGCCGGGAACTGCATATAGAGGAAGAAGAAGATATTGAAGCGTGTCGTCCATCAGCGC	CATCCAGTCAACCACCACAT	CTCTATATGCAGTTCCCGGC	21	165	145
Trinity200317	GCCGCGACCTCGCCGGGATGTAGCGAGGAGGAGCCCCCCCTAGCCGAGCGCCGGGCTAGTCCCCCGTCGAGGTCTGGTGGTGTCCGGCAGCGCGGGCGCCAGGCAGGGTCTCCGTCGCAGTGGTCGTCGCGGTCGCCGGGCGAGGGCGCCGTCGCGTGTCGCCGGAATCCTCTCTCTCTGGTCTGCTCTCTTCTGGATGCGATGGAGTTG	GATGTAGCGAGGAGGAGCC	AACTCCATCGCATCCAGAAG	16	208	193
Trinity200424	CGGCACTGCTCGTCGGCGTGGAGTCCTCTCGGCATGAACGACCTCGTCGTCCTGCTGCAGGAGGAAGTATCTGAGGCGAGTAGCAATGGTGTGGCTGTCTCCCCACACATCGACGTGCTTGCGGCTGTCGTCCTCCACGCTTCCTCGCCAGAGCTCCTTCCTACGCGCGAGACCGTCCGGCCGGAGGACAATATACAGTTGGATATATACTTGCCGAATAAGACCATGCTGGGACGAATTCCCTCAATGTTATGTACATAAA	GAGGCGAGTAGCAATGGTGT	CGTCCCAGCATGGTCTTATT	72	235	164
Trinity200803	CCCCAATTAGATATGCCTTTTATGAATATAGAGTGATGGGGGTTCAATTCAAGTGACTTCCAGTCAAGTGTGGTTTTTCTCCCAAGCCCTCGAGAATCAGAAACTGCAGGCTTTCCGTATCTCGCACCAAGACAGTCGCTACTTCCTTGTGCGGGTGGCATGTTGATTGATTCAATGTTTTCAACATCAGTCCTCTTGGTGGACTTCATTTTGCCCTTCCTCATTGTCGAATGACCTAATGACTTAATGACCT	CTGCAGGCTTTCCGTATCTC	GAAGGGCAAAATGAAGTCCA	103	218	116
Trinity200808	GGGCCCGACCCAGTATTGTACAGGATGCACATTATAGCGACAAGGAGCGTGGAATTGGGCTTCCATCAGCAAATACTGTAGCTACGTCTGAAGAAAGCATAAATAGGCTGACACCTGTTAACAAGCACATTTTTCCTCTTTTCACAAATCTCAAATTTTACACATACTTTATGGCATTTTTTAATCATTTTAAAAGGATATTATGTGCTGCAAAATGATAAAAT	GGGCTTCCATCAGCAAATAC	CATTTTGCAGCACATAATATCC	56	216	161
Trinity200908	CCGACCTCGACGATTTTGCACTCTCACTGTTGTGGTGCGTCGTCGTTGCCCCTCCTCTGGCGGCCCATCGCCACCACCTTCCCCAAGCCTCCCATTTGTCGATGATCCCTGTCCCCTGCGATGATGGCAGCGACGCACTCTGTGGGGTCTTTGGCTAGGCAAGCCCATTCATGTCAGCAACAAAAAAACCAGGTGCGACATTCCTCGACTTGGTCCTTCTCAATTTCCACACCATGGTAGCTTCTCCTTTCACCCGTTTGCATC	CTCTCACTGTTGTGGTGCGT	GAATGTCGCACCTGGTTTTT	20	202	183
Trinity200923	ATTTTATGGATCAGTTCAAACTCTTGCCTATACATCTATATTACAAAATCAAGTGAGTAGAACATATATTTATAAAGCAACAGTACGGCAGCCTAATCTCTCGAGAGCAAGAGCCTAATTTTTTTTGGACATATGGTTCAGAACTTCAGATTAGGCAGTTAGCAACCAACAGATTTTCTTGCAGCTATACGTATTGTTCTTCTGAAAGTGTCCAAACCAAATTGATATGTTA	TGGATCAGTTCAAACTCTTGCC	TGGTTTGGACACTTTCAGAAGA	7	219	213
Trinity200959	GTGCAAGAATGATTGGCCGTTCACATGTAGTGTGCATGGCAAGTAGTTACTCTACCTAGCAGGCTAACATATAGCCAGTTGACTAGCTAGCTAGTTCAAAAAAGAGATGCCAAAACAGACCACATAACCAATCTAAAACTGAACATAATCTGCTTTCACAAAACTAAATGAGTGTTGGGTGTTCCACGTCCAACTGGGCGCGCAGTTCTATAATGTACTTGC	TGGCCGTTCACATGTAGTGT	CAGTTGGACGTGGAACACC	13	195	183
Trinity201156	GGCTTCATTGGTGTCTGGCACGGGTTGGCTCCTGCCATCCCCGCCTTCTCCAGCAGCTTCAAAGCGTAGGCCGGCTGGGCGATGTCGATGCCGGCTGGTCCTTGACGTACCTCGATTCCAAGGTAGTAGCTGAGGAGTCCTAAGTCTGACATCTGGAACAGCCCCTTCATCTCCAGCTTGAATGCATCGATGTCGCTGGAGTCGGAGCCGGTGATCACCAAGTCGTCGACGTAGAGGCCGACTAAGA	GCTTCATTGGTGTCTGGCAC	CCTCTACGTCGACGACTTGG	2	237	237
Trinity201161	CCTAAAGCAAAAAGAGGGAAGAATGAACTGAATTTTTGTAGCTAGGATGCGACGTACTTCTTGATCTAGTGACACGAGTAGCACTGTGTGTTCTCTATATTTGCCAATGTTTTTTCCAAAATATTTGTAGGGGACAAATCTGTCCCTGATGTTCACATATTTTATGCCTTGAGTGTGCACTATGATCCATCCAAGTAGAGGTTACCATGTGAATGATACTATTGTGGTGAAGGCTGAAGTTGCAGCCTGCAGAATGTATTACCATTTGGCTTTCAAACCAAAAAAGGAAACTATTTTCGTTTTCCT	TTTGTAGCTAGGATGCGACG	CAACTTCAGCCTTCACCACA	34	241	208
Trinity201199	CGGCAACACAGATCTTTCCTTATGTTGTGTCCACAGGAGACTAATGCTGGGTAGAAGTGAACGGCATTACTTTTCTCAATGTCTACAAGGCACCCAATGACTCGACAGCTATCCAGCCACTAATCAACTGGACTCCACCGCCAAACTCCGTCGCTGCTGGGGACTTTAACTCGGTATATTGGGCTTGGCAACCTGGCGTGGAACGTCCTCATGGACAAGGAGAAAT	CGGCAACACAGATCTTTCCT	TTCCACGCCAGGTTGCCAA	1	203	203
Trinity201308	GCTTCTAATTAGAAGGAACACCAACAGCGTTCTGTCATGCCGTACGCTGCTACTTAAAAAAAACACCGCGAGTGACCTTCTTATTCTGCATGCTGCTAGTATTAAATTTCAGATTTAAAAATAAATACACCAAACTATCCAGCAGAATCCATAGATTGCATACAGTTTATACATACACATCACGTATAAATACTCCTACAACTTATTGATGCATAGATAAATACATGGGCACACAGATACAATCTTCTTACACATCATCTCTCTAATCTAATCTGGAGAAAAAAGAACAAAAAAAGAAAGAAAAAATCTCTAGCTTCAATCTCTGCCTTGTGAACGATCCATCCAATGGCTTCAGTCCGACAGCGGCAACAGGCGAAGGCCGAGGAGAAGCTGTCGATG…	ACATGGGCACACAGATACAATCT	GTCTCCACGTCCAACCACTC	223	759	537
Trinity201413	GGTTGATTAGTGCCGAATATAATGAAAGCAGAAGAGGAAAGGACTTTCCCTGGTAGACGCGATGCGTCTTGACTCCGTGTCGTATACTGCAAGTTGATGATGATTTGCACTGTGTTGGAGTCGGGCTCTCATGGAGTCGTCAATGCTGATCTCCGGCACGGTGAGGGTACTGACGCAAGTTGCCATGGGTGCGGCTTTGAGTTCAGCGGAGGCGCCGAGTGCCAAGGAATCACGACACCATTACGTGCTCTCCGACTGGTGAAGACGTC	CGTCTTGACTCCGTGTCGTA	GTCTTCACCAGTCGGAGAGC	64	265	202
Trinity201471	CGAGAGCGGGCGTTGATAAGAGATGCAGCAGTAGAGATGCGTACCTCCTGTTTTCTTGTAAGCAAATAGGCGAGCATGGAGCAAAAGAGGAGCCTTGGCTCGAGACATTTGAGCTGGAGCGATATGACCCTAGCGAAGAGGATTCGATCCTCTTGGTTGATCTGGAGATCTGGAGAACCGGAGCCGAAGGAGACGCCGGAGAAGAGGGGAAAGGAGGCCTACCGGCCTAGTACGGTTTCCTTCCCGATTGGCATTAGGGGGCCGGGGAGAGAGGATG	AGCGATATGACCCTAGCGAA	ATCGGGAAGGAAACCGTACT	117	247	131
Trinity201578	TAACGATGTACGTTGGGATGTAGATGTTCTTTTTTTATCTACAACCCTGATATATGAAAAAATTACACGAGGCTGACAATTCAGCCTTGTACCCTCAAATTGTGCGAGGACCTCATCACAATGTTCCTTCTACAAGAAATAATAAAACTAATAAGTCGTCTAAGAGTAACCTGTGTAATGACAAACAACACTGTTACTGCATGAATTTGAATGGATAATTGCGATGCGCATTTACTACGACAATGATGAGAGGGT	TGTACCCTCAAATTGTGCGA	GCATCGCAATTATCCATTCA	87	226	140
Trinity201618	GTTCAAATGACAGATTCTAGGAGGATGGCGAGTTGCAGAGCATAAAGAACAATATGAAATTTGCATCCACTTCTCTTGTTGTGCATAAATCCTAATGAAGCTGGACCATTGAGCAGGTAGAGGTACAGAGTTAGAGGCCATGAAATTTTAACAAACACATTGCTACTAAAGAATGCGCCTCCTAGAGATGTGGCATTACTTGATTTTCCTTTCGGGTGTGAATCTTGTACTTGGT	CAGATTCTAGGAGGATGGCG	GATTCACACCCGAAAGGAAA	10	223	214
Trinity201688	ATTATATTGAGTTATCATACCTTTGTTCAAGGTTTAACAGAACCACAAAAATTACAGCAACGACCGCTATTTACAAACTCTATTCAGGCTAAAATGAACATGTACGAATTCTGCGACGTTTGGATTAATTTAGTATGCTACAGACCCATATAAGTATGCCATTTCTTAAATATATTTCTAAAAAAATGGGAATCAGTATCCGACGTATGCAAGAAAAATTAGACACACT	AAAATTACAGCAACGACCGC	CGTCGGATACTGATTCCCAT	47	204	158
Trinity201717	CAATGCACCTCATGTCAACATGAAAATCAAGTGGGAAACGACTTGGAAGCGATGTCACTAGATATTTTGTTGTGTTAATCTAGTGCATTAAAGAAAATCTGACATAATAATATTGACTTCAAATTTGCTCATACTTGCCACAGTTTTGCACAACTATATTCAAATTTTCATTTATTTTTTGAATTATGAATTTATTTAAAATGAATATGGAGACTTTCAATATGAATTAATAATCGTTTCTCCACCATACAATCC	AAACGACTTGGAAGCGATGT	GGATTGTATGGTGGAGAAACG	35	254	220
Trinity201949	GCGACGGACTGGAGGCACAGACTGCCTTGCCCTGACTTTGACACCGCCTACCAATGCCCATCACAGGACCGCCCGACCCAACCTCCATCTTGATGGTAAGTTTCTTTCATCTTCTATCTCATATACTAGATGTCTAGATGTGATGTGGCCTCCTTCATTTTAGTTTTGGAAAAGGATTGAAATTAGTTTTTGTGCTTCATACGATTTAATGTCCGGCAATATCATCAACCTTCAGCGAGCAGTGACTCTGAACTCCATCGCCCAAAATGGCC	CTTTGACACCGCCTACCAAT	ACTGCTCGCTGAAGGTTGAT	35	242	208
Trinity201966	GTCCTCTCCAGTATTTGTGTATTGAAAAATGTAGCAATATACAGTGTAAAATTTTGATTGTTCGGATGATGCCAGAAGAGTCTTGGCATTTCCATTTACACGCCAGACCTGTAAATGACCAGTGCAATCAATATAAGACTCAGGTTCTTCTGTTACAGGTGCACTTTTCATCAAGCCCTTGACATCTAATCCTTGACTTTTGAGGAGAGCTGCAAC	TTTGATTGTTCGGATGATGC	AAGGGCTTGATGAAAAGTGC	52	179	128
Trinity202008	AAGTGCCAGCTGTCAATATGGAACAGGAATAAATATAGAAGTAAGAGCAATCTGTTCTGTTATTGTTCATTTTACAAAATTCCGTACGATCCAGCCACGCAAAAAGGGCACTGTACTCTTTTATTTCATAAACTGACCATTCAGCCTAAATGAATCCCTGTTATAAGGGAAATCTGGATATAGGTCAGTGCAAAACTTAAGAGTCCCAA	AGTGCCAGCTGTCAATATGGA	TGGGACTCTTAAGTTTTGCACTG	2	208	207
Trinity202049	GTGCAGTTGTTCAATCAGTTCTGAGTCCATTCTTAGGATGCAGAGATCTGTATAATCTATGGTTTCATGTTTTTGAATCAGATCAGTTGATAAAGTTGTGATCACTGTACTTGTACACTTATGTCGTTTTTCTCATGTATATGCCCATAACATGCTGTTTTGAAGGGCCTCAAACTACATGTGTTTGTTATGTTATATAGTCCAGAATGTTTTGTCTGAGAACAGGC	GAGTCCATTCTTAGGATGCAGA	AAAACAGCATGTTATGGGCA	22	160	139
Trinity202284	ACGGTACACACACATAGGAAAAATGGATGATCAGGTTCATGTGTGTATGACAATAAATCAATCAATCATGAGAAGTTGGCTAATACCATGCTAATGCAGAATACAACCTCTCACGTCCCCATTACAAGAGGAGGAAACTGGAAGGCGGGTGATAGGCGCCGGCCGCGCCCCAGCCGTCAGATGCAGCCCCGCGTAGCCGTCAGATCCCTCTTTCCCATCGCTTCCTTCTCACCGCGCACAAGTTCTGAGAAAGAACACATGGGCACATGGTGGCCGCACCTCGCTGTCGCGTCATGCTGCGTGC	TGGATGATCAGGTTCATGTGTGT	ACCATGTGCCCATGTGTTCT	24	271	248
Trinity202345	CACAGTACCAATTTGTTTAACATGGGTTCATTTCCTAATCAATGCCTGGTACTGATTTCTCCCAAACCTATTGCAAACTAGCTCACAAAACTCTAACCAGCTCATCTTCTCTACCTTATGCTCTACTGATTGCAACCATTGCTTGGCATACCTAGTAAAATAAAGCATAGCATAATCCTTCCAGTACTCTTCAGCAGTTCTACTGAATGCAAAATACTTCTCAATGGACTTTTTCCACCACTTAGGGT	GCCTGGTACTGATTTCTCCC	TGGTGGAAAAAGTCCATTGAG	43	239	197
Trinity202348	GGTGAATCTAGATGCTATGGATAATGTCTGATTTCAACCCCATCATGTACTACTTATAATATGGAGGCAATGGTTTAATTTGGTCTCACTTTGATTCTGTTGCAACTAGATATCAAGTTTATAGCATGTGAACTCTAAAGAGCAGCAACTAAATGTTGTGCTCAATCACTGTCTATCTACTCCTTGACTGCAAATGTTCTACTTCTGTGAATGCATCAAAAAGGATGAAATCCTATTTTAC	TGGAGGCAATGGTTTAATTTG	GGATTTCATCCTTTTTGATGC	61	232	172
Trinity202393	CCCGGTTGCAGCTCCCCACTGCGTGAACAACGGCGAGCGGTGGCCCGTCCTTTTGTTTTGCAACGGCGGGTAGGAGCAGCAGCTGCAGAAAAACTATGATCCTCCAGACGATGCACACGAACGCGAGAAGTGGCTTGCAGCAGCGCTGGACTTGCCGGCGTGGAGCCCAATCTAGAGGAAGAGGAAGCAAAGGGAGCGAGCAAGCCTGCCTCCAGCCACTCCCTACCTGCTGCTTTGTAGCACCGGCGATGCCCTCGTAGCAAC	GTCCTTTTGTTTTGCAACGG	CCCTTTGCTTCCTCTTCCTC	46	193	148
Trinity202533	CCAGCACACATCTCTCCCCCGTCTCGCTGACATCGACTTGCAGCATGGTGGCCCATCGCAACATCAGATGCTTCCGGCGAGCGGCCTCGCAACATCTGGGAGTCTCCGGCACTCCCGCCGGCGAGCGGCCTCGTAACACCGGATGCTTCAGGCGAGGAGCCTTGCGGCATCCGAGATTCTCCCCCAGCACCTGCGCTCCCTCGCCGTACCCACCGCTGGCCTCGCAACATCCGCCGTCGTAGCTTC	CTGACATCGACTTGCAGCAT	AGGTGCTGGGGGAGAATC	26	191	166
Trinity202665	CGTCGTCATCGCCACCGGCGACCTCGCCGCCACGGCCCCCCAACATCTCCCACTCCGCTCAACTTCTCTCCATGCCATAGGCGCAGATCGAGCAGGCCACATGTTGCTCCTCGATCCACCACGGCCGTCAACAGGTCCACGCCGTCGTCAAGGCATTCGACCTAGGACGACGACGGAGGTGCTCGCGCGCCGGGGGGAGGACTGAGCGAGGAGGCTTCCTCCACGG	GCTCAACTTCTCTCCATGCC	GTCCTAGGTCGAATGCCTTG	56	167	112
Trinity202686	CTTTATCATTCGCCTTTTGCACTCTGGCTTGAGCTTCCCTCAGTTTTTGTTGGTTGGTAACATCAGCAGCCCCAAGATCTTGTAAAGGATTCAGCACTCCCCCTGCACCTTGTCAGAATAAGAGGTCTGTTTCAGCCCAGCCACCAAACCAGGGGGTAACGCAGCACTAGATGATTTAGCAACGGTAGGACTCATATTCTCCTTGTCTCGCCACTGAAAGCTAGAAGAGTTTTCCTCAGCCAGTATCTCCTCTTCCACTTTATCCTCAATTTCTT	ATCATTCGCCTTTTGCACTC	TAGCTTTCAGTGGCGAGACA	4	222	219
Trinity202892	ACCAAATCGACATATCTCTTTAGTTCATTATATTCCGAATTAATTATGAATATTGTGTTCATTATTGAACTAATTATAAGAGTTGTACCCGAATGAAATGTTAAAATGGTATTGTGGTTCCTACAATGGAAACTATCGGGGCAACTTTATAGTACAAATATACTAATGTAAATTTTGTCAAGGGGAACTTGAATCCATTACCTAAGAGTTTAGCCTAACAAATGCAGGTAGGTTTGAGCCAATTGAGAGTATTCTGCTTTTGAATGTGAGCTTAACTCACATTGTTTGAGGAAAGGATGTACGGTG	ATGGTATTGTGGTTCCTACAATGGA	CACCGTACATCCTTTCCTCAA	106	306	201
Trinity202920	GGGAAATGGCAACATAACTGAAGAAAACAGAGACTGATGGTGGACCAGGGGAGCGGGTAGAGTGGCTGTCTAGTGGGCCCCTTTGAGCGCCTGTGTGAGCTGGGTGTGTGGCTTCCAGCATGTGTGCGGTGTGATATAAACTGCGAGTGTGGCGTTGTAAGAGGCATCGAAGAATTGAATGAAAGTCTAATTTCCCCGTCTCTGTCTTTCTT	GAGACTGATGGTGGACCAGG	GCCTCTTACAACGCCACACT	29	164	136
Trinity202952	TTTTTTGGAAAATGAAGTATGAAGTAATTGAAATAAGTGATTGTGCTTACCAAACAGACTGCGGGGAGTACAGCATATGCACCCCGGGGCAATGTACTTGTATACATGAGAACTATTTCAGTTCAACCTACCTCAGGCCGGTGAATGAGCAGAGACCATATCTTGGTTGCACACCAGTAACTCCAATCTCTTGTCAAGAAATTCGACACGATCGGCT	TGCTTACCAAACAGACTGCG	CCGATCGTGTCGAATTTCTT	43	214	172
Trinity203034	CGGTAGTGAAGGGTCGAATCCATTGGTAGGGCTCACCCTTGACCTGGTTCTAGAGCCGTGATCTTGGGCCGCCAATCCATTTGTGTTTCGGGCTCTTAAACGTAATCACATACAAATGAATGTCATGGCATATTGTTTGCTACAATGAAAACAATTGGATAAGTGATAAACGTTGCTTTTGTTACATCACATGGACGTAAGCTTTTCTTTCGGGATGGCTGCATGGATCGACTGTGCAGGCCCTAACAGTTTGTTTAACCTCC	GAATCCATTGGTAGGGCTCA	TCCCGAAAGAAAAGCTTACG	15	214	200
Trinity203065	GTCCATGGTATTCATTTTGTAGGGTGAACCCTCCGGGAGTACGCAGAAGGTATCCGTTTTGAGGAGTGGCATCTGCAACAATAAATGGACCGTCGTAGAATGGTTCTCCTTTATGGTCTCTTTTTCTTTGCCTCAAAACCCAATCGCCTTTTCCGAATACTCTCAGGCGAGCCTTTCTCTCTTGAATGTAGGAACGAATTTCATCCCTTGATGCTTTTCCAGTTGCGACATTCATGCGTGCATTTT	TATCCGTTTTGAGGAGTGGC	GGAAAAGCATCAAGGGATGA	50	219	170
Trinity203082	CGGAGAAATGGATGTTTTGTCGGAGAAATGGATAAAAATGGATGTATCTAGAACTAAAATACATCTAGATACATCCATTTCTCCAATCATACTTTTAGTGTTCTATGATTGGAATAAAAGTATGATTGTTTATTCAATCCAAAGAGCCTCACTGGGGGTTGATAGTCTTTCGTGAAGAGAGGGGGCAATCATGAAGTGGCTACCAAGAAGTGTTCTCGTGCCGTCGTAAACAGGACGATCTCACGACAGGCTGAAGTAGGCATGAGCGACTATACATTTGCGACGTGTTAGACCGAAC	TGTTTTGTCGGAGAAATGGA	ACGGCACGAGAACACTTCTT	12	223	212
Trinity203134	CTTAGACGGGGATGATGGTATAGAACAGAAGGAGGATGGTGATCAGGAGAAGACCCCTCCACAACCTCCCCCATTCATCTCTCCACGGGATAGAAAGAAACTGAAGAACTCAACGTCACCGAAAAAAACTAAATATTTGGCACCATCGGCGCCCTCCCATGCGGAGGACCGCCGGGCCTAATGTATTCCCTTTGCTGGAACTGCCGCGGGTTGGGCGACCCCGCGACAGTTCAGGAATTGCGCAATATTGCGCGGGAATGTGCGCCGAC	GGAGGATGGTGATCAGGAGA	AAGGGAATACATTAGGCCCG	30	191	162
Trinity203182	TTTGTTTTCATCATTTGTTTTGTAGTCTTGTTCATTAGCTTATCGAAACAAAGATGTGATTCACTTATTCAGACATCATAATTTTATCATGTAGCAAATCCAATCACCCCAAGCAAACATTGATTCCTGAACTCTCTGGTTGGTTCATTGTAAACTTTATGTTTTATAGTACTGGTTTATGTATGCCTACCTACACAGATATTTTAGTACTGG	GCTTATCGAAACAAAGATGTGA	TGAACCAACCAGAGAGTTCAG	37	146	110
Trinity203215	CGAGTACGCCGACAACCAGTAGTAACAGGTACGAATTCATCCCCTTTTCAGTCTATAAGTTTGGACTTTTGTAATTTATATCTACTCCAGGTTGATGTTTGAATGTTCAGTATTGTCCATAACTCCATGTTATTAGAACCAGTGATTGATTAGAACTAGAATTTAGAAATGTAGAATAATTAAATTCATTTTCATAAATTGATGTGAAATTCATCAAGCTTGTGTTCCTGAAGTATTTGATGTAGC	CGAATTCATCCCCTTTTCAG	GGAACACAAGCTTGATGAATTT	31	227	197
Trinity203334	GCCTAACAGATCTAGTAATGTGGCATTAATTTATTTCCTCCTTTTCAGATGTAGTAAGCATTTATTTTCGGATCAAAACAGATCACGCGGACTGCAATAATGCTGAACTGCTTCTCCTTGTACGCTGGAGTGTTAGTAGAGTACTGTGTAGTGTGTTTGTGCTGTCGTGACTTCGTGAGACTCGAACTGTAATTTCAGCTGCTTCTTTTCGGGCATAAAGATAGCAGCAGTCAGTAGGGGGTAGAGGTAAACCACCGTTAGAT	GCCTAACAGATCTAGTAATGTGGCATT	GGTGGTTTACCTCTACCCCC	1	256	256
Trinity203578	GCCCGCCACGCCGTTTAGGAGAACTGAAGAGGAAGCCATGGACAGCAGCATGGAAATCCAATCTCTCCAGCGCGCGCTAAATCCTAGTACTTGCAGCAATTCTAAAATATACTCCCAGGAGATCGAGTCGAACGCTTTAGCTATATCTAGCTTAAACAGAAGAGCCGGCTTTCTATTTCTATGCAGTGATCTAACGCAGCCTTGCACGTAGAGGAAACTGTCGTGTATACATTTTGTCTTCTGAAATGCACTTTGCGCAGGTGAAATGACCTCGCC	ACGCCGTTTAGGAGAACTGA	TTTCCTCTACGTGCAAGGCT	7	216	210
Trinity204049	ACACCCGCAAGTGGCAGAGCATGCCGAACAGAAGCCCAACAACACCTGCTCCGCCAAGCCAGCAGACGCCAGGAAGAAAAGCAAAAGAGGTGTGGACCAAGAAACCAAAGCAAGCCAGCCTCTCCCTTCATCCCATCCACCTCCATGGTGACAAGCAGATTAGGAGAGAAACCGAAGCTGAACCTCAGATCTGGCCACAAGGTCTCAGATCGGAGCACCTGGGCACCTCCAGCCATCACGG	CAGAGCATGCCGAACAGAAG	CAGGTGCTCCGATCTGAGAC	15	221	207
Trinity204186	CCGCCGACGTCGTTGTCTTCTGCCACCAAGACATCCACGAGCTAGCGGTCGTGCGTCAGCTTCTTCAGTTCTATGGTGATGCCACACTGGCTTGCGCACTAACTTCGCGAAGTGCTCCGCCTCGCCCATCCAGTGCCCGCCGGCGATCTGCGATGACATTGGCAATGCCCTTGCATGCCCAGTAAAGCCATTCCCTATCACCTACCTTGGGCTACCC	CTATGGTGATGCCACACTGG	GCCCAAGGTAGGTGATAGGG	70	211	142
Trinity204220	CCCCCCTTTCTGCTTCGTCCTCCACGTGAGGAGGATGAGCGCCCAGCGCACGCGCCAGGCCGCCTTCTCTCCAGCGCCAGCCAGATCCAGCCACTGGGCCGGCCCGTCGTCGCACCCGCTGCGTCGGCCCAGCTCCGTCCGCCCCAGCCGCCCCTTTGCCCAGCCTGCGAGCTCCACCGACATGGGCCTCGACCCACAAGGTGAGCTGCTTCTGTTCGCCGCCCCTGTGC	CTTTCTGCTTCGTCCTCCAC	CGAACAGAAGCAGCTCACCT	5	217	213
Trinity204410	CGACGGGGGGATCCTCTCTTCCCTTCGCCCCAACCTCGCCGCCACACACATCGTGAGGGCCGATGTCGACGCCCCAGCATCGTCGACGGCGCATCCCGGCGCCTACCAACGCCGGCCTACCCCAGCCTCGGCTGTCGCGCGTCGGCAAGCAACTGTCGTGCTGCATCTCACGCGCAGCTGGCCGTGCTGCATCTCACGCATACGACGCAGGCCAGCAGCGCACCGCCAAGCTAGCACACAAGCAGCTGGAAGCTTGGCTAGCTAGCTTGGCCCGTGAAGTGCGCGCCTTCGGTCTTCTCGGGCCTCCACGACAGCGACGAGGACGCGACCCTCCAGGACGGCGACACAGCCCTACACGACGGCGACGGGGACGCGACCCTCCAGGGACGGCCTAGCGCG…	CAAGCTAGCACACAAGCAGC	ATTGGTAGGTTTGCACTCGG	226	685	460
Trinity204420	CTGAGATCCTAGTTGTAGGATTCTACGATTCTGCGACCCCACTAGCACCACACAAACATGACTTAAAATGTGCCCTCAGTTGCACCTGCTACCTGGTACCTGGTGGGATTGTAGTGTAGTCACGCTCCTAGTCGTGGTCTCGTGGAAGCCTGTGGTATAAATAATCATCCATGCTCTCAAACCTAGCGTGTTTGGTTGTGTTCCACCCCTCAGTTCAAATTGGTAAGTAAACACAAGATTACTCACAGAATTATATGGTCAG	CTGGTACCTGGTGGGATTGT	TTTGAACTGAGGGGTGGAAC	92	218	127
Trinity204435	TTTTTTTTTAGGAGAAGTACCATGTATTCATTCATAAAAGTAGGAACATACAATATACATGGCTTCGCTCTGGAACAGCCCGAAGAGACAACACACAAGGAAATCTACAGAAAAACCCATAAAAATAAAAAAAAAATTGAAAACTAATCTTTGGGGTTCCTGCATCCACCATCATCATGGCCAAAGAATCCAGCCGCCGTCGTCACCAAAGCGTTCGCCGGAGGGAAGAAACACAAGCCTCCAACTTGCCAAGATCCAAGATAGTGCCATAACAGCCAAGCTGCGTTATGAGCCTCTGAACAGGCGCCGTCACAAGTGGCGTCGCACATGTCGATGTGGGTCGTCGGCCGAAGAAATACTCCACACATCTTGGATCGCAGTCTTGAAGTTCTCGAGTGG…	ACCGAATAGGTGCCTTTCCT	ATGGATTCTTCCTGTGGACG	942	1229	288
Trinity204521	CCCAAATCCATCATCATCGAGAGAGAAAGAGAGCAGTGTGCCGCCAGCCTACTGCAGAGCGTCGACGCCGGAGGAAGGAGCCGCCGTACGCGTCGGGCCTGTGCCTCCGCCGCGGGAGCCACTGCCGAGCAGTTGGCTGGAGGAGAGCCTGCCGCGGAAGTTGGCGCGGAAAGCGGCGTTGCCGTCGTCGGATGTAGCGACGCGCCGCTGACTGGAGGGGAGCCTACTGTGGAAGCTGCCGCGGAGCCGATCGGAGAGAGGAGCTCTGCGCTACTGGATGCCGCGATTCGTCGCTCGAGGAGCTAGGTCGCCGGTCGGGCCCACGTCTCCACCGCGAAAGCCAAGGCCAAGCAGCCGATCGGAGGGAGGAGCGTCCCGCTGCTGGTGGCCGCGAATCGT…	CCCAAATCCATCATCATCGAGAG	CATCACCTCCACATCAACCGA	1	526	526
Trinity204983	CTGGCTTCTTCGGTGATGCTGCGATGGCACATGCTTCGACGCCCGCGGAGTTGACGTCGTCAAAGACGCTACTACAAGCATTGCTAGAAGGGAGTGTTTTGCACGTGCTGCATGGGAGAAGATGAGTGTGATGTGCTATGAAGGAAAGGACGAGTGGCTGTGATCAGGCGCATCGAACCGGCGAACGATAGTATCGATGCCCAACCAACACTACGGGTAATTCAGCTTGCATCACATGTGTAGCTTCAGG	CTGGCTTCTTCGGTGATGCT	CCGTAGTGTTGGTTGGGCAT	1	216	216
Trinity205066	TAGCGGCATAATCATACCTTCTCTTGCTATGAAAATTGCTAAAGGGATAGAATTCGGCGATGAGCGACTCACTAATCTCAAGGTATTCATAATAATTACTTTGATGACTTCCCTTCCGACATCTTATTCATTGATATCATTCAAAGTTCATATAAGCAAAAGGTATCATTTCTAGTGGTGAGTCGATTCTAACCAAAAAGTAGGAACTTGGAACAAATAGCGATTTTGCTGCAGTATAAGAACGAGCTCGGTTCGAAGGAG	TTGATGACTTCCCTTCCGAC	GCAAAATCGCTATTTGTTCCA	100	228	129
Trinity205130	GTCTAGAGAAAATACCTGATTATCATGTGGTTAAAAGATGGACTATGGACGCTAGAGACATATTACCTGAACATCTAAAGCATTACCAGAAGGACCAAGGTCGGATTGAAACACCTACTTTCAGACATACGAGTCTGTATAATTCTGCTCTTGAGCTTGTTATGCTTGGTGACACAAATGTTGAAGCCTATTTGTGTGAACAAAGTATAGCAGATGCAAAGTTAAAAGTTCA	AAAAGATGGACTATGGACGCT	CACCAAGCATAACAAGCTCAAGA	33	171	139
Trinity205154	GCGGACATCTTTCAAATTCTTGACCAATTTTTGAAATCATGAGCATTTTTTTGAATTCGTGATTTTTTCCCTAATTTGTGAACATTTTTTAAAATCATTAACTTTCTTACAAATTCGTGAACATTTTTCGAAATTGTGAACAATTGTTTGAAACTCCATGAACATTTTTTGAAATTCACGAATATTTTTTTCTTTTGACGAACATTTTTTGAATTCATGAATATTTT	GCGGACATCTTTCAAATTCTT	ATGTTCATGGAGTTTCAAACAA	0	164	165
Trinity205155	AGTCTTTTGCATCCAAATCAATCTATTCAATACGTTTGATCTGCATGGTAATAGCCCTTTTAAGTAACTTGCTCACTTAGTATAACTTTAGTACAAAGTAGTACTAAGTGAGCGACAATTAATTTGGATTGGGGGGAGTAGTTAGTTTTGAATTTGTGAGATTGCAAGTTTCTAAGACTGTGATTTAAATGGGTATGTAAAGTGAGCGTTGCTATGTTTTGTGCGGTTGCTGCGCACCTACATGAGAAAACAAGCGCCG	TGATCTGCATGGTAATAGCCC	CAACCGCACAAAACATAGCA	36	228	193
Trinity205168	GCTCTTCACGGTGGTTGGCACAAAACTTCTCTACACTACTGCATATCATCCGCAGACTGATGGGCAGAGTGAGCGCGTGAATCAGTGTTTGGAGCACTACCTATGCTGCACTGCCCATGATACCCCTTGCCGCTGGAAACGTTGGCTACCCATGGCAGAGTTTTGGTACAATTCAAGTAACCATAGTGCTTTGGGCTGCTCCCCGTTCAAGGCCTTGTAC	CAGACTGATGGGCAGAGTGA	CAGCCCAAAGCACTATGGTTA	52	197	146
Trinity205325	CGAATGAACTGGATACCACAAGATAACAGTTTGGACGTCTCTCATACATGTTCTCCAGCGTTACCACGTTAGGATGTCTCCATTTATTCATCAGGCGGAGCGAACAAAGGATTTCTGATTTATGACCTGGTTCATACCTTCTCACAAGACAATCAGTGGTCATCATTCCTACAGTATATTTTCCTTTTACCCACTCAGTCTTTTTGTCATCGGAATCAGTAAGGTAATTCTTCTTCCTAACTTCAGTCACAATGCAAGTACGCTTTCCATC	CATGTTCTCCAGCGTTACCA	TGGAAAGCGTACTTGCATTG	46	268	223
Trinity205482	CGGCGGATTAATAAACCTACACGACTCATGCTAATTTTGTGGTAATTATAGCTAACCTTCCTGCATGCACATGCGGGTTTGTTGAGCAATAAAAGGAGTACGTACCACCAAACGATGTGCCTGCTCCCGTTTCGGTGCTCCCATCCGTGCTCCTTCTCCACCCATTATTCATCCAACGGTTACAATATTTTTTCGCTCCCCACATTCCTTTTAATAAAGAGCCAAAACAAAAGTAAAACTCTCGGTATATTCCCTCGTGTACGTATTCTTCTTC	ACCTACACGACTCATGCTAATT	CGAGGGAATATACCGAGAGTTTTACT	15	257	243
Trinity205542	ATCGAGTATTACTAACAATGGTGCATATAGTCCCTGATTGCATAATTTGGTTATCTGTGGTAAACAAGCATTTTGAGGTACAAATGATACATAACAACAGATTACAAGTGATGAAGCGCAAAGAATATTATTAAGACAGACGCTGTTCTGAATTTATTTCACACCCAGCGGCACAATAATGTGAAGCAACCAACAAAAAAAGGGTGTCAAGTTTGACTGTAGGCCCTTCAAAAAACACTTCTACAGATAGGACAAAAAATGTGCATAAGAC	ACAATGGTGCATATAGTCCCTGA	TGAAGGGCCTACAGTCAAACT	15	230	216
Trinity205704	AGGGCACAGGAAGAAGGGGTCATCCGCAGAGCAGGAGGGCCGCAAGGGCATCGCCTGCACTGAGGACGAGCACAGATTTGTTCGTGCCTCCTGCTTTCCTACACTTTTGAGTTGCTTGCTGCTGTGGATGGATGCTTGGTTTGATTGATGGATTGCTAATTTGACAGTTTTGTTTAGAGAATCTGATGATTGATCAATGTAATGGTCCTATGACATTAGGGAGGGTATTGGAGATCCAATGCTTGCGTAGTTTACCTGCTCTCATGGTACTGGGGTGTGAGTGGATCTCCTCAGGAATAAGCGAAT	GCACAGGAAGAAGGGGTCAT	TCGCTTATTCCTGAGGAGATCC	4	304	301
Trinity205741	CATATCTTCTTTGCGGTGGTTACCTGCAAGAAATAGCTCAATCAGTGATTACATGTTCATACGAAAGAAATATCCTTCTCAATTAGCGCACCCTCATAAATCAAATACGTGCATAAAATTCAATCAGATATATTCTTGGCATGATTCAGTTTCTAAGCATAGTTCCTAGCATGATAATTGGAGGGAAGTAAATACAACTTGAAGACAGATGGACTAACCATGCCCATTAACACAGTACTATAACTCAAAAGGTAGAACTGATAATTTCTATATATCAAGG	TTCTCAATTAGCGCACCCTC	TGGGCATGGTTAGTCCATCT	75	225	151
Trinity205776	GTCCAAATTTCCGCTGAATTTTTCTGTGCATATCTATTTATATCGTTTATGAATCTTTTTTTTTCTGTTCTTAATTGTTTATATCGTTGATGAACTTTTCTGAATCTTCATTTTTTTCTGTTCTTATTTAGTCTCGCAAGTGCAACTTCTGGAAATGGGAATCTCTAGTAACAAATGGGGCTTGTTGTAATCTCTAGTAACAAATGGGGCTTATTCACTCTTTTAGTTCTTTCTCTTTCTTCCCCTTGTTTTTTTGTTG	CGCTGAATTTTTCTGTGCAT	TTACAACAAGCCCCATTTGTT	11	189	179
Trinity205828	CGGGGTAGTCCTTTGACAAGTACCTTACCCATGAGGCGGCGACGCCAGTTGGGACTAAGTCACATTTGTTGAGAACAAATATCAAGTGTTTGTGAGGAGCTTCTTCTTTGATATACTTCTCCACACTCCGACAACGGGTACCTAGTGGATCTCGAGCATCGAGCACATGAATAACGACATCTGATGAATCAATAACTTTGTAAAGCTCATTCCATATTCGCTTGCTTTGACCCTTATTGAATATAGCTTCCCGC	CGGGGTAGTCCTTTGACAAG	ATAAGGGTCAAAGCAAGCGA	0	236	237
Trinity205907	ATCGCATCTTTGGATATTGTCGCCCGACAACATGTTATTAGTGGTGATGGATTCGTCTTGTTACGTGCACAACTCTGCACGCACGCACGCACGCACGTGCGGCATCACTTTTACTTCCCCTGATTGATTGAGTTCAAGAAATGACACCACGTACCTATGCAAATGCGCAGTGATAAAAGAAAGCACAACGCAATGGGCAAATGGGATGCTTAGAGCATCTACAGCCGGGCGACAACAAACCCGCCTCAAACGTCCGGGCGAACGGCCC	GCGGCATCACTTTTACTTCC	GCTCTAAGCATCCCATTTGC	98	215	118
Trinity206050	ACTCACCAAACATCCCTTTGGACCACTTCACTTTTTTAATTTCATTTAGGCCCGGGCCAAGTCAGTGGGAGGACCCTGTCGGGCTCACGTGCTTCTCTGCTTGGCAACGAGAAACCGACGTTGTTGCCTGCTGGGGCATCCCCACTACTGATACACTTGTAACATCCCTGACTAAACTAACTCAAGTTCTGAAAGTATGAGGACCAATGACTAAAGCTCGC	CTCACGTGCTTCTCTGCTTG	GCGAGCTTTAGTCATTGGTCC	83	220	138
Trinity206178	GGCGGAGCGGGAGAAGGTGGCGGGGCGGGCGAACGTGGCCGCGAGCAGCGGCGGCGCCTGGGGGGCCGGAGAGGGAGGCGGCGAGGGGGAGAATGAGGTGGGGCGGGAGAAGGAGGCGGAGCGGGAGAAGAAGCCGGAGGAGTGGGAGGAGAGAGTGGGGCGCGGGGAGATCATGGTGGTGTCGAGGGCAGGGCTCGGTGCGGATGCGCAGAAGAGCCGAGGCTCCGAGGGAGGCCGGCTGCTTTTAACGCCGGACGAGGATGCAAT	CGAGGGGGAGAATGAGGT	CCTCGACACCACCATGATCT	81	186	106
Trinity206595	CTTTCCTTGAGGGTTCCCGCTTTGTATATAGCCGGTCCGTGAAGGAGCATTCGCGGGACATGATTGCACTCGTGACTAATACTGGTCTGCCTGGGAACGTCATCGCAGCTGCGCTTGTCTTAAGAATGTAAAGCTTACCGGGAAGGCGGCGTTCCCTTTCGGCTACTAATTAGGACCCGATCCTAAGCGCCATTGCCGGGACGTGCGCACTCGTGGGCATTCCGACAACGAGGGG	CTTTCCTTGAGGGTTCCCGC	CTCGTTGTCGGAATGCCCA	1	232	232
Trinity206644	CTAGTTTTCTTTTTTTGGCTGGAGGAGCTGGCTCAGAATTTTTTTCATGATGGGGAAGTTTGTCAAATACTTTAGGGGAATCACTTCTTTCTTGTGTAGTTGTATATCCTTGTTTATGTAATCGTGGAAGGTTCCAAGTTGAGATGTGAGAGGAGTCGTTGATACTTATGATGTCTACGCTCGATCCTCTGGCAGCAAACAGCAGATTGCCAGATACCTCTAAGCACTGATATGGTAGTACACCTACTAACATATCTCAAGATTCCACGAC	CATGATGGGGAAGTTTGTCA	CCAGAGGATCGAGCGTAGAC	45	191	147
Trinity206653	AAATGTTCATGACTACGAGAAGACTATCTTTTAACATATTTTTTTCATTTGAGAACAAAAGTTAATATATTCACCGGTAACGGTTCCAATTTTTATTAGCTTGCTTGTAATAAAGTACCGTGTTCAGAGACTCCCTGGTATGGGGAGAATTTTGCATGTATTTGCAGGTAAGAAGAGTAATGAAACCGGTAAAATCCTTGCAATCGTGCTGCCTTCAGTGGCAGTTCTACTTGTGAGCATTGTGGC	ACCGGTAACGGTTCCAATTT	AGCACGATTGCAAGGATTTT	72	209	138
Trinity207039	GCAGGACAGGCAAGTTGCCAAAAATGTCAAGAGCTTCCTGTGTCACTGGATTAACCATCATGTTCAATTTGGTGAGGTTAACCATTGAGGCCATCCAACTTGGATTCTCACCAATATAACAGTTTGGGTATAAGGTCAACTCTTGGAGACGATGAGGAGTTGAGGAGAAAGGATCAAACATGAATTCATATGAAGCATCAGACCCAGCACCGGTACCCTTTAAAAACTGAAGTTTGGATTTGGC	GAGGTTAACCATTGAGGCCA	TTTAAAGGGTACCGGTGCTG	73	223	151
Trinity207191	GCCTGGTTACTGGCTCACTGAGCCGGCAATCCTTTTCCTGAGCCACCCGCTTCTGTTTCCACGTCTGGCACCTTTCCAGAGACGCCCCTTAAACCTTGAGCCGGCCACCTGCCCAAAATGGGTGCAAACACCTTCTACATGCACGCATCATATTCTCTTAAAAATATTTGACCGCTTTCGCGGTCTTAATTAGTGCATGCAAATATTATATGCTAATTTCAGATCACTG	CAATCCTTTTCCTGAGCCAC	TAATTAAGACCGCGAAAGCG	26	191	166
Trinity207295	GCGATTCAGAAGCAAGACACGATCGCTGCTGCGTGTTAACAGGGCTACATGGAGGGCCACCTGCCTGTTGGTCTCCTGGTGCATTTGGAAAGGGCGGAACGATCGGATCTTCAACGCAAGAGCTAGCACGTCGTCCCTGGTTGGTTCACTGTAGAATCGTAGACGAGGCCAAAGTGTGGGTGCAAGCGGGTTCAGCCCCTGTGGGTAGCTTCTTTGATCCACC	GTTGGTCTCCTGGTGCATTT	TTGGCCTCGTCTACGATTCT	66	171	106
Trinity207340	GTGTCGGTCGGTGATGCGCTCTGTCCCCCGGCCGCCGCTCCACGGTGCATGGGAATGGAAGGAAGGAACCGGTTGCTTGTACTTCAAATGCTTCTTTTTCGCCATTCCGGACGACTATTCCGCCACGTTTTTAGTTCGTTTGCACCACGACGGATCTGATCGAGGGGACTTTGCTCTCGCCGGTGAGTAATCTTTTTTTTATATAATCTAGTCCTGCTGGTAGTGGCAAGCTGGGTCTGTTTGCCCACTTTGC	TCAAATGCTTCTTTTTCGCC	TGCCACTACCAGCAGGACTA	83	227	145
Trinity207421	CTGGTGATACGCATTATTCCTGTTTCCCACATATGTAATTTAGGCTTGTCCACAGCTGCCACTTCCAAAAGATTGAATGTAGATGGATACAGAAAGAAGAACGAAATGAACGATGATAACCAAACAAGCTCATGAATGCCAGTGGTTCCCTGAACTTGCCATAATTGGATACCATCATACCGATGATTTATGAAGTATACAATAGTAGTAACTGCTAAAGGCAGTGAAATTCCAGCGAACAGCACACGGTAAGCACGCTCCCCTAG	ACAGCTGCCACTTCCAAAAG	GTGCTTACCGTGTGCTGTTC	51	255	205
Trinity207533	ATCGCATTCAAGTGTCGGTAATCTATGCAGAAGCGCCATTCTCCGTCCTTCTTCTAAACCAGGAGAACTGAAGACGAAAAGGGGCTGCAACTAATTTGAATGATCCCCTGAGCTAGCATGTCTGCCACTTGTCTCTCGATCTCGTCTTTCTGCGCTGGACTGTATCGGTAAGGTCGGATGTTGACTGGTGCAGCTCTGGGCATCAGATCAATAGCATGATCAAAAGGACGGGAAGGAGGTAATCCTTTAG	ATCTATGCAGAAGCGCCATT	TACCTCCTTCCCGTCCTTTT	20	240	221
Trinity207875	GCGGCAACCCACTCACCGTCGCTCCGCTCCTCCAGCATCCCTGCAGCAGCAGCGCGCCGGCGATTGAGCCCTCGATCGGCCATGGCGGCAGCCGGAGCGGCGCCAGTGCTCTGCCAGCAGCCGGCGGCGGGCGACGCCTGCTTCTCATCCTTCATGTCCTCCTACTTCTCCCGCGGGGGGGTCAGCATCAGCTCCAACGCCTCCTCCAGCTTCTCCCCCGCGGCCGCGGGGCAGCTCGAGTAC	AACCCACTCACCGTCGCT	GTTGGAGCTGATGCTGACC	5	197	193
Trinity207954	ATCCCTTGTGTGCAGACAAAAATTAAACCTGTTCTTGTAATGCTTGGACGCCGTAGTGAAATTGATCGAGGATTCGACATGCCTCTTGCAGAAACCAACCACCAACCGCCTACCGCTTGCTTGCCTGCAGCGCCGCCGATGACAAACAGATCAGTAGCACGGGACGACGACGCTGCGCCTGCGCCGAGGAGGCGGCGAGCAGACGACGAACAGCAGCATGATGACGAAGGCGGCCATGAGCATCGGCAGCAGCT	CTTGGACGCCGTAGTGAAAT	CTTCGTCATCATGCTGCTGT	42	228	187
Trinity208164	TCAGTGACCACTCTACTCTTCACAAAGAGAAGAGAAGAAATTTGCAGGCGACCGACACTAACCTCTCCGCTGATCTCCGCGACTGTAGTTCAGCCTTCGCCGATGACAGATCTCGTGTAAATTCAATGCCTCAATCCTACGCAAACGACACCCAGAATTCAAAAGAAGCTTCACCATTATCCTGTTCACCTCGGCTAAAATAATTTCC	GCGACCGACACTAACCTCTC	GGTGTCGTTTGCGTAGGATT	47	151	105
