# Supplementary material for: Cytogenetic identification and molecular marker development of a novel wheat-Leymus mollis 4Ns(4D) alien disomic substitution line with resistance to stripe rust and Fusarium head blight
Source: Front Plant Sci. 2022 Nov 1;13:1012939. doi: 10.3389/fpls.2022.1012939 (PMC9667194; doi:10.3389/fpls.2022.1012939)
Supplement: Supplementary file 16 [file Table_15.xls]

## Sheet: Table S12
Supplementary Table 15. Special molecular markers of Lm#4Ns and other Triticeae species
Marker	Primer (5’-3’)	Amplification genomes or chromosomes	Annotation	Tm (℃ )
Lm4-2	F: GCATCTGCTTCTTCTTAGGCC	Lm#4Ns	acyl-CoA-binding domain-containing protein 1-like	59
	R: GGCGCATCATATATTTGCAGCA
Lm4-3	F: GCAGATCCCATTCTCCCTCG	E/J/St, R, Lm#2Ns,	ATP-energized glutathione	60
	R: GTGCTTTTCTGCCGCGTTTA	Lm#3Ns, Lm#4Ns	S-conjugate pump 3
Lm4-4	F: ACATGAACTCCAGATTCCTGAACA	Ns, E/J/St, Lm#4Ns	None	60
	R: TGTGTGCTGTGGACAAGGTT
Lm4-5	F: TTACTGGCCAGGTTTGCTGT	Lm#4Ns	CBS domain-containing	59
	R: AATAGTCGAGGCCTGCAGTG		protein CBSX3
Lm4-6	F: CGTTGAGCTGCTGACTGGA	Lm#4Ns	Cysteine-rich receptor-like	60
	R: AATCTGACTGTTCCCCACGC		protein kinase 10
Lm4-7	F: GTGCCAAATGGACGTCGTG	Ns, E/J/St, Lm#4Ns	peptide methionine sulfoxide reductase B5	59
	R: TCCTCACTCCTTGGCTTGTTG
Lm4-10	F: TCCATCTCCGTCGAAAGGGA	Lm#4Ns	None	60
	R: GCTAATGCGACCATGAAGCG
Lm4-15	F: CCATCAGATCCACAAAAAGAGGC	Lm#4Ns	None	59
	R: TCCTCCGCTGATGTGTTTTCT
Lm4-17	F: AGTCACCCAGAGCCTCTCAT	Lm#1Ns, Lm#4Ns	None	60
	R: TCTCCCAGACTGCTCCCATT
Lm4-22	F: CGCCTCGATAGCAAGACGAT	Lm#4Ns	None	60
	R: CCCGAAATCTGGGGTGTGTT
Lm4-26	F: AAGATTCTGGGGCGGATGTC	R, Lm#4Ns	None	59
	R: CGTGCACTCATGGATGGAGT
Lm4-29	F: GACGTCAACATGTGGTTTGCA	Ns, Lm#2Ns,	protein FAR1-RELATED	60
	R: GCGAGTTCCAAGCTGAGTTCTA	Lm#3Ns, Lm#4Ns	SEQUENCE 5-like
Lm4-36	F: GGCTTTTGTTCCCGTGCTTT	E/J/St, H, Lm#4Ns	None	60
	R: GGCGGGATTCGATTGACAGT
Lm4-37	F: GGTTTGCGTCGGCTGTTATG	Ns, E/J/St, Lm#4Ns, Lm#5Ns	None	60
	R: TGCAATTCGGTCCCTACTCG
Lm4-42	F: GCTTCATTGGTGTCTGGCAC	Ns, Lm#1Ns, Lm#2Ns,	Uncharacterized mitochondrial	59
	R: CCTCTACGTCGACGACTTGG	Lm#3Ns, Lm#4Ns, Lm#7Ns	protein AtMg00810
Lm4-43	F: ACATGGGCACACAGATACAATCT	Lm#4Ns	None	60
	R: GTCTCCACGTCCAACCACTC
